# Supplementary material for: An enrichment method based on synergistic and reversible covalent interactions for large-scale analysis of glycoproteins
Source: Nat Commun. 2018 Apr 27;9:1692. doi: 10.1038/s41467-018-04081-3 (PMC5923262; doi:10.1038/s41467-018-04081-3)
Supplement: Supplementary file 3 — Supplementary Data 1 [file 41467_2018_4081_MOESM3_ESM.xlsx]

## Sheet: Expt#1
Supplementary Dataset 1(a). Protein N-glycosylation sites (881) identified in the first yeast experiment
Reference	Gene symbol	SGD ID	N-Glycopeptide	Site	PPM	XCorr	ModScore	13mer	Annotation
Q0060	AI3	S000007263	K.LKN#M*DNIKIKPLDTSDIGSNAWLAGMTDADGN#FSINLMN#GKNR.S	254	3.75	2.947	9.968	MTDADGNFSINLM	Endonuclease I-SceIII, encoded by a mobile group I intron within the mitochondrial COX1 gene
Q0140	VAR1	S000007275	R.TSTTNLLN#GTFNNKK.Y	349	0.19	2.017	7.971	STTNLLNGTFNNK	Mitochondrial ribosomal protein of the small subunit, mitochondrially-encoded; polymorphic in different strains due to variation in number of AAT (asparagine) codons; translated near the mitochondrial inner membrane
Q0255	Q0255	S000007282	-.MIKWTMINIYLLLMFLIIKNNNNNNNYNN#ITKYNK.D	29	-3.46	3.784	5.085	NNNNYNNITKYNK	Maturase-like protein
YAL017W	PSK1	S000000015	K.SQIWN#TTSATLNAFVNNTSSSSAASSALSNKKPGTPVFPNLDPTHSQTFHR.A	206	2.6	4.608	12.995	NKSQIWNTTSATL	One of two (see also PSK2) PAS domain containing S/T protein kinases; coordinately regulates protein synthesis and carbohydrate metabolism and storage in response to a unknown metabolite that reflects nutritional status
YAL023C	PMT2	S000000021	K.M*LVGLSGYLAGYN#GSWDFPSGEIYPDYLDYVK.M	131	0.58	3.002	1000	GYLAGYNGSWDFP	Protein O-mannosyltransferase, transfers mannose residues from dolichyl phosphate-D-mannose to protein serine/threonine residues; acts in a complex with Pmt1p, can instead interact with Pmt5p in some conditions; target for new antifungals
YAL023C	PMT2	S000000021	R.GLPSWSEN#ETDIEYLKPGTSYR.L	403	-0.38	4.681	1000	LPSWSENETDIEY	Protein O-mannosyltransferase, transfers mannose residues from dolichyl phosphate-D-mannose to protein serine/threonine residues; acts in a complex with Pmt1p, can instead interact with Pmt5p in some conditions; target for new antifungals
YAL053W	FLC2	S000000049	K.FYPDN#NTVIFDIDATTTLNGN#VTVK.A	65	0.04	3.819	12.218	VKFYPDNNTVIFD	Putative FAD transporter; required for uptake of FAD into endoplasmic reticulum; involved in cell wall maintenance
YAL053W	FLC2	S000000049	K.FYPDN#NTVIFDIDATTTLNGN#VTVK.A	81	0.04	3.819	24.437	TTTLNGNVTVKAE	Putative FAD transporter; required for uptake of FAD into endoplasmic reticulum; involved in cell wall maintenance
YAL053W	FLC2	S000000049	R.VVAYAQN#DTEFETPLACVQAILSN#GK.T	156	3.11	4.021	1000	VVAYAQNDTEFET	Putative FAD transporter; required for uptake of FAD into endoplasmic reticulum; involved in cell wall maintenance
YAL058W	CNE1	S000000054	K.LSDRDERDPLMIPHPDGTEPPEWN#SSIPEYILDPNAQKPSWWK.E	296	-0.78	3.88	45.384	TEPPEWNSSIPEY	Calnexin; integral membrane ER chaperone involved in folding and quality control of glycoproteins; chaperone activity is inhibited by Mpd1p, with which Cne1p interacts; 24% identical to mammalian calnexin; Ca+ binding not yet shown in yeast
YAL058W	CNE1	S000000054	K.N#VTEAQIIGN#K.T	416	0.73	3.163	1000	NIYVGKNVTEAQI	Calnexin; integral membrane ER chaperone involved in folding and quality control of glycoproteins; chaperone activity is inhibited by Mpd1p, with which Cne1p interacts; 24% identical to mammalian calnexin; Ca+ binding not yet shown in yeast
YAL058W	CNE1	S000000054	K.N#VTEAQIIGN#K.T	425	0.73	3.163	1000	EAQIIGNKTWLMR	Calnexin; integral membrane ER chaperone involved in folding and quality control of glycoproteins; chaperone activity is inhibited by Mpd1p, with which Cne1p interacts; 24% identical to mammalian calnexin; Ca+ binding not yet shown in yeast
YAR071W	PHO11	S000000094	K.LSN#YTGQFSGALSFLN#DDYEFFIR.D	97	3.45	4.211	1000	TWYKLSNYTGQFS	One of three repressible acid phosphatases, a glycoprotein that is transported to the cell surface by the secretory pathway; induced by phosphate starvation and coordinately regulated by PHO4 and PHO2
YAR071W	PHO11	S000000094	R.DFLAQYGYM*VEN#QTSFAVFTSNSNR.C	162	-1.14	4.174	99.228	YGYMVENQTSFAV	One of three repressible acid phosphatases, a glycoprotein that is transported to the cell surface by the secretory pathway; induced by phosphate starvation and coordinately regulated by PHO4 and PHO2
YAR071W	PHO11	S000000094	K.FN#ISLQTISEAESAGANTLSAHHSCPAWDDDVNDDILK.K	192	-0.42	4.829	110.51	GLGDKFNISLQTI	One of three repressible acid phosphatases, a glycoprotein that is transported to the cell surface by the secretory pathway; induced by phosphate starvation and coordinately regulated by PHO4 and PHO2
YAR071W	PHO11	S000000094	K.GLN#LTSSDANTFFAWCAYEINAR.G	250	0.34	2.303	4.16	KENKGLNLTSSDA	One of three repressible acid phosphatases, a glycoprotein that is transported to the cell surface by the secretory pathway; induced by phosphate starvation and coordinately regulated by PHO4 and PHO2
YAR071W	PHO11	S000000094	R.SVGAN#LFN#ASVK.L	315	0.64	2.905	1000	VGANLFNASVKLL	One of three repressible acid phosphatases, a glycoprotein that is transported to the cell surface by the secretory pathway; induced by phosphate starvation and coordinately regulated by PHO4 and PHO2
YAR071W	PHO11	S000000094	K.NN#LTAEHVPFMENTFHR.S	356	0.49	3.567	9.34	IIDDKNNLTAEHV	One of three repressible acid phosphatases, a glycoprotein that is transported to the cell surface by the secretory pathway; induced by phosphate starvation and coordinately regulated by PHO4 and PHO2
YAR071W	PHO11	S000000094	R.VYTEKFQCSN#DTYVR.Y	390	-1.88	4.327	1000	EKFQCSNDTYVRY	One of three repressible acid phosphatases, a glycoprotein that is transported to the cell surface by the secretory pathway; induced by phosphate starvation and coordinately regulated by PHO4 and PHO2
YAR071W	PHO11	S000000094	K.VCN#VSSVSN#STELTFFWDWNTK.H	439	-2.14	4.69	181.488	DFLKVCNVSSVSN	One of three repressible acid phosphatases, a glycoprotein that is transported to the cell surface by the secretory pathway; induced by phosphate starvation and coordinately regulated by PHO4 and PHO2
YAR071W	PHO11	S000000094	K.VCN#VSSVSN#STELTFFWDWNTK.H	445	-2.14	4.69	148.399	NVSSVSNSTELTF	One of three repressible acid phosphatases, a glycoprotein that is transported to the cell surface by the secretory pathway; induced by phosphate starvation and coordinately regulated by PHO4 and PHO2
YAR071W	PHO11	S000000094	K.HYN#DTLLKQ.-	461	-0.1	3.341	1000	WNTKHYNDTLLKQ	One of three repressible acid phosphatases, a glycoprotein that is transported to the cell surface by the secretory pathway; induced by phosphate starvation and coordinately regulated by PHO4 and PHO2
YBL003C	HTA2	S000000099	K.LLGN#VTIAQGGVLPNIHQNLLPK.K	101	1.02	4.848	110.534	LNKLLGNVTIAQG	One of two nearly identical (see also HTA1) histone H2A subtypes; core histone required for chromatin assembly and chromosome function; DNA damage-dependent phosphorylation by Mec1p facilitates DNA repair; acetylated by Nat4p
YBL005W-A	YBL005W-A	S000002146	K.SN#MTSTNQHVRPPPILTSPNDFLNWVK.I	161	-0.18	2.599	1.866	SSSAKSNMTSTNQ	Retrotransposon TYA Gag gene co-transcribed with TYB Pol; translated as TYA or TYA-TYB polyprotein; Gag is a nucleocapsid protein that is the structural constituent of virus-like particles (VLPs); similar to retroviral Gag
YBL017C	PEP1	S000000113	R.AVATAMN#GSYLYITNDQGK.S	96	0.33	5.525	171.488	AVATAMNGSYLYI	Type I transmembrane sorting receptor for multiple vacuolar hydrolases; cycles between the late-Golgi and prevacuolar endosome-like compartments
YBL017C	PEP1	S000000113	K.TEVNNDNEENSGDEEGQFEIFN#ITR.C	170	-1.3	4.997	108.431	GQFEIFNITRCTD	Type I transmembrane sorting receptor for multiple vacuolar hydrolases; cycles between the late-Golgi and prevacuolar endosome-like compartments
YBL017C	PEP1	S000000113	K.VVDPDNADSFDCDITDFEN#CSLQNMFYTR.E	447	-0.7	4.292	12.431	DITDFENCSLQNM	Type I transmembrane sorting receptor for multiple vacuolar hydrolases; cycles between the late-Golgi and prevacuolar endosome-like compartments
YBL017C	PEP1	S000000113	R.FDSNGETIIEVVFNPYYN#SSAYLFGSK.G	793	-0.02	6.125	36.556	VFNPYYNSSAYLF	Type I transmembrane sorting receptor for multiple vacuolar hydrolases; cycles between the late-Golgi and prevacuolar endosome-like compartments
YBL017C	PEP1	S000000113	K.SN#SN#GTSFVTLEHAVNR.N	1010	0.61	3.995	72.531	LLKSNSNGTSFVT	Type I transmembrane sorting receptor for multiple vacuolar hydrolases; cycles between the late-Golgi and prevacuolar endosome-like compartments
YBL017C	PEP1	S000000113	K.N#CSCTRQDFECDYNFYK.A	1303	0.5	3.79	123.513	FSRNIKNCSCTRQ	Type I transmembrane sorting receptor for multiple vacuolar hydrolases; cycles between the late-Golgi and prevacuolar endosome-like compartments
YBL047C	EDE1	S000000143	R.TTPLSAN#STGVSSLTR.H	243	-1.16	2.863	1000	TTPLSANSTGVSS	Key endocytic protein involved in a network of interactions with other endocytic proteins, binds membranes in a ubiquitin-dependent manner, may also bind ubiquitinated membrane-associated proteins
YBL047C	EDE1	S000000143	R.ASKPSLQDMPHQVSAPAVNTQPTVPQVLPQNSNN#GSLNDLLALNPSFSSPSPTK.A	421	3.84	3.337	9.716	LPQNSNNGSLNDL	Key endocytic protein involved in a network of interactions with other endocytic proteins, binds membranes in a ubiquitin-dependent manner, may also bind ubiquitinated membrane-associated proteins
YBL051C	PIN4	S000000147	R.SQSYTSLLQAHAAAAANSISNQAVN#NSSNSNTINSNNGNGNNVIINNNSASSTPK.I	421	4.58	5.117	1.488	ISNQAVNNSSNSN	Protein involved in G2/M phase progression and response to DNA damage, interacts with Rad53p; contains an RNA recognition motif, a nuclear localization signal, and several SQ/TQ cluster domains; hyperphosphorylated in response to DNA damage
YBL051C	PIN4	S000000147	R.VPVAYQNASLSSQQLYNLNGPSSANSQSQLLPQHTN#GSVHSN#FSYQSYHDESM*LSAHNLNSADLIYK.S	604	1.8	3.917	13.73	LLPQHTNGSVHSN	Protein involved in G2/M phase progression and response to DNA damage, interacts with Rad53p; contains an RNA recognition motif, a nuclear localization signal, and several SQ/TQ cluster domains; hyperphosphorylated in response to DNA damage
YBL051C	PIN4	S000000147	R.VPVAYQNASLSSQQLYNLNGPSSANSQSQLLPQHTN#GSVHSN#FSYQSYHDESM*LSAHNLNSADLIYK.S	610	1.8	3.917	4.923	NGSVHSNFSYQSY	Protein involved in G2/M phase progression and response to DNA damage, interacts with Rad53p; contains an RNA recognition motif, a nuclear localization signal, and several SQ/TQ cluster domains; hyperphosphorylated in response to DNA damage
YBL101C	ECM21	S000000197	K.WN#LNDEN#FDLFVPLSISPDDQMIEN#NSN#DRQMR.L	399	-1.41	2.539	0	DDQMIENNSNDRQ	Non-essential protein of unknown function; promoter contains several Gcn4p binding elements
YBR015C	MNN2	S000000219	K.DLSDVPLSDLDGTIPDVSTESGQLMIN#K.T	363	-0.12	4.17	1000	SGQLMINKTKHLA	Alpha-1,2-mannosyltransferase, responsible for addition of the first alpha-1,2-linked mannose to form the branches on the mannan backbone of oligosaccharides, localizes to an early Golgi compartment
YBR015C	MNN2	S000000219	K.SADAIKFDKN#YSLEK.Y	473	0.21	4.333	1000	AIKFDKNYSLEKY	Alpha-1,2-mannosyltransferase, responsible for addition of the first alpha-1,2-linked mannose to form the branches on the mannan backbone of oligosaccharides, localizes to an early Golgi compartment
YBR016W	YBR016W	S000000220	K.SQYSRPSNPPPSSAHQN#K.T	31	-0.32	4.389	109.943	PSSAHQNKTQERG	Plasma membrane protein of unknown function; has similarity to hydrophilins, which are hydrophilic, glycine-rich proteins involved in the adaptive response to hyperosmotic conditions
YBR023C	CHS3	S000000227	K.SN#SSIPHDDDNNLAWYFPCK.L	303	-0.98	4.017	74.417	LITPKSNSSIPHD	Chitin synthase III, catalyzes the transfer of N-acetylglucosamine (GlcNAc) to chitin; required for synthesis of the majority of cell wall chitin, the chitin ring during bud emergence, and spore wall chitosan
YBR023C	CHS3	S000000227	K.NQDGSSKPN#FTVENYAGWNCHTSK.E	332	-0.81	3.708	33.358	DGSSKPNFTVENY	Chitin synthase III, catalyzes the transfer of N-acetylglucosamine (GlcNAc) to chitin; required for synthesis of the majority of cell wall chitin, the chitin ring during bud emergence, and spore wall chitosan
YBR023C	CHS3	S000000227	K.SKADVYFTWDGIKN#SSR.N	371	0.52	3.116	1000	TWDGIKNSSRNLI	Chitin synthase III, catalyzes the transfer of N-acetylglucosamine (GlcNAc) to chitin; required for synthesis of the majority of cell wall chitin, the chitin ring during bud emergence, and spore wall chitosan
YBR029C	CDS1	S000000233	K.LADIFN#VTKK.S	447	-0.04	2.155	1000	KLADIFNVTKKSL	Phosphatidate cytidylyltransferase (CDP-diglyceride synthetase); an enzyme that catalyzes that conversion of CTP + phosphate into diphosphate + CDP-diaclglyerol, a critical step in the synthesis of all major yeast phospholipids
YBR040W	FIG1	S000000244	R.KN#LSSVPLYR.D	115	1.07	2.91	1000	ICYARKNLSSVPL	Integral membrane protein required for efficient mating; may participate in or regulate the low affinity Ca2+ influx system, which affects intracellular signaling and cell-cell fusion during mating
YBR041W	FAT1	S000000245	K.GLDGN#DTIFWLK.N	639	2.56	3.009	1000	PKGLDGNDTIFWL	Fatty acid transporter and very long-chain fatty acyl-CoA synthetase, may form a complex with Faa1p or Faa4p that imports and activates exogenous fatty acids
YBR074W	YBR074W	S000000278	R.VLEITGN#SSFASVSDDKESER.S	96	0	4.671	1000	VLEITGNSSFASV	Putative metalloprotease
YBR074W	YBR074W	S000000278	R.SILFQQQDPFN#ESSR.F	121	-1.4	4.576	1000	QQQDPFNESSRFS	Putative metalloprotease
YBR074W	YBR074W	S000000278	R.TLIFNFNNNEEFGLLGASTYFDHSWSN#LTK.Y	217	-2.59	4.623	118.757	FDHSWSNLTKYVI	Putative metalloprotease
YBR074W	YBR074W	S000000278	K.YSSTHIN#CTSVTNGMELCMYDGMQPNLLSTNGNTN#ISSMVK.V	768	-4.53	4.634	21.913	YSSTHINCTSVTN	Putative metalloprotease
YBR074W	YBR074W	S000000278	K.YSSTHIN#CTSVTNGMELCMYDGMQPNLLSTNGNTN#ISSMVK.V	796	-4.53	4.634	10.468	STNGNTNISSMVK	Putative metalloprotease
YBR074W	YBR074W	S000000278	K.VHVLHNNRN#STER.S	811	-0.37	2.208	6.591	VLHNNRNSTERSP	Putative metalloprotease
YBR078W	ECM33	S000000282	R.YLNSFQSSLESVSDSLQFSSNGDN#TTLAFDNLVWAN#NITLR.D	196	-1.1	4.054	5.31	FSSNGDNTTLAFD	GPI-anchored protein of unknown function, has a possible role in apical bud growth; GPI-anchoring on the plasma membrane crucial to function; phosphorylated in mitochondria; similar to Sps2p and Pst1p
YBR078W	ECM33	S000000282	R.YLNSFQSSLESVSDSLQFSSN#GDN#TTLAFDNLVWANN#ITLR.D	209	0.86	4.174	7.71	NLVWANNITLRDV	GPI-anchored protein of unknown function, has a possible role in apical bud growth; GPI-anchoring on the plasma membrane crucial to function; phosphorylated in mitochondria; similar to Sps2p and Pst1p
YBR078W	ECM33	S000000282	R.DVNSISFGSLQTVN#ASLGFIN#NTLPSLN#LTQLSK.V	227	-0.22	5.747	55.37	GSLQTVNASLGFI	GPI-anchored protein of unknown function, has a possible role in apical bud growth; GPI-anchoring on the plasma membrane crucial to function; phosphorylated in mitochondria; similar to Sps2p and Pst1p
YBR078W	ECM33	S000000282	R.DVNSISFGSLQTVN#ASLGFIN#N#TLPSLNLTQLSK.V	234	-0.24	3.554	8.913	ASLGFINNTLPSL	GPI-anchored protein of unknown function, has a possible role in apical bud growth; GPI-anchoring on the plasma membrane crucial to function; phosphorylated in mitochondria; similar to Sps2p and Pst1p
YBR078W	ECM33	S000000282	R.DVNSISFGSLQTVN#ASLGFIN#NTLPSLN#LTQLSK.V	241	-0.22	5.747	16.964	NTLPSLNLTQLSK	GPI-anchored protein of unknown function, has a possible role in apical bud growth; GPI-anchoring on the plasma membrane crucial to function; phosphorylated in mitochondria; similar to Sps2p and Pst1p
YBR078W	ECM33	S000000282	K.AAFSN#LTTVGGGFIIAN#NTQLK.V	267	-0.04	4.874	247.647	SKAAFSNLTTVGG	GPI-anchored protein of unknown function, has a possible role in apical bud growth; GPI-anchoring on the plasma membrane crucial to function; phosphorylated in mitochondria; similar to Sps2p and Pst1p
YBR078W	ECM33	S000000282	K.AAFSN#LTTVGGGFIIAN#NTQLK.V	279	-0.04	4.874	24.437	GGFIIANNTQLKV	GPI-anchored protein of unknown function, has a possible role in apical bud growth; GPI-anchoring on the plasma membrane crucial to function; phosphorylated in mitochondria; similar to Sps2p and Pst1p
YBR078W	ECM33	S000000282	K.VQTVGGAIEVTGN#FSTLDLSSLK.S	304	-0.23	3.048	1000	AIEVTGNFSTLDL	GPI-anchored protein of unknown function, has a possible role in apical bud growth; GPI-anchoring on the plasma membrane crucial to function; phosphorylated in mitochondria; similar to Sps2p and Pst1p
YBR078W	ECM33	S000000282	R.GGANFDSSSSN#FSCNALK.K	328	-0.41	5.237	97.748	FDSSSSNFSCNAL	GPI-anchored protein of unknown function, has a possible role in apical bud growth; GPI-anchoring on the plasma membrane crucial to function; phosphorylated in mitochondria; similar to Sps2p and Pst1p
YBR092C	PHO3	S000000296	R.EFLAQYGYM*FEN#QTSFPIFAASSER.V	162	0.15	3.228	1000	YGYMFENQTSFPI	Constitutively expressed acid phosphatase similar to Pho5p; brought to the cell surface by transport vesicles; hydrolyzes thiamin phosphates in the periplasmic space, increasing cellular thiamin uptake; expression is repressed by thiamin
YBR092C	PHO3	S000000296	R.SVGAN#LFN#ATLK.L	315	0.41	2.389	1000	VGANLFNATLKLL	Constitutively expressed acid phosphatase similar to Pho5p; brought to the cell surface by transport vesicles; hydrolyzes thiamin phosphates in the periplasmic space, increasing cellular thiamin uptake; expression is repressed by thiamin
YBR092C	PHO3	S000000296	K.NN#LTAEYVPFMGNTFHK.S	356	-0.38	2.588	9.34	IIDDKNNLTAEYV	Constitutively expressed acid phosphatase similar to Pho5p; brought to the cell surface by transport vesicles; hydrolyzes thiamin phosphates in the periplasmic space, increasing cellular thiamin uptake; expression is repressed by thiamin
YBR092C	PHO3	S000000296	K.VCN#VSSVSNVTELTFYWDWN#TTHYN#DTLLKQ.-	439	1.41	3.455	51.809	DFLKVCNVSSVSN	Constitutively expressed acid phosphatase similar to Pho5p; brought to the cell surface by transport vesicles; hydrolyzes thiamin phosphates in the periplasmic space, increasing cellular thiamin uptake; expression is repressed by thiamin
YBR092C	PHO3	S000000296	K.VCN#VSSVSNVTELTFYWDWN#TTHYN#DTLLKQ.-	456	1.41	3.455	12.497	TFYWDWNTTHYND	Constitutively expressed acid phosphatase similar to Pho5p; brought to the cell surface by transport vesicles; hydrolyzes thiamin phosphates in the periplasmic space, increasing cellular thiamin uptake; expression is repressed by thiamin
YBR092C	PHO3	S000000296	K.VCN#VSSVSNVTELTFYWDWN#TTHYN#DTLLKQ.-	461	1.41	3.455	20.279	WNTTHYNDTLLKQ	Constitutively expressed acid phosphatase similar to Pho5p; brought to the cell surface by transport vesicles; hydrolyzes thiamin phosphates in the periplasmic space, increasing cellular thiamin uptake; expression is repressed by thiamin
YBR093C	PHO5	S000000297	R.DFLAQYGYMVEN#QTSFAVFTSNSK.R	162	0.77	4.846	159.548	YGYMVENQTSFAV	Repressible acid phosphatase (1 of 3) that also mediates extracellular nucleotide-derived phosphate hydrolysis; secretory pathway derived cell surface glycoprotein; induced by phosphate starvation and coordinately regulated by PHO4 and PHO2
YBR093C	PHO5	S000000297	K.SVGSNLFN#ASVK.L	315	0.8	3.848	53.534	VGSNLFNASVKLL	Repressible acid phosphatase (1 of 3) that also mediates extracellular nucleotide-derived phosphate hydrolysis; secretory pathway derived cell surface glycoprotein; induced by phosphate starvation and coordinately regulated by PHO4 and PHO2
YBR093C	PHO5	S000000297	K.NN#LTAEYVPFMGNTFHR.S	356	-0.65	2.5	9.34	IIDDKNNLTAEYV	Repressible acid phosphatase (1 of 3) that also mediates extracellular nucleotide-derived phosphate hydrolysis; secretory pathway derived cell surface glycoprotein; induced by phosphate starvation and coordinately regulated by PHO4 and PHO2
YBR127C	VMA2	S000000331	R.N#GSITQIPILTM*PNDDITHPIPDLTGYITEGQIFVDR.Q	326	3.14	3.542	32.218	GRVEGRNGSITQI	Subunit B of the eight-subunit V1 peripheral membrane domain of the vacuolar H+-ATPase (V-ATPase), an electrogenic proton pump found throughout the endomembrane system; contains nucleotide binding sites; also detected in the cytoplasm
YBR131W	CCZ1	S000000335	K.SADKN#N#YSNSN#DN#ANSNAPLMAQSEAVGGTIGNSR.F	380	-0.92	2.485	2.37	KSADKNNYSNSND	Protein involved in vacuolar assembly, essential for autophagy and the cytoplasm-to-vacuole pathway
YBR139W	YBR139W	S000000343	R.TFN#LTSVM*IGN#GITDPLIQADYYEPMACGK.G	242	-1.85	5.215	1000	NPERTFNLTSVMI	Putative serine type carboxypeptidase with a role in phytochelatin synthesis; green fluorescent protein (GFP)-fusion protein localizes to the vacuole; expression induced by nitrogen limitation in a GLN3, GAT1-independent manner
YBR139W	YBR139W	S000000343	R.GPCEDN#STDGMCYTGLR.Y	339	1.25	4.037	1000	RGPCEDNSTDGMC	Putative serine type carboxypeptidase with a role in phytochelatin synthesis; green fluorescent protein (GFP)-fusion protein localizes to the vacuole; expression induced by nitrogen limitation in a GLN3, GAT1-independent manner
YBR139W	YBR139W	S000000343	R.YVDQYM*NFPEVQETLGSDVHN#YSGCDN#DVFTGFLFTGDGSKPFQQYIAELLNHNIPVLIYAGDK.D	371	3.66	3.993	16.731	LGSDVHNYSGCDN	Putative serine type carboxypeptidase with a role in phytochelatin synthesis; green fluorescent protein (GFP)-fusion protein localizes to the vacuole; expression induced by nitrogen limitation in a GLN3, GAT1-independent manner
YBR161W	CSH1	S000000365	K.M*HN#NSFFSISK.G	247	-0.32	2.693	24.437	ADYKMHNNSFFSI	Probable catalytic subunit of a mannosylinositol phosphorylceramide (MIPC) synthase, forms a complex with probable regulatory subunit Csg2p; function in sphingolipid biosynthesis is overlapping with that of Sur1p
YBR162C	TOS1	S000000366	K.AAVIFN#SSDK.T	417	0.34	2.088	1000	KAAVIFNSSDKTI	Covalently-bound cell wall protein of unknown function; identified as a cell cycle regulated SBF target gene; deletion mutants are highly resistant to treatment with beta-1,3-glucanase; has sequence similarity to YJL171C
YBR171W	SEC66	S000000375	K.FSNN#GTFFETEEPIVETK.S	12	0.41	4.801	9.34	ETKFSNNGTFFET	Non-essential subunit of Sec63 complex (Sec63p, Sec62p, Sec66p and Sec72p); with Sec61 complex, Kar2p/BiP and Lhs1p forms a channel competent for SRP-dependent and post-translational SRP-independent protein targeting and import into the ER
YBR181C	RPS6B	S000000385	K.LNISYPVN#GSQK.T	10	0.17	2.562	87.265	NISYPVNGSQKTF	Protein component of the small (40S) ribosomal subunit; identical to Rps6Ap and has similarity to rat S6 ribosomal protein
YBR196C	PGI1	S000000400	K.HFAALSTN#ETEVAK.F	258	2.24	3.758	1000	FAALSTNETEVAK	Glycolytic enzyme phosphoglucose isomerase, catalyzes the interconversion of glucose-6-phosphate and fructose-6-phosphate; required for cell cycle progression and completion of the gluconeogenic events of sporulation
YBR199W	KTR4	S000000403	K.ENIQYAEVESYHN#MCR.F	237	0.41	2.416	38.238	EVESYHNMCRFYS	Putative mannosyltransferase involved in protein glycosylation; member of the KRE2/MNT1 mannosyltransferase family
YBR218C	PYC2	S000000422	R.TAFGN#GTCFVER.F	215	0.44	3.303	1000	ARTAFGNGTCFVE	Pyruvate carboxylase isoform, cytoplasmic enzyme that converts pyruvate to oxaloacetate; highly similar to isoform Pyc1p but differentially regulated; mutations in the human homolog are associated with lactic acidosis
YBR229C	ROT2	S000000433	R.MPTN#SSGLLISSQRFN#ETWK.Y	114	-2.85	4.787	1000	KERMPTNSSGLLI	Glucosidase II catalytic subunit required for normal cell wall synthesis; mutations in rot2 suppress tor2 mutations, and are synthetically lethal with rot1 mutations
YBR229C	ROT2	S000000433	R.MPTN#SSGLLISSQRFN#ETWK.Y	126	-2.85	4.787	1000	ISSQRFNETWKYA	Glucosidase II catalytic subunit required for normal cell wall synthesis; mutations in rot2 suppress tor2 mutations, and are synthetically lethal with rot1 mutations
YBR229C	ROT2	S000000433	K.KFQEEAN#RTSIPQFHFLK.Q	142	0.62	3.915	1000	KFQEEANRTSIPQ	Glucosidase II catalytic subunit required for normal cell wall synthesis; mutations in rot2 suppress tor2 mutations, and are synthetically lethal with rot1 mutations
YBR229C	ROT2	S000000433	K.ISSFLSLSN#STADTFHLR.N	173	0.45	2.893	1000	SFLSLSNSTADTF	Glucosidase II catalytic subunit required for normal cell wall synthesis; mutations in rot2 suppress tor2 mutations, and are synthetically lethal with rot1 mutations
YBR229C	ROT2	S000000433	K.N#ISAPLDKIPLFIEGGHIITMK.D	791	-0.44	3.429	1000	TDLIEKNISAPLD	Glucosidase II catalytic subunit required for normal cell wall synthesis; mutations in rot2 suppress tor2 mutations, and are synthetically lethal with rot1 mutations
YBR229C	ROT2	S000000433	R.GEYVETQFIFEN#NTLK.N	867	-0.18	4.601	24.437	TQFIFENNTLKNV	Glucosidase II catalytic subunit required for normal cell wall synthesis; mutations in rot2 suppress tor2 mutations, and are synthetically lethal with rot1 mutations
YBR229C	ROT2	S000000433	R.SHIPEN#LTGIHHN#TLR.N	880	1.5	2.923	1000	RSHIPENLTGIHH	Glucosidase II catalytic subunit required for normal cell wall synthesis; mutations in rot2 suppress tor2 mutations, and are synthetically lethal with rot1 mutations
YBR229C	ROT2	S000000433	K.NNLQHN#ITLK.D	907	0.06	3.349	59.298	KNNLQHNITLKDS	Glucosidase II catalytic subunit required for normal cell wall synthesis; mutations in rot2 suppress tor2 mutations, and are synthetically lethal with rot1 mutations
YBR286W	APE3	S000000490	K.VDDLN#ATAWDLYR.L	85	-0.57	3.546	1000	IKVDDLNATAWDL	Vacuolar aminopeptidase Y, processed to mature form by Prb1p
YBR286W	APE3	S000000490	R.LAN#YSTPDYGHPTR.V	96	0.47	3.221	1000	DLYRLANYSTPDY	Vacuolar aminopeptidase Y, processed to mature form by Prb1p
YBR286W	APE3	S000000490	K.IISFN#LSDAETGK.S	150	1.58	2.666	1000	GKIISFNLSDAET	Vacuolar aminopeptidase Y, processed to mature form by Prb1p
YBR286W	APE3	S000000490	K.SFAN#TTAFALSPPVDGFVGK.L	162	-1.04	2.69	1000	TGKSFANTTAFAL	Vacuolar aminopeptidase Y, processed to mature form by Prb1p
YBR286W	APE3	S000000490	R.FAWWAAEEEGLLGSNFYAYN#LTK.E	371	1.53	6.046	94.95	SNFYAYNLTKEEN	Vacuolar aminopeptidase Y, processed to mature form by Prb1p
YBR286W	APE3	S000000490	K.AHHLN#YTLVPFDGR.S	427	-1.19	3.535	1000	YKAHHLNYTLVPF	Vacuolar aminopeptidase Y, processed to mature form by Prb1p
YBR286W	APE3	S000000490	R.CYHQLCDDVSN#LSWDAFITNTK.L	480	-0.41	3.797	167.901	LCDDVSNLSWDAF	Vacuolar aminopeptidase Y, processed to mature form by Prb1p
YCL043C	PDI1	S000000548	K.N#ITLAQIDCTEN#QDLCM*EHN#IPGFPSLK.I	82	3.09	2.97	1000	ETLVEKNITLAQI	Protein disulfide isomerase, multifunctional protein resident in the endoplasmic reticulum lumen, essential for the formation of disulfide bonds in secretory and cell-surface proteins, unscrambles non-native disulfide bonds
YCL043C	PDI1	S000000548	K.NSDVN#N#SIDYEGPR.T	117	-1	4.308	53.534	FKNSDVNNSIDYE	Protein disulfide isomerase, multifunctional protein resident in the endoplasmic reticulum lumen, essential for the formation of disulfide bonds in secretory and cell-surface proteins, unscrambles non-native disulfide bonds
YCL043C	PDI1	S000000548	K.QSQPAVAVVADLPAYLAN#ETFVTPVIVQSGKIDADFN#ATFYSM*AN#K.H	155	3.76	3.666	1000	LPAYLANETFVTP	Protein disulfide isomerase, multifunctional protein resident in the endoplasmic reticulum lumen, essential for the formation of disulfide bonds in secretory and cell-surface proteins, unscrambles non-native disulfide bonds
YCL043C	PDI1	S000000548	K.QSQPAVAVVADLPAYLAN#ETFVTPVIVQSGKIDADFN#ATFYSM*AN#K.H	174	3.76	3.666	1000	KIDADFNATFYSM	Protein disulfide isomerase, multifunctional protein resident in the endoplasmic reticulum lumen, essential for the formation of disulfide bonds in secretory and cell-surface proteins, unscrambles non-native disulfide bonds
YCL043C	PDI1	S000000548	R.LAPTYQELADTYAN#ATSDVLIAK.L	425	-0.55	5.52	1000	LADTYANATSDVL	Protein disulfide isomerase, multifunctional protein resident in the endoplasmic reticulum lumen, essential for the formation of disulfide bonds in secretory and cell-surface proteins, unscrambles non-native disulfide bonds
YCL045C	YCL045C	S000000550	R.VLILSNPTETSCLVSSFN#VSSGQILFR.N	73	7.18	4.712	111.687	CLVSSFNVSSGQI	Protein of unknown function; green fluorescent protein (GFP)-fusion protein localizes to the ER; interacts with Gal80p; YCL045C is not an essential gene
YCL045C	YCL045C	S000000550	R.NVLPFTIDEIQLDSNDHN#AM*VCVN#SSSN#HWQK.Y	106	2.4	2.842	29.638	NAMVCVNSSSNHW	Protein of unknown function; green fluorescent protein (GFP)-fusion protein localizes to the ER; interacts with Gal80p; YCL045C is not an essential gene
YCL045C	YCL045C	S000000550	K.VEYFHREDPLALVLN#VN#DTQYMGFSAN#GTELIPVWQR.D	192	7.28	5.265	1000	ALVLNVNDTQYMG	Protein of unknown function; green fluorescent protein (GFP)-fusion protein localizes to the ER; interacts with Gal80p; YCL045C is not an essential gene
YCL045C	YCL045C	S000000550	K.VEYFHREDPLALVLN#VN#DTQYMGFSAN#GTELIPVWQR.D	202	7.28	5.265	1000	YMGFSANGTELIP	Protein of unknown function; green fluorescent protein (GFP)-fusion protein localizes to the ER; interacts with Gal80p; YCL045C is not an essential gene
YCL045C	YCL045C	S000000550	K.NTDVPIVAN#N#HSSSHIFVTEHDTNGIYGYIIENDTVK.Q	420	0.34	3.711	6.378	VPIVANNHSSSHI	Protein of unknown function; green fluorescent protein (GFP)-fusion protein localizes to the ER; interacts with Gal80p; YCL045C is not an essential gene
YCL045C	YCL045C	S000000550	R.LSN#SSDNFSYDPLTGHINKPQFQTK.Q	574	0.64	4.068	54.755	PDERLSNSSDNFS	Protein of unknown function; green fluorescent protein (GFP)-fusion protein localizes to the ER; interacts with Gal80p; YCL045C is not an essential gene
YCL045C	YCL045C	S000000550	R.LSNSSDN#FSYDPLTGHINKPQFQTK.Q	578	1.61	3.606	39.517	LSNSSDNFSYDPL	Protein of unknown function; green fluorescent protein (GFP)-fusion protein localizes to the ER; interacts with Gal80p; YCL045C is not an essential gene
YCL049C	YCL049C	S000000554	K.SIAPAIVN#SSVIFHDVSR.G	64	2.05	4.113	1000	IAPAIVNSSVIFH	Protein of unknown function; localizes to membrane fraction; YCL049C is not an essential gene;
YCL049C	YCL049C	S000000554	K.IN#QTVSQSSIMVAPMIRPYNVVQLWYSK.D	179	-2.07	4.127	95.273	NWLKKINQTVSQS	Protein of unknown function; localizes to membrane fraction; YCL049C is not an essential gene;
YCL049C	YCL049C	S000000554	R.N#ATTLEPLR.L	264	0.22	2.129	1000	QCPNERNATTLEP	Protein of unknown function; localizes to membrane fraction; YCL049C is not an essential gene;
YCL052C	PBN1	S000000557	R.SLSVIENELSAGFSVYSN#SSDVPER.F	85	-0.2	4.326	104.111	GFSVYSNSSDVPE	Essential component of glycosylphosphatidylinositol-mannosyltransferase I, required for the autocatalytic post-translational processing of the protease B precursor Prb1p, localizes to ER in lumenal orientation; homolog of mammalian PIG-X
YCL052C	PBN1	S000000557	K.QGHIAYN#HSTTTTSLYLNEPIGLHPK.I	212	3.56	3.738	47.743	QGHIAYNHSTTTT	Essential component of glycosylphosphatidylinositol-mannosyltransferase I, required for the autocatalytic post-translational processing of the protease B precursor Prb1p, localizes to ER in lumenal orientation; homolog of mammalian PIG-X
YCL052C	PBN1	S000000557	R.HLN#STTLLVPIPRPDTKDYSK.I	365	0.75	2.67	1000	TTFRHLNSTTLLV	Essential component of glycosylphosphatidylinositol-mannosyltransferase I, required for the autocatalytic post-translational processing of the protease B precursor Prb1p, localizes to ER in lumenal orientation; homolog of mammalian PIG-X
YCL057W	PRD1	S000000562	R.SLYSMAN#TTSFPIAPQAPPNWSFTPSDISGK.T	29	0.3	4.784	123.513	SLYSMANTTSFPI	Zinc metalloendopeptidase, found in the cytoplasm and intermembrane space of mitochondria; with Cym1p, involved in degradation of mitochondrial proteins and of presequence peptides cleaved from imported proteins
YCL057W	PRD1	S000000562	K.TNEIIN#NSNNFYDSM*SK.V	59	-0.3	4.066	24.437	KTNEIINNSNNFY	Zinc metalloendopeptidase, found in the cytoplasm and intermembrane space of mitochondria; with Cym1p, involved in degradation of mitochondrial proteins and of presequence peptides cleaved from imported proteins
YCL057W	PRD1	S000000562	K.EIRDASVN#SSMK.L	115	-0.71	3.216	1000	IRDASVNSSMKLD	Zinc metalloendopeptidase, found in the cytoplasm and intermembrane space of mitochondria; with Cym1p, involved in degradation of mitochondrial proteins and of presequence peptides cleaved from imported proteins
YCL057W	PRD1	S000000562	K.DLQN#LSICDTWNQLR.Q	601	-0.08	4.572	132.105	TCKDLQNLSICDT	Zinc metalloendopeptidase, found in the cytoplasm and intermembrane space of mitochondria; with Cym1p, involved in degradation of mitochondrial proteins and of presequence peptides cleaved from imported proteins
YCR005C	CIT2	S000000598	R.LYLTIHSDHEGGN#VSAHTSHLVGSALSSPYLSLASGLN#GLAGPLHGR.A	261	0.62	4.988	1000	SDHEGGNVSAHTS	Citrate synthase, catalyzes the condensation of acetyl coenzyme A and oxaloacetate to form citrate, peroxisomal isozyme involved in glyoxylate cycle; expression is controlled by Rtg1p and Rtg2p transcription factors
YCR011C	ADP1	S000000604	R.LTAQDKGN#DTCPPCFNCMLPIFECK.Q	50	-0.55	4.511	71.692	TAQDKGNDTCPPC	Putative ATP-dependent permease of the ABC transporter family of proteins
YCR011C	ADP1	S000000604	K.VFSGCN#VTNEK.I	165	-0.19	3.119	73.311	KVFSGCNVTNEKI	Putative ATP-dependent permease of the ABC transporter family of proteins
YCR021C	HSP30	S000000615	-.MN#DTLSSFLNR.N	2	0	3.432	115.01	XXXXXMNDTLSSF	Hydrophobic plasma membrane localized, stress-responsive protein that negatively regulates the H(+)-ATPase Pma1p; induced by heat shock, ethanol treatment, weak organic acid, glucose limitation, and entry into stationary phase
YCR026C	NPP1	S000000621	K.YFN#GTHEFFPLTIVISLDGFHPSLISK.R	161	-3.91	5.025	1000	PYVKYFNGTHEFF	Nucleotide pyrophosphatase/phosphodiesterase family member; mediates extracellular nucleotide phosphate hydrolysis along with Npp2p and Pho5p; activity and expression enhanced during conditions of phosphate starvation
YCR026C	NPP1	S000000621	R.IWNNN#DTEPIWQTVQSAFDGDIPFK.A	264	-0.35	3.916	12.218	PRIWNNNDTEPIW	Nucleotide pyrophosphatase/phosphodiesterase family member; mediates extracellular nucleotide phosphate hydrolysis along with Npp2p and Pho5p; activity and expression enhanced during conditions of phosphate starvation
YCR026C	NPP1	S000000621	K.AATHM*WPGSDVN#YTK.Y	296	-0.86	3.161	1000	WPGSDVNYTKYNE	Nucleotide pyrophosphatase/phosphodiesterase family member; mediates extracellular nucleotide phosphate hydrolysis along with Npp2p and Pho5p; activity and expression enhanced during conditions of phosphate starvation
YCR031C	RPS14A	S000000627	R.IYASFN#DTFVHVTDLSGK.E	24	-0.54	2.789	1000	RIYASFNDTFVHV	Ribosomal protein 59 of the small subunit, required for ribosome assembly and 20S pre-rRNA processing; mutations confer cryptopleurine resistance; nearly identical to Rps14Bp and similar to E. coli S11 and rat S14 ribosomal proteins
YCR034W	FEN1	S000000630	R.YPQLHDYLPTLERPFFN#ISLWEHFDDVVTR.V	32	-0.08	2.85	1000	LERPFFNISLWEH	Fatty acid elongase, involved in sphingolipid biosynthesis; acts on fatty acids of up to 24 carbons in length; mutations have regulatory effects on 1,3-beta-glucan synthase, vacuolar ATPase, and the secretory pathway
YCR061W	YCR061W	S000000657	R.LYWENYN#TTTYFTTQAGNR.S	87	-2.17	4.603	48.874	LYWENYNTTTYFT	Protein of unknown function; green fluorescent protein (GFP)-fusion protein localizes to the cytoplasm in a punctate pattern; induced by treatment with 8-methoxypsoralen and UVA irradiation
YCR069W	CPR4	S000000665	R.LAMAYFGPDSN#TSEFIITTK.A	166	-1.6	3.273	1000	YFGPDSNTSEFII	Peptidyl-prolyl cis-trans isomerase (cyclophilin), catalyzes the cis-trans isomerization of peptide bonds N-terminal to proline residues; has a potential role in the secretory pathway
YCR094W	CDC50	S000000690	K.IIYPCGLIAN#SMFN#DTFSQVLSGIDDTEDYN#LTNK.H	199	-2.31	5.199	48.532	IANSMFNDTFSQV	Endosomal protein that regulates cell polarity, controls polarized growth; similar to Ynr048wp and Lem3p
YCR094W	CDC50	S000000690	K.IIYPCGLIANSM*FN#DTFSQVLSGIDDTEDYN#LTN#K.H	216	4.39	4.737	29.129	DDTEDYNLTNKHI	Endosomal protein that regulates cell polarity, controls polarized growth; similar to Ynr048wp and Lem3p
YCR094W	CDC50	S000000690	K.TTKYN#ASDIVPPPNWM*K.K	237	-0.05	4.564	120.756	FKTTKYNASDIVP	Endosomal protein that regulates cell polarity, controls polarized growth; similar to Ynr048wp and Lem3p
YCR094W	CDC50	S000000690	K.LTLKN#ESASLPK.G	288	1.33	2.971	1000	YKLTLKNESASLP	Endosomal protein that regulates cell polarity, controls polarized growth; similar to Ynr048wp and Lem3p
YDL024C	DIA3	S000002182	K.LMEN#CTNFPIFTTNSKR.I	163	-0.46	3.603	23.624	YGKLMENCTNFPI	Protein of unknown function, involved in invasive and pseudohyphal growth
YDL024C	DIA3	S000002182	K.SIGANLFN#ATVK.L	316	0.72	3.485	37.54	IGANLFNATVKLI	Protein of unknown function, involved in invasive and pseudohyphal growth
YDL035C	GPR1	S000002193	R.QLN#TTTVNQLLGLPGMTSTFTAPQLLQLR.I	30	9.76	4.174	7.971	DSLRQLNTTTVNQ	Plasma membrane G protein coupled receptor (GPCR) that interacts with the heterotrimeric G protein alpha subunit, Gpa2p, and with Plc1p; sensor that integrates nutritional signals with the modulation of cell fate via PKA and cAMP synthesis
YDL045C	FAD1	S000002203	K.GFTSIGGIN#NSLPNPHLR.K	228	0.86	3.057	24.437	TSIGGINNSLPNP	Flavin adenine dinucleotide (FAD) synthetase, performs the second step in synthesis of FAD from riboflavin
YDL073W	YDL073W	S000002231	R.FINFINNAN#QSASNK.E	46	-1.14	3.168	17.009	NFINNANQSASNK	Putative protein of unknown function; YDL073W is not an essential gene
YDL084W	SUB2	S000002242	K.LLN#ASNFPAITVHGHMK.Q	327	0.64	2.285	0	ELTKLLNASNFPA	Component of the TREX complex required for nuclear mRNA export; member of the DEAD-box RNA helicase superfamily and is involved in early and late steps of spliceosome assembly; homolog of the human splicing factor hUAP56
YDL093W	PMT5	S000002251	K.WIIELAEHPNEN#VTSFQN#LTDGTIIK.L	380	-0.4	4.12	11.015	AEHPNENVTSFQN	Protein O-mannosyltransferase, transfers mannose residues from dolichyl phosphate-D-mannose to protein serine/threonine residues; acts in a complex with Pmt3p, can instead interact with Pmt2p in some conditions; target for new antifungals
YDL093W	PMT5	S000002251	K.WIIELAEHPNEN#VTSFQN#LTDGTIIK.L	386	-0.4	4.12	26.889	NVTSFQNLTDGTI	Protein O-mannosyltransferase, transfers mannose residues from dolichyl phosphate-D-mannose to protein serine/threonine residues; acts in a complex with Pmt3p, can instead interact with Pmt2p in some conditions; target for new antifungals
YDL095W	PMT1	S000002253	R.HLSTMGGYLHSHSHNYPAGSEQQQSTLYPHMDANN#DWLLELYNAPGESLTTFQN#LTDGTK.V	390	6.33	5.301	71.806	SLTTFQNLTDGTK	Protein O-mannosyltransferase, transfers mannose residues from dolichyl phosphate-D-mannose to protein serine/threonine residues; acts in a complex with Pmt2p, can instead interact with Pmt3p in some conditions; target for new antifungals
YDL095W	PMT1	S000002253	R.HDLTLWYVEN#NSNPLLPEDTKR.I	513	1.93	5.304	24.437	TLWYVENNSNPLL	Protein O-mannosyltransferase, transfers mannose residues from dolichyl phosphate-D-mannose to protein serine/threonine residues; acts in a complex with Pmt2p, can instead interact with Pmt3p in some conditions; target for new antifungals
YDL095W	PMT1	S000002253	K.SQWLSGWDYNCNTYFSSLEEYKN#QTLTKR.E	743	6.81	4.304	82.645	SLEEYKNQTLTKR	Protein O-mannosyltransferase, transfers mannose residues from dolichyl phosphate-D-mannose to protein serine/threonine residues; acts in a complex with Pmt2p, can instead interact with Pmt3p in some conditions; target for new antifungals
YDL145C	COP1	S000002304	R.LIQEALAQGN#ASLAEMIYQTQHSFDK.L	690	-1	3.944	1000	EALAQGNASLAEM	Alpha subunit of COPI vesicle coatomer complex, which surrounds transport vesicles in the early secretory pathway
YDL149W	ATG9	S000002308	K.TLEWNIN#LCVMGFVFN#ESGFIKQSILKPSQREFTR.E	500	0.64	3.62	0	TLEWNINLCVMGF	Transmembrane protein involved in formation of Cvt and autophagic vesicles; cycles between the pre-autophagosomal structure and other cytosolic punctate structures, not found in autophagosomes
YDL149W	ATG9	S000002308	K.TLEWNIN#LCVMGFVFN#ESGFIKQSILKPSQREFTR.E	509	0.64	3.62	6.981	VMGFVFNESGFIK	Transmembrane protein involved in formation of Cvt and autophagic vesicles; cycles between the pre-autophagosomal structure and other cytosolic punctate structures, not found in autophagosomes
YDL173W	YDL173W	S000002332	R.GGAGNIHKSM*SKPSPVLLPLKSNSKTVANNNN#N#GSN#QEK.V	58	-0.25	2.231	7.71	VANNNNNGSNQEK	Putative protein of unknown function; green fluorescent protein (GFP)-fusion protein localizes to the cytoplasm; YDL173W is not an essential gene
YDL178W	DLD2	S000002337	K.VSLILN#YCNDEK.I	119	1.07	1.909	13.38	KVSLILNYCNDEK	D-lactate dehydrogenase, located in the mitochondrial matrix
YDL195W	SEC31	S000002354	K.YAPPSQPSMASPFVN#K.T	840	0.78	2.157	1000	MASPFVNKTNSST	Essential phosphoprotein component (p150) of the COPII coat of secretory pathway vesicles, in complex with Sec13p; required for ER-derived transport vesicle formation
YDL195W	SEC31	S000002354	K.ASNPYAPTATTQPNGSSYPPTGPYTN#N#HTMTSPPPVFNKPPTGPPPISMK.K	1090	2.39	4.636	2.238	TGPYTNNHTMTSP	Essential phosphoprotein component (p150) of the COPII coat of secretory pathway vesicles, in complex with Sec13p; required for ER-derived transport vesicle formation
YDL222C	FMP45	S000002381	R.WYNYNWCGYEDGQLAN#CSSR.A	73	-1.8	4.548	201.041	EDGQLANCSSRAP	Integral membrane protein localized to mitochondria (untagged protein) and eisosomes, immobile patches at the cortex associated with endocytosis; sporulation and sphingolipid content are altered in mutants; has homologs SUR7 and YNL194C
YDL241W	YDL241W	S000002400	K.GYIN#QTYTPTEIYNCGVAEGK.K	19	0.48	4.247	142.629	GSKGYINQTYTPT	Putative protein of unknown function; YDL241W is not an essential gene
YDR011W	SNQ2	S000002418	K.ELNYFNPPN#GSTCGEYMKPFLEK.A	1401	-0.74	3.335	37.54	NYFNPPNGSTCGE	Plasma membrane ATP-binding cassette (ABC) transporter, multidrug transporter involved in multidrug resistance and resistance to singlet oxygen species
YDR023W	SES1	S000002430	K.KYVHCLN#STLAATQR.A	402	-0.16	3.786	1000	KYVHCLNSTLAAT	Cytosolic seryl-tRNA synthetase, class II aminoacyl-tRNA synthetase that aminoacylates tRNA(Ser), displays tRNA-dependent amino acid recognition which enhances discrimination of the serine substrate, interacts with peroxin Pex21p
YDR038C	ENA5	S000002445	R.FGTITISNSDDPFNPNEGN#VSLIPR.F	407	4.81	4.232	24.243	FNPNEGNVSLIPR	Protein with similarity to P-type ATPase sodium pumps, member of the Na+ efflux ATPase family
YDR038C	ENA5	S000002445	K.RMSSVYYNNHN#ETYNIYGK.G	553	-0.1	4.808	44.278	VYYNNHNETYNIY	Protein with similarity to P-type ATPase sodium pumps, member of the Na+ efflux ATPase family
YDR050C	TPI1	S000002457	R.ILYGGSAN#GSNAVTFK.D	213	0.42	4.743	24.243	LYGGSANGSNAVT	Triose phosphate isomerase, abundant glycolytic enzyme; mRNA half-life is regulated by iron availability; transcription is controlled by activators Reb1p, Gcr1p, and Rap1p through binding sites in the 5' non-coding region
YDR055W	PST1	S000002462	R.CDTLVGN#LTIGGGLK.T	57	-1.52	3.973	1000	CDTLVGNLTIGGG	Cell wall protein that contains a putative GPI-attachment site; secreted by regenerating protoplasts; up-regulated by activation of the cell integrity pathway, as mediated by Rlm1p; upregulated by cell wall damage via disruption of FKS1
YDR055W	PST1	S000002462	K.ITFDDLVWANN#ISLTDVHSVSFANLQK.I	210	-0.27	3.292	17.009	DLVWANNISLTDV	Cell wall protein that contains a putative GPI-attachment site; secreted by regenerating protoplasts; up-regulated by activation of the cell integrity pathway, as mediated by Rlm1p; upregulated by cell wall damage via disruption of FKS1
YDR055W	PST1	S000002462	K.IN#SSLGFIN#N#SISSLN#FTK.L	228	-3.31	3.681	1000	ANLQKINSSLGFI	Cell wall protein that contains a putative GPI-attachment site; secreted by regenerating protoplasts; up-regulated by activation of the cell integrity pathway, as mediated by Rlm1p; upregulated by cell wall damage via disruption of FKS1
YDR055W	PST1	S000002462	K.IN#SSLGFIN#N#SISSLN#FTK.L	235	-3.31	3.681	1000	SSLGFINNSISSL	Cell wall protein that contains a putative GPI-attachment site; secreted by regenerating protoplasts; up-regulated by activation of the cell integrity pathway, as mediated by Rlm1p; upregulated by cell wall damage via disruption of FKS1
YDR055W	PST1	S000002462	K.IN#SSLGFIN#NSISSLN#FTK.L	242	0.14	5.31	45.026	NSISSLNFTKLNT	Cell wall protein that contains a putative GPI-attachment site; secreted by regenerating protoplasts; up-regulated by activation of the cell integrity pathway, as mediated by Rlm1p; upregulated by cell wall damage via disruption of FKS1
YDR055W	PST1	S000002462	K.N#LSFSN#LSTIGGALVVAN#NTGLQK.I	263	0.67	4.633	117.399	SNDYLKNLSFSNL	Cell wall protein that contains a putative GPI-attachment site; secreted by regenerating protoplasts; up-regulated by activation of the cell integrity pathway, as mediated by Rlm1p; upregulated by cell wall damage via disruption of FKS1
YDR055W	PST1	S000002462	K.N#LSFSN#LSTIGGALVVAN#NTGLQK.I	268	0.67	4.633	130.765	KNLSFSNLSTIGG	Cell wall protein that contains a putative GPI-attachment site; secreted by regenerating protoplasts; up-regulated by activation of the cell integrity pathway, as mediated by Rlm1p; upregulated by cell wall damage via disruption of FKS1
YDR055W	PST1	S000002462	K.NLSFSN#LSTIGGALVVAN#N#TGLQK.I	280	0.3	2.44	11.421	GALVVANNTGLQK	Cell wall protein that contains a putative GPI-attachment site; secreted by regenerating protoplasts; up-regulated by activation of the cell integrity pathway, as mediated by Rlm1p; upregulated by cell wall damage via disruption of FKS1
YDR055W	PST1	S000002462	K.IGGLDN#LTTIGGTLEVVGN#FTSLNLDSLK.S	292	-0.93	6.585	147.732	KIGGLDNLTTIGG	Cell wall protein that contains a putative GPI-attachment site; secreted by regenerating protoplasts; up-regulated by activation of the cell integrity pathway, as mediated by Rlm1p; upregulated by cell wall damage via disruption of FKS1
YDR055W	PST1	S000002462	K.IGGLDN#LTTIGGTLEVVGN#FTSLNLDSLK.S	305	-0.93	6.585	34.892	TLEVVGNFTSLNL	Cell wall protein that contains a putative GPI-attachment site; secreted by regenerating protoplasts; up-regulated by activation of the cell integrity pathway, as mediated by Rlm1p; upregulated by cell wall damage via disruption of FKS1
YDR055W	PST1	S000002462	K.SSN#FSCNALK.A	329	-0.23	2.327	44.278	VESKSSNFSCNAL	Cell wall protein that contains a putative GPI-attachment site; secreted by regenerating protoplasts; up-regulated by activation of the cell integrity pathway, as mediated by Rlm1p; upregulated by cell wall damage via disruption of FKS1
YDR057W	YOS9	S000002464	R.ILQN#QSVMNSGYIVN#MGDDLECFIQN#ASTQLNDVLEDSNEHSNSEK.T	52	1.95	3.505	2.806	SDRILQNQSVMNS	ER quality-control lectin; integral subunit of the HRD ligase; serves as a receptor for misfolded N-glycosylated proteins, participates in their targeting to ERAD; member of the OS-9 protein family
YDR057W	YOS9	S000002464	R.ILQN#QSVMNSGYIVNMGDDLECFIQN#ASTQLNDVLEDSNEHSNSEK.T	74	3.73	4.021	20.354	LECFIQNASTQLN	ER quality-control lectin; integral subunit of the HRD ligase; serves as a receptor for misfolded N-glycosylated proteins, participates in their targeting to ERAD; member of the OS-9 protein family
YDR057W	YOS9	S000002464	R.AEIFFN#K.T	380	0.66	2.144	1000	RAEIFFNKTFTFN	ER quality-control lectin; integral subunit of the HRD ligase; serves as a receptor for misfolded N-glycosylated proteins, participates in their targeting to ERAD; member of the OS-9 protein family
YDR084C	TVP23	S000002491	R.WWYDSTDVNKDSN#FTFESYK.Q	86	1.02	3.37	11.721	DVNKDSNFTFESY	Integral membrane protein localized to late Golgi vesicles along with the v-SNARE Tlg2p; green fluorescent protein (GFP)-fusion protein localizes to the cytoplasm in a punctate pattern
YDR109C	YDR109C	S000002516	R.N#STNGFVSPHNLQLSTPSAPAK.I	592	-2.45	2.451	14.966	LSMEDRNSTNGFV	Putative kinase
YDR144C	MKC7	S000002551	K.STAYSLFAN#DSDSKHGTILFGAVDHGK.Y	286	-1.41	4.545	1000	AYSLFANDSDSKH	GPI-anchored aspartyl protease (yapsin) involved in protein processing; shares functions with Yap3p and Kex2p
YDR144C	MKC7	S000002551	R.GYKDPIQFQVTLQGLGTSKGDKEDN#LTTLTTTK.I	346	-0.57	5.344	1000	KGDKEDNLTTLTT	GPI-anchored aspartyl protease (yapsin) involved in protein processing; shares functions with Yap3p and Kex2p
YDR146C	SWI5	S000002553	K.ISMADNLLSTIN#K.S	160	0.91	2.192	23.624	NLLSTINKSEINK	Transcription factor that activates transcription of genes expressed at the M/G1 phase boundary and in G1 phase; localization to the nucleus occurs during G1 and appears to be regulated by phosphorylation by Cdc28p kinase
YDR146C	SWI5	S000002553	R.SYDGN#GTGIMVSPMK.T	695	-3.16	3.982	1000	ERSYDGNGTGIMV	Transcription factor that activates transcription of genes expressed at the M/G1 phase boundary and in G1 phase; localization to the nucleus occurs during G1 and appears to be regulated by phosphorylation by Cdc28p kinase
YDR155C	CPR1	S000002562	K.KHHDRPGLLSMANAGPNTN#GSQFFITTVPCPWLDGK.H	106	2.36	3.103	9.296	NAGPNTNGSQFFI	Cytoplasmic peptidyl-prolyl cis-trans isomerase (cyclophilin), catalyzes the cis-trans isomerization of peptide bonds N-terminal to proline residues; binds the drug cyclosporin A
YDR160W	SSY1	S000002567	R.N#LTYGLYRPTFDLADAGEGSK.K	470	3.39	3.013	1000	SSKSVRNLTYGLY	Component of the SPS plasma membrane amino acid sensor system (Ssy1p-Ptr3p-Ssy5p), which senses external amino acid concentration and transmits intracellular signals that result in regulation of expression of amino acid permease genes
YDR176W	NGG1	S000002583	R.NNNN#DTVDM*TLSQENGPSVQTPDN#DIDEEASFQAK.L	447	0.98	2.071	5.725	SFRNNNNDTVDMT	Transcriptional regulator involved in glucose repression of Gal4p-regulated genes; component of transcriptional adaptor and histone acetyltransferase complexes, the ADA complex, the SAGA complex, and the SLIK complex
YDR212W	TCP1	S000002620	K.SATESLLVPGYALN#CTVASQAMPK.R	225	-4.01	3.049	1000	VPGYALNCTVASQ	Alpha subunit of chaperonin-containing T-complex, which mediates protein folding in the cytosol; involved in maintenance of actin cytoskeleton; homolog to Drosophila melanogaster and mouse tailless complex polypeptide
YDR221W	GTB1	S000002629	R.GEYFNQLSHDPILYQFEQLN#STR.L	240	1.71	5.358	208.556	YQFEQLNSTRLGS	Glucosidase II beta subunit, forms a complex with alpha subunit Rot2p, involved in removal of two glucose residues from N-linked glycans during glycoprotein biogenesis in the ER
YDR221W	GTB1	S000002629	K.IN#YTNDILEYIR.E	358	0.87	4.644	73.311	LVEGKINYTNDIL	Glucosidase II beta subunit, forms a complex with alpha subunit Rot2p, involved in removal of two glucose residues from N-linked glycans during glycoprotein biogenesis in the ER
YDR221W	GTB1	S000002629	K.CNYIFDVVGPLGCN#K.T	688	1.77	4.504	224.294	VGPLGCNKTFEYE	Glucosidase II beta subunit, forms a complex with alpha subunit Rot2p, involved in removal of two glucose residues from N-linked glycans during glycoprotein biogenesis in the ER
YDR221W	GTB1	S000002629	K.TFEYEPPKFN#LSE.-	699	0.6	3.615	1000	YEPPKFNLSE*	Glucosidase II beta subunit, forms a complex with alpha subunit Rot2p, involved in removal of two glucose residues from N-linked glycans during glycoprotein biogenesis in the ER
YDR236C	FMN1	S000002644	K.FNILGHIRPELN#YTTK.E	184	1.4	2.454	106.199	HIRPELNYTTKEA	Riboflavin kinase, phosphorylates riboflavin to form riboflavin monophosphate (FMN), which is a necessary cofactor for many enzymes; localizes to microsomes and to the mitochondrial inner membrane
YDR251W	PAM1	S000002659	R.GLHGPSAASSSPVISANNFVDPVSSGTPYSSN#SSRFSQQIPSQQYMHTVKPTSR.K	598	3.26	4.368	5.085	GTPYSSNSSRFSQ	Essential protein of unknown function; exhibits variable expression during colony morphogenesis; overexpression permits survival without protein phosphatase 2A, inhibits growth, and induces a filamentous phenotype
YDR261C	EXG2	S000002669	K.FASYYAN#DTITVK.G	50	0.33	3.53	1000	FASYYANDTITVK	Exo-1,3-beta-glucanase, involved in cell wall beta-glucan assembly; may be anchored to the plasma membrane via a glycosylphosphatidylinositol (GPI) anchor
YDR261C	EXG2	S000002669	K.QQN#SSSN#ISIVDEFTLCK.T	86	1.32	4.21	1000	SLAKQQNSSSNIS	Exo-1,3-beta-glucanase, involved in cell wall beta-glucan assembly; may be anchored to the plasma membrane via a glycosylphosphatidylinositol (GPI) anchor
YDR261C	EXG2	S000002669	K.QQN#SSSN#ISIVDEFTLCK.T	90	1.32	4.21	1000	QQNSSSNISIVDE	Exo-1,3-beta-glucanase, involved in cell wall beta-glucan assembly; may be anchored to the plasma membrane via a glycosylphosphatidylinositol (GPI) anchor
YDR261C	EXG2	S000002669	K.TLGYN#TSLTLLDNHFK.T	106	0.06	3.278	84.609	CKTLGYNTSLTLL	Exo-1,3-beta-glucanase, involved in cell wall beta-glucan assembly; may be anchored to the plasma membrane via a glycosylphosphatidylinositol (GPI) anchor
YDR261C	EXG2	S000002669	K.NLYIDN#ITFNDPYVSDGLQLK.Y	157	0.08	4.661	59.298	KNLYIDNITFNDP	Exo-1,3-beta-glucanase, involved in cell wall beta-glucan assembly; may be anchored to the plasma membrane via a glycosylphosphatidylinositol (GPI) anchor
YDR261C	EXG2	S000002669	R.YDGSYYN#TTLFTTNDKPVGTCISQNSLADWTQDYRDR.V	401	-0.53	4.589	55.267	YDGSYYNTTLFTT	Exo-1,3-beta-glucanase, involved in cell wall beta-glucan assembly; may be anchored to the plasma membrane via a glycosylphosphatidylinositol (GPI) anchor
YDR261C	EXG2	S000002669	K.EANLFPSPFDN#YTYFK.A	480	-0.35	3.947	84.609	FPSPFDNYTYFKA	Exo-1,3-beta-glucanase, involved in cell wall beta-glucan assembly; may be anchored to the plasma membrane via a glycosylphosphatidylinositol (GPI) anchor
YDR293C	SSD1	S000002701	R.ASN#SSVHSFSSQGNNNGGGRK.S	320	-1.04	4.809	17.009	HKHRASNSSVHSF	Protein with a role in maintenance of cellular integrity, interacts with components of the TOR pathway; ssd1 mutant of a clinical S. cerevisiae strain displays elevated virulence
YDR304C	CPR5	S000002712	K.NTN#GSQFFITTVPCPWLDGK.H	139	-1.73	3.631	0	NRGKNTNGSQFFI	Peptidyl-prolyl cis-trans isomerase (cyclophilin) of the endoplasmic reticulum, catalyzes the cis-trans isomerization of peptide bonds N-terminal to proline residues; transcriptionally induced in response to unfolded proteins in the ER
YDR326C	YSP2	S000002734	R.GN#GTVQNSVLSNHIK.E	1373	-0.93	3.484	28.934	WLIDRGNGTVQNS	Protein involved in programmed cell death; mutant shows resistance to cell death induced by amiodarone or intracellular acidification
YDR326C	YSP2	S000002734	K.ELLAQTDN#TSATNQLL.-	1430	2.4	4.802	100.207	LLAQTDNTSATNQ	Protein involved in programmed cell death; mutant shows resistance to cell death induced by amiodarone or intracellular acidification
YDR331W	GPI8	S000002739	K.N#STLTLQDLFDSFTFEK.I	256	0.01	4.81	1000	LEQIDKNSTLTLQ	ER membrane glycoprotein subunit of the glycosylphosphatidylinositol transamidase complex that adds glycosylphosphatidylinositol (GPI) anchors to newly synthesized proteins; human PIG-K protein is a functional homolog
YDR349C	YPS7	S000002757	R.GNYYVN#STFGTPGQR.Q	59	-0.91	3.585	65.089	RGNYYVNSTFGTP	Putative GPI-anchored aspartic protease, located in the cytoplasm and endoplasmic reticulum
YDR349C	YPS7	S000002757	K.HPSYLMN#DSTSSVPVSPGQIYEISFIDGR.A	106	1.24	3.657	1000	HPSYLMNDSTSSV	Putative GPI-anchored aspartic protease, located in the cytoplasm and endoplasmic reticulum
YDR349C	YPS7	S000002757	R.AVN#CTLVTDDM*N#FTN#VSSENSSTALITDLMVTR.D	131	-1.33	2.761	14.171	IDGRAVNCTLVTD	Putative GPI-anchored aspartic protease, located in the cytoplasm and endoplasmic reticulum
YDR349C	YPS7	S000002757	R.AVN#CTLVTDDM*N#FTN#VSSENSSTALITDLMVTR.D	140	-1.33	2.761	16.198	LVTDDMNFTNVSS	Putative GPI-anchored aspartic protease, located in the cytoplasm and endoplasmic reticulum
YDR349C	YPS7	S000002757	R.AVN#CTLVTDDM*N#FTN#VSSENSSTALITDLMVTR.D	143	-1.33	2.761	9.911	DDMNFTNVSSENS	Putative GPI-anchored aspartic protease, located in the cytoplasm and endoplasmic reticulum
YDR349C	YPS7	S000002757	R.DNVQFNSGSLSISN#VSFFDIQSSNFK.T	175	-0.11	3.788	10.309	GSLSISNVSFFDI	Putative GPI-anchored aspartic protease, located in the cytoplasm and endoplasmic reticulum
YDR349C	YPS7	S000002757	K.FDLIPYVDPVSNAVSVGYPIVPLGPIYIVSNSGQSLN#MTSK.D	308	-0.67	4.002	12.236	NSGQSLNMTSKDF	Putative GPI-anchored aspartic protease, located in the cytoplasm and endoplasmic reticulum
YDR371W	CTS2	S000002779	R.SLINAFNEGLHFN#VSSKPSIFQDVR.V	472	4.31	4.859	76.287	NEGLHFNVSSKPS	Sporulation-specific chitinase
YDR379W	RGA2	S000002787	R.GQSDSTIYNTLPQHGN#FTVPEFNHK.K	510	1.36	2.978	7.756	TLPQHGNFTVPEF	GTPase-activating protein for the polarity-establishment protein Cdc42p; implicated in control of septin organization, pheromone response, and haploid invasive growth; regulated by Pho85p and Cdc28p
YDR406W	PDR15	S000002814	R.TLTSQSLLYTANSNN#SSSSNHNAHNADSR.S	65	-2.98	3.138	5.085	YTANSNNSSSSNH	Plasma membrane ATP binding cassette (ABC) transporter, multidrug transporter and general stress response factor implicated in cellular detoxification; regulated by Pdr1p, Pdr3p and Pdr8p; promoter contains a PDR responsive element
YDR406W	PDR15	S000002814	R.RFPCAQYIPAGPAYQN#ITGTQR.V	744	-0.75	3.3	1000	AGPAYQNITGTQR	Plasma membrane ATP binding cassette (ABC) transporter, multidrug transporter and general stress response factor implicated in cellular detoxification; regulated by Pdr1p, Pdr3p and Pdr8p; promoter contains a PDR responsive element
YDR415C	YDR415C	S000002823	K.SDHGFESAEWLAATIAN#ITK.D	133	-1.96	7.696	1000	LAATIANITKDIP	Putative protein of unknown function
YDR423C	CAD1	S000002831	K.VMWNIGSWNAPSLTNSWDSPPGN#R.T	195	-1.77	4.125	40.978	WDSPPGNRTGAVT	AP-1-like bZIP transcriptional activator involved in stress responses, iron metabolism, and pleiotropic drug resistance; controls a set of genes involved in stabilizing proteins; binds consensus sequence TTACTAA; 5' UTR contains uORFs
YDR434W	GPI17	S000002842	R.VPWSLQVLPYN#ETIEQMESEGNQFHVVTLK.L	100	-0.11	5.402	78.939	LQVLPYNETIEQM	Transmembrane protein subunit of the glycosylphosphatidylinositol transamidase complex that adds GPIs to newly synthesized proteins; human PIG-Sp homolog
YDR458C	HEH2	S000002866	K.SN#NTNYIYR.S	520	-0.09	2.962	24.437	REKSKSNNTNYIY	Inner nuclear membrane (INM) protein; contains helix-extension-helix (HEH) motif, nuclear localization signal sequence; targeting to the INM requires the Srp1p-Kap95p karyopherins and the Ran cycle
YDR481C	PHO8	S000002889	K.SHGEN#VTLPFLGLFADN#DIPFEIDRDEK.E	268	0.62	5.948	1000	LKSHGENVTLPFL	Repressible alkaline phosphatase, a glycoprotein localized to the vacuole; regulated by levels of inorganic phosphate and by a system consisting of Pho4p, Pho9p, Pho80p, Pho81p and Pho85p; dephosphorylates phosphotyrosyl peptides
YDR481C	PHO8	S000002889	R.QVTASYPQYVWYPQVLAN#ATHSGEFLKR.K	401	2.22	3.78	1000	YPQVLANATHSGE	Repressible alkaline phosphatase, a glycoprotein localized to the vacuole; regulated by levels of inorganic phosphate and by a system consisting of Pho4p, Pho9p, Pho80p, Pho81p and Pho85p; dephosphorylates phosphotyrosyl peptides
YDR483W	KRE2	S000002891	K.FGILPKEHWSYPEWIN#QTK.A	197	2.48	3.912	1000	SYPEWINQTKAAE	Alpha1,2-mannosyltransferase of the Golgi involved in protein mannosylation
YDR506C	YDR506C	S000002914	K.IHVLEFN#ASSEYTLDK.R	36	-0.35	3.353	1000	IHVLEFNASSEYT	Possible membrane-localized protein
YDR506C	YDR506C	S000002914	R.FGFN#ETYDIVINSLDHM*R.H	437	-0.39	4.386	111.739	PVRFGFNETYDIV	Possible membrane-localized protein
YDR518W	EUG1	S000002926	K.SLSIHLPN#TTEPILFDGNVDSLVGN#SVALTQWLK.V	207	0.62	5.262	26.045	LSIHLPNTTEPIL	Protein disulfide isomerase of the endoplasmic reticulum lumen, function overlaps with that of Pdi1p; may interact with nascent polypeptides in the ER
YDR518W	EUG1	S000002926	R.GQIN#FIALN#STMFPHHVR.F	293	1.31	3.97	1000	INFIALNSTMFPH	Protein disulfide isomerase of the endoplasmic reticulum lumen, function overlaps with that of Pdi1p; may interact with nascent polypeptides in the ER
YDR518W	EUG1	S000002926	K.ILIAEVDSGANDILSFPVTGYPTIALYPAGN#NSKPIIFNK.I	462	-0.74	3.666	5.75	ALYPAGNNSKPII	Protein disulfide isomerase of the endoplasmic reticulum lumen, function overlaps with that of Pdi1p; may interact with nascent polypeptides in the ER
YDR534C	FIT1	S000002942	R.THESN#N#WSSSSSASTKMVSSITRVQTTTAGIFTN#GK.S	464	1.7	3.109	1000	RTHESNNWSSSSS	Mannoprotein that is incorporated into the cell wall via a glycosylphosphatidylinositol (GPI) anchor, involved in the retention of siderophore-iron in the cell wall
YEL002C	WBP1	S000000728	K.LEYLDIN#STSTTVDLYDKEQR.L	60	2.15	2.77	1000	LEYLDINSTSTTV	Beta subunit of the oligosaccharyl transferase (OST) glycoprotein complex; required for N-linked glycosylation of proteins in the endoplasmic reticulum
YEL002C	WBP1	S000000728	R.LTLSPSGN#DSETQYYTTGEFILPDRHGVFTFLTDYRK.I	332	1.26	3.463	1000	TLSPSGNDSETQY	Beta subunit of the oligosaccharyl transferase (OST) glycoprotein complex; required for N-linked glycosylation of proteins in the endoplasmic reticulum
YEL007W	YEL007W	S000000733	K.DVRPSQELIVAMGN#TTLGNVK.N	226	1.4	4.347	33.358	LIVAMGNTTLGNV	Putative protein with sequence similarity to S. pombe gti1+ (gluconate transport inducer 1)
YEL016C	NPP2	S000000742	R.SNTYFN#GTHDFK.T	69	-2.98	2.688	44.278	RSNTYFNGTHDFK	Nucleotide pyrophosphatase/phosphodiesterase family member; mediates extracellular nucleotide phosphate hydrolysis along with Npp1p and Pho5p; activity and expression enhanced during conditions of phosphate starvation
YEL016C	NPP2	S000000742	R.SPYDM*N#ITTAPYM*IPSFPTQTFPNHWSMVTGK.Y	112	0.28	5.204	122.344	RSPYDMNITTAPY	Nucleotide pyrophosphatase/phosphodiesterase family member; mediates extracellular nucleotide phosphate hydrolysis along with Npp1p and Pho5p; activity and expression enhanced during conditions of phosphate starvation
YEL016C	NPP2	S000000742	K.YPIEHGIVSNIFWDN#FTSSEFRPNNLDAR.I	153	-1.52	3.308	25.731	SNIFWDNFTSSEF	Nucleotide pyrophosphatase/phosphodiesterase family member; mediates extracellular nucleotide phosphate hydrolysis along with Npp1p and Pho5p; activity and expression enhanced during conditions of phosphate starvation
YEL030W	ECM10	S000000756	K.LIGN#FTLAGIPPAPK.G	476	0.29	2.952	1000	DNKLIGNFTLAGI	Heat shock protein of the Hsp70 family, localized in mitochondrial nucleoids, plays a role in protein translocation, interacts with Mge1p in an ATP-dependent manner; overexpression induces extensive mitochondrial DNA aggregations
YEL031W	SPF1	S000000757	K.LAN#VSAVTNIIR.Q	970	3.48	3.139	104.477	FTSKLANVSAVTN	P-type ATPase, ion transporter of the ER membrane involved in ER function and Ca2+ homeostasis; required for regulating Hmg2p degradation; confers sensitivity to a killer toxin (SMKT) produced by Pichia farinosa KK1
YEL040W	UTR2	S000000766	K.LGNANTFLGN#VSEADWLYTGDVLDYDDEESLILAM*PK.N	96	2.87	5.106	23.624	ANTFLGNVSEADW	Cell wall protein that functions in the transfer of chitin to beta(1-6)glucan; putative chitin transglycosidase; glycosylphosphatidylinositol (GPI)-anchored protein localized to the bud neck; has a role in cell wall maintenance
YEL040W	UTR2	S000000766	R.TLYKN#ETYN#ATTQK.Y	233	0.65	4.008	1000	GRTLYKNETYNAT	Cell wall protein that functions in the transfer of chitin to beta(1-6)glucan; putative chitin transglycosidase; glycosylphosphatidylinositol (GPI)-anchored protein localized to the bud neck; has a role in cell wall maintenance
YEL040W	UTR2	S000000766	R.TLYKN#ETYN#ATTQK.Y	237	0.65	4.008	1000	YKNETYNATTQKY	Cell wall protein that functions in the transfer of chitin to beta(1-6)glucan; putative chitin transglycosidase; glycosylphosphatidylinositol (GPI)-anchored protein localized to the bud neck; has a role in cell wall maintenance
YEL040W	UTR2	S000000766	K.N#GTSAYVYTSSSEFLAK.D	310	-0.94	3.881	1000	PSDTKKNGTSAYV	Cell wall protein that functions in the transfer of chitin to beta(1-6)glucan; putative chitin transglycosidase; glycosylphosphatidylinositol (GPI)-anchored protein localized to the bud neck; has a role in cell wall maintenance
YEL042W	GDA1	S000000768	K.FGDEN#YTLYQFSHLGYGLK.E	280	-0.82	3.894	1000	LKFGDENYTLYQF	Guanosine diphosphatase located in the Golgi, involved in the transport of GDP-mannose into the Golgi lumen by converting GDP to GMP after mannose is transferred its substrate
YEL042W	GDA1	S000000768	K.THQLSSPCLPPKVN#ATNEK.V	335	-0.17	4.306	73.311	CLPPKVNATNEKV	Guanosine diphosphatase located in the Golgi, involved in the transport of GDP-mannose into the Golgi lumen by converting GDP to GMP after mannose is transferred its substrate
YEL043W	YEL043W	S000000769	K.SEPAPLPSHYSSVSLSTFSSNITNSATSNN#GSNLPAYTSLTTLK.D	197	2.69	3.076	10.121	NSATSNNGSNLPA	Predicted cytoskeleton protein involved in intracellular signalling based on quantitative analysis of protein-protein interaction maps; may interact with ribosomes, based on co-purification studies; contains fibronectin type III domain fold
YEL043W	YEL043W	S000000769	R.LSNDVPIVPGN#NTTLTPSHSNILTMNHQPTADNITR.R	815	-0.12	3.078	7.279	VPIVPGNNTTLTP	Predicted cytoskeleton protein involved in intracellular signalling based on quantitative analysis of protein-protein interaction maps; may interact with ribosomes, based on co-purification studies; contains fibronectin type III domain fold
YEL060C	PRB1	S000000786	R.SN#GSGTMSDVVK.G	387	-1.96	3.473	1000	VKVLRSNGSGTMS	Vacuolar proteinase B (yscB), a serine protease of the subtilisin family; involved in protein degradation in the vacuole and required for full protein degradation during sporulation
YEL060C	PRB1	S000000786	K.DILFDIPEDTPNVLIYN#GGGQDLSAFWN#DTKK.S	594	4.56	4.658	45.115	DLSAFWNDTKKSH	Vacuolar proteinase B (yscB), a serine protease of the subtilisin family; involved in protein degradation in the vacuole and required for full protein degradation during sporulation
YEL068C	YEL068C	S000000794	K.LPPVN#WTTCGNEDHPWITIHYDEIDK.L	54	0.17	3.319	36.381	VKLPPVNWTTCGN	Dubious open reading frame unlikely to encode a functional protein, based on available experimental and comparative sequence data
YER001W	MNN1	S000000803	K.TLN#ATFPNYDPDNFK.K	225	-0.06	3.851	122.185	KLIKTLNATFPNY	Alpha-1,3-mannosyltransferase, integral membrane glycoprotein of the Golgi complex, required for addition of alpha1,3-mannose linkages to N-linked and O-linked oligosaccharides, one of five S. cerevisiae proteins of the MNN1 family
YER001W	MNN1	S000000803	K.MFPFINN#FTTETFHEMVPK.I	254	-0.43	2.192	17.009	MFPFINNFTTETF	Alpha-1,3-mannosyltransferase, integral membrane glycoprotein of the Golgi complex, required for addition of alpha1,3-mannose linkages to N-linked and O-linked oligosaccharides, one of five S. cerevisiae proteins of the MNN1 family
YER001W	MNN1	S000000803	R.SPDFKPVENNYDN#STNVPQEIWFLDVSNTIHPK.W	383	-2.11	4.581	28.529	VENNYDNSTNVPQ	Alpha-1,3-mannosyltransferase, integral membrane glycoprotein of the Golgi complex, required for addition of alpha1,3-mannose linkages to N-linked and O-linked oligosaccharides, one of five S. cerevisiae proteins of the MNN1 family
YER005W	YND1	S000000807	K.SLREFCNSN#WTQILANSDK.G	371	2.44	5.22	30.835	REFCNSNWTQILA	Apyrase with wide substrate specificity, involved in preventing the inhibition of glycosylation by hydrolyzing nucleoside tri- and diphosphates which are inhibitors of glycotransferases; partially redundant with Gda1p
YER009W	NTF2	S000000811	R.SQLGNLYRN#ESMLTFETSQLQGAK.D	33	1.07	3.748	2.576	LGNLYRNESMLTF	Nuclear envelope protein, interacts with GDP-bound Gsp1p and with proteins of the nuclear pore to transport Gsp1p into the nucleus where it is an essential player in nucleocytoplasmic transport
YER040W	GLN3	S000000842	K.SSLFPYN#SSTSNSNINQPSINNNSNTNAQSHHSFNIYK.L	186	2.03	3.499	3.041	SSLFPYNSSTSNS	Transcriptional activator of genes regulated by nitrogen catabolite repression (NCR), localization and activity regulated by quality of nitrogen source
YER070W	RNR1	S000000872	R.STGSYIAGTN#GTSNGLIPMIR.V	266	0.55	4.833	31.275	SYIAGTNGTSNGL	One of two large regulatory subunits of ribonucleotide-diphosphate reductase; the RNR complex catalyzes rate-limiting step in dNTP synthesis, regulated by DNA replication and DNA damage checkpoint pathways via localization of small subunits
YER076C	YER076C	S000000878	K.TWSTN#SSCDITASEGN#LTCAVR.V	220	-2.92	4.202	1000	VKTWSTNSSCDIT	Putative protein of unknown function; the authentic, non-tagged protein is detected in highly purified mitochondria in high-throughput studies; analysis of HA-tagged protein suggests a membrane localization
YER076C	YER076C	S000000878	K.TWSTN#SSCDITASEGN#LTCAVR.V	231	-2.92	4.202	1000	ITASEGNLTCAVR	Putative protein of unknown function; the authentic, non-tagged protein is detected in highly purified mitochondria in high-throughput studies; analysis of HA-tagged protein suggests a membrane localization
YER078C	YER078C	S000000880	R.IEDDIAIGEDTYTN#LTVEAVK.E	479	-3.84	2.878	1000	GEDTYTNLTVEAV	Putative mitochondrial metallopeptidase
YER088C	DOT6	S000000890	R.RSSMILAPNSVSNIFNVN#NSGSNTASTSNTNSR.R	350	-7.21	5.781	7.971	SNIFNVNNSGSNT	Protein of unknown function, involved in telomeric gene silencing and filamentation
YER088C	DOT6	S000000890	R.SEAITPRPKPSSTTTSITTETTNNMIN#HSSSTTTTTNNSPLPSINTIFK.D	645	5.09	4.463	5.75	TTNNMINHSSSTT	Protein of unknown function, involved in telomeric gene silencing and filamentation
YER112W	LSM4	S000000914	R.QYN#NSNSSNINNSINSINSNNQNMNNGLGGSVQHHFNSSSPQK.V	144	3.66	4.317	6.591	SQNRQYNNSNSSN	Lsm (Like Sm) protein; part of heteroheptameric complexes (Lsm2p-7p and either Lsm1p or 8p): cytoplasmic Lsm1p complex involved in mRNA decay; nuclear Lsm8p complex part of U6 snRNP and possibly involved in processing tRNA, snoRNA, and rRNA
YER151C	UBP3	S000000953	K.WHSNGITNNN#GSSGNQGANSSGSGMSYNK.S	109	-0.11	6.058	12.092	NGITNNNGSSGNQ	Ubiquitin-specific protease that interacts with Bre5p to co-regulate anterograde and retrograde transport between endoplasmic reticulum and Golgi compartments; inhibitor of gene silencing; cleaves ubiquitin fusions but not polyubiquitin
YER151C	UBP3	S000000953	K.SHTYHHN#YSNNHIPMMASPNSGSNAGM*K.K	135	-1.64	3.671	4.16	SHTYHHNYSNNHI	Ubiquitin-specific protease that interacts with Bre5p to co-regulate anterograde and retrograde transport between endoplasmic reticulum and Golgi compartments; inhibitor of gene silencing; cleaves ubiquitin fusions but not polyubiquitin
YER151C	UBP3	S000000953	K.KQTN#SSNGNGSSATSPSYSSYNSSSQYDLYK.F	160	-1.89	5.218	2.576	GMKKQTNSSNGNG	Ubiquitin-specific protease that interacts with Bre5p to co-regulate anterograde and retrograde transport between endoplasmic reticulum and Golgi compartments; inhibitor of gene silencing; cleaves ubiquitin fusions but not polyubiquitin
YER155C	BEM2	S000000957	K.SHGQTVATN#YN#SSM*TAPSSSSSSSSQNLR.N	246	2.24	3.618	51.939	TVATNYNSSMTAP	Rho GTPase activating protein (RhoGAP) involved in the control of cytoskeleton organization and cellular morphogenesis; required for bud emergence
YFL025C	BST1	S000001869	R.KQLSQN#DSFFSK.N	295	-0.09	3.914	1000	RKQLSQNDSFFSK	GPI inositol deacylase of the ER that negatively regulates COPII vesicle formation, prevents production of vesicles with defective subunits, required for proper discrimination between resident ER proteins and Golgi-bound cargo molecules
YFL025C	BST1	S000001869	R.VN#LSCITAVDSILTVPR.S	485	1.29	3.485	1000	CTESRVNLSCITA	GPI inositol deacylase of the ER that negatively regulates COPII vesicle formation, prevents production of vesicles with defective subunits, required for proper discrimination between resident ER proteins and Golgi-bound cargo molecules
YFL025C	BST1	S000001869	K.WHLNIIN#K.S	651	-0.41	2.605	87.265	WHLNIINKSLDIN	GPI inositol deacylase of the ER that negatively regulates COPII vesicle formation, prevents production of vesicles with defective subunits, required for proper discrimination between resident ER proteins and Golgi-bound cargo molecules
YFL025C	BST1	S000001869	K.SLDIN#M*HN#VAPFIPLN#ESEPR.S	668	5.06	3.564	1000	APFIPLNESEPRS	GPI inositol deacylase of the ER that negatively regulates COPII vesicle formation, prevents production of vesicles with defective subunits, required for proper discrimination between resident ER proteins and Golgi-bound cargo molecules
YFL041W	FET5	S000001853	K.THKLN#YTASWVTANPDGLHEK.R	24	-0.02	5.098	162.97	AKTHKLNYTASWV	Multicopper oxidase, integral membrane protein with similarity to Fet3p; may have a role in iron transport
YFL041W	FET5	S000001853	R.YNPTGAEPIPQNILFN#NTMN#VTLDFTPGETYLFR.F	196	-1.56	3.101	0	PQNILFNNTMNVT	Multicopper oxidase, integral membrane protein with similarity to Fet3p; may have a role in iron transport
YFL041W	FET5	S000001853	R.YNPTGAEPIPQNILFNN#TMN#VTLDFTPGETYLFR.F	200	-1.2	4.147	22.237	LFNNTMNVTLDFT	Multicopper oxidase, integral membrane protein with similarity to Fet3p; may have a role in iron transport
YFL041W	FET5	S000001853	R.NYAMMQIMDETMLDVVPPELQLN#QTIQMR.Y	295	-5.74	3.405	33.547	PPELQLNQTIQMR	Multicopper oxidase, integral membrane protein with similarity to Fet3p; may have a role in iron transport
YFL041W	FET5	S000001853	K.YAFFN#N#ITYVTPK.V	364	0.32	4.593	1000	KYAFFNNITYVTP	Multicopper oxidase, integral membrane protein with similarity to Fet3p; may have a role in iron transport
YFL041W	FET5	S000001853	K.SPGFHVDEAYDESEQDEMTVPYN#ESAPLQPFPERPMVR.D	455	-0.66	3.073	1000	EMTVPYNESAPLQ	Multicopper oxidase, integral membrane protein with similarity to Fet3p; may have a role in iron transport
YFR018C	YFR018C	S000001914	K.NLLLPFN#R.T	63	-1.01	2.898	61.28	NLLLPFNRTRVPG	Putative protein of unknown function
YFR018C	YFR018C	S000001914	R.FIIEHFN#NTLAGEWAVETQAFEENGYR.F	85	0.42	5.206	7.71	FIIEHFNNTLAGE	Putative protein of unknown function
YFR018C	YFR018C	S000001914	R.FNNLVMTLQNN#ASEYLVLAAHYDTK.I	116	0.96	4.128	30.835	VMTLQNNASEYLV	Putative protein of unknown function
YFR018C	YFR018C	S000001914	K.EYNDLESNTVVSN#STLGVK.I	179	0.66	4.623	81.692	SNTVVSNSTLGVK	Putative protein of unknown function
YFR019W	FAB1	S000001915	R.DMDN#ISHYDTNSNSTLRPHYNTNNSTITINNLNNTTSNNSNYNNTNSNSNINNPAHSLR.R	449	3.07	3.92	4.085	TIRDMDNISHYDT	1-phosphatidylinositol-3-phosphate 5-kinase; vacuolar membrane kinase that generates phosphatidylinositol (3,5)P2, which is involved in vacuolar sorting and homeostasis
YFR019W	FAB1	S000001915	R.DMDNISHYDTNSNSTLRPHYNTNNSTITINNLN#NTTSNNSNYNNTNSNSNINNPAHSLRR.S	478	2.1	4.184	18.805	ITINNLNNTTSNN	1-phosphatidylinositol-3-phosphate 5-kinase; vacuolar membrane kinase that generates phosphatidylinositol (3,5)P2, which is involved in vacuolar sorting and homeostasis
YFR019W	FAB1	S000001915	R.DMDNISHYDTNSNSTLRPHYNTNNSTITINNLNNTTSNNSNYN#NTNSNSNINNPAHSLRR.S	488	2.1	4.186	3.701	SNNSNYNNTNSNS	1-phosphatidylinositol-3-phosphate 5-kinase; vacuolar membrane kinase that generates phosphatidylinositol (3,5)P2, which is involved in vacuolar sorting and homeostasis
YFR020W	YFR020W	S000001916	K.YYPVEPNCN#STIHQK.T	163	-0.78	3.279	6.591	PVEPNCNSTIHQK	Dubious open reading frame unlikely to encode a functional protein, based on available experimental and comparative sequence data
YFR039C	YFR039C	S000001935	K.NVLENPFN#SSTDWMK.Y	145	-0.38	4.517	53.534	VLENPFNSSTDWM	Putative protein of unknown function; may be involved in response to high salt and changes in carbon source
YFR039C	YFR039C	S000001935	K.IHSAM*ALLDSEIQSVFEAEVQN#K.S	284	-0.43	3.899	1000	FEAEVQNKSIEIT	Putative protein of unknown function; may be involved in response to high salt and changes in carbon source
YFR039C	YFR039C	S000001935	R.NLDDLN#TTVNEQLVFLDSK.I	297	3.86	5.503	76.733	RNLDDLNTTVNEQ	Putative protein of unknown function; may be involved in response to high salt and changes in carbon source
YFR039C	YFR039C	S000001935	K.DIN#CTSKFDPVQNK.I	315	-0.26	3.355	97.596	SKIKDINCTSKFD	Putative protein of unknown function; may be involved in response to high salt and changes in carbon source
YFR041C	ERJ5	S000001937	R.LNLATQILSN#SSNR.K	97	0.65	3.879	37.54	ATQILSNSSNRKI	Type I membrane protein with a J domain is required to preserve the folding capacity of the endoplasmic reticulum; loss of the non-essential ERJ5 gene leads to a constitutively induced unfolded protein response
YFR051C	RET2	S000001947	R.FMGSKDPN#VTNAINSYYSHASPAAQQSYLQSSHAAAAEVAPVASPMATSQR.A	199	5.45	4.112	2.576	MGSKDPNVTNAIN	Delta subunit of the coatomer complex (COPI), which coats Golgi-derived transport vesicles; involved in retrograde transport between Golgi and ER
YFR052W	RPN12	S000001948	K.LISLYLLNLLSQN#NTTK.F	117	5.02	5.479	24.437	LNLLSQNNTTKFH	Subunit of the 19S regulatory particle of the 26S proteasome lid; synthetically lethal with RPT1, which is an ATPase component of the 19S regulatory particle; physically interacts with Nob1p and Rpn3p
YFR052W	RPN12	S000001948	K.LISLYLLNLLSQNN#TTK.F	118	0.76	5.06	0	NLLSQNNTTKFHS	Subunit of the 19S regulatory particle of the 26S proteasome lid; synthetically lethal with RPT1, which is an ATPase component of the 19S regulatory particle; physically interacts with Nob1p and Rpn3p
YGL014W	PUF4	S000002982	K.ESPTTYGAAYPYGGPLLQPNPIMPGHPHN#ISSPIYGIR.S	327	1.26	4.56	29.071	MPGHPHNISSPIY	Member of the PUF protein family, which is defined by the presence of Pumilio homology domains that confer RNA binding activity; preferentially binds mRNAs encoding nucleolar ribosomal RNA-processing factors
YGL014W	PUF4	S000002982	R.NN#NSMSSHNDNDNIGNSNYNNKDTGRSN#VGK.M	479	3.45	1.301	8.07	KHHGRNNNSMSSH	Member of the PUF protein family, which is defined by the presence of Pumilio homology domains that confer RNA binding activity; preferentially binds mRNAs encoding nucleolar ribosomal RNA-processing factors
YGL022W	STT3	S000002990	K.YLVN#NSFYK.F	60	0.38	2.943	24.437	ATKYLVNNSFYKF	Subunit of the oligosaccharyltransferase complex of the ER lumen, which catalyzes asparagine-linked glycosylation of newly synthesized proteins; forms a subcomplex with Ost3p and Ost4p and is directly involved in catalysis
YGL022W	STT3	S000002990	R.TTLVDN#NTWN#NTHIAIVGK.A	535	0.79	4.615	24.437	RTTLVDNNTWNNT	Subunit of the oligosaccharyltransferase complex of the ER lumen, which catalyzes asparagine-linked glycosylation of newly synthesized proteins; forms a subcomplex with Ost3p and Ost4p and is directly involved in catalysis
YGL022W	STT3	S000002990	R.TTLVDNNTWN#NTHIAIVGK.A	539	0.36	3.207	30.835	VDNNTWNNTHIAI	Subunit of the oligosaccharyltransferase complex of the ER lumen, which catalyzes asparagine-linked glycosylation of newly synthesized proteins; forms a subcomplex with Ost3p and Ost4p and is directly involved in catalysis
YGL027C	CWH41	S000002995	K.FTN#ESLLWAPYR.S	42	1.42	3.165	1000	EYQKFTNESLLWA	Processing alpha glucosidase I, ER type II integral membrane N-glycoprotein involved in assembly of cell wall beta 1,6 glucan and asparagine-linked protein glycosylation; also involved in ER protein quality control and sensing of ER stress
YGL027C	CWH41	S000002995	K.N#NLN#LTVYFVK.S	122	2.91	2.552	48.874	DEKNNLNLTVYFV	Processing alpha glucosidase I, ER type II integral membrane N-glycoprotein involved in assembly of cell wall beta 1,6 glucan and asparagine-linked protein glycosylation; also involved in ER protein quality control and sensing of ER stress
YGL038C	OCH1	S000003006	R.GGIYSDMDTMLLKPIDSWPSQN#K.S	203	-0.29	3.862	1000	DSWPSQNKSWLNN	Mannosyltransferase of the cis-Golgi apparatus, initiates the polymannose outer chain elongation of N-linked oligosaccharides of glycoproteins
YGL038C	OCH1	S000003006	R.ELILN#ITATTLASVQNPGVPVSEMIDPR.F	281	0.32	4.657	48.998	LRELILNITATTL	Mannosyltransferase of the cis-Golgi apparatus, initiates the polymannose outer chain elongation of N-linked oligosaccharides of glycoproteins
YGL073W	HSF1	S000003041	K.GSSN#NHNSPSGNGNPAN#GSNIPLDNAAGSNNSN#NNISSSNSFFNNGHLLQGK.T	293	4.87	2.425	7.971	GNGNPANGSNIPL	Trimeric heat shock transcription factor, activates multiple genes in response to stresses that include hyperthermia; recognizes variable heat shock elements (HSEs) consisting of inverted NGAAN repeats; posttranslationally regulated
YGL082W	YGL082W	S000003050	R.TETTATGQN#ESYISNPFSDQNTGHVTSNQVNSGASGVQQIEDDEELAR.R	278	7.04	5.341	2.949	TTATGQNESYISN	Putative protein of unknown function; predicted prenylation/proteolysis target of Afc1p and Rce1p; green fluorescent protein (GFP)-fusion protein localizes to the cytoplasm and nucleus; YGL082W is not an essential gene
YGL126W	SCS3	S000003094	K.N#VTASAAAAINTFIHDQMHR.W	189	1.04	3.525	106.599	QPKTPKNVTASAA	Protein required for inositol prototrophy, identified as an ortholog of the FIT family of proteins involved in triglyceride droplet biosynthesis; disputed role in the synthesis of inositol phospholipids from inositol
YGL130W	CEG1	S000003098	R.RANMAGGSGRPLPSQSQN#ATLSTSKPVHSQPPSNDKEPK.Y	429	0.08	3.723	9.968	LPSQSQNATLSTS	Alpha (guanylyltransferase) subunit of the mRNA capping enzyme, a heterodimer (the other subunit is CET1, an RNA 5'-triphophatase) involved in adding the 5' cap to mRNA; the mammalian enzyme is a single bifunctional polypeptide
YGL131C	SNT2	S000003099	K.MINDIALSNPLNEPNGASYN#YTVISHSK.E	985	-0.68	2.873	2.017	PNGASYNYTVISH	DNA binding protein with similarity to the S. pombe Snt2 protein
YGL173C	KEM1	S000003141	K.SPLGGIFSDIEHN#HCVEK.E	703	0.84	4.635	1000	FSDIEHNHCVEKE	Evolutionarily-conserved 5'-3' exonuclease component of cytoplasmic processing (P) bodies involved in mRNA decay; plays a role in microtubule-mediated processes, filamentous growth, ribosomal RNA maturation, and telomere maintenance
YGL195W	GCN1	S000003163	R.SPDVYFGEN#GTIAAGK.L	2473	0.55	3.953	1000	DVYFGENGTIAAG	Positive regulator of the Gcn2p kinase activity, forms a complex with Gcn20p; proposed to stimulate Gcn2p activation by an uncharged tRNA
YGL203C	KEX1	S000003171	K.FTNN#DSNGNVDRPLIIWLNGGPGCSSMDGALVESGPFR.V	81	-1.91	5.408	2.576	FWKFTNNDSNGNV	Protease involved in the processing of killer toxin and alpha factor precursor; cleaves Lys and Arg residues from the C-terminus of peptides and proteins
YGL203C	KEX1	S000003171	R.N#LTFVSVYN#ASHMVPFDK.S	459	0.8	3.801	1000	YVKYDRNLTFVSV	Protease involved in the processing of killer toxin and alpha factor precursor; cleaves Lys and Arg residues from the C-terminus of peptides and proteins
YGL203C	KEX1	S000003171	R.N#LTFVSVYN#ASHMVPFDK.S	467	0.8	3.801	1000	TFVSVYNASHMVP	Protease involved in the processing of killer toxin and alpha factor precursor; cleaves Lys and Arg residues from the C-terminus of peptides and proteins
YGL204C	YGL204C	S000003172	-.MN#GTDILR.F	2	1.07	2.385	1000	XXXXXMNGTDILR	Dubious open reading frame unlikely to encode a functional protein, based on available experimental and comparative sequence data
YGL228W	SHE10	S000003197	R.EYFN#ETR.S	379	0.34	1.422	1000	LVREYFNETRSTL	Putative glycosylphosphatidylinositol (GPI)-anchored protein of unknown function; overexpression causes growth arrest
YGR014W	MSB2	S000003246	R.IQNWMDDSYYGHGLTNN#DSTPTR.H	1275	-0.78	2.474	6.591	GHGLTNNDSTPTR	Mucin family member involved in the Cdc42p- and MAP kinase-dependent filamentous growth signaling pathway; also functions as an osmosensor in parallel to the Sho1p-mediated pathway; potential Cdc28p substrate
YGR044C	RME1	S000003276	K.GANPVFIESN#TTEQSHSQCILGYPQK.S	136	0.92	4.16	105.418	PVFIESNTTEQSH	Zinc finger protein involved in control of meiosis; prevents meiosis by repressing IME1 expression and promotes mitosis by activating CLN2 expression; directly repressed by a1-a2 regulator; mediates cell type control of sporulation
YGR048W	UFD1	S000003280	R.NKLSKFVGQGQN#ISGK.A	264	-0.88	2.391	0.358	FVGQGQNISGKAP	Protein that interacts with Cdc48p and Npl4p, involved in recognition of polyubiquitinated proteins and their presentation to the 26S proteasome for degradation; involved in transporting proteins from the ER to the cytosol
YGR061C	ADE6	S000003293	K.MSRETITEALNLPEAN#LSEIPSLQDAIQRVLNLPSVGSK.S	667	-1.63	3.696	5.706	LNLPEANLSEIPS	Formylglycinamidine-ribonucleotide (FGAM)-synthetase, catalyzes a step in the 'de novo' purine nucleotide biosynthetic pathway
YGR097W	ASK10	S000003329	R.RPAQSPHQYSDYMATSGN#TTPSYSSGSRPQSMYNGYNPAVSITSNGMMLQQSTANNNTNPTTNLR.H	840	2.21	4.492	14.171	YMATSGNTTPSYS	Component of the RNA polymerase II holoenzyme, phosphorylated in response to oxidative stress; has a role in destruction of Ssn8p, which relieves repression of stress-response genes
YGR097W	ASK10	S000003329	R.N#ISQTSSLPGFSYTSLSLPVNSPGSSNSESSSGGYFAIPLHGNNNNNNYTQR.N	891	-0.4	3.617	5.75	NLRHQRNISQTSS	Component of the RNA polymerase II holoenzyme, phosphorylated in response to oxidative stress; has a role in destruction of Ssn8p, which relieves repression of stress-response genes
YGR141W	VPS62	S000003373	R.DLSDLQEYYSVELEN#GTWGR.V	145	-2.01	3.108	1000	YSVELENGTWGRV	Vacuolar protein sorting (VPS) protein required for cytoplasm to vacuole targeting of proteins
YGR143W	SKN1	S000003375	K.GYYAKTN#LTSANNLN#N#HNNNNYKNIISSSNDNSFASHLQPPDR.N	122	7.3	3.475	10.478	GYYAKTNLTSANN	Protein involved in sphingolipid biosynthesis; type II membrane protein with similarity to Kre6p
YGR143W	SKN1	S000003375	K.DLEWYSPDAVTTTN#GTLTLR.M	426	1.09	2.841	1000	DAVTTTNGTLTLR	Protein involved in sphingolipid biosynthesis; type II membrane protein with similarity to Kre6p
YGR157W	CHO2	S000003389	R.SSN#VTFKPPVTHDMVR.S	32	-0.71	3.404	1000	ARTRSSNVTFKPP	Phosphatidylethanolamine methyltransferase (PEMT), catalyzes the first step in the conversion of phosphatidylethanolamine to phosphatidylcholine during the methylation pathway of phosphatidylcholine biosynthesis
YGR189C	CRH1	S000003421	R.GEFHGVDTPTDKFHN#YTLDWAMDK.T	177	-1.58	4.641	1000	PTDKFHNYTLDWA	Putative chitin transglycosidase, cell wall protein that functions in the transfer of chitin to beta(1-6)glucan; localizes to sites of polarized growth; expression is induced under cell wall stress conditions
YGR192C	TDH3	S000003424	K.IVSN#ASCTTNCLAPLAK.V	147	0.78	4.355	45.026	DLKIVSNASCTTN	Glyceraldehyde-3-phosphate dehydrogenase, isozyme 3, involved in glycolysis and gluconeogenesis; tetramer that catalyzes the reaction of glyceraldehyde-3-phosphate to 1,3 bis-phosphoglycerate; detected in the cytoplasm and cell-wall
YGR197C	SNG1	S000003429	K.NIVVLQDAPSN#TSVQSISAIIPSLLASVPGTWHIYN#ATSFHR.K	153	3.33	4.642	34.206	LQDAPSNTSVQSI	Protein involved in nitrosoguanidine (MNNG) resistance; expression is regulated by transcription factors involved in multidrug resistance
YGR197C	SNG1	S000003429	K.NIVVLQDAPSNTSVQSISAIIPSLLASVPGTWHIYN#ATSFHR.K	178	0.53	5.95	74.408	GTWHIYNATSFHR	Protein involved in nitrosoguanidine (MNNG) resistance; expression is regulated by transcription factors involved in multidrug resistance
YGR197C	SNG1	S000003429	R.KFGTTN#STEIDRK.I	190	0.53	3.222	1000	RKFGTTNSTEIDR	Protein involved in nitrosoguanidine (MNNG) resistance; expression is regulated by transcription factors involved in multidrug resistance
YGR197C	SNG1	S000003429	K.EYLPSLMSN#ITSNDR.D	283	0.95	3.346	59.298	LPSLMSNITSNDR	Protein involved in nitrosoguanidine (MNNG) resistance; expression is regulated by transcription factors involved in multidrug resistance
YGR199W	PMT6	S000003431	R.SSGLELDQN#GTLN#GK.I	404	-5.48	3.56	1000	GLELDQNGTLNGK	Protein O-mannosyltransferase, transfers mannose from dolichyl phosphate-D-mannose to protein serine/threonine residues of secretory proteins; reaction is essential for cell wall rigidity; member of a family of mannosyltransferases
YGR199W	PMT6	S000003431	K.QMDSPNPVYSNEN#STILHPVSTFFR.L	481	-5.16	3.967	17.009	PVYSNENSTILHP	Protein O-mannosyltransferase, transfers mannose from dolichyl phosphate-D-mannose to protein serine/threonine residues of secretory proteins; reaction is essential for cell wall rigidity; member of a family of mannosyltransferases
YGR206W	MVB12	S000003438	R.DLLCPWYEECDN#ITK.V	56	0.97	2.614	1000	WYEECDNITKVCQ	ESCRT-I subunit required to stabilize oligomers of the ESCRT-I core complex (Stp22p, Vps28p, Srn2p), which is involved in ubiquitin-dependent sorting of proteins into the endosome; deletion mutant is sensitive to rapamycin and nystatin
YHL009C	YAP3	S000001001	K.GSDLQAIQLTPISGDYSTYVMADNNNNDN#DSYSNTN#YFSK.N	112	2.72	2.7	1.728	DNNNNDNDSYSNT	Basic leucine zipper (bZIP) transcription factor
YHL017W	YHL017W	S000001009	K.LTSQILTFTQQELGTNDKVYSIN#K.T	152	1.76	4.229	48.315	DKVYSINKTGYYC	Putative protein of unknown function; green fluorescent protein (GFP)-fusion protein co-localizes with clathrin-coated vesicles
YHL029C	YHL029C	S000001021	K.HALLSTNNGNNGNSNSSSNNTNNN#NTNITSGMHNLSINTNTSLHNSPYISHTLSYLYK.E	268	2.26	5.154	5.085	SNNTNNNNTNITS	Cytoplasmic protein required for replication of Brome mosaic virus in S. cerevisiae, which is a model system for studying replication of positive-strand RNA viruses in their natural hosts
YHL029C	YHL029C	S000001021	R.KHALLSTNNGNNGNSNSSSNNTNNNNTNITSGMHN#LSINTNTSLHNSPYISHTLSYLYK.E	278	3.26	3.909	4.757	ITSGMHNLSINTN	Cytoplasmic protein required for replication of Brome mosaic virus in S. cerevisiae, which is a model system for studying replication of positive-strand RNA viruses in their natural hosts
YHR020W	YHR020W	S000001062	K.SATPVPIVVVALQSTTTPSALIAN#ATSSKDPR.L	59	-0.11	2.88	1000	PSALIANATSSKD	Protein of unknown function that may interact with ribosomes, based on co-purification experiments; has similarity to proline-tRNA ligase; YHR020W is an essential gene
YHR028C	DAP2	S000001070	K.SIPHHSNTPDYQEPNSN#YTNDGK.L	63	0.21	3.101	20.167	YQEPNSNYTNDGK	Dipeptidyl aminopeptidase, synthesized as a glycosylated precursor; localizes to the vacuolar membrane; similar to Ste13p
YHR028C	DAP2	S000001070	K.VSFSVVRN#NTFQPK.Y	79	-0.26	3.081	24.437	SFSVVRNNTFQPK	Dipeptidyl aminopeptidase, synthesized as a glycosylated precursor; localizes to the vacuolar membrane; similar to Ste13p
YHR028C	DAP2	S000001070	K.IESNDLGLYVTFMN#DSYVVK.S	110	-0.03	4.59	159.652	LYVTFMNDSYVVK	Dipeptidyl aminopeptidase, synthesized as a glycosylated precursor; localizes to the vacuolar membrane; similar to Ste13p
YHR028C	DAP2	S000001070	K.TFIHN#GQN#LTVESITASPDLKR.L	139	-0.77	5.843	1000	FIHNGQNLTVESI	Dipeptidyl aminopeptidase, synthesized as a glycosylated precursor; localizes to the vacuolar membrane; similar to Ste13p
YHR028C	DAP2	S000001070	R.YM*HTPQENFDGYVESSVHN#VTALAQANR.F	738	0.17	5.73	62.715	VESSVHNVTALAQ	Dipeptidyl aminopeptidase, synthesized as a glycosylated precursor; localizes to the vacuolar membrane; similar to Ste13p
YHR039C	MSC7	S000001081	K.VYLN#SDM*IN#HLN#STVQAYFNLWLEK.Q	15	1.97	4.677	68.016	DMINHLNSTVQAY	Protein of unknown function, green fluorescent protein (GFP)-fusion protein localizes to the endoplasmic reticulum; msc7 mutants are defective in directing meiotic recombination events to homologous chromatids
YHR045W	YHR045W	S000001087	K.LAN#SSASLQIWGK.L	301	1.47	3.08	1000	ISTKLANSSASLQ	Putative protein of unknown function; green fluorescent protein (GFP)-fusion protein localizes to the endoplasmic reticulum
YHR054C	YHR054C	S000001096	K.LINILQGVPFYLPVN#LTK.I	50	0.01	4.172	97.602	PFYLPVNLTKIES	Putative protein of unknown function
YHR057C	CPR2	S000001099	K.SIYGDTFPDEN#FTLK.H	120	1.82	3.371	1000	DTFPDENFTLKHD	Peptidyl-prolyl cis-trans isomerase (cyclophilin), catalyzes the cis-trans isomerization of peptide bonds N-terminal to proline residues; has a potential role in the secretory pathway
YHR076W	PTC7	S000001118	K.SGYQSN#NSHGDAYSSGSQSGPFTYK.T	43	0.22	5.244	6.591	KSGYQSNNSHGDA	Mitochondrially localized type 2C protein phosphatase; expression induced by growth on ethanol and by sustained osmotic stress; possible role in carbon source utilization in low oxygen environments
YHR076W	PTC7	S000001118	K.MDEISTALAEN#SSKETLLTPK.K	142	2.36	4.761	1000	STALAENSSKETL	Mitochondrially localized type 2C protein phosphatase; expression induced by growth on ethanol and by sustained osmotic stress; possible role in carbon source utilization in low oxygen environments
YHR079C	IRE1	S000001121	K.TNIVVN#DSGKIVEDEK.V	213	0.01	3.796	65.089	KTNIVVNDSGKIV	Serine-threonine kinase and endoribonuclease; transmembrane protein that mediates the unfolded protein response (UPR) by regulating Hac1p synthesis through HAC1 mRNA splicing; Kar2p binds inactive Ire1p and releases from it upon ER stress
YHR079C	IRE1	S000001121	K.VYLDQTSN#LSWFALSSQNFPSLVESAPISR.Y	397	-3.54	3.936	12.058	YLDQTSNLSWFAL	Serine-threonine kinase and endoribonuclease; transmembrane protein that mediates the unfolded protein response (UPR) by regulating Hac1p synthesis through HAC1 mRNA splicing; Kar2p binds inactive Ire1p and releases from it upon ER stress
YHR101C	BIG1	S000001143	R.GN#NTEDFQPFIDSEKR.V	144	-0.05	4.499	12.218	VLNLRGNNTEDFQ	Integral membrane protein of the endoplasmic reticulum, required for normal content of cell wall beta-1,6-glucan
YHR132C	ECM14	S000001174	R.FTSDN#YSTLVR.D	41	0.24	3.688	1000	YRFTSDNYSTLVR	Putative metalloprotease with similarity to the zinc carboxypeptidase family, required for normal cell wall assembly
YHR132C	ECM14	S000001174	K.YIN#ETKGDYK.I	295	-0.39	3.064	1000	AWYKYINETKGDY	Putative metalloprotease with similarity to the zinc carboxypeptidase family, required for normal cell wall assembly
YHR139C	SPS100	S000001181	K.NVQWFFDACEPTLIASN#STIR.T	181	-2.33	5.244	228.087	PTLIASNSTIRTQ	Protein required for spore wall maturation; expressed during sporulation; may be a component of the spore wall
YHR142W	CHS7	S000001184	K.THLILSN#STIIHDFDPLNLNVGVLPR.C	31	0.47	7.024	144.65	THLILSNSTIIHD	Protein of unknown function, involved in chitin biosynthesis by regulating Chs3p export from the ER
YHR151C	YHR151C	S000001194	R.DVMGN#LTIDQLPYVGLNLR.R	60	-0.95	4.794	170.167	QRDVMGNLTIDQL	Putative protein of unknown function; YHR151C is synthetically sick with cdc13-1
YHR151C	YHR151C	S000001194	R.VLLN#N#ETSMVNEGNN#TR.L	80	-5.12	3.709	57.711	RRVLLNNETSMVN	Putative protein of unknown function; YHR151C is synthetically sick with cdc13-1
YHR151C	YHR151C	S000001194	R.RVLLNN#ETSMVNEGN#NTR.L	89	-1.32	5.113	24.437	SMVNEGNNTRLLT	Putative protein of unknown function; YHR151C is synthetically sick with cdc13-1
YHR151C	YHR151C	S000001194	R.HQN#QTLN#TTYILDK.N	171	-0.1	2.611	1000	TEYRHQNQTLNTT	Putative protein of unknown function; YHR151C is synthetically sick with cdc13-1
YHR151C	YHR151C	S000001194	R.HQN#QTLN#TTYILDK.N	175	-0.1	2.611	1000	HQNQTLNTTYILD	Putative protein of unknown function; YHR151C is synthetically sick with cdc13-1
YHR151C	YHR151C	S000001194	R.AKN#NTWNIYGK.S	202	-0.99	2.681	24.437	QSDRAKNNTWNIY	Putative protein of unknown function; YHR151C is synthetically sick with cdc13-1
YHR155W	YSP1	S000001198	R.FN#MSVFFTDRR.A	676	0.61	1.97	1000	GDGLRFNMSVFFT	Mitochondrial protein with a potential role in promoting mitochondrial fragmentation during programmed cell death in response to high levels of alpha-factor mating pheromone or the drug amiodarone
YHR155W	YSP1	S000001198	K.CITTQNEIFDLWIN#DTK.L	1205	-0.68	3.816	115.01	IFDLWINDTKLQD	Mitochondrial protein with a potential role in promoting mitochondrial fragmentation during programmed cell death in response to high levels of alpha-factor mating pheromone or the drug amiodarone
YHR188C	GPI16	S000001231	R.SYASDIGAPLFN#STEK.L	184	1.64	3.479	1000	IGAPLFNSTEKLY	Transmembrane protein subunit of the glycosylphosphatidylinositol transamidase complex that adds GPIs to newly synthesized proteins; human PIG-Tp homolog
YHR202W	YHR202W	S000001245	R.M*EN#LTTNDCSHYGGDSTK.K	577	-3.97	4.401	76.733	LGLRMENLTTNDC	Putative protein of unknown function; green fluorescent protein (GFP)-fusion protein localizes to the vacuole, while HA-tagged protein is found in the soluble fraction, suggesting cytoplasmic localization
YHR202W	YHR202W	S000001245	R.MENLTTN#DCSHYGGDSTK.K	581	-0.95	2.641	20.167	MENLTTNDCSHYG	Putative protein of unknown function; green fluorescent protein (GFP)-fusion protein localizes to the vacuole, while HA-tagged protein is found in the soluble fraction, suggesting cytoplasmic localization
YHR204W	MNL1	S000001247	K.MWNTFGGIPERWN#FSPPEFPPLSPLER.S	375	-1.37	3.846	15.012	GIPERWNFSPPEF	Alpha mannosidase-like protein of the endoplasmic reticulum required for degradation of glycoproteins but not for processing of N-linked oligosaccharides
YHR204W	MNL1	S000001247	K.FN#NSVYSSHLEICQK.K	517	-0.88	3.306	9.34	KRNAKFNNSVYSS	Alpha mannosidase-like protein of the endoplasmic reticulum required for degradation of glycoproteins but not for processing of N-linked oligosaccharides
YHR204W	MNL1	S000001247	K.KHSPVLTSN#GTREEDEFK.M	762	-1.18	2.665	1000	SPVLTSNGTREED	Alpha mannosidase-like protein of the endoplasmic reticulum required for degradation of glycoproteins but not for processing of N-linked oligosaccharides
YHR215W	PHO12	S000001258	K.VWLSFTHDTDILNYLTTIGIIDDQNN#LTAEHVPFMENTFHR.S	356	5.21	5.376	0	IIDDQNNLTAEHV	One of three repressible acid phosphatases, a glycoprotein that is transported to the cell surface by the secretory pathway; nearly identical to Pho11p; upregulated by phosphate starvation
YIL004C	BET1	S000001266	R.GSN#QTIDQLGDTFHN#TSVK.L	87	-0.06	2.851	1000	DEIRGSNQTIDQL	Type II membrane protein required for vesicular transport between the endoplasmic reticulum and Golgi complex; v-SNARE with similarity to synaptobrevins
YIL004C	BET1	S000001266	R.GSN#QTIDQLGDTFHN#TSVK.L	99	-0.06	2.851	1000	LGDTFHNTSVKLK	Type II membrane protein required for vesicular transport between the endoplasmic reticulum and Golgi complex; v-SNARE with similarity to synaptobrevins
YIL005W	EPS1	S000001267	K.TLN#ITFSQVNCIESADLCGDENIEYFPEIR.L	85	0.04	3.258	33.358	EESKTLNITFSQV	ER protein with chaperone and co-chaperone activity, involved in retention of resident ER proteins; has a role in recognizing proteins targeted for ER-associated degradation (ERAD), member of the protein disulfide isomerase family
YIL005W	EPS1	S000001267	K.VALVLPN#KTSNNLFDYPNGYSAK.S	264	2.62	4.08	11.721	VALVLPNKTSNNL	ER protein with chaperone and co-chaperone activity, involved in retention of resident ER proteins; has a role in recognizing proteins targeted for ER-associated degradation (ERAD), member of the protein disulfide isomerase family
YIL005W	EPS1	S000001267	R.TFTN#SKFPN#ITEGELEKK.A	299	0.26	3.741	1000	TNSKFPNITEGEL	ER protein with chaperone and co-chaperone activity, involved in retention of resident ER proteins; has a role in recognizing proteins targeted for ER-associated degradation (ERAD), member of the protein disulfide isomerase family
YIL013C	PDR11	S000001275	R.GEYYDN#ISFSHK.A	595	0.3	2.671	1000	RGEYYDNISFSHK	ATP-binding cassette (ABC) transporter, multidrug transporter involved in multiple drug resistance; mediates sterol uptake when sterol biosynthesis is compromisedregulated by Pdr1p; required for anaerobic growth
YIL014W	MNT3	S000001276	R.SYDYCFLSGQLDPTAIFAN#STVNPHDLQNR.M	168	-1.46	5.51	33.657	PTAIFANSTVNPH	Alpha-1,3-mannosyltransferase, adds the fourth and fifth alpha-1,3-linked mannose residues to O-linked glycans during protein O-glycosylation
YIL015W	BAR1	S000001277	K.FSGDLFTFPMVNEYPTIVDAPATLAM*TIQGLGAQN#K.S	268	1.6	6.441	131.322	QGLGAQNKSSCEH	Aspartyl protease secreted into the periplasmic space of mating type a cells, helps cells find mating partners, cleaves and inactivates alpha factor allowing cells to recover from alpha-factor-induced cell cycle arrest
YIL015W	BAR1	S000001277	K.ISLAQANWN#ASEVSK.K	398	0.19	4.019	48.874	LAQANWNASEVSK	Aspartyl protease secreted into the periplasmic space of mating type a cells, helps cells find mating partners, cleaves and inactivates alpha factor allowing cells to recover from alpha-factor-induced cell cycle arrest
YIL015W	BAR1	S000001277	R.STTVLSKPTQNSAMHQSTGAVTQTSN#ETK.L	503	-2.67	3.518	49.483	AVTQTSNETKLEL	Aspartyl protease secreted into the periplasmic space of mating type a cells, helps cells find mating partners, cleaves and inactivates alpha factor allowing cells to recover from alpha-factor-induced cell cycle arrest
YIL039W	TED1	S000001301	R.LKPQVVTVM*GDLFSSQWIGDSEFHN#R.T	147	0.73	4.244	1000	GDSEFHNRTKRYI	Conserved phosphoesterase domain-containing protein that acts together with Emp24p/Erv25p in cargo exit from the ER; deletion confers sensitivity to 4-(N-(S-glutathionylacetyl)amino) phenylarsenoxide (GSAO)
YIL039W	TED1	S000001301	K.DNYWIEYETN#TTHPWR.I	266	-1.4	4.751	139.126	WIEYETNTTHPWR	Conserved phosphoesterase domain-containing protein that acts together with Emp24p/Erv25p in cargo exit from the ER; deletion confers sensitivity to 4-(N-(S-glutathionylacetyl)amino) phenylarsenoxide (GSAO)
YIL039W	TED1	S000001301	R.KFN#GSTVLLTHVPFYKR.E	307	0.04	3.257	1000	LNERKFNGSTVLL	Conserved phosphoesterase domain-containing protein that acts together with Emp24p/Erv25p in cargo exit from the ER; deletion confers sensitivity to 4-(N-(S-glutathionylacetyl)amino) phenylarsenoxide (GSAO)
YIL041W	GVP36	S000001303	K.YIN#ESVNEFSR.S	92	-0.08	2.359	44.278	DYPKYINESVNEF	BAR domain-containing protein that localizes to both early and late Golgi vesicles; required for adaptation to varying nutrient concentrations, fluid-phase endocytosis, polarization of the actin cytoskeleton, and vacuole biogenesis
YIL043C	CBR1	S000001305	K.TILTHN#TSM*YK.F	54	-0.63	2.049	1000	KTILTHNTSMYKF	Microsomal cytochrome b reductase, not essential for viability; also detected in mitochondria; mutation in conserved NADH binding domain of the human ortholog results in type I methemoglobinemia
YIL044C	AGE2	S000001306	K.TTSN#TSVTSSATSIGAANTK.T	198	-3.55	2.754	75.738	LSKTTSNTSVTSS	ADP-ribosylation factor (ARF) GTPase activating protein (GAP) effector, involved in Trans-Golgi-Network (TGN) transport; contains C2C2H2 cysteine/histidine motif
YIL067C	YIL067C	S000001329	R.MENPALAQMMDDALDASN#GTIDLYLR.V	634	-1.61	6.271	121.68	DALDASNGTIDLY	Uncharacterized protein of unknown function
YIL085C	KTR7	S000001347	K.M*N#ASFVMLTR.N	89	1.13	3.235	1000	PAYSKMNASFVML	Putative mannosyltransferase involved in protein glycosylation; member of the KRE2/MNT1 mannosyltransferase family
YIL099W	SGA1	S000001361	R.SN#NTLGAGIGYTN#DTVALGDPK.W	166	0.91	4.025	0	FHLQRSNNTLGAG	Intracellular sporulation-specific glucoamylase involved in glycogen degradation; induced during starvation of a/a diploids late in sporulation, but dispensable for sporulation
YIL099W	SGA1	S000001361	R.SN#NTLGAGIGYTN#DTVALGDPK.W	177	0.91	4.025	60.358	AGIGYTNDTVALG	Intracellular sporulation-specific glucoamylase involved in glycogen degradation; induced during starvation of a/a diploids late in sporulation, but dispensable for sporulation
YIL099W	SGA1	S000001361	K.N#ATGIALGR.Y	393	-1.11	2.246	1000	INDSSKNATGIAL	Intracellular sporulation-specific glucoamylase involved in glycogen degradation; induced during starvation of a/a diploids late in sporulation, but dispensable for sporulation
YIL101C	XBP1	S000001363	R.TSTGSTFLDAN#ASSSSTSSTQANNYIDFHWNNIKPELR.D	287	4.39	4.389	34.851	STFLDANASSSST	Transcriptional repressor that binds to promoter sequences of the cyclin genes, CYS3, and SMF2; expression is induced by stress or starvation during mitosis, and late in meiosis; member of the Swi4p/Mbp1p family; potential Cdc28p substrate
YIL115C	NUP159	S000001377	K.SESPFSAFATNITKPSSTTPAFSFGN#STMNK.S	877	-0.88	5.704	22.011	PAFSFGNSTMNKS	Nucleoporin, subunit of the nuclear pore complex that is found exclusively on the cytoplasmic side, forms a subcomplex with Nup82p and Nsp1p, required for mRNA export
YIL119C	RPI1	S000001381	K.SQKTLKPNKNGTNDN#INNHYYN#NCNNN#NNNINNSNNSNN#NNSNNINR.N	238	2.27	2.75	1.603	INNHYYNNCNNNN	Putative transcriptional regulator; overexpression suppresses the heat shock sensitivity of wild-type RAS2 overexpression and also suppresses the cell lysis defect of an mpk1 mutation
YIL135C	VHS2	S000001397	R.RPPMQGHYSFSSSLLNSPSHLPSPPSASASPPQHMN#FTNPFIISR.R	265	-2.76	4.104	12.276	SPPQHMNFTNPFI	Cytoplasmic protein of unknown function; identified as a high-copy suppressor of the synthetic lethality of a sis2 sit4 double mutant, suggesting a role in G1/S phase progression; similar to Mlf3p
YIL140W	AXL2	S000001402	R.VN#ESFTFQISN#DTYK.S	41	-0.25	4.672	1000	PPVARVNESFTFQ	Integral plasma membrane protein required for axial budding in haploid cells, localizes to the incipient bud site and bud neck; glycosylated by Pmt4p; potential Cdc28p substrate
YIL140W	AXL2	S000001402	R.VN#ESFTFQISN#DTYK.S	50	-0.25	4.672	1000	FTFQISNDTYKSS	Integral plasma membrane protein required for axial budding in haploid cells, localizes to the incipient bud site and bud neck; glycosylated by Pmt4p; potential Cdc28p substrate
YIL140W	AXL2	S000001402	K.NALKLDPNEVFN#VTFDR.S	163	1.02	4.762	132.105	DPNEVFNVTFDRS	Integral plasma membrane protein required for axial budding in haploid cells, localizes to the incipient bud site and bud neck; glycosylated by Pmt4p; potential Cdc28p substrate
YIL140W	AXL2	S000001402	K.LGSINLLDAPDWVALDN#ATISGSVPDELLGK.N	304	-4.24	3.935	40.154	DWVALDNATISGS	Integral plasma membrane protein required for axial budding in haploid cells, localizes to the incipient bud site and bud neck; glycosylated by Pmt4p; potential Cdc28p substrate
YIL140W	AXL2	S000001402	R.GEWFSYYFLPSQFTDYVNTN#VSLEFTN#SSQDHDWVK.F	382	-0.25	2.867	0	TDYVNTNVSLEFT	Integral plasma membrane protein required for axial budding in haploid cells, localizes to the incipient bud site and bud neck; glycosylated by Pmt4p; potential Cdc28p substrate
YIL140W	AXL2	S000001402	R.GEWFSYYFLPSQFTDYVNTN#VSLEFTN#SSQDHDWVK.F	389	-0.25	2.867	12.236	VSLEFTNSSQDHD	Integral plasma membrane protein required for axial budding in haploid cells, localizes to the incipient bud site and bud neck; glycosylated by Pmt4p; potential Cdc28p substrate
YIL140W	AXL2	S000001402	K.FQSSN#LTLAGEVPK.N	403	0.19	3.151	1000	VKFQSSNLTLAGE	Integral plasma membrane protein required for axial budding in haploid cells, localizes to the incipient bud site and bud neck; glycosylated by Pmt4p; potential Cdc28p substrate
YIL147C	SLN1	S000001409	R.DALQSSLTSYVAGN#K.S	100	1.28	4.496	1000	TSYVAGNKSADNW	Histidine kinase osmosensor that regulates a MAP kinase cascade; transmembrane protein with an intracellular kinase domain that signals to Ypd1p and Ssk1p, thereby forming a phosphorelay system similar to bacterial two-component regulators
YIL147C	SLN1	S000001409	K.SVFN#DTTALEHSTIAIISAVYNSQGK.A	224	1.58	5.454	91.307	GLKSVFNDTTALE	Histidine kinase osmosensor that regulates a MAP kinase cascade; transmembrane protein with an intracellular kinase domain that signals to Ypd1p and Ssk1p, thereby forming a phosphorelay system similar to bacterial two-component regulators
YIL147C	SLN1	S000001409	K.VFSIKN#DTFISSAFR.N	272	0.44	3.886	1000	KVFSIKNDTFISS	Histidine kinase osmosensor that regulates a MAP kinase cascade; transmembrane protein with an intracellular kinase domain that signals to Ypd1p and Ssk1p, thereby forming a phosphorelay system similar to bacterial two-component regulators
YIL156W-B	YIL156W-B	S000028511	K.LETLDN#QTMR.N	39	-0.06	2.451	1000	KLETLDNQTMRNY	Putative protein of unknown function, originally identified based on homology to <i>Ashbya gossypii</i> and other related yeasts
YIL162W	SUC2	S000001424	K.NPVLAAN#STQFRDPK.V	165	0.73	4.233	65.44	NPVLAANSTQFRD	Invertase, sucrose hydrolyzing enzyme; a secreted, glycosylated form is regulated by glucose repression, and an intracellular, nonglycosylated enzyme is produced constitutively
YIL162W	SUC2	S000001424	K.AEPILN#ISNAGPWSR.F	356	0.94	3.872	57.711	KAEPILNISNAGP	Invertase, sucrose hydrolyzing enzyme; a secreted, glycosylated form is regulated by glucose repression, and an intracellular, nonglycosylated enzyme is produced constitutively
YIL173W	VTH1	S000001435	R.LVHN#STGLYTTGDLGNIIM*YIPYR.S	479	0.95	5.19	60.641	TWRLVHNSTGLYT	Putative membrane glycoprotein with strong similarity to Vth2p and Pep1p/Vps10p, may be involved in vacuolar protein sorting
YIL173W	VTH1	S000001435	K.IVEIVFNPYFN#SSAYLFGSK.G	769	-0.23	4.888	59.298	VFNPYFNSSAYLF	Putative membrane glycoprotein with strong similarity to Vth2p and Pep1p/Vps10p, may be involved in vacuolar protein sorting
YIR033W	MGA2	S000001472	K.ITSETPLN#QSMLYLPSDSISR.E	187	2.07	4.045	1000	TSETPLNQSMLYL	ER membrane protein involved in regulation of OLE1 transcription, acts with homolog Spt23p; inactive ER form dimerizes and one subunit is then activated by ubiquitin/proteasome-dependent processing followed by nuclear targeting
YJL002C	OST1	S000003539	K.VSFFSAYFTNEATFLNSQLLAN#STTAPGDDGESEIR.Y	99	-1.26	4.012	16.144	NSQLLANSTTAPG	Alpha subunit of the oligosaccharyltransferase complex of the ER lumen, which catalyzes asparagine-linked glycosylation of newly synthesized proteins
YJL002C	OST1	S000003539	R.FSSN#ETLAIVYSHNAPLNQVVNLR.R	217	4.22	5.263	126.07	IPRFSSNETLAIV	Alpha subunit of the oligosaccharyltransferase complex of the ER lumen, which catalyzes asparagine-linked glycosylation of newly synthesized proteins
YJL002C	OST1	S000003539	R.FPIFGGWNYN#FTVGWTNK.L	336	0.72	4.952	59.298	FGGWNYNFTVGWT	Alpha subunit of the oligosaccharyltransferase complex of the ER lumen, which catalyzes asparagine-linked glycosylation of newly synthesized proteins
YJL002C	OST1	S000003539	K.FVASIPILNGPPDTVYDNVELSVFLPEGAEIFDIDSPVPFTN#VSIETQK.S	400	0.46	2.828	25.421	SPVPFTNVSIETQ	Alpha subunit of the oligosaccharyltransferase complex of the ER lumen, which catalyzes asparagine-linked glycosylation of newly synthesized proteins
YJL019W	MPS3	S000003556	K.FTVEN#VTQWQDQLVK.Q	278	0.41	3.133	1000	HKFTVENVTQWQD	Essential integral membrane protein required for spindle pole body duplication and for nuclear fusion, localizes to the spindle pole body half bridge, interacts with DnaJ-like chaperone Jem1p and with centrin homolog Cdc31p
YJL019W	MPS3	S000003556	K.QLDTHLPQEIPVVIN#NSSSLLIIPELHNYLSALISDVIESPGIGTAGSAESR.W	303	0.34	3.835	4.359	EIPVVINNSSSLL	Essential integral membrane protein required for spindle pole body duplication and for nuclear fusion, localizes to the spindle pole body half bridge, interacts with DnaJ-like chaperone Jem1p and with centrin homolog Cdc31p
YJL038C	YJL038C	S000003575	R.NLDNN#GTYETLTAEK.V	42	1.24	3.24	9.34	LRNLDNNGTYETL	Putative protein of unknown function; expression induced during sporulation and repressed during vegetative growth by Sum1p and Hst1p; similar to adjacent open reading frame, YJL037W
YJL041W	NSP1	S000003577	K.NNN#ETSKPAFSFGAK.S	353	-0.3	2.973	24.437	PAEKNNNETSKPA	Essential component of the nuclear pore complex, which mediates nuclear import and export
YJL041W	NSP1	S000003577	K.TAQTLDENLN#SLSSNLSSLIVEINNVSNTFN#K.T	777	3.22	3.695	42.098	NVSNTFNKTTNID	Essential component of the nuclear pore complex, which mediates nuclear import and export
YJL053W	PEP8	S000003589	K.KVTSSTSSSSSN#GSVDVRK.N	104	1.04	3.741	1000	TSSSSSNGSVDVR	Vacuolar protein sorting protein that forms part of the multimeric membrane-associated retromer complex along with Vps35p, Vps29p, Vps17p, and Vps5p; essential for endosome-to-Golgi retrograde protein transport
YJL056C	ZAP1	S000003592	K.ILEDLCN#ISSLYEVPFGKHINHHDHNNAGNGCDGSSTGNNENGNQTMNLLLSSIN#R.C	388	0.5	2.383	2.523	ILEDLCNISSLYE	Zinc-regulated transcription factor, binds to zinc-responsive promoter elements to induce transcription of certain genes in the presence of zinc; regulates its own transcription; contains seven zinc-finger domains
YJL056C	ZAP1	S000003592	K.ILEDLCN#ISSLYEVPFGKHINHHDHNNAGNGCDGSSTGNNENGNQTMNLLLSSIN#R.C	436	0.5	2.383	9.968	LLLSSINRCNPKN	Zinc-regulated transcription factor, binds to zinc-responsive promoter elements to induce transcription of certain genes in the presence of zinc; regulates its own transcription; contains seven zinc-finger domains
YJL062W	LAS21	S000003598	K.LFPQQWFDFADPTHSFFVSDFTQVDNN#VTR.N	185	0.99	3.469	0	FTQVDNNVTRNLP	Integral plasma membrane protein involved in the synthesis of the glycosylphosphatidylinositol (GPI) core structure; mutations affect cell wall integrity
YJL073W	JEM1	S000003609	K.IVFN#ETYKGSFGK.L	106	2.25	3.03	1000	FEKIVFNETYKGS	DnaJ-like chaperone required for nuclear membrane fusion during mating, localizes to the ER membrane; exhibits genetic interactions with KAR2
YJL073W	JEM1	S000003609	K.YLSLN#ETIR.N	148	0.59	2.605	1000	AKYLSLNETIRNK	DnaJ-like chaperone required for nuclear membrane fusion during mating, localizes to the ER membrane; exhibits genetic interactions with KAR2
YJL078C	PRY3	S000003614	K.YN#YSNPGFSESTGHFTQVVWK.S	101	-2.17	3.474	59.298	GEISKYNYSNPGF	Protein of unknown function, has similarity to Pry1p and Pry2p and to the plant PR-1 class of pathogen related proteins
YJL084C	ALY2	S000003620	K.RVLSLSSSLHSSPN#NSGFAHSALGNLSNESLR.S	813	4.69	5.289	5.085	SLHSSPNNSGFAH	Cytoplasmic protein of unknown function that interacts with the cyclin Pcl7p; phosphorylated in vitro by the cyclin-CDK complex, Pcl7p-Pho85p; identified as a potential Cdc28p substrate; mRNA is cell cycle regulated, peaking in M phase
YJL117W	PHO86	S000003653	R.HETKDPVVN#NTHIIVYR.E	180	0.97	3.336	0	TKDPVVNNTHIIV	Endoplasmic reticulum (ER) resident protein required for ER exit of the high-affinity phosphate transporter Pho84p, specifically required for packaging of Pho84p into COPII vesicles
YJL128C	PBS2	S000003664	R.TGNSN#NSSNSGSSGGGGLFANFSK.Y	304	0.15	5.331	9.34	PRTGNSNNSSNSG	MAP kinase kinase that plays a pivotal role in the osmosensing signal-transduction pathway, activated under severe osmotic stress; plays a role in regulating Ty1 transposition
YJL139C	YUR1	S000003675	R.N#SYDDYTLN#YTR.Q	77	0.22	3.107	1000	YDDYTLNYTRQND	Mannosyltransferase of the KTR1 family, involved in protein N-glycosylation; located in the Golgi apparatus
YJL139C	YUR1	S000003675	R.NSYDDYTLN#YTRQN#DSDSFHLR.E	82	1.05	4.518	91.658	LNYTRQNDSDSFH	Mannosyltransferase of the KTR1 family, involved in protein N-glycosylation; located in the Golgi apparatus
YJL139C	YUR1	S000003675	R.EN#ATILM*LVR.N	92	0.33	2.759	1000	SFHLRENATILML	Mannosyltransferase of the KTR1 family, involved in protein N-glycosylation; located in the Golgi apparatus
YJL139C	YUR1	S000003675	K.TQYALIPPEDWNRPQWIN#DTLFEER.L	167	0.77	3.044	8.043	NRPQWINDTLFEE	Mannosyltransferase of the KTR1 family, involved in protein N-glycosylation; located in the Golgi apparatus
YJL153C	INO1	S000003689	K.SVLAQFLVDAGIKPVSIASYNHLGN#NDGYN#LSAPK.Q	359	-0.91	2.873	2.806	GNNDGYNLSAPKQ	Inositol 1-phosphate synthase, involved in synthesis of inositol phosphates and inositol-containing phospholipids; transcription is coregulated with other phospholipid biosynthetic genes by Ino2p and Ino4p, which bind the UASINO DNA element
YJL171C	YJL171C	S000003707	K.FKDITNN#ESCTCEVGDR.V	51	-0.4	5.103	24.437	FKDITNNESCTCE	GPI-anchored cell wall protein of unknown function; induced in response to cell wall damaging agents and by mutations in genes involved in cell wall biogenesis; sequence similarity to YBR162C/TOS1, a covalently bound cell wall protein
YJL171C	YJL171C	S000003707	K.QFAFYTSPGFTVN#N#SR.S	99	4.82	3.463	1000	SPGFTVNNSRSSS	GPI-anchored cell wall protein of unknown function; induced in response to cell wall damaging agents and by mutations in genes involved in cell wall biogenesis; sequence similarity to YBR162C/TOS1, a covalently bound cell wall protein
YJL171C	YJL171C	S000003707	K.TADN#VTFLNHGGEASPCLGNALSYASSN#GTGSASEATVLADGTLISSDQEYIIYSN#VSCPK.S	122	0.66	2.908	5.659	SSKTADNVTFLNH	GPI-anchored cell wall protein of unknown function; induced in response to cell wall damaging agents and by mutations in genes involved in cell wall biogenesis; sequence similarity to YBR162C/TOS1, a covalently bound cell wall protein
YJL171C	YJL171C	S000003707	K.TADN#VTFLNHGGEASPCLGNALSYASSN#GTGSASEATVLADGTLISSDQEYIIYSN#VSCPK.S	146	0.66	2.908	18.466	LSYASSNGTGSAS	GPI-anchored cell wall protein of unknown function; induced in response to cell wall damaging agents and by mutations in genes involved in cell wall biogenesis; sequence similarity to YBR162C/TOS1, a covalently bound cell wall protein
YJL171C	YJL171C	S000003707	K.TADNVTFLN#HGGEASPCLGNALSYASSN#GTGSASEATVLADGTLISSDQEYIIYSN#VSCPK.S	174	-1.17	3.424	29.978	EYIIYSNVSCPKS	GPI-anchored cell wall protein of unknown function; induced in response to cell wall damaging agents and by mutations in genes involved in cell wall biogenesis; sequence similarity to YBR162C/TOS1, a covalently bound cell wall protein
YJL171C	YJL171C	S000003707	K.N#SSSIGYYDLPAIWLLN#DHIAR.T	219	1.66	5.286	1000	PTETEKNSSSIGY	GPI-anchored cell wall protein of unknown function; induced in response to cell wall damaging agents and by mutations in genes involved in cell wall biogenesis; sequence similarity to YBR162C/TOS1, a covalently bound cell wall protein
YJL171C	YJL171C	S000003707	R.TSQYPTN#AN#CSCWASGCGEYDIFEAM*N#GTEK.N	249	1.45	2.878	1000	QYPTNANCSCWAS	GPI-anchored cell wall protein of unknown function; induced in response to cell wall damaging agents and by mutations in genes involved in cell wall biogenesis; sequence similarity to YBR162C/TOS1, a covalently bound cell wall protein
YJL171C	YJL171C	S000003707	R.TSQYPTN#AN#CSCWASGCGEYDIFEAM*N#GTEK.N	267	1.45	2.878	1000	DIFEAMNGTEKNH	GPI-anchored cell wall protein of unknown function; induced in response to cell wall damaging agents and by mutations in genes involved in cell wall biogenesis; sequence similarity to YBR162C/TOS1, a covalently bound cell wall protein
YJL172W	CPS1	S000003708	K.HSVDTILHDPAFRN#SSIEK.L	88	1.43	3.295	1000	HDPAFRNSSIEKL	Vacuolar carboxypeptidase yscS; expression is induced under low-nitrogen conditions
YJL172W	CPS1	S000003708	K.VNELGLLYTWEGSDPDLKPLLLMAHQDVVPVNN#ETLSSWK.F	176	-1.49	4.763	5.75	DVVPVNNETLSSW	Vacuolar carboxypeptidase yscS; expression is induced under low-nitrogen conditions
YJL172W	CPS1	S000003708	K.LVEYISN#QSHLR.S	381	0.82	2.029	1000	LVEYISNQSHLRS	Vacuolar carboxypeptidase yscS; expression is induced under low-nitrogen conditions
YJL172W	CPS1	S000003708	K.YYWN#LSK.N	525	0.55	1.975	1000	DTKYYWNLSKNIY	Vacuolar carboxypeptidase yscS; expression is induced under low-nitrogen conditions
YJL186W	MNN5	S000003722	K.LN#FSIPQR.E	136	-0.68	2.455	1000	TLSGKLNFSIPQR	Alpha-1,2-mannosyltransferase, responsible for addition of the second alpha-1,2-linked mannose of the branches on the mannan backbone of oligosaccharides, localizes to an early Golgi compartment
YJL186W	MNN5	S000003722	K.NLDLAFN#TTSFN#DTGLILWPDFWR.R	259	6.93	4.354	0	NLDLAFNTTSFND	Alpha-1,2-mannosyltransferase, responsible for addition of the second alpha-1,2-linked mannose of the branches on the mannan backbone of oligosaccharides, localizes to an early Golgi compartment
YJL186W	MNN5	S000003722	K.NLDLAFN#TTSFN#DTGLILWPDFWR.R	264	6.93	4.354	7.971	FNTTSFNDTGLIL	Alpha-1,2-mannosyltransferase, responsible for addition of the second alpha-1,2-linked mannose of the branches on the mannan backbone of oligosaccharides, localizes to an early Golgi compartment
YJL187C	SWE1	S000003723	R.HN#NQTN#ILSPTNSLVTN#SSPQTLHSNK.F	292	3.91	3.135	8.745	TNSLVTNSSPQTL	Protein kinase that regulates the G2/M transition by inhibition of Cdc28p kinase activity; localizes to the nucleus and to the daughter side of the mother-bud neck; homolog of S. pombe Wee1p; potential Cdc28p substrate
YJL192C	SOP4	S000003728	R.LDLAASN#ITGFVSTR.T	35	-1.24	3.038	1000	LDLAASNITGFVS	ER-membrane protein; suppressor of pma1-7, deletion of SOP4 slows down the export of wild-type Pma1p and Pma1-7 from the ER
YJL192C	SOP4	S000003728	K.NLEN#GTLQLNAFK.N	115	2.72	3.593	71.753	EFKNLENGTLQLN	ER-membrane protein; suppressor of pma1-7, deletion of SOP4 slows down the export of wild-type Pma1p and Pma1-7 from the ER
YJL192C	SOP4	S000003728	R.N#VSIFSTGIVGNILNSR.W	170	0.66	4.343	126.676	SYLQARNVSIFST	ER-membrane protein; suppressor of pma1-7, deletion of SOP4 slows down the export of wild-type Pma1p and Pma1-7 from the ER
YJL212C	OPT1	S000003748	K.YMPVISGSTYDNTQNKYN#VTK.I	400	0.09	1.97	0	NTQNKYNVTKILN	Proton-coupled oligopeptide transporter of the plasma membrane; also transports glutathione and phytochelatin; member of the OPT family
YJR051W	OSM1	S000003812	K.VYEN#YTNNINFYMSK.N	355	-1.75	4.859	76.733	SDKVYENYTNNIN	Fumarate reductase, catalyzes the reduction of fumarate to succinate, required for the reoxidation of intracellular NADH under anaerobic conditions; mutations cause osmotic sensitivity
YJR061W	YJR061W	S000003822	K.NHLLYSN#FTPLSLTVLDSDKDAYR.I	278	-1.51	4.67	104.477	NHLLYSNFTPLSL	Putative protein of unknown function; non-essential gene with similarity to Mnn4, a putative membrane protein involved in glycosylation; transcription repressed by Rm101p
YJR065C	ARP3	S000003826	K.SSGVGAPSAVSNEASYFGN#STSATNFNGATGGLLSNNLSGK.R	65	2.74	4.368	29.376	EASYFGNSTSATN	Essential component of the Arp2/3 complex, which is a highly conserved actin nucleation center required for the motility and integrity of actin patches; involved in endocytosis and membrane growth and polarity
YJR105W	ADO1	S000003866	K.ENSKPFVLN#FSAPFIPHVFK.D	191	1.04	2.681	22.329	SKPFVLNFSAPFI	Adenosine kinase, required for the utilization of S-adenosylmethionine (AdoMet); may be involved in recycling adenosine produced through the methyl cycle
YJR116W	YJR116W	S000003877	-.MNAN#STTTAIGLTSPFEK.L	4	-0.1	5.06	36.655	XXXMNANSTTTAI	Putative protein of unknown function
YJR117W	STE24	S000003878	K.N#LSTMNVDPLYSSYHYSHPTLAER.L	417	-0.36	3.019	40.978	IDLQIKNLSTMNV	Highly conserved zinc metalloprotease that functions in two steps of a-factor maturation, C-terminal CAAX proteolysis and the first step of N-terminal proteolytic processing; contains multiple transmembrane spans
YJR131W	MNS1	S000003892	R.MLGGLLSAYHLSDVLEVGN#K.T	155	0.74	5.059	1000	DVLEVGNKTVYLN	Alpha-1,2-mannosidase involved in ER quality control; catalyzes the removal of one mannose residue from Man9GlcNAc to produce a single isomer of Man8GlcNAc in N-linked oligosaccharide biosynthesis; integral to ER membrane
YJR131W	MNS1	S000003892	K.YLAYLTGN#RTYWELVER.V	224	5.68	3.434	1000	LAYLTGNRTYWEL	Alpha-1,2-mannosidase involved in ER quality control; catalyzes the removal of one mannose residue from Man9GlcNAc to produce a single isomer of Man8GlcNAc in N-linked oligosaccharide biosynthesis; integral to ER membrane
YKL034W	TUL1	S000001517	R.TEHNTFVN#M*TYTDSFR.N	52	-0.28	4.24	97.748	EHNTFVNMTYTDS	Golgi-localized RING-finger ubiquitin ligase (E3), involved in ubiquitinating and sorting membrane proteins that contain polar transmembrane domains to multivesicular bodies for delivery to the vacuole for quality control purposes
YKL034W	TUL1	S000001517	R.TEHNTFVN#MTYTDSFRN#ITGLK.L	61	0.35	2.972	57.595	YTDSFRNITGLKL	Golgi-localized RING-finger ubiquitin ligase (E3), involved in ubiquitinating and sorting membrane proteins that contain polar transmembrane domains to multivesicular bodies for delivery to the vacuole for quality control purposes
YKL034W	TUL1	S000001517	K.LSYQDM*LN#N#PLQN#ATYPLPGK.D	79	2.15	3.861	1000	LNNPLQNATYPLP	Golgi-localized RING-finger ubiquitin ligase (E3), involved in ubiquitinating and sorting membrane proteins that contain polar transmembrane domains to multivesicular bodies for delivery to the vacuole for quality control purposes
YKL034W	TUL1	S000001517	K.LIDDELNWPLGRPAN#LSSLPPINVVSGLLYSPDCGVR.L	356	4.33	6.029	34.089	PLGRPANLSSLPP	Golgi-localized RING-finger ubiquitin ligase (E3), involved in ubiquitinating and sorting membrane proteins that contain polar transmembrane domains to multivesicular bodies for delivery to the vacuole for quality control purposes
YKL046C	DCW1	S000001529	R.YTGN#QTYVDWAEK.V	203	-0.47	3.613	1000	LARYTGNQTYVDW	Putative mannosidase, GPI-anchored membrane protein required for cell wall biosynthesis in bud formation;homologous to Dfg5p
YKL046C	DCW1	S000001529	K.VYEWM*VGVNLISN#GTYK.Y	225	0.85	2.311	97.748	GVNLISNGTYKYV	Putative mannosidase, GPI-anchored membrane protein required for cell wall biosynthesis in bud formation;homologous to Dfg5p
YKL046C	DCW1	S000001529	K.YVYDGVSIDDN#CTK.V	240	-0.3	3.071	1000	GVSIDDNCTKVTS	Putative mannosidase, GPI-anchored membrane protein required for cell wall biosynthesis in bud formation;homologous to Dfg5p
YKL046C	DCW1	S000001529	K.VTSYQWTYN#QGLLLAGSAYLYN#FTGSDLWHTR.T	265	8.18	5.194	1000	GSAYLYNFTGSDL	Putative mannosidase, GPI-anchored membrane protein required for cell wall biosynthesis in bud formation;homologous to Dfg5p
YKL046C	DCW1	S000001529	K.EFLN#ASQVFFHDGIVYEAACQGPNSCNTDQR.S	281	-0.73	6.373	166.704	RTKEFLNASQVFF	Putative mannosidase, GPI-anchored membrane protein required for cell wall biosynthesis in bud formation;homologous to Dfg5p
YKL046C	DCW1	S000001529	K.EFLNASQVFFHDGIVYEAACQGPN#SCNTDQR.S	301	0.16	3.627	11.015	AACQGPNSCNTDQ	Putative mannosidase, GPI-anchored membrane protein required for cell wall biosynthesis in bud formation;homologous to Dfg5p
YKL046C	DCW1	S000001529	R.NQIMSWLN#TSAIAAAK.S	337	3.41	5.204	115.974	QIMSWLNTSAIAA	Putative mannosidase, GPI-anchored membrane protein required for cell wall biosynthesis in bud formation;homologous to Dfg5p
YKL046C	DCW1	S000001529	K.SCSGGTDGHTCGLNWFN#GTWDGMYGLGEQMSALEVMVNTR.A	362	-2.36	3.555	12.431	CGLNWFNGTWDGM	Putative mannosidase, GPI-anchored membrane protein required for cell wall biosynthesis in bud formation;homologous to Dfg5p
YKL060C	FBA1	S000001543	R.DSKSPIILQTSNGGAAYFAGKGISNEGQN#ASIKGAIAAAHYIR.S	81	4.23	6.018	15.381	ISNEGQNASIKGA	Fructose 1,6-bisphosphate aldolase, required for glycolysis and gluconeogenesis; catalyzes conversion of fructose 1,6 bisphosphate to glyceraldehyde-3-P and dihydroxyacetone-P; locates to mitochondrial outer surface upon oxidative stress
YKL073W	LHS1	S000001556	K.QHPGLEM*VSTN#R.S	128	0.54	2.342	1000	LEMVSTNRSTIAF	Molecular chaperone of the endoplasmic reticulum lumen, involved in polypeptide translocation and folding; member of the Hsp70 family; localizes to the lumen of the ER; regulated by the unfolded protein response pathway
YKL073W	LHS1	S000001556	K.LSN#ESELYDVFTR.G	458	-0.04	4.419	1000	YSFKLSNESELYD	Molecular chaperone of the endoplasmic reticulum lumen, involved in polypeptide translocation and folding; member of the Hsp70 family; localizes to the lumen of the ER; regulated by the unfolded protein response pathway
YKL073W	LHS1	S000001556	K.CSSGVAYN#ITFDLSSDR.L	527	-1.15	4.216	1000	SSGVAYNITFDLS	Molecular chaperone of the endoplasmic reticulum lumen, involved in polypeptide translocation and folding; member of the Hsp70 family; localizes to the lumen of the ER; regulated by the unfolded protein response pathway
YKL073W	LHS1	S000001556	R.NNN#ETESTVINSADDKTTIVNDK.T	844	0.07	3.248	12.218	EKSRNNNETESTV	Molecular chaperone of the endoplasmic reticulum lumen, involved in polypeptide translocation and folding; member of the Hsp70 family; localizes to the lumen of the ER; regulated by the unfolded protein response pathway
YKL096W	CWP1	S000001579	R.SGSDLQYLSVYSDN#GTLK.L	45	-0.19	4.225	1000	LSVYSDNGTLKLG	Cell wall mannoprotein, linked to a beta-1,3- and beta-1,6-glucan heteropolymer through a phosphodiester bond; involved in cell wall organization
YKL100C	YKL100C	S000001583	R.NNSSSAN#QSASNKELEQVFEQINAIVENHNNK.L	28	-1.26	5.649	12.431	NNSSSANQSASNK	Putative protein of unknown function with similarity to a human minor histocompatibility antigen; YKL100C is not an essential gene
YKL140W	TGL1	S000001623	R.FIEFFNPGN#VSVK.T	424	1.67	2.663	13.38	EFFNPGNVSVKTN	Steryl ester hydrolase, one of three gene products (Yeh1p, Yeh2p, Tgl1p) responsible for steryl ester hydrolase activity and involved in sterol homeostasis; localized to lipid particle membranes
YKL150W	MCR1	S000001633	K.MTSHLFGLKPN#DTVSFKGPIMK.W	140	1.32	3.115	1000	LFGLKPNDTVSFK	Mitochondrial NADH-cytochrome b5 reductase, involved in ergosterol biosynthesis
YKL165C	MCD4	S000001648	R.SLVM*N#N#ATYGISHTR.M	90	-2.22	2.948	1000	RSLVMNNATYGIS	Protein involved in glycosylphosphatidylinositol (GPI) anchor synthesis; multimembrane-spanning protein that localizes to the endoplasmic reticulum; highly conserved among eukaryotes
YKL165C	MCD4	S000001648	K.SNPVNFDSFFN#QSTHTYSFGSPDILPMFK.D	138	0.96	2.86	44.973	NFDSFFNQSTHTY	Protein involved in glycosylphosphatidylinositol (GPI) anchor synthesis; multimembrane-spanning protein that localizes to the endoplasmic reticulum; highly conserved among eukaryotes
YKL165C	MCD4	S000001648	R.HLDQLFHN#STLN#STLDYEIR.Q	198	4.43	3.121	1000	LDQLFHNSTLNST	Protein involved in glycosylphosphatidylinositol (GPI) anchor synthesis; multimembrane-spanning protein that localizes to the endoplasmic reticulum; highly conserved among eukaryotes
YKL165C	MCD4	S000001648	R.HLDQLFHN#STLN#STLDYEIR.Q	202	4.43	3.121	1000	FHNSTLNSTLDYE	Protein involved in glycosylphosphatidylinositol (GPI) anchor synthesis; multimembrane-spanning protein that localizes to the endoplasmic reticulum; highly conserved among eukaryotes
YKL165C	MCD4	S000001648	K.FFADDKTAFIFTADHGMSAFGSHGDGHPN#NTR.T	286	-0.47	5.068	27.055	HGDGHPNNTRTPL	Protein involved in glycosylphosphatidylinositol (GPI) anchor synthesis; multimembrane-spanning protein that localizes to the endoplasmic reticulum; highly conserved among eukaryotes
YKL165C	MCD4	S000001648	R.TPLVAWGAGLN#KPVHN#PFPVSDN#YTEN#WELSSIK.R	312	0.57	3.205	1000	PFPVSDNYTENWE	Protein involved in glycosylphosphatidylinositol (GPI) anchor synthesis; multimembrane-spanning protein that localizes to the endoplasmic reticulum; highly conserved among eukaryotes
YKL187C	YKL187C	S000001670	K.YSDN#ATETLDGLSR.L	154	-0.19	3.151	1000	LLKYSDNATETLD	Putative protein of unknown function; the authentic, non-tagged protein is detected in a phosphorylated state in highly purified mitochondria in high-throughput studies
YKL195W	MIA40	S000001678	R.KVESDKTAEEELSSGGEQSPENEDDN#NSK.S	101	-1.06	4.779	9.34	PENEDDNNSKSDE	Essential protein of the mitochondrial intermembrane space (IMS); promotes retention of newly imported proteins; may do so by stabilizing client protein folding as part of a disulfide relay system or transferring metal to client proteins
YKL201C	MNN4	S000001684	R.NYILTTQSHPLSISIIESDN#STYQVPLQTEK.S	307	-0.62	3.949	54.871	SIIESDNSTYQVP	Putative positive regulator of mannosylphosphate transferase (Mnn6p), involved in mannosylphosphorylation of N-linked oligosaccharides; expression increases in late-logarithmic and stationary growth phases
YKL201C	MNN4	S000001684	K.NLVQSGLLQEYINDNIN#STNK.R	337	0.32	5.928	36.655	YINDNINSTNKRK	Putative positive regulator of mannosylphosphate transferase (Mnn6p), involved in mannosylphosphorylation of N-linked oligosaccharides; expression increases in late-logarithmic and stationary growth phases
YKL201C	MNN4	S000001684	K.HLQLLSQYFN#QSLILEDPR.Q	537	-1.62	4.014	1000	LLSQYFNQSLILE	Putative positive regulator of mannosylphosphate transferase (Mnn6p), involved in mannosylphosphorylation of N-linked oligosaccharides; expression increases in late-logarithmic and stationary growth phases
YKL201C	MNN4	S000001684	K.AGFIEVFTNLYNSFN#VTAYR.Q	853	0.98	4.404	45.026	NLYNSFNVTAYRQ	Putative positive regulator of mannosylphosphate transferase (Mnn6p), involved in mannosylphosphorylation of N-linked oligosaccharides; expression increases in late-logarithmic and stationary growth phases
YKL201C	MNN4	S000001684	K.SM*N#QTTLDQVTK.I	915	-2.18	3.089	1000	DLSKSMNQTTLDQ	Putative positive regulator of mannosylphosphate transferase (Mnn6p), involved in mannosylphosphorylation of N-linked oligosaccharides; expression increases in late-logarithmic and stationary growth phases
YKL220C	FRE2	S000001703	K.NCASYSDALQN#MTNSEFYDVLNN#GTR.H	108	-2.37	2.882	3.494	YSDALQNMTNSEF	Ferric reductase and cupric reductase, reduces siderophore-bound iron and oxidized copper prior to uptake by transporters; expression induced by low iron levels but not by low copper levels
YKL220C	FRE2	S000001703	K.NCASYSDALQN#MTNSEFYDVLNN#GTR.H	120	-2.37	2.882	9.34	FYDVLNNGTRHMT	Ferric reductase and cupric reductase, reduces siderophore-bound iron and oxidized copper prior to uptake by transporters; expression induced by low iron levels but not by low copper levels
YKR016W	YKR016W	S000001724	K.EIIGSLNDLINSLN#DSNLSIPESEFNSIKK.S	161	-0.04	4.63	3.359	DLINSLNDSNLSI	Protein of unknown function; non-tagged protein is detected in purified mitochondria in high-throughput studies; null mutant displays decreased frequency of mitochondrial genome loss and severe growth defect in minimal glycerol media
YKR016W	YKR016W	S000001724	K.SNQNMLTNLSQLN#ETLK.E	190	0.92	4.374	65.44	TNLSQLNETLKEA	Protein of unknown function; non-tagged protein is detected in purified mitochondria in high-throughput studies; null mutant displays decreased frequency of mitochondrial genome loss and severe growth defect in minimal glycerol media
YKR016W	YKR016W	S000001724	K.TGNPSN#ATDFDSVYAR.V	475	1.24	3.527	37.54	KTGNPSNATDFDS	Protein of unknown function; non-tagged protein is detected in purified mitochondria in high-throughput studies; null mutant displays decreased frequency of mitochondrial genome loss and severe growth defect in minimal glycerol media
YKR061W	KTR2	S000001769	K.LSSNTYNDEPLN#K.T	81	-0.84	3.79	81.692	YNDEPLNKTKGIK	Mannosyltransferase involved in N-linked protein glycosylation; member of the KRE2/MNT1 mannosyltransferase family
YKR061W	KTR2	S000001769	K.NQREN#ATLLMLVR.N	92	-0.14	3.336	22.011	IKNQRENATLLML	Mannosyltransferase involved in N-linked protein glycosylation; member of the KRE2/MNT1 mannosyltransferase family
YKR067W	GPT2	S000001775	K.VVELLTN#GTNFK.Y	226	0.25	2.089	24.243	VVELLTNGTNFKY	Glycerol-3-phosphate/dihydroxyacetone phosphate dual substrate-specific sn-1 acyltransferase located in lipid particles and the ER; involved in the stepwise acylation of glycerol-3-phosphate and dihydroxyacetone in lipid biosynthesis
YLL006W	MMM1	S000003929	K.GSTTNDLKQTSN#NSEFN#VSKN#GSFK.G	50	-2.9	4.291	26.105	DLKQTSNNSEFNV	Mitochondrial outer membrane protein, component of the Mdm10-Mdm12-Mmm1 complex involved in import and assembly of outer membrane beta-barrel proteins
YLL006W	MMM1	S000003929	K.QTSNNSEFN#VSKN#GSFK.G	55	0.93	3.342	31.275	SNNSEFNVSKNGS	Mitochondrial outer membrane protein, component of the Mdm10-Mdm12-Mmm1 complex involved in import and assembly of outer membrane beta-barrel proteins
YLL006W	MMM1	S000003929	K.QTSNNSEFN#VSKN#GSFK.G	59	0.93	3.342	43.066	EFNVSKNGSFKGL	Mitochondrial outer membrane protein, component of the Mdm10-Mdm12-Mmm1 complex involved in import and assembly of outer membrane beta-barrel proteins
YLL031C	GPI13	S000003954	R.HVLDN#ISSQNETSKLPPRFNK.A	66	-2.59	3.004	12.058	SRHVLDNISSQNE	ER membrane localized phosphoryltransferase that adds phosphoethanolamine onto the third mannose residue of the glycosylphosphatidylinositol (GPI) anchor precursor; similar to human PIG-O protein
YLL031C	GPI13	S000003954	R.HVLDNISSQN#ETSKLPPR.F	71	0.24	5.397	100.207	DNISSQNETSKLP	ER membrane localized phosphoryltransferase that adds phosphoethanolamine onto the third mannose residue of the glycosylphosphatidylinositol (GPI) anchor precursor; similar to human PIG-O protein
YLL031C	GPI13	S000003954	R.FDFAIPVN#ESHSNYNLNYHNNILSLYDSFASDKDASSLLLK.F	100	-2.06	6.719	18.978	DFAIPVNESHSNY	ER membrane localized phosphoryltransferase that adds phosphoethanolamine onto the third mannose residue of the glycosylphosphatidylinositol (GPI) anchor precursor; similar to human PIG-O protein
YLL031C	GPI13	S000003954	K.QLHLAN#K.T	182	0.14	2.233	1000	KQLHLANKTVKFA	ER membrane localized phosphoryltransferase that adds phosphoethanolamine onto the third mannose residue of the glycosylphosphatidylinositol (GPI) anchor precursor; similar to human PIG-O protein
YLL048C	YBT1	S000003971	-.MHHVLN#STRPDHR.F	6	0.45	2.108	1000	XMHHVLNSTRPDH	Transporter of the ATP-binding cassette (ABC) family involved in bile acid transport; similar to mammalian bile transporters
YLL051C	FRE6	S000003974	K.KFSN#ISLEQYYSSLN#NASSHALEDYGSIESLSTSIR.V	112	-3.13	7.302	97.635	VDKKFSNISLEQY	Putative ferric reductase with similarity to Fre2p; expression induced by low iron levels
YLR001C	YLR001C	S000003991	K.TGHVQYLNELQN#FTLFAPINSAFIK.G	68	5.66	5.857	76.733	YLNELQNFTLFAP	Putative protein of unknown function; the authentic, non-tagged protein is detected in highly purified mitochondria in high-throughput studies; YLR001C is not an essential gene
YLR001C	YLR001C	S000003991	R.DLEN#GTYLEKR.A	112	-0.74	3.034	1000	QVRDLENGTYLEK	Putative protein of unknown function; the authentic, non-tagged protein is detected in highly purified mitochondria in high-throughput studies; YLR001C is not an essential gene
YLR001C	YLR001C	S000003991	K.IFSDFISSFSNYNAYTN#SSTVLVPLDVNFRK.F	200	0.17	5.727	44.395	NYNAYTNSSTVLV	Putative protein of unknown function; the authentic, non-tagged protein is detected in highly purified mitochondria in high-throughput studies; YLR001C is not an essential gene
YLR001C	YLR001C	S000003991	K.SNSEGTSVSVN#NSDYSPISNR.I	291	-2.37	3.225	38.371	GTSVSVNNSDYSP	Putative protein of unknown function; the authentic, non-tagged protein is detected in highly purified mitochondria in high-throughput studies; YLR001C is not an essential gene
YLR001C	YLR001C	S000003991	K.YLHGLN#CSEFVK.E	333	0.14	3.182	1000	KYLHGLNCSEFVK	Putative protein of unknown function; the authentic, non-tagged protein is detected in highly purified mitochondria in high-throughput studies; YLR001C is not an essential gene
YLR001C	YLR001C	S000003991	K.ILNTKPYEIGN#TSIYSIDDDLQLPGDLVLSLAPENHCSISLMLLK.E	450	-0.35	6.834	19.777	KPYEIGNTSIYSI	Putative protein of unknown function; the authentic, non-tagged protein is detected in highly purified mitochondria in high-throughput studies; YLR001C is not an essential gene
YLR001C	YLR001C	S000003991	K.IVGSQN#LTK.I	569	0.43	2.067	1000	KIVGSQNLTKISV	Putative protein of unknown function; the authentic, non-tagged protein is detected in highly purified mitochondria in high-throughput studies; YLR001C is not an essential gene
YLR001C	YLR001C	S000003991	R.KFLELHLIPAN#VTQNLLDCN#GSISTK.L	679	2.63	7.02	58.551	LHLIPANVTQNLL	Putative protein of unknown function; the authentic, non-tagged protein is detected in highly purified mitochondria in high-throughput studies; YLR001C is not an essential gene
YLR001C	YLR001C	S000003991	R.KFLELHLIPAN#VTQNLLDCN#GSISTK.L	688	2.63	7.02	65.263	QNLLDCNGSISTK	Putative protein of unknown function; the authentic, non-tagged protein is detected in highly purified mitochondria in high-throughput studies; YLR001C is not an essential gene
YLR024C	UBR2	S000004014	R.ICHCGDPFAFNDPSDAFKCKNELN#NIPISNDNSN#VTDDEN#VISLLNYVLDFLIDVTVSYK.E	182	-2.07	3.476	2.499	ISNDNSNVTDDEN	Cytoplasmic ubiquitin-protein ligase (E3)
YLR024C	UBR2	S000004014	R.RTFLLFN#IQYDDDGDGDNNNN#RSN#NFM*DVK.Q	1646	3.75	2.465	0	DGDNNNNRSNNFM	Cytoplasmic ubiquitin-protein ligase (E3)
YLR040C	YLR040C	S000004030	K.ASATTIYLPQHFITGETEATMTN#SSYASQK.N	148	-1.21	3.261	1000	TEATMTNSSYASQ	Putative protein of unknown function; localizes to the cell wall; predicted to be a GPI-attached protein; upregulated by Mcm1p-Alpha1p transcription factor; partially overlaps the dubious ORF YLR041W; YLR040C is not essential
YLR056W	ERG3	S000004046	K.LLGLNSGFSN#STILQETLNSK.N	45	0.23	5.03	81.692	LNSGFSNSTILQE	C-5 sterol desaturase, catalyzes the introduction of a C-5(6) double bond into episterol, a precursor in ergosterol biosynthesis; mutants are viable, but cannot grow on non-fermentable carbon sources
YLR058C	SHM2	S000004048	R.LVSN#GTDSHMVLVSLR.E	343	-0.62	4.347	1000	GYRLVSNGTDSHM	Cytosolic serine hydroxymethyltransferase, converts serine to glycine plus 5,10 methylenetetrahydrofolate; major isoform involved in generating precursors for purine, pyrimidine, amino acid, and lipid biosynthesis
YLR066W	SPC3	S000004056	K.QVFVYLTAEYN#STEK.I	102	-1.77	2.949	1000	YLTAEYNSTEKIT	Subunit of signal peptidase complex (Spc1p, Spc2p, Spc3p, Sec11p), which catalyzes cleavage of N-terminal signal sequences of proteins targeted to the secretory pathway; homologous to mammalian SPC22/23
YLR066W	SPC3	S000004056	K.LHWNVQPWVGLLTYGETVGN#YTLTVENK.N	173	-0.55	6.266	84.609	YGETVGNYTLTVE	Subunit of signal peptidase complex (Spc1p, Spc2p, Spc3p, Sec11p), which catalyzes cleavage of N-terminal signal sequences of proteins targeted to the secretory pathway; homologous to mammalian SPC22/23
YLR072W	YLR072W	S000004062	K.VTTN#SSAISVETVTNR.Y	233	-0.82	3.553	148.282	LDKVTTNSSAISV	Protein of unknown function; green fluorescent protein (GFP)-fusion protein localizes to the cytoplasm in a punctate pattern; YLR072W is not an esssential gene
YLR072W	YLR072W	S000004062	K.TQDSSN#ISHIGTFEK.V	443	-4.85	3.545	1000	KTQDSSNISHIGT	Protein of unknown function; green fluorescent protein (GFP)-fusion protein localizes to the cytoplasm in a punctate pattern; YLR072W is not an esssential gene
YLR083C	EMP70	S000004073	R.EN#DNIPLLVNHLTPSMNYQHKDEDGNN#VSGDKENFLYSYDYYYNR.F	61	3.42	4.796	11.069	KDEDGNNVSGDKE	Protein with a role in cellular adhesion and filamentous growth; similar to Tmn2p and Tmn3p; member of Transmembrane Nine family of proteins with 9 transmembrane segments; 24kDa cleavage product found in endosome-enriched membrane fractions
YLR083C	EMP70	S000004073	K.FN#ESATSWATRWDK.Y	282	0.36	2.011	1000	TYSVKFNESATSW	Protein with a role in cellular adhesion and filamentous growth; similar to Tmn2p and Tmn3p; member of Transmembrane Nine family of proteins with 9 transmembrane segments; 24kDa cleavage product found in endosome-enriched membrane fractions
YLR084C	RAX2	S000004074	K.EIGPETSSHGLVYYSN#NTYIQLEDASDDTRIDK.I	88	1.67	5.878	30.835	GLVYYSNNTYIQL	N-glycosylated protein involved in the maintenance of bud site selection during bipolar budding; localization requires Rax1p
YLR084C	RAX2	S000004074	K.LNNDNILFAGQFYTLDDPSALISSSN#NGTN#STSSLN#ATTLELGQR.I	238	-1.13	4.796	6.454	SSNNGTNSTSSLN	N-glycosylated protein involved in the maintenance of bud site selection during bipolar budding; localization requires Rax1p
YLR084C	RAX2	S000004074	K.LNNDNILFAGQFYTLDDPSALISSSN#NGTN#STSSLN#ATTLELGQR.I	244	-1.13	4.796	23.092	NSTSSLNATTLEL	N-glycosylated protein involved in the maintenance of bud site selection during bipolar budding; localization requires Rax1p
YLR084C	RAX2	S000004074	R.ATLLSASQN#VSSSMDMITFIDNN#KTDVK.W	365	1.25	3.519	89.266	LLSASQNVSSSMD	N-glycosylated protein involved in the maintenance of bud site selection during bipolar budding; localization requires Rax1p
YLR084C	RAX2	S000004074	R.ATLLSASQN#VSSSMDMITFIDNN#KTDVK.W	379	1.25	3.519	7.71	ITFIDNNKTDVKW	N-glycosylated protein involved in the maintenance of bud site selection during bipolar budding; localization requires Rax1p
YLR084C	RAX2	S000004074	R.GIVN#VTMWNQQN#NTIMK.T	516	1.55	4.742	122.185	SARGIVNVTMWNQ	N-glycosylated protein involved in the maintenance of bud site selection during bipolar budding; localization requires Rax1p
YLR084C	RAX2	S000004074	R.GIVN#VTMWNQQN#NTIMK.T	524	1.55	4.742	24.437	TMWNQQNNTIMKT	N-glycosylated protein involved in the maintenance of bud site selection during bipolar budding; localization requires Rax1p
YLR084C	RAX2	S000004074	K.SN#FTSTRLN#ETK.V	613	-0.17	2.688	1000	LQYQKSNFTSTRL	N-glycosylated protein involved in the maintenance of bud site selection during bipolar budding; localization requires Rax1p
YLR084C	RAX2	S000004074	K.SN#FTSTRLN#ETK.V	620	-0.17	2.688	1000	FTSTRLNETKVGN	N-glycosylated protein involved in the maintenance of bud site selection during bipolar budding; localization requires Rax1p
YLR084C	RAX2	S000004074	K.VGN#TTLNLFPVK.N	626	0.62	3.792	97.748	NETKVGNTTLNLF	N-glycosylated protein involved in the maintenance of bud site selection during bipolar budding; localization requires Rax1p
YLR084C	RAX2	S000004074	K.N#SSLYADIYDNK.L	640	0.5	3.885	185.891	VKNYPKNSSLYAD	N-glycosylated protein involved in the maintenance of bud site selection during bipolar budding; localization requires Rax1p
YLR084C	RAX2	S000004074	K.N#QTIQGDVHGITK.T	677	0.05	3.552	1000	EVTSSKNQTIQGD	N-glycosylated protein involved in the maintenance of bud site selection during bipolar budding; localization requires Rax1p
YLR084C	RAX2	S000004074	R.TVNSALN#ISLANNDFIVLDNDYVVN#ASSNALIR.N	731	-0.38	3.066	12.092	TVNSALNISLANN	N-glycosylated protein involved in the maintenance of bud site selection during bipolar budding; localization requires Rax1p
YLR084C	RAX2	S000004074	R.TVNSALNISLANN#DFIVLDNDYVVN#ASSNALIR.N	749	-0.16	3.683	12.431	DNDYVVNASSNAL	N-glycosylated protein involved in the maintenance of bud site selection during bipolar budding; localization requires Rax1p
YLR084C	RAX2	S000004074	R.N#LTMIAN#ETLGSNAR.I	884	1.73	4.191	175.933	SIFDLRNLTMIAN	N-glycosylated protein involved in the maintenance of bud site selection during bipolar budding; localization requires Rax1p
YLR084C	RAX2	S000004074	R.N#LTMIAN#ETLGSNAR.I	890	1.73	4.191	146.622	NLTMIANETLGSN	N-glycosylated protein involved in the maintenance of bud site selection during bipolar budding; localization requires Rax1p
YLR084C	RAX2	S000004074	R.LGSFN#LTN#STMIPLLSGSEGK.L	980	-0.26	5.719	1000	IRLGSFNLTNSTM	N-glycosylated protein involved in the maintenance of bud site selection during bipolar budding; localization requires Rax1p
YLR084C	RAX2	S000004074	R.LGSFN#LTN#STMIPLLSGSEGK.L	983	-0.26	5.719	1000	GSFNLTNSTMIPL	N-glycosylated protein involved in the maintenance of bud site selection during bipolar budding; localization requires Rax1p
YLR084C	RAX2	S000004074	R.GINNVNN#GSILLLNGN#FNISQYGYLQSLLFDFQK.W	1060	-0.64	3.28	3.359	GINNVNNGSILLL	N-glycosylated protein involved in the maintenance of bud site selection during bipolar budding; localization requires Rax1p
YLR084C	RAX2	S000004074	K.WTPYFISETTN#TSNYNPIIFINR.D	1098	-1.26	4.752	53.534	FISETTNTSNYNP	N-glycosylated protein involved in the maintenance of bud site selection during bipolar budding; localization requires Rax1p
YLR088W	GAA1	S000004078	K.EM*VN#MTSMER.N	87	1.38	2.132	1000	QIKEMVNMTSMER	Subunit of the GPI (glycosylphosphatidylinositol):protein transamidase complex, removes the GPI-anchoring signal and attaches GPI to proteins in the ER
YLR110C	CCW12	S000004100	K.N#GTSTAAPVTSTEAPK.N	81	-1.25	3.09	1000	TTEAPKNGTSTAA	Cell wall mannoprotein, mutants are defective in mating and agglutination, expression is downregulated by alpha-factor
YLR110C	CCW12	S000004100	K.N#TTSAAPTHSVTSYTGAAAK.A	97	0.28	4.064	1000	STEAPKNTTSAAP	Cell wall mannoprotein, mutants are defective in mating and agglutination, expression is downregulated by alpha-factor
YLR120C	YPS1	S000004110	K.SNTYSLYLN#DSDAMHGTILFGAVDHSK.Y	299	0.66	3.696	123.69	TYSLYLNDSDAMH	Aspartic protease, attached to the plasma membrane via a glycosylphosphatidylinositol (GPI) anchor
YLR120C	YPS1	S000004110	K.YTGTLYTIPIVNTLSASGFSSPIQFDVTINGIGISDSGSSN#K.T	358	-0.38	3.549	15.1	SDSGSSNKTLTTT	Aspartic protease, attached to the plasma membrane via a glycosylphosphatidylinositol (GPI) anchor
YLR120C	YPS1	S000004110	R.YN#TTSENIEIITSSVPSAVK.A	480	-1.25	5.14	54.755	MAQARYNTTSENI	Aspartic protease, attached to the plasma membrane via a glycosylphosphatidylinositol (GPI) anchor
YLR121C	YPS3	S000004111	K.SQGYQHPVAFDVTLQGLGLQTDKRN#ITLTTTK.L	275	0.03	5.982	1000	LQTDKRNITLTTT	Aspartic protease, attached to the plasma membrane via a glycosylphosphatidylinositol (GPI) anchor
YLR121C	YPS3	S000004111	K.TLGYYEYTCPSSDN#KTSVAFDFGGFR.I	328	-0.66	2.511	1000	TCPSSDNKTSVAF	Aspartic protease, attached to the plasma membrane via a glycosylphosphatidylinositol (GPI) anchor
YLR121C	YPS3	S000004111	R.APSYN#NTWSNYASATSGGNIFTTVR.T	422	2.31	4.563	5.31	IRAPSYNNTWSNY	Aspartic protease, attached to the plasma membrane via a glycosylphosphatidylinositol (GPI) anchor
YLR173W	YLR173W	S000004163	K.DNMGSDLNN#DTGK.Y	115	-2.55	3.646	24.437	MGSDLNNDTGKYL	Putative protein of unknown function
YLR173W	YLR173W	S000004163	K.TICIDLNN#VTTFDGDLVFK.N	169	-0.71	4.534	9.34	ICIDLNNVTTFDG	Putative protein of unknown function
YLR173W	YLR173W	S000004163	K.QWIN#SSSHILHDEDTGNTQMK.L	527	-2.03	3.851	69.198	PMKQWINSSSHIL	Putative protein of unknown function
YLR207W	HRD3	S000004197	K.FNDLTHFTN#HSAIFDLAVM*YATGGCASGN#DQTVIPQDSAK.A	142	-3.4	4.837	7.413	DLTHFTNHSAIFD	Resident protein of the ER membrane that plays a central role in ER-associated protein degradation (ERAD), forms HRD complex with Hrd1p and ERAD determinants that engages in lumen to cytosol communication and coordination of ERAD events
YLR207W	HRD3	S000004197	R.ACIDLGLINQYITNN#ISQAISYYMK.A	429	1.98	4.914	24.437	NQYITNNISQAIS	Resident protein of the ER membrane that plays a central role in ER-associated protein degradation (ERAD), forms HRD complex with Hrd1p and ERAD determinants that engages in lumen to cytosol communication and coordination of ERAD events
YLR207W	HRD3	S000004197	K.QGNIDAGVVAGDIYFQMQN#YSK.A	611	-0.14	4.501	107.895	IYFQMQNYSKAMA	Resident protein of the ER membrane that plays a central role in ER-associated protein degradation (ERAD), forms HRD complex with Hrd1p and ERAD determinants that engages in lumen to cytosol communication and coordination of ERAD events
YLR214W	FRE1	S000004204	K.NIYLN#ASNYLR.A	100	0.35	2.886	65.089	MKNIYLNASNYLR	Ferric reductase and cupric reductase, reduces siderophore-bound iron and oxidized copper prior to uptake by transporters; expression induced by low copper and iron levels
YLR214W	FRE1	S000004204	K.TVVSQPLMAN#ETAYHYYYEENYGIHLNLMR.S	124	0.6	4.539	36.684	SQPLMANETAYHY	Ferric reductase and cupric reductase, reduces siderophore-bound iron and oxidized copper prior to uptake by transporters; expression induced by low copper and iron levels
YLR216C	CPR6	S000004206	K.HDKPFLLSMANAGPNTN#GSQAFITCVPTPHLDGK.H	117	4.9	5.997	4.54	NAGPNTNGSQAFI	Peptidyl-prolyl cis-trans isomerase (cyclophilin), catalyzes the cis-trans isomerization of peptide bonds N-terminal to proline residues; binds to Hsp82p and contributes to chaperone activity
YLR219W	MSC3	S000004209	R.SGEYHLHPPGYTTN#GSR.M	121	-0.2	3.583	1000	PPGYTTNGSRMNS	Protein of unknown function, green fluorescent protein (GFP)-fusion protein localizes to the cell periphery; msc3 mutants are defective in directing meiotic recombination events to homologous chromatids; potential Cdc28p substrate
YLR249W	YEF3	S000004239	K.TAANAM*QAVAHIAN#QSNLSPSVEPYIVQLVPAICTN#AGNK.D	76	-1.36	3.473	10.095	AVAHIANQSNLSP	Translational elongation factor 3, stimulates the binding of aminoacyl-tRNA (AA-tRNA) to ribosomes by releasing EF-1 alpha from the ribosomal complex; contains two ABC cassettes; binds and hydrolyses ATP
YLR249W	YEF3	S000004239	R.RYGICGPN#GCGK.S	465	0.27	2.877	1000	YGICGPNGCGKST	Translational elongation factor 3, stimulates the binding of aminoacyl-tRNA (AA-tRNA) to ribosomes by releasing EF-1 alpha from the ribosomal complex; contains two ABC cassettes; binds and hydrolyses ATP
YLR272C	YCS4	S000004262	K.N#DSANVELFKRDCNQMEN#LLESITK.L	149	-1.32	3.019	5.085	SAKNSKNDSANVE	Non-SMC subunit of the condensin complex (Smc2p-Smc4p-Ycs4p-Brn1p-Ycg1p); required for establishment and maintenance of chromosome condensation, chromosome segregation, chromatin binding of condensin and silencing at the mating type locus
YLR295C	ATP14	S000004286	R.ILLN#ASVLPLR.L	12	0.28	2.626	1000	SRRILLNASVLPL	Subunit h of the F0 sector of mitochondrial F1F0 ATP synthase, which is a large, evolutionarily conserved enzyme complex required for ATP synthesis
YLR299W	ECM38	S000004290	K.FMFEN#CSLCSK.I	191	-0.79	2.293	1000	HKFMFENCSLCSK	Gamma-glutamyltranspeptidase, major glutathione-degrading enzyme; involved in detoxification of electrophilic xenobiotics; expression induced mainly by nitrogen starvation
YLR299W	ECM38	S000004290	K.EDWSFVLN#STHDGVLK.E	270	-0.44	3.288	1000	DWSFVLNSTHDGV	Gamma-glutamyltranspeptidase, major glutathione-degrading enzyme; involved in detoxification of electrophilic xenobiotics; expression induced mainly by nitrogen starvation
YLR299W	ECM38	S000004290	K.N#GSVAPFYDPDHWIAK.S	298	-0.49	2.222	1000	LMELAKNGSVAPF	Gamma-glutamyltranspeptidase, major glutathione-degrading enzyme; involved in detoxification of electrophilic xenobiotics; expression induced mainly by nitrogen starvation
YLR299W	ECM38	S000004290	K.TGVIFNNEMDDFAQFN#K.S	517	-0.12	5.452	143.484	DDFAQFNKSNSFE	Gamma-glutamyltranspeptidase, major glutathione-degrading enzyme; involved in detoxification of electrophilic xenobiotics; expression induced mainly by nitrogen starvation
YLR300W	EXG1	S000004291	K.VACEWGTGVLN#ESHWTVCGEFAAALTDCTK.W	325	4.13	3.164	1000	WGTGVLNESHWTV	Major exo-1,3-beta-glucanase of the cell wall, involved in cell wall beta-glucan assembly; exists as three differentially glycosylated isoenzymes
YLR301W	YLR301W	S000004292	R.TFTLSSVSTDGHYISLRPFVKPSGDELSFPFEWAFAGTN#ETVK.A	58	-1.37	3.83	1000	WAFAGTNETVKAN	Protein of unknown function that interacts with Sec72p
YLR310C	CDC25	S000004301	R.RGSSTLSASLSNAHNAETSSGHN#NTVSMNNSPFSAPNDASHITPQSSNFNSNASLSQDMTK.S	194	5.05	5.189	0	ETSSGHNNTVSMN	Membrane bound guanine nucleotide exchange factor (GEF or GDP-release factor); indirectly regulates adenylate cyclase through activation of Ras1p and Ras2p by stimulating the exchange of GDP for GTP; required for progression through G1
YLR314C	CDC3	S000004306	K.QLELSIN#SASPNVN#HSPVPTKKK.G	507	-1.75	2.641	10.752	SASPNVNHSPVPT	Component of the septin ring of the mother-bud neck that is required for cytokinesis; septins recruit proteins to the neck and can act as a barrier to diffusion at the membrane, and they comprise the 10nm filaments seen with EM
YLR335W	NUP2	S000004327	K.SSDSN#DSNPSFSFSIPSK.N	346	2.29	3.155	24.243	EKSSDSNDSNPSF	Nucleoporin involved in nucleocytoplasmic transport, binds to either the nucleoplasmic or cytoplasmic faces of the nuclear pore complex depending on Ran-GTP levels; also has a role in chromatin organization
YLR335W	NUP2	S000004327	K.DSKPAFSFGISN#GSESK.D	444	0.14	3.779	1000	FSFGISNGSESKD	Nucleoporin involved in nucleocytoplasmic transport, binds to either the nucleoplasmic or cytoplasmic faces of the nuclear pore complex depending on Ran-GTP levels; also has a role in chromatin organization
YLR335W	NUP2	S000004327	K.EATKPAFSFGINTN#TTK.T	481	0.32	3.877	30.835	SFGINTNTTKTAD	Nucleoporin involved in nucleocytoplasmic transport, binds to either the nucleoplasmic or cytoplasmic faces of the nuclear pore complex depending on Ran-GTP levels; also has a role in chromatin organization
YLR335W	NUP2	S000004327	K.TTANLPAN#SSTSPAPSIPSTGFK.F	536	0.46	4.173	31.275	TANLPANSSTSPA	Nucleoporin involved in nucleocytoplasmic transport, binds to either the nucleoplasmic or cytoplasmic faces of the nuclear pore complex depending on Ran-GTP levels; also has a role in chromatin organization
YLR337C	VRP1	S000004329	K.SSN#ISLPSVSAPPLPSASLPTHVSNPPQAPPPPPTPTIGLDSK.N	212	-1.57	3.616	9.279	HQRKSSNISLPSV	Proline-rich actin-associated protein involved in cytoskeletal organization and cytokinesis; related to mammalian Wiskott-Aldrich syndrome protein (WASP)-interacting protein (WIP)
YLR342W	FKS1	S000004334	K.HIGDSLDGVVHNLFQPIN#TTN#NDTGSQMSTYQSHYYTHTPSLK.T	1845	1.68	4.167	5.659	NLFQPINTTNNDT	Catalytic subunit of 1,3-beta-D-glucan synthase, functionally redundant with alternate catalytic subunit Gsc2p; binds to regulatory subunit Rho1p; involved in cell wall synthesis and maintenance; localizes to sites of cell wall remodeling
YLR361C	DCR2	S000004353	K.RSYISDINILFGVDCIQPIAN#WTLQK.E	203	-1.39	6.186	155.115	CIQPIANWTLQKE	Phosphoesterase involved in downregulation of the unfolded protein response, at least in part via dephosphorylation of Ire1p; dosage-dependent positive regulator of the G1/S phase transition through control of the timing of START
YLR361C	DCR2	S000004353	K.FSPHDTHDNTFGVGNYIYQIFSNN#DTEVPVGTLYFLDSHK.Y	386	0.37	3.772	4.54	YQIFSNNDTEVPV	Phosphoesterase involved in downregulation of the unfolded protein response, at least in part via dephosphorylation of Ire1p; dosage-dependent positive regulator of the G1/S phase transition through control of the timing of START
YLR389C	STE23	S000004381	R.YYTTNPYN#MTSNFK.T	52	5.78	3.019	37.54	YTTNPYNMTSNFK	Metalloprotease involved, with homolog Axl1p, in N-terminal processing of pro-a-factor to the mature form; member of the insulin-degrading enzyme family
YLR403W	SFP1	S000004395	K.QIN#SN#N#N#SGININNNTSHNSNINMGSKNAMVNRPHTFNNYSLNK.T	416	0.79	2.372	18.584	KQINSNNNSGINI	Transcription factor that controls expression of many ribosome biogenesis genes in response to nutrients and stress, regulates G2/M transitions during mitotic cell cycle and DNA-damage response, involved in cell size modulation
YLR413W	YLR413W	S000004405	K.VMPQVGPILTVLGSALTAPN#TTVDTIFGALK.A	72	0.5	3.662	1000	SALTAPNTTVDTI	Putative protein of unknown function; YLR413W is not an essential gene
YLR413W	YLR413W	S000004405	K.N#ITATCDALETIMN#STIPTSTVSSLFSSLK.T	215	-1.1	3.899	1000	LFASSKNITATCD	Putative protein of unknown function; YLR413W is not an essential gene
YLR413W	YLR413W	S000004405	K.N#ITATCDALETIMN#STIPTSTVSSLFSSLK.T	228	-1.1	3.899	1000	ALETIMNSTIPTS	Putative protein of unknown function; YLR413W is not an essential gene
YLR413W	YLR413W	S000004405	K.AAMGALTDLLN#YTTN#QTELLTSVESLALSK.E	318	1.64	5.426	1000	ALTDLLNYTTNQT	Putative protein of unknown function; YLR413W is not an essential gene
YLR413W	YLR413W	S000004405	K.AAMGALTDLLN#YTTN#QTELLTSVESLALSK.E	322	1.64	5.426	1000	LLNYTTNQTELLT	Putative protein of unknown function; YLR413W is not an essential gene
YLR413W	YLR413W	S000004405	K.EAASSTNQLVALDEILSASAN#ASTVVSIIPTLESQLAN#NTVLLK.Y	358	0.47	6.11	65.038	ILSASANASTVVS	Putative protein of unknown function; YLR413W is not an essential gene
YLR413W	YLR413W	S000004405	K.EAASSTNQLVALDEILSASAN#ASTVVSIIPTLESQLAN#NTVLLK.Y	375	0.47	6.11	6.591	LESQLANNTVLLK	Putative protein of unknown function; YLR413W is not an essential gene
YLR413W	YLR413W	S000004405	K.YVPYLFSLLAASSDPVSSFSSLVN#ITK.W	405	0.55	4.021	1000	SFSSLVNITKWAE	Putative protein of unknown function; YLR413W is not an essential gene
YLR413W	YLR413W	S000004405	K.ILN#SAVN#M*TTITPEQLK.E	429	-0.81	3.203	1000	ILNSAVNMTTITP	Putative protein of unknown function; YLR413W is not an essential gene
YLR436C	ECM30	S000004428	R.TRPNSHHVAPETNNNNSTNGNSN#NSSNGGFSFFK.W	1146	-0.37	6.498	7.971	STNGNSNNSSNGG	Non-essential protein of unknown function
YLR443W	ECM7	S000004435	K.TSDVDLNSENDAN#TSLDHGNPTANISNGGK.H	392	4.59	4.253	15.395	NSENDANTSLDHG	Non-essential putative integral membrane protein; mutant has cell wall defects; transcription is induced under conditions of zinc deficiency
YLR450W	HMG2	S000004442	K.DN#STTLPSLDDVIYSVDHTR.Y	115	2.42	2.351	1000	SFQSKDNSTTLPS	One of two isozymes of HMG-CoA reductase that convert HMG-CoA to mevalonate, a rate-limiting step in sterol biosynthesis; overproduction induces assembly of peripheral ER membrane arrays and short nuclear-associated membrane stacks
YLR450W	HMG2	S000004442	R.YLLSEEPKIPTELVSEN#GTK.W	150	-0.04	4.77	1000	TELVSENGTKWRL	One of two isozymes of HMG-CoA reductase that convert HMG-CoA to mevalonate, a rate-limiting step in sterol biosynthesis; overproduction induces assembly of peripheral ER membrane arrays and short nuclear-associated membrane stacks
YLR450W	HMG2	S000004442	R.LRN#NSNFILDLHNIYR.N	158	1.91	3.222	0	TKWRLRNNSNFIL	One of two isozymes of HMG-CoA reductase that convert HMG-CoA to mevalonate, a rate-limiting step in sterol biosynthesis; overproduction induces assembly of peripheral ER membrane arrays and short nuclear-associated membrane stacks
YLR450W	HMG2	S000004442	K.DIGN#LSNQVIISVLPK.Q	455	0.62	3.611	24.243	NYKDIGNLSNQVI	One of two isozymes of HMG-CoA reductase that convert HMG-CoA to mevalonate, a rate-limiting step in sterol biosynthesis; overproduction induces assembly of peripheral ER membrane arrays and short nuclear-associated membrane stacks
YML006C	GIS4	S000004465	K.TGESTVLSSEPHPMTQLSNSN#TTSSNFSHSLK.T	670	5.84	4.449	16.062	TQLSNSNTTSSNF	CAAX box containing protein of unknown function, proposed to be involved in the RAS/cAMP signaling pathway
YML028W	TSA1	S000004490	K.EGGLGPINIPLLADTN#HSLSR.D	105	-2.46	4.076	58.551	PLLADTNHSLSRD	Thioredoxin peroxidase, acts as both a ribosome-associated and free cytoplasmic antioxidant; self-associates to form a high-molecular weight chaperone complex under oxidative stress; deletion results in mutator phenotype
YML052W	SUR7	S000004516	R.FYWVQGN#TTGIPNAGDETR.W	47	0.61	5.956	123.857	FYWVQGNTTGIPN	Putative integral membrane protein; component of eisosomes; associated with endocytosis, along with Pil1p and Lsp1p; sporulation and plasma membrane sphingolipid content are altered in mutants
YML059C	NTE1	S000004524	K.NSLGSSFN#SSN#YTSYR.F	27	-1.04	3.805	71.753	SLGSSFNSSNYTS	Serine esterase that deacylates exogenous lysophospholipids, homolog of human neuropathy target esterase (NTE); mammalian NTE1 deacylates phosphatidylcholine to glycerophosphocholine
YML059C	NTE1	S000004524	K.NSLGSSFN#SSN#YTSYR.F	30	-1.04	3.805	91.093	SSFNSSNYTSYRF	Serine esterase that deacylates exogenous lysophospholipids, homolog of human neuropathy target esterase (NTE); mammalian NTE1 deacylates phosphatidylcholine to glycerophosphocholine
YML075C	HMG1	S000004540	R.DSSLDGWVSITAHEASELPAPHHYYLLN#LNFNSPN#ETDSIPELANTVFEK.D	115	4.61	3.81	27.13	LNFNSPNETDSIP	One of two isozymes of HMG-CoA reductase that catalyzes the conversion of HMG-CoA to mevalonate, which is a rate-limiting step in sterol biosynthesis; localizes to the nuclear envelope; overproduction induces the formation of karmellae
YML075C	HMG1	S000004540	R.VSLPDFITSN#ASENFKEQAIVSVTPLLYYKPIK.S	452	-0.57	3.467	22.492	PDFITSNASENFK	One of two isozymes of HMG-CoA reductase that catalyzes the conversion of HMG-CoA to mevalonate, which is a rate-limiting step in sterol biosynthesis; localizes to the nuclear envelope; overproduction induces the formation of karmellae
YML091C	RPM2	S000004556	R.QNQGLVNSDPVLHASHLHPHPVVVANVN#YNN#VDDILHPHDLDSSIN#NTNNPLTHEELLYNQNVSLRSLK.Q	80	0.08	2.633	6.91	DLDSSINNTNNPL	Protein subunit of mitochondrial RNase P, has roles in nuclear transcription, cytoplasmic and mitochondrial RNA processing, and mitochondrial translation; distributed to mitochondria, cytoplasmic processing bodies, and the nucleus
YML100W	TSL1	S000004566	K.SLLVHSLLN#NTSQTSLEGPNNHIVTPK.S	189	2.41	6.476	17.009	LVHSLLNNTSQTS	Large subunit of trehalose 6-phosphate synthase (Tps1p)/phosphatase (Tps2p) complex, which converts uridine-5'-diphosphoglucose and glucose 6-phosphate to trehalose, homologous to Tps3p and may share function
YML115C	VAN1	S000004583	R.HLQN#GTLSQIFQEIDAVIDSQTK.G	251	1.02	5.901	1000	YSRHLQNGTLSQI	Component of the mannan polymerase I, which contains Van1p and Mnn9p and is involved in the first steps of mannan synthesis; mutants are vanadate-resistant
YML117W	NAB6	S000004585	K.AYSRPVSNHNGYNGNSNSNQN#NTNNGMVTPSNYYR.M	129	0.69	3.566	0	NSNSNQNNTNNGM	Putative RNA-binding protein, based on computational analysis of large-scale protein-protein interaction data
YML128C	MSC1	S000004597	K.TDNVIN#DTFLVGLDSWPK.D	333	0.17	5.021	53.534	KTDNVINDTFLVG	Protein of unknown function; mutant is defective in directing meiotic recombination events to homologous chromatids; the authentic, non-tagged protein is detected in highly purified mitochondria and is phosphorylated
YML130C	ERO1	S000004599	K.VDRNDHVSPSCN#VTFNELNAINENIR.D	53	-0.15	5.227	36.556	HVSPSCNVTFNEL	Thiol oxidase required for oxidative protein folding in the endoplasmic reticulum
YML130C	ERO1	S000004599	R.ACSVDVVEDWDTLPEYWQPEILGSFNN#DTMK.E	130	-0.02	3.973	6.591	ILGSFNNDTMKEA	Thiol oxidase required for oxidative protein folding in the endoplasmic reticulum
YML130C	ERO1	S000004599	R.YTIENIN#STK.E	458	0.44	3.038	30.835	YTIENINSTKEGK	Thiol oxidase required for oxidative protein folding in the endoplasmic reticulum
YML130C	ERO1	S000004599	K.TN#N#SQSHVFDDLK.M	468	-1.74	2.902	1000	EGKKKTNNSQSHV	Thiol oxidase required for oxidative protein folding in the endoplasmic reticulum
YML130C	ERO1	S000004599	K.AEIVPRPSN#GTVNK.W	491	-0.39	2.855	59.298	IVPRPSNGTVNKW	Thiol oxidase required for oxidative protein folding in the endoplasmic reticulum
YMR006C	PLB2	S000004608	R.N#ASGLSTAETDWLK.K	47	2.14	3.867	1000	DTSLVRNASGLST	Phospholipase B (lysophospholipase) involved in phospholipid metabolism; displays transacylase activity in vitro; overproduction confers resistance to lysophosphatidylcholine
YMR006C	PLB2	S000004608	R.ATSN#FSDTSLLSTLFSSN#SSNVPK.I	80	0.7	5.764	150.054	LSRATSNFSDTSL	Phospholipase B (lysophospholipase) involved in phospholipid metabolism; displays transacylase activity in vitro; overproduction confers resistance to lysophosphatidylcholine
YMR006C	PLB2	S000004608	R.ATSN#FSDTSLLSTLFSSN#SSNVPK.I	94	0.7	5.764	42.098	STLFSSNSSNVPK	Phospholipase B (lysophospholipase) involved in phospholipid metabolism; displays transacylase activity in vitro; overproduction confers resistance to lysophosphatidylcholine
YMR006C	PLB2	S000004608	R.AM*LGGAGMIAAMDN#R.T	125	2.53	2.576	1000	MIAAMDNRTDGAN	Phospholipase B (lysophospholipase) involved in phospholipid metabolism; displays transacylase activity in vitro; overproduction confers resistance to lysophosphatidylcholine
YMR006C	PLB2	S000004608	K.SIVNPGGSN#LTYTIER.W	193	-0.6	4.301	81.692	VNPGGSNLTYTIE	Phospholipase B (lysophospholipase) involved in phospholipid metabolism; displays transacylase activity in vitro; overproduction confers resistance to lysophosphatidylcholine
YMR006C	PLB2	S000004608	K.SDAGFN#ISLSDLWAR.A	217	0.61	4.098	1000	KSDAGFNISLSDL	Phospholipase B (lysophospholipase) involved in phospholipid metabolism; displays transacylase activity in vitro; overproduction confers resistance to lysophosphatidylcholine
YMR006C	PLB2	S000004608	K.YLGTN#VTN#GKPVNK.D	309	-2.94	3.04	36.556	VKYLGTNVTNGKP	Phospholipase B (lysophospholipase) involved in phospholipid metabolism; displays transacylase activity in vitro; overproduction confers resistance to lysophosphatidylcholine
YMR006C	PLB2	S000004608	K.DTEFVDRN#YTSSIVDADDLFLVDGGEDGQNLPLVPLIKK.E	390	1.06	5.077	129.506	TEFVDRNYTSSIV	Phospholipase B (lysophospholipase) involved in phospholipid metabolism; displays transacylase activity in vitro; overproduction confers resistance to lysophosphatidylcholine
YMR006C	PLB2	S000004608	K.N#LTDLEYIPPLVVYIPNTK.H	491	0.93	4.095	192.31	FGCDAKNLTDLEY	Phospholipase B (lysophospholipase) involved in phospholipid metabolism; displays transacylase activity in vitro; overproduction confers resistance to lysophosphatidylcholine
YMR006C	PLB2	S000004608	K.HSFNGN#QSTLK.M	515	0.27	3.182	30.835	KHSFNGNQSTLKM	Phospholipase B (lysophospholipase) involved in phospholipid metabolism; displays transacylase activity in vitro; overproduction confers resistance to lysophosphatidylcholine
YMR006C	PLB2	S000004608	K.MNYN#VTER.L	524	-0.53	1.958	48.874	TLKMNYNVTERLG	Phospholipase B (lysophospholipase) involved in phospholipid metabolism; displays transacylase activity in vitro; overproduction confers resistance to lysophosphatidylcholine
YMR006C	PLB2	S000004608	R.NGFEAATMGN#FTDDSNFLGCIGCAIIR.R	543	1.48	2.517	5.085	EAATMGNFTDDSN	Phospholipase B (lysophospholipase) involved in phospholipid metabolism; displays transacylase activity in vitro; overproduction confers resistance to lysophosphatidylcholine
YMR006C	PLB2	S000004608	R.RKQESLN#ATLPPECTK.C	567	1.42	3.002	1000	RKQESLNATLPPE	Phospholipase B (lysophospholipase) involved in phospholipid metabolism; displays transacylase activity in vitro; overproduction confers resistance to lysophosphatidylcholine
YMR008C	PLB1	S000004610	R.EASGLSDN#ETEWLKK.R	52	-0.52	3.634	1000	ASGLSDNETEWLK	Phospholipase B (lysophospholipase) involved in lipid metabolism, required for deacylation of phosphatidylcholine and phosphatidylethanolamine but not phosphatidylinositol
YMR008C	PLB1	S000004610	R.ATSN#FSDTSLLSTLFGSN#SSNMPK.I	78	1.02	4.696	193.276	LNRATSNFSDTSL	Phospholipase B (lysophospholipase) involved in lipid metabolism, required for deacylation of phosphatidylcholine and phosphatidylethanolamine but not phosphatidylinositol
YMR008C	PLB1	S000004610	R.ATSN#FSDTSLLSTLFGSN#SSNMPK.I	92	1.02	4.696	14.966	STLFGSNSSNMPK	Phospholipase B (lysophospholipase) involved in lipid metabolism, required for deacylation of phosphatidylcholine and phosphatidylethanolamine but not phosphatidylinositol
YMR008C	PLB1	S000004610	R.AM*LSGAGM*LAAM*DN#R.T	123	-0.32	3.985	1000	MLAAMDNRTDGAN	Phospholipase B (lysophospholipase) involved in lipid metabolism, required for deacylation of phosphatidylcholine and phosphatidylethanolamine but not phosphatidylinositol
YMR008C	PLB1	S000004610	R.WDDISDDVQDKKDAGFN#ISLADVWGR.A	215	-0.13	3.144	1000	KKDAGFNISLADV	Phospholipase B (lysophospholipase) involved in lipid metabolism, required for deacylation of phosphatidylcholine and phosphatidylethanolamine but not phosphatidylinositol
YMR008C	PLB1	S000004610	K.N#ATSSIIESEYLFLVDGGEDNQNIPLVPLLQK.E	388	-1.3	3.195	9.279	ANFLQKNATSSII	Phospholipase B (lysophospholipase) involved in lipid metabolism, required for deacylation of phosphatidylcholine and phosphatidylethanolamine but not phosphatidylinositol
YMR008C	PLB1	S000004610	R.QFGSQGLN#LSFPYVPDVNTFVNLGLNKKPTFFGCDAR.N	459	0.04	3.581	69.815	FGSQGLNLSFPYV	Phospholipase B (lysophospholipase) involved in lipid metabolism, required for deacylation of phosphatidylcholine and phosphatidylethanolamine but not phosphatidylinositol
YMR008C	PLB1	S000004610	R.N#LTDLEYIPPLIVYIPN#SR.H	489	-0.05	3.457	1000	FGCDARNLTDLEY	Phospholipase B (lysophospholipase) involved in lipid metabolism, required for deacylation of phosphatidylcholine and phosphatidylethanolamine but not phosphatidylinositol
YMR008C	PLB1	S000004610	R.HSFNGN#QSTFK.M	513	0.15	3.446	30.835	RHSFNGNQSTFKM	Phospholipase B (lysophospholipase) involved in lipid metabolism, required for deacylation of phosphatidylcholine and phosphatidylethanolamine but not phosphatidylinositol
YMR008C	PLB1	S000004610	K.NGFEAATMGN#FTDDSDFLGCVGCAIIR.R	541	-0.22	5.869	30.612	EAATMGNFTDDSD	Phospholipase B (lysophospholipase) involved in lipid metabolism, required for deacylation of phosphatidylcholine and phosphatidylethanolamine but not phosphatidylinositol
YMR016C	SOK2	S000004618	K.TMNSFQTTTIRHPMPLIATTN#ATGSNTSGTSASIIRPR.V	397	2.89	3.345	1.04	PLIATTNATGSNT	Nuclear protein that plays a regulatory role in the cyclic AMP (cAMP)-dependent protein kinase (PKA) signal transduction pathway; negatively regulates pseudohyphal differentiation; homologous to several transcription factors
YMR019W	STB4	S000004621	K.SNIIINAPSDGVSSSASNSPNPNSHYHHISSTLPFMSGRPN#HTFHSGSNLNGENNNNSFPEDHMAK.L	195	-1.99	3.896	1.488	FMSGRPNHTFHSG	Protein that binds Sin3p in a two-hybrid assay; contains a Zn(II)2Cys6 zinc finger domain characteristic of DNA-binding proteins
YMR019W	STB4	S000004621	R.TN#ASDVN#ANPTVVNM*KNSQEDCDTNHR.S	244	-2.16	2.589	26.359	IRTTRTNASDVNA	Protein that binds Sin3p in a two-hybrid assay; contains a Zn(II)2Cys6 zinc finger domain characteristic of DNA-binding proteins
YMR031C	YMR031C	S000004633	R.SYSITSASSVLSGASGSFN#STVNPKPK.T	195	0.87	2.816	19.846	GASGSFNSTVNPK	Protein of unknown function with similarity to Ykl050cp and Uso1p; the authentic, non-tagged protein is detected in a phosphorylated state in highly purified mitochondria in high-throughput studies; YMR031C is not an essential gene
YMR058W	FET3	S000004662	K.SFMSVYNPTGAEPIPQNLIVN#N#TMNLTWEVQPDTTYLLR.I	194	0.21	3.737	5.31	PQNLIVNNTMNLT	Ferro-O2-oxidoreductase required for high-affinity iron uptake and involved in mediating resistance to copper ion toxicity, belongs to class of integral membrane multicopper oxidases
YMR058W	FET3	S000004662	K.SFMSVYNPTGAEPIPQNLIVN#N#TMN#LTWEVQPDTTYLLR.I	198	0.74	2.77	4.691	IVNNTMNLTWEVQ	Ferro-O2-oxidoreductase required for high-affinity iron uptake and involved in mediating resistance to copper ion toxicity, belongs to class of integral membrane multicopper oxidases
YMR058W	FET3	S000004662	K.N#VTDM*LYITVAQR.Y	244	1.35	2.731	1000	GITTEKNVTDMLY	Ferro-O2-oxidoreductase required for high-affinity iron uptake and involved in mediating resistance to copper ion toxicity, belongs to class of integral membrane multicopper oxidases
YMR058W	FET3	S000004662	R.YTVLVHTKN#DTDK.N	265	0.57	2.731	1000	VLVHTKNDTDKNF	Ferro-O2-oxidoreductase required for high-affinity iron uptake and involved in mediating resistance to copper ion toxicity, belongs to class of integral membrane multicopper oxidases
YMR058W	FET3	S000004662	K.FDDTM*LDVIPSDLQLN#ATSYMVYN#K.T	292	4.41	3.244	1000	PSDLQLNATSYMV	Ferro-O2-oxidoreductase required for high-affinity iron uptake and involved in mediating resistance to copper ion toxicity, belongs to class of integral membrane multicopper oxidases
YMR058W	FET3	S000004662	K.FDDTM*LDVIPSDLQLN#ATSYMVYN#K.T	300	4.41	3.244	1000	TSYMVYNKTAALP	Ferro-O2-oxidoreductase required for high-affinity iron uptake and involved in mediating resistance to copper ion toxicity, belongs to class of integral membrane multicopper oxidases
YMR058W	FET3	S000004662	K.NGVNYAFFN#N#ITYTAPK.V	359	-0.43	4.16	74.417	NYAFFNNITYTAP	Ferro-O2-oxidoreductase required for high-affinity iron uptake and involved in mediating resistance to copper ion toxicity, belongs to class of integral membrane multicopper oxidases
YMR058W	FET3	S000004662	K.VPTLM*TVLSSGDQAN#NSEIYGSNTHTFILEK.D	381	6.66	5.84	30.835	SSGDQANNSEIYG	Ferro-O2-oxidoreductase required for high-affinity iron uptake and involved in mediating resistance to copper ion toxicity, belongs to class of integral membrane multicopper oxidases
YMR080C	NAM7	S000004685	K.N#GTSSSHIVNHLVLSHHNVVSLHPDSDLGDTVLECYNCGR.K	88	-0.71	5.41	13.378	WFCNTKNGTSSSH	ATP-dependent RNA helicase of the SFI superfamily, required for nonsense mediated mRNA decay and for efficient translation termination at nonsense codons; involved in telomere maintenance
YMR129W	POM152	S000004736	R.IN#STEEIEYIELEYR.D	280	1.9	4.919	1000	DVPIRINSTEEIE	Nuclear pore membrane glycoprotein; may be involved in duplication of nuclear pores and nuclear pore complexes during S-phase;
YMR129W	POM152	S000004736	K.KIM*N#VTTDSLTK.V	569	-0.1	2.887	1000	KSKKIMNVTTDSL	Nuclear pore membrane glycoprotein; may be involved in duplication of nuclear pores and nuclear pore complexes during S-phase;
YMR150C	IMP1	S000004758	K.VPEGHVWVTGDN#LSHSLDSR.T	132	3.79	3.401	1000	VWVTGDNLSHSLD	Catalytic subunit of the mitochondrial inner membrane peptidase complex, required for maturation of mitochondrial proteins of the intermembrane space; complex contains Imp1p and Imp2p (both catalytic subunits), and Som1p
YMR150C	IMP1	S000004758	K.WIN#NTFLDVQAK.S	179	-0.2	3.441	24.437	WGFKWINNTFLDV	Catalytic subunit of the mitochondrial inner membrane peptidase complex, required for maturation of mitochondrial proteins of the intermembrane space; complex contains Imp1p and Imp2p (both catalytic subunits), and Som1p
YMR200W	ROT1	S000004813	R.NPTCPMASLIYQHGTYN#ISEN#GTLVLNPIEVDGR.Q	103	0.13	5.579	69.812	YQHGTYNISENGT	Essential ER membrane protein; may be involved in protein folding; mutation causes defects in cell wall synthesis and in lysis of autophagic bodies, suppresses tor2 mutations, and is synthetically lethal with kar2-1 and with rot2 mutations
YMR200W	ROT1	S000004813	R.NPTCPMASLIYQHGTYN#ISEN#GTLVLNPIEVDGR.Q	107	0.13	5.579	65.263	TYNISENGTLVLN	Essential ER membrane protein; may be involved in protein folding; mutation causes defects in cell wall synthesis and in lysis of autophagic bodies, suppresses tor2 mutations, and is synthetically lethal with kar2-1 and with rot2 mutations
YMR200W	ROT1	S000004813	R.YN#QTETFK.E	139	0.19	2.56	1000	STYSRYNQTETFK	Essential ER membrane protein; may be involved in protein folding; mutation causes defects in cell wall synthesis and in lysis of autophagic bodies, suppresses tor2 mutations, and is synthetically lethal with kar2-1 and with rot2 mutations
YMR215W	GAS3	S000004828	K.LN#STFEDAVIPLIFSEYGCNK.N	269	0.47	5.198	195.769	SGYDKLNSTFEDA	Putative 1,3-beta-glucanosyltransferase, has similarity to Gas1p; localizes to the cell wall
YMR215W	GAS3	S000004828	K.ILTDYAVPTTFN#YTIK.N	422	0.33	2.82	1000	AVPTTFNYTIKNN	Putative 1,3-beta-glucanosyltransferase, has similarity to Gas1p; localizes to the cell wall
YMR216C	SKY1	S000004829	K.N#SN#N#SFLNSVPHSVTRMFIN#EDSNDNNNNDNSK.N	443	0.18	1.708	10.195	IGIKNSNNSFLNS	SR protein kinase (SRPK) involved in regulating proteins involved in mRNA metabolism and cation homeostasis; similar to human SRPK1
YMR238W	DFG5	S000004851	R.N#FTDPGDGKPGWLAMVQAVFNTMYSR.W	138	0.48	5.418	99.991	MGAVERNFTDPGD	Putative mannosidase, essential glycosylphosphatidylinositol (GPI)-anchored membrane protein required for cell wall biogenesis in bud formation, involved in filamentous growth, homologous to Dcw1p
YMR238W	DFG5	S000004851	K.IEWTYNHGIVLGGLAYMYN#ATN#GTGEWETSLTK.I	270	0.06	5.889	147.405	GLAYMYNATNGTG	Putative mannosidase, essential glycosylphosphatidylinositol (GPI)-anchored membrane protein required for cell wall biogenesis in bud formation, involved in filamentous growth, homologous to Dcw1p
YMR238W	DFG5	S000004851	K.IEWTYNHGIVLGGLAYMYN#ATN#GTGEWETSLTK.I	273	0.06	5.889	183.03	YMYNATNGTGEWE	Putative mannosidase, essential glycosylphosphatidylinositol (GPI)-anchored membrane protein required for cell wall biogenesis in bud formation, involved in filamentous growth, homologous to Dcw1p
YMR238W	DFG5	S000004851	K.GDANAGMN#SSTTNVLQNNLNIK.K	417	-0.56	5.448	51.004	DANAGMNSSTTNV	Putative mannosidase, essential glycosylphosphatidylinositol (GPI)-anchored membrane protein required for cell wall biogenesis in bud formation, involved in filamentous growth, homologous to Dcw1p
YMR273C	ZDS1	S000004886	K.EEM*N#NSSTSTATSQTR.Q	563	0.43	2.102	9.34	SNKEEMNNSSTST	Protein that interacts with silencing proteins at the telomere, involved in transcriptional silencing; has a role in localization of Bcy1p, a regulatory subunit of protein kinase A; implicated in mRNA nuclear export
YMR275C	BUL1	S000004888	K.SNSSSFLNFSHFLN#SSSSSMSSSSNAGKNNHDLTGNK.E	630	1.04	3.238	32.439	NFSHFLNSSSSSM	Ubiquitin-binding component of the Rsp5p E3-ubiquitin ligase complex, functional homolog of Bul2p, disruption causes temperature-sensitive growth, overexpression causes missorting of amino acid permeases
YMR275C	BUL1	S000004888	K.HALSEDSISHTGN#GSSSSPSSASLTPVTSSSK.S	866	-0.1	4.936	1000	SISHTGNGSSSSP	Ubiquitin-binding component of the Rsp5p E3-ubiquitin ligase complex, functional homolog of Bul2p, disruption causes temperature-sensitive growth, overexpression causes missorting of amino acid permeases
YMR281W	GPI12	S000004894	R.VRELN#ESAALLLHNER.A	110	0.98	4.466	176.604	TRVRELNESAALL	ER membrane protein involved in the second step of glycosylphosphatidylinositol (GPI) anchor assembly, the de-N-acetylation of the N-acetylglucosaminylphosphatidylinositol intermediate; functional homolog of human PIG-Lp
YMR297W	PRC1	S000004912	K.ILGIDPN#VTQYTGYLDVEDEDKHFFFWTFESR.N	124	-0.3	3.711	1000	ILGIDPNVTQYTG	Vacuolar carboxypeptidase Y (proteinase C), broad-specificity C-terminal exopeptidase involved in non-specific protein degradation in the vacuole; member of the serine carboxypeptidase family
YMR297W	PRC1	S000004912	K.DRNFN#LTSVLIGNGLTDPLTQYNYYEPMACGEGGEPSVLPSEECSAMEDSLER.C	279	-1.04	4.358	11.015	HKDRNFNLTSVLI	Vacuolar carboxypeptidase Y (proteinase C), broad-specificity C-terminal exopeptidase involved in non-specific protein degradation in the vacuole; member of the serine carboxypeptidase family
YMR297W	PRC1	S000004912	R.N#WTASITDEVAGEVK.S	479	-3.79	4.052	1000	ASQKVRNWTASIT	Vacuolar carboxypeptidase Y (proteinase C), broad-specificity C-terminal exopeptidase involved in non-specific protein degradation in the vacuole; member of the serine carboxypeptidase family
YMR307W	GAS1	S000004924	K.FFYSNN#GSQFYIR.G	40	0.53	3.222	24.437	KFFYSNNGSQFYI	Beta-1,3-glucanosyltransferase, required for cell wall assembly; localizes to the cell surface via a glycosylphosphatidylinositol (GPI) anchor
YMR307W	GAS1	S000004924	R.GVAYQADTAN#ETSGSTVNDPLANYESCSR.D	57	-0.16	6.697	114.498	YQADTANETSGST	Beta-1,3-glucanosyltransferase, required for cell wall assembly; localizes to the cell surface via a glycosylphosphatidylinositol (GPI) anchor
YMR307W	GAS1	S000004924	R.VYAIN#TTLDHSECMK.A	95	-0.58	4.545	1000	IRVYAINTTLDHS	Beta-1,3-glucanosyltransferase, required for cell wall assembly; localizes to the cell surface via a glycosylphosphatidylinositol (GPI) anchor
YMR307W	GAS1	S000004924	K.TVVDTFAN#YTNVLGFFAGNEVTNN#YTNTDASAFVK.A	149	-0.13	7.696	26.105	VVDTFANYTNVLG	Beta-1,3-glucanosyltransferase, required for cell wall assembly; localizes to the cell surface via a glycosylphosphatidylinositol (GPI) anchor
YMR307W	GAS1	S000004924	K.TVVDTFAN#YTNVLGFFAGNEVTNN#YTNTDASAFVK.A	165	-0.13	7.696	28.529	GNEVTNNYTNTDA	Beta-1,3-glucanosyltransferase, required for cell wall assembly; localizes to the cell surface via a glycosylphosphatidylinositol (GPI) anchor
YMR307W	GAS1	S000004924	K.N#LSIPVFFSEYGCNEVTPR.L	253	-0.53	3.836	78.616	RTAEFKNLSIPVF	Beta-1,3-glucanosyltransferase, required for cell wall assembly; localizes to the cell surface via a glycosylphosphatidylinositol (GPI) anchor
YMR307W	GAS1	S000004924	K.TLDDFNN#YSSEINK.I	321	0.14	3.045	9.34	TLDDFNNYSSEIN	Beta-1,3-glucanosyltransferase, required for cell wall assembly; localizes to the cell surface via a glycosylphosphatidylinositol (GPI) anchor
YNL008C	ASI3	S000004953	K.TGNLNYLDN#TTQKPEVFVSPNSTIVSAPTLDSFQALMEK.G	34	-0.06	2.763	13.434	TTQKPEVFVSPNS	Putative integral membrane E3 ubiquitin ligase; acts with Asi1p and Asi2p to ensure the fidelity of SPS-sensor signalling by maintaining the dormant repressed state of gene expression in the absence of inducing signals
YNL012W	SPO1	S000004957	K.IFFPN#NTFTGTDAK.I	233	1.74	1.982	0	KKIFFPNNTFTGT	Meiosis-specific protein with similarity to phospholipase B, required for meiotic spindle pole body duplication and separation; required for spore formation
YNL012W	SPO1	S000004957	K.TFTHPIVIGCN#ATK.R	536	1.26	3.227	1000	PIVIGCNATKRTG	Meiosis-specific protein with similarity to phospholipase B, required for meiotic spindle pole body duplication and separation; required for spore formation
YNL012W	SPO1	S000004957	K.RTGHDSFLPIIIYHAN#ANHGN#ASNTSTFK.I	560	0.1	5.005	9.779	ANANHGNASNTST	Meiosis-specific protein with similarity to phospholipase B, required for meiotic spindle pole body duplication and separation; required for spore formation
YNL029C	KTR5	S000004974	K.QN#ASFVM*LTR.N	86	0.76	3.087	1000	PSYIKQNASFVML	Putative mannosyltransferase involved in protein glycosylation; member of the KRE2/MNT1 mannosyltransferase family
YNL044W	YIP3	S000004989	R.FTQN#FSMENIK.S	16	-0.28	2.58	51.004	VSRFTQNFSMENI	Protein localized to COPII vesicles, proposed to be involved in ER to Golgi transport; interacts with members of the Rab GTPase family and Yip1p; also interacts with Rtn1p
YNL055C	POR1	S000005000	K.SAVLN#TTFTQPFFTAR.G	113	3.72	4.247	1000	AKSAVLNTTFTQP	Mitochondrial porin (voltage-dependent anion channel), outer membrane protein required for the maintenance of mitochondrial osmotic stability and mitochondrial membrane permeability; phosphorylated
YNL062C	GCD10	S000005006	R.VLDMSQESMGM*LLNLANIQSEGNYLCMDETGGLLVYFLLERMFGGDN#ESK.S	260	5.15	2.672	1.648	RMFGGDNESKSKG	Subunit of tRNA (1-methyladenosine) methyltransferase with Gcd14p, required for the modification of the adenine at position 58 in tRNAs, especially tRNAi-Met; first identified as a negative regulator of GCN4 expression
YNL077W	APJ1	S000005021	R.FDESNINNNN#ETK.R	506	0.84	2.568	15.007	SNINNNNETKRNK	Putative chaperone of the HSP40 (DNAJ) family; overexpression interferes with propagation of the [Psi+] prion; the authentic, non-tagged protein is detected in highly purified mitochondria in high-throughput studies
YNL080C	EOS1	S000005024	K.LNSAYDN#NSSFEGASQK.A	103	1.32	3.731	24.437	LNSAYDNNSSFEG	Protein involved in N-glycosylation; deletion mutation confers sensitivity to exidative stress and shows synthetic lethality with mutations in the spindle checkpoint genes BUB3 and MAD1; YNL080C is not an essential gene
YNL080C	EOS1	S000005024	K.LNSAYDNN#SSFEGASQK.A	104	-1.63	3.796	9.34	NSAYDNNSSFEGA	Protein involved in N-glycosylation; deletion mutation confers sensitivity to exidative stress and shows synthetic lethality with mutations in the spindle checkpoint genes BUB3 and MAD1; YNL080C is not an essential gene
YNL085W	MKT1	S000005029	R.GLVGSYAIEALN#NCTLDIDVNHYVSR.L	25	-1.83	3.202	6.591	YAIEALNNCTLDI	Protein that forms a complex with Pbp1p that may mediate posttranscriptional regulation of HO endonuclease; involved in propagation of M2 dsRNA satellite of L-A virus; contains a DTG signature typical of retroviral proteases
YNL085W	MKT1	S000005029	R.GWTQWNNLISSNQNSYIDQPIQPQEPFRHN#TTIDSK.A	162	-1.53	3.985	27.333	QEPFRHNTTIDSK	Protein that forms a complex with Pbp1p that may mediate posttranscriptional regulation of HO endonuclease; involved in propagation of M2 dsRNA satellite of L-A virus; contains a DTG signature typical of retroviral proteases
YNL085W	MKT1	S000005029	K.EFSISEFITTIN#GSSNMAK.D	535	-0.96	2.783	6.039	EFITTINGSSNMA	Protein that forms a complex with Pbp1p that may mediate posttranscriptional regulation of HO endonuclease; involved in propagation of M2 dsRNA satellite of L-A virus; contains a DTG signature typical of retroviral proteases
YNL139C	THO2	S000005083	K.GVENPLAMAAALSTEN#ETDEDNALVVNDDVN#M*K.D	359	3.1	2.982	12.79	AALSTENETDEDN	Subunit of the THO complex, which is required for efficient transcription elongation and involved in transcriptional elongation-associated recombination; required for LacZ RNA expression from certain plasmids
YNL154C	YCK2	S000005098	R.LVN#GTLPPSLHVSSNLNHNTGNSSASYSGSQSR.D	36	0.52	3.437	9.998	SNVRLVNGTLPPS	Palmitoylated, plasma membrane-bound casein kinase I isoform; shares redundant functions with Yck1p in morphogenesis, proper septin assembly, endocytic trafficking; provides an essential function overlapping with that of Yck1p
YNL154C	YCK2	S000005098	R.LVNGTLPPSLHVSSNLNHNTGN#SSASYSGSQSR.D	55	0.11	3.264	6.933	LNHNTGNSSASYS	Palmitoylated, plasma membrane-bound casein kinase I isoform; shares redundant functions with Yck1p in morphogenesis, proper septin assembly, endocytic trafficking; provides an essential function overlapping with that of Yck1p
YNL157W	YNL157W	S000005101	K.EGSISSGPPSSNN#GTIGGGSTSSTPVGNHSSSSSSLYTESPIR.-	138	-0.91	5.112	7.71	GPPSSNNGTIGGG	Hypothetical protein
YNL160W	YGP1	S000005104	R.LFN#SSSALN#ITELYNVAR.V	100	-0.12	6.11	224.294	NYTRLFNSSSALN	Cell wall-related secretory glycoprotein; induced by nutrient deprivation-associated growth arrest and upon entry into stationary phase; may be involved in adaptation prior to stationary phase entry; has similarity to Sps100p
YNL160W	YGP1	S000005104	R.LFN#SSSALN#ITELYNVAR.V	106	-0.12	6.11	146.622	NSSSALNITELYN	Cell wall-related secretory glycoprotein; induced by nutrient deprivation-associated growth arrest and upon entry into stationary phase; may be involved in adaptation prior to stationary phase entry; has similarity to Sps100p
YNL160W	YGP1	S000005104	R.VVN#ETIQDK.S	118	-0.37	2.785	1000	NVARVVNETIQDK	Cell wall-related secretory glycoprotein; induced by nutrient deprivation-associated growth arrest and upon entry into stationary phase; may be involved in adaptation prior to stationary phase entry; has similarity to Sps100p
YNL168C	YNL168C	S000005112	K.TTRPAN#STFNGLNEDGTNPGPIFIPR.G	60	-1.61	5.732	15.007	KTTRPANSTFNGL	Putative protein of unknown function; GFP-fusion protein is induced in response to the DNA-damaging agent MMS; the authentic, non-tagged protein is detected in highly purified mitochondria in high-throughput studies
YNL183C	NPR1	S000005127	K.ESSNSNSAGMSFSANSNGPSPNIKNPNVTN#GSTPIPKPIR.A	302	1.65	4.279	12.236	KNPNVTNGSTPIP	Protein kinase that stabilizes several plasma membrane amino acid transporters by antagonizing their ubiquitin-mediated degradation
YNL183C	NPR1	S000005127	K.SSNSN#LSSNSNNVIPNGSPLSSGIAVPSHSHSSSHFAAGNNSYSTSYNGNGDTIYSHSHGGSGIPFSK.R	372	-0.52	3.256	3.065	KKSSNSNLSSNSN	Protein kinase that stabilizes several plasma membrane amino acid transporters by antagonizing their ubiquitin-mediated degradation
YNL186W	UBP10	S000005130	K.QHNNNSN#STAIAATAESK.Q	56	-2.44	4.096	17.009	QHNNNSNSTAIAA	Ubiquitin-specific protease that deubiquitinates ubiquitin-protein moieties; may regulate silencing by acting on Sir4p; involved in posttranscriptionally regulating Gap1p and possibly other transporters; primarily located in the nucleus
YNL186W	UBP10	S000005130	K.KKLDPNSDLSSDSIN#GTSATTSTTTSN#AATKPSLSSSSSVNLNNGSPFAAASDLSSANRR.F	538	3.54	5.079	18.203	LSSDSINGTSATT	Ubiquitin-specific protease that deubiquitinates ubiquitin-protein moieties; may regulate silencing by acting on Sir4p; involved in posttranscriptionally regulating Gap1p and possibly other transporters; primarily located in the nucleus
YNL217W	YNL217W	S000005161	K.IGGLGEN#ITMILLGDFIHKGPDSDK.V	90	-0.02	5.774	1000	IGGLGENITMILL	Hypothetical protein
YNL219C	ALG9	S000005163	K.APVVN#VCTGR.E	397	-0.23	2.675	1000	VKAPVVNVCTGRE	Mannosyltransferase, involved in N-linked glycosylation; catalyzes the transfer of mannose from Dol-P-Man to lipid-linked oligosaccharides; mutation of the human ortholog causes type 1 congenital disorders of glycosylation
YNL219C	ALG9	S000005163	R.CDYFIDIVAPIN#LTK.D	479	-1.23	4.417	1000	DIVAPINLTKDVF	Mannosyltransferase, involved in N-linked glycosylation; catalyzes the transfer of mannose from Dol-P-Man to lipid-linked oligosaccharides; mutation of the human ortholog causes type 1 congenital disorders of glycosylation
YNL233W	BNI4	S000005177	K.KKEPKPVIGN#NSVTNEK.N	310	1.36	3.179	30.835	PKPVIGNNSVTNE	Targeting subunit for Glc7p protein phosphatase, localized to the bud neck, required for localization of chitin synthase III to the bud neck via interaction with the chitin synthase III regulatory subunit Skt5p
YNL238W	KEX2	S000005182	R.QYFAVESN#ETLSR.L	42	-0.06	2.848	1000	YFAVESNETLSRL	Subtilisin-like protease (proprotein convertase), a calcium-dependent serine protease involved in the activation of proproteins of the secretory pathway
YNL271C	BNI1	S000005215	K.SVLMTSASSPTSTVYSNSLN#HSTTLSSVGTSTSK.G	283	0.15	4.599	2.806	VYSNSLNHSTTLS	Formin, nucleates the formation of linear actin filaments, involved in cell processes such as budding and mitotic spindle orientation which require the formation of polarized actin cables, functionally redundant with BNR1
YNL279W	PRM1	S000005223	K.LISLVN#DTVSSVANELDTGLNDISK.I	145	-1.85	5.263	26.045	KLISLVNDTVSSV	Pheromone-regulated multispanning membrane protein involved in membrane fusion during mating; predicted to have 5 transmembrane segments and a coiled coil domain; localizes to the shmoo tip; regulated by Ste12p
YNL279W	PRM1	S000005223	K.SVN#LTISALHNLYIPSSINDKLEELSAK.T	197	2.15	3.758	29.376	SSIKSVNLTISAL	Pheromone-regulated multispanning membrane protein involved in membrane fusion during mating; predicted to have 5 transmembrane segments and a coiled coil domain; localizes to the shmoo tip; regulated by Ste12p
YNL291C	MID1	S000005235	K.NVMATGQQTIINSDSIYEWTPILSN#ITAGKK.D	70	-0.04	5.913	106.4	WTPILSNITAGKK	N-glycosylated integral membrane protein of the ER membrane and plasma membrane, functions as a stretch-activated Ca2+-permeable cation channel required for Ca2+ influx stimulated by pheromone; interacts with Cch1p; forms an oligomer
YNL291C	MID1	S000005235	R.LSISEN#DLVFQWDVRPWVEVLDTDM*NSALLSTGN#VTADAK.V	228	1.18	3.125	4.152	ALLSTGNVTADAK	N-glycosylated integral membrane protein of the ER membrane and plasma membrane, functions as a stretch-activated Ca2+-permeable cation channel required for Ca2+ influx stimulated by pheromone; interacts with Cch1p; forms an oligomer
YNL291C	MID1	S000005235	K.NGPYLVSSQN#TSN#ATVTSN#STNPLER.T	282	1.13	5.633	44.278	YLVSSQNTSNATV	N-glycosylated integral membrane protein of the ER membrane and plasma membrane, functions as a stretch-activated Ca2+-permeable cation channel required for Ca2+ influx stimulated by pheromone; interacts with Cch1p; forms an oligomer
YNL291C	MID1	S000005235	K.NGPYLVSSQN#TSN#ATVTSN#STNPLER.T	285	1.13	5.633	78.156	SSQNTSNATVTSN	N-glycosylated integral membrane protein of the ER membrane and plasma membrane, functions as a stretch-activated Ca2+-permeable cation channel required for Ca2+ influx stimulated by pheromone; interacts with Cch1p; forms an oligomer
YNL291C	MID1	S000005235	K.NGPYLVSSQN#TSN#ATVTSN#STNPLER.T	291	1.13	5.633	48.874	NATVTSNSTNPLE	N-glycosylated integral membrane protein of the ER membrane and plasma membrane, functions as a stretch-activated Ca2+-permeable cation channel required for Ca2+ influx stimulated by pheromone; interacts with Cch1p; forms an oligomer
YNL291C	MID1	S000005235	K.TLMAQTYDHIAEALYAN#FSK.A	407	-3.49	5.239	1000	AEALYANFSKALQ	N-glycosylated integral membrane protein of the ER membrane and plasma membrane, functions as a stretch-activated Ca2+-permeable cation channel required for Ca2+ influx stimulated by pheromone; interacts with Cch1p; forms an oligomer
YNL294C	RIM21	S000005238	R.HSPEELAAYN#SCHPMK.L	15	0.35	5.702	1000	EELAAYNSCHPMK	Component of the RIM101 pathway, has a role in cell wall construction and alkaline pH response; has similarity to A. nidulans PalH
YNL320W	YNL320W	S000005264	K.IFEFPLGSHN#DTIIQDGYWDIIRDFLIEK.G	262	2.18	4.138	1000	FPLGSHNDTIIQD	Putative protein of unknown function; the authentic, non-tagged protein is detected in highly purified mitochondria in high-throughput studies
YNL323W	LEM3	S000005267	K.IYYPCGLIANSMFN#DTFPLQLTNVGDTSNN#YSLTNK.G	240	-0.94	5.88	45.026	IANSMFNDTFPLQ	Membrane protein of the plasma membrane and ER, involved in translocation of phospholipids and alkylphosphocholine drugs across the plasma membrane
YNL323W	LEM3	S000005267	K.IYYPCGLIAN#SM*FN#DTFPLQLTNVGDTSNN#YSLTNK.G	256	-0.31	3.952	11.015	VGDTSNNYSLTNK	Membrane protein of the plasma membrane and ER, involved in translocation of phospholipids and alkylphosphocholine drugs across the plasma membrane
YNL323W	LEM3	S000005267	K.YN#YTQIAPPPYWEK.M	279	-1.61	3.461	1000	YKKTKYNYTQIAP	Membrane protein of the plasma membrane and ER, involved in translocation of phospholipids and alkylphosphocholine drugs across the plasma membrane
YNL323W	LEM3	S000005267	K.MYPDGYN#ETNIPDIQDWEEFQN#WMRPGAFDK.I	298	0.63	3.453	40.978	MYPDGYNETNIPD	Membrane protein of the plasma membrane and ER, involved in translocation of phospholipids and alkylphosphocholine drugs across the plasma membrane
YNL323W	LEM3	S000005267	R.INKN#DTLPAGEYQLDIGLHWPVLEFNGK.K	332	-0.04	6	19.843	LIRINKNDTLPAG	Membrane protein of the plasma membrane and ER, involved in translocation of phospholipids and alkylphosphocholine drugs across the plasma membrane
YNL327W	EGT2	S000005271	K.GSQQN#ITFQVPDAFSSFPQEPFSIK.H	65	-1.63	4.235	1000	PKGSQQNITFQVP	Glycosylphosphatidylinositol (GPI)-anchored cell wall endoglucanase required for proper cell separation after cytokinesis, expression is activated by Swi5p and tightly regulated in a cell cycle-dependent manner
YNL327W	EGT2	S000005271	K.STN#N#FTISIPEK.S	103	0.84	2.219	1000	PDKSTNNFTISIP	Glycosylphosphatidylinositol (GPI)-anchored cell wall endoglucanase required for proper cell separation after cytokinesis, expression is activated by Swi5p and tightly regulated in a cell cycle-dependent manner
YNL327W	EGT2	S000005271	K.N#TSAITTDGGIYK.T	161	-0.33	2.866	1000	IDYVAKNTSAITT	Glycosylphosphatidylinositol (GPI)-anchored cell wall endoglucanase required for proper cell separation after cytokinesis, expression is activated by Swi5p and tightly regulated in a cell cycle-dependent manner
YNL327W	EGT2	S000005271	K.TN#NTAWFTVDLPMR.T	175	0.6	3.237	12.218	GGIYKTNNTAWFT	Glycosylphosphatidylinositol (GPI)-anchored cell wall endoglucanase required for proper cell separation after cytokinesis, expression is activated by Swi5p and tightly regulated in a cell cycle-dependent manner
YNL327W	EGT2	S000005271	R.CLFN#STISGGLYFR.V	249	-0.97	3.542	1000	EIRCLFNSTISGG	Glycosylphosphatidylinositol (GPI)-anchored cell wall endoglucanase required for proper cell separation after cytokinesis, expression is activated by Swi5p and tightly regulated in a cell cycle-dependent manner
YNL327W	EGT2	S000005271	R.N#ATFTHATHSGSLQPSYHSSSLLSSTIDTK.V	657	-0.68	3.084	1000	AAANARNATFTHA	Glycosylphosphatidylinositol (GPI)-anchored cell wall endoglucanase required for proper cell separation after cytokinesis, expression is activated by Swi5p and tightly regulated in a cell cycle-dependent manner
YNL327W	EGT2	S000005271	R.N#STFSMVSSTK.L	756	0.5	2.671	1000	VTGTSRNSTFSMV	Glycosylphosphatidylinositol (GPI)-anchored cell wall endoglucanase required for proper cell separation after cytokinesis, expression is activated by Swi5p and tightly regulated in a cell cycle-dependent manner
YNR001C	CIT1	S000005284	R.LYLTIHSDHEGGN#VSAHTTHLVGSALSSPYLSLAAGLN#GLAGPLHGR.A	280	1.6	6.343	1000	SDHEGGNVSAHTT	Citrate synthase, catalyzes the condensation of acetyl coenzyme A and oxaloacetate to form citrate; the rate-limiting enzyme of the TCA cycle; nuclear encoded mitochondrial protein
YNR008W	LRO1	S000005291	K.HVMLDPETGLDPPN#FTLR.A	240	-1.08	4.487	1000	TGLDPPNFTLRAA	Acyltransferase that catalyzes diacylglycerol esterification; one of several acyltransferases that contribute to triglyceride synthesis; putative homolog of human lecithin cholesterol acyltransferase
YNR008W	LRO1	S000005291	K.SSSEDALNN#NTDTYGNFIR.F	439	0.52	5.327	24.437	SEDALNNNTDTYG	Acyltransferase that catalyzes diacylglycerol esterification; one of several acyltransferases that contribute to triglyceride synthesis; putative homolog of human lecithin cholesterol acyltransferase
YNR008W	LRO1	S000005291	R.FERN#TSDAFNK.N	453	0.12	2.903	87.265	FIRFERNTSDAFN	Acyltransferase that catalyzes diacylglycerol esterification; one of several acyltransferases that contribute to triglyceride synthesis; putative homolog of human lecithin cholesterol acyltransferase
YNR008W	LRO1	S000005291	K.DAIN#MTLSISPEWLQR.R	469	0.58	3.315	1000	TMKDAINMTLSIS	Acyltransferase that catalyzes diacylglycerol esterification; one of several acyltransferases that contribute to triglyceride synthesis; putative homolog of human lecithin cholesterol acyltransferase
YNR008W	LRO1	S000005291	K.WAQGASPYNPAGIN#VTIVEM*K.H	594	-0.76	4.772	81.381	YNPAGINVTIVEM	Acyltransferase that catalyzes diacylglycerol esterification; one of several acyltransferases that contribute to triglyceride synthesis; putative homolog of human lecithin cholesterol acyltransferase
YNR008W	LRO1	S000005291	R.QLSN#LSQWVSQM*PFPM*.-	649	-0.18	1.942	1000	EPRQLSNLSQWVS	Acyltransferase that catalyzes diacylglycerol esterification; one of several acyltransferases that contribute to triglyceride synthesis; putative homolog of human lecithin cholesterol acyltransferase
YNR030W	ALG12	S000005313	K.TEN#TTLLQEMWPSFDFLITHEPTASQLPFEN#K.T	445	0.03	3.316	1000	NYDKTENTTLLQE	Alpha-1,6-mannosyltransferase localized to the ER; responsible for the addition of the alpha-1,6 mannose to dolichol-linked Man7GlcNAc2, acts in the dolichol pathway for N-glycosylation
YNR030W	ALG12	S000005313	K.TEN#TTLLQEMWPSFDFLITHEPTASQLPFEN#K.T	473	0.03	3.316	1000	SQLPFENKTTNHW	Alpha-1,6-mannosyltransferase localized to the ER; responsible for the addition of the alpha-1,6 mannose to dolichol-linked Man7GlcNAc2, acts in the dolichol pathway for N-glycosylation
YNR030W	ALG12	S000005313	K.TTN#HWELVN#TTK.M	483	0.76	3.293	1000	NHWELVNTTKMFT	Alpha-1,6-mannosyltransferase localized to the ER; responsible for the addition of the alpha-1,6 mannose to dolichol-linked Man7GlcNAc2, acts in the dolichol pathway for N-glycosylation
YNR047W	YNR047W	S000005330	R.RRSPSTPIMPSQNSN#NSSSTSAIRPNNYR.H	210	0.07	3.588	3.479	MPSQNSNNSSSTS	Putative protein kinase that, when overexpressed, interferes with pheromone-induced growth arrest; localizes to the cytoplasm; potential Cdc28p substrate
YNR047W	YNR047W	S000005330	R.SSNPYFAYQGLPTHAMSSHDLDEGFQPYAN#GSGIHFLSTPTSK.T	276	1.26	5.627	42.03	GFQPYANGSGIHF	Putative protein kinase that, when overexpressed, interferes with pheromone-induced growth arrest; localizes to the cytoplasm; potential Cdc28p substrate
YNR048W	YNR048W	S000005331	K.VAVQPQWMVLTDPELGN#QTCR.I	123	1.01	3.483	1000	TDPELGNQTCRIQ	Protein proposed to interact with phospholipid translocases, shares similarity to Cdc50p
YNR048W	YNR048W	S000005331	K.ALIGNDLDPNCDPLRTVEN#K.T	187	3.27	2.812	2.124	PLRTVENKTIFPC	Protein proposed to interact with phospholipid translocases, shares similarity to Cdc50p
YNR048W	YNR048W	S000005331	K.TIFPCGLIANSMFN#DTFGTTLTGVN#DTADYLLTTK.G	202	-0.75	3.228	7.971	IANSMFNDTFGTT	Protein proposed to interact with phospholipid translocases, shares similarity to Cdc50p
YNR048W	YNR048W	S000005331	K.TIFPCGLIAN#SM*FNDTFGTTLTGVN#DTADYLLTTK.G	213	1.8	5.924	38.75	TTLTGVNDTADYL	Protein proposed to interact with phospholipid translocases, shares similarity to Cdc50p
YNR048W	YNR048W	S000005331	R.YGKTEYN#ASDIVPPPNWAK.L	240	-5.3	4.722	120.756	YGKTEYNASDIVP	Protein proposed to interact with phospholipid translocases, shares similarity to Cdc50p
YNR048W	YNR048W	S000005331	K.LAMKN#ETNGLGK.G	291	-0.04	3.187	37.54	YKLAMKNETNGLG	Protein proposed to interact with phospholipid translocases, shares similarity to Cdc50p
YNR059W	MNT4	S000005342	K.LFPYIN#FTALNSEQSHNFWPVHTR.F	132	-4.16	3.446	20.167	KLFPYINFTALNS	Putative alpha-1,3-mannosyltransferase, not required for protein O-glycosylation
YNR059W	MNT4	S000005342	R.GQVLQFSSEN#NSFIGTSPIEFK.A	167	-1.4	4.303	24.437	LQFSSENNSFIGT	Putative alpha-1,3-mannosyltransferase, not required for protein O-glycosylation
YNR059W	MNT4	S000005342	R.LLN#NSLPIEIVHK.S	223	0.12	3.019	17.009	RVLRLLNNSLPIE	Putative alpha-1,3-mannosyltransferase, not required for protein O-glycosylation
YNR060W	FRE4	S000005343	K.ETWGFN#GSAICR.Y	51	-0.13	2.353	1000	KETWGFNGSAICR	Ferric reductase, reduces a specific subset of siderophore-bound iron prior to uptake by transporters; expression induced by low iron levels
YNR060W	FRE4	S000005343	K.FLN#MTDAEFYTSLDN#GTYYIQDQPK.A	101	0.61	3.329	1000	YTPKFLNMTDAEF	Ferric reductase, reduces a specific subset of siderophore-bound iron prior to uptake by transporters; expression induced by low iron levels
YNR060W	FRE4	S000005343	K.FLN#MTDAEFYTSLDN#GTYYIQDQPK.A	113	0.61	3.329	1000	FYTSLDNGTYYIQ	Ferric reductase, reduces a specific subset of siderophore-bound iron prior to uptake by transporters; expression induced by low iron levels
YNR060W	FRE4	S000005343	K.AGIN#ITYPIRLN#TTLR.K	127	1.43	2.263	1000	QPKAGINITYPIR	Ferric reductase, reduces a specific subset of siderophore-bound iron prior to uptake by transporters; expression induced by low iron levels
YNR060W	FRE4	S000005343	K.AGIN#ITYPIRLN#TTLR.K	135	1.43	2.263	1000	TYPIRLNTTLRKA	Ferric reductase, reduces a specific subset of siderophore-bound iron prior to uptake by transporters; expression induced by low iron levels
YNR067C	DSE4	S000005350	R.VVLSESN#DSSNYLEIPLVQGMGFATGIYHGSLNAK.I	533	-1.01	5.337	15.007	VVLSESNDSSNYL	Daughter cell-specific secreted protein with similarity to glucanases, degrades cell wall from the daughter side causing daughter to separate from mother
YNR067C	DSE4	S000005350	K.LN#GTWAADNK.D	886	-0.01	2.538	147.628	YVDSKLNGTWAAD	Daughter cell-specific secreted protein with similarity to glucanases, degrades cell wall from the daughter side causing daughter to separate from mother
YOL011W	PLB3	S000005371	R.ATAN#FSDSSEVLSK.L	82	2.34	2.824	1000	LTRATANFSDSSE	Phospholipase B (lysophospholipase) involved in phospholipid metabolism; hydrolyzes phosphatidylinositol and phosphatidylserine and displays transacylase activity in vitro
YOL011W	PLB3	S000005371	R.SM*LTGAGVLAAMDN#R.T	129	-0.82	3.887	1000	VLAAMDNRTEGAY	Phospholipase B (lysophospholipase) involved in phospholipid metabolism; hydrolyzes phosphatidylinositol and phosphatidylserine and displays transacylase activity in vitro
YOL011W	PLB3	S000005371	K.QNADYN#TSLADIWGR.A	221	0.48	4.374	31.275	KQNADYNTSLADI	Phospholipase B (lysophospholipase) involved in phospholipid metabolism; hydrolyzes phosphatidylinositol and phosphatidylserine and displays transacylase activity in vitro
YOL011W	PLB3	S000005371	K.YLGTN#VSN#GVPLER.G	313	-0.68	3.731	1000	VKYLGTNVSNGVP	Phospholipase B (lysophospholipase) involved in phospholipid metabolism; hydrolyzes phosphatidylinositol and phosphatidylserine and displays transacylase activity in vitro
YOL011W	PLB3	S000005371	R.IN#STHLPSFITR.L	351	0.3	3.678	1000	QFLLRINSTHLPS	Phospholipase B (lysophospholipase) involved in phospholipid metabolism; hydrolyzes phosphatidylinositol and phosphatidylserine and displays transacylase activity in vitro
YOL011W	PLB3	S000005371	K.KPTFFGCDANN#LTDLQYIPPLVVYLPNAEYSFNSN#QSAFK.L	495	-1.15	4.102	0	FGCDANNLTDLQY	Phospholipase B (lysophospholipase) involved in phospholipid metabolism; hydrolyzes phosphatidylinositol and phosphatidylserine and displays transacylase activity in vitro
YOL011W	PLB3	S000005371	K.KPTFFGCDANN#LTDLQYIPPLVVYLPNAEYSFNSN#QSAFK.L	519	-1.15	4.102	14.062	EYSFNSNQSAFKL	Phospholipase B (lysophospholipase) involved in phospholipid metabolism; hydrolyzes phosphatidylinositol and phosphatidylserine and displays transacylase activity in vitro
YOL011W	PLB3	S000005371	R.RKQQALN#ITLPPECETCFK.N	571	0.2	3.571	1000	RKQQALNITLPPE	Phospholipase B (lysophospholipase) involved in phospholipid metabolism; hydrolyzes phosphatidylinositol and phosphatidylserine and displays transacylase activity in vitro
YOL011W	PLB3	S000005371	K.NYCWN#GTLDTTPLPDVEK.D	588	-2.22	5.29	42.098	FKNYCWNGTLDTT	Phospholipase B (lysophospholipase) involved in phospholipid metabolism; hydrolyzes phosphatidylinositol and phosphatidylserine and displays transacylase activity in vitro
YOL030W	GAS5	S000005390	R.GVDYQPGGSSN#LTDPLADASVCDRDVPVLK.D	60	0.92	3.415	1000	QPGGSSNLTDPLA	1,3-beta-glucanosyltransferase, has similarity to Gas1p; localizes to the cell wall
YOL030W	GAS5	S000005390	K.VSNPEGNGGYSTSN#N#YSTCPDYEK.G	344	-6.42	4.903	71.067	GYSTSNNYSTCPD	1,3-beta-glucanosyltransferase, has similarity to Gas1p; localizes to the cell wall
YOL031C	SIL1	S000005391	K.IITHEFALLAN#LSLNENLPLTLR.E	181	3.47	5.966	76.733	EFALLANLSLNEN	Nucleotide exchange factor for the endoplasmic reticulum (ER) lumenal Hsp70 chaperone Kar2p, required for protein translocation into the ER; homolog of Yarrowia lipolytica SLS1; GrpE-like protein
YOL031C	SIL1	S000005391	R.NNPPVVEFIN#ESFPNFK.S	215	-0.01	4.303	81.692	PVVEFINESFPNF	Nucleotide exchange factor for the endoplasmic reticulum (ER) lumenal Hsp70 chaperone Kar2p, required for protein translocation into the ER; homolog of Yarrowia lipolytica SLS1; GrpE-like protein
YOL031C	SIL1	S000005391	K.IMAALSNLN#DSNHR.S	233	-3.1	2.794	24.243	AALSNLNDSNHRS	Nucleotide exchange factor for the endoplasmic reticulum (ER) lumenal Hsp70 chaperone Kar2p, required for protein translocation into the ER; homolog of Yarrowia lipolytica SLS1; GrpE-like protein
YOL088C	MPD2	S000005448	K.SIEQYFDICNRN#DSYTMIK.Y	43	-0.3	3.932	30.835	FDICNRNDSYTMI	Member of the protein disulfide isomerase (PDI) family, exhibits chaperone activity; overexpression suppresses the lethality of a pdi1 deletion but does not complement all Pdi1p functions; undergoes oxidation by Ero1p
YOL127W	RPL25	S000005487	K.VNTLVRPN#GTKK.A	117	-0.42	2.589	33.657	NTLVRPNGTKKAY	Primary rRNA-binding ribosomal protein component of the large (60S) ribosomal subunit, has similarity to E. coli L23 and rat L23a ribosomal proteins; binds to 26S rRNA via a conserved C-terminal motif
YOL132W	GAS4	S000005492	K.VVEQFSHYN#NTLGFFAGNEIVNDKR.S	151	-0.01	2.754	5.085	EQFSHYNNTLGFF	1,3-beta-glucanosyltransferase, involved with Gas2p in spore wall assembly; has similarity to Gas1p; localizes to the cell wall
YOL159C	YOL159C	S000005519	R.VYDEEGHYVHPVAN#NSTNACAHPTPPTLNNLLISNYSDGR.N	138	-0.27	3.162	6.294	YVHPVANNSTNAC	Soluble protein of unknown function; deletion mutants are viable and have elevated levels of Ty1 retrotransposition and Ty1 cDNA
YOL159C	YOL159C	S000005519	R.VYDEEGHYVHPVAN#NSTNACAHPTPPTLNNLLISN#YSDGR.N	159	-1.25	5.801	31.348	NNLLISNYSDGRN	Soluble protein of unknown function; deletion mutants are viable and have elevated levels of Ty1 retrotransposition and Ty1 cDNA
YOR003W	YSP3	S000005529	K.ISN#SSLQEEAPWGLHR.V	169	0.89	2.479	1000	TTVKISNSSLQEE	Putative precursor to the subtilisin-like protease III
YOR008C	SLG1	S000005534	R.ISN#GTFINGGPGGK.N	354	2.34	3.278	51.004	DSRRISNGTFING	Sensor-transducer of the stress-activated PKC1-MPK1 kinase pathway involved in maintenance of cell wall integrity; involved in organization of the actin cytoskeleton; secretory pathway Wsc1p is required for the arrest of secretion response
YOR030W	DFG16	S000005556	K.HIDNIPAYN#LTDLIDDK.L	70	0.19	5.14	60.358	DNIPAYNLTDLID	Probable multiple transmembrane protein, involved in diploid invasive and pseudohyphal growth upon nitrogen starvation; required for accumulation of processed Rim101p
YOR030W	DFG16	S000005556	R.AYN#YTLNYPSFLIR.C	110	2.8	4.08	97.748	WHLRAYNYTLNYP	Probable multiple transmembrane protein, involved in diploid invasive and pseudohyphal growth upon nitrogen starvation; required for accumulation of processed Rim101p
YOR030W	DFG16	S000005556	R.CDN#GSANPN#FSHVLQDFVYDINNK.F	124	1.67	5.015	38.189	FLIRCDNGSANPN	Probable multiple transmembrane protein, involved in diploid invasive and pseudohyphal growth upon nitrogen starvation; required for accumulation of processed Rim101p
YOR030W	DFG16	S000005556	R.CDN#GSANPN#FSHVLQDFVYDINNK.F	130	1.67	5.015	22.011	NGSANPNFSHVLQ	Probable multiple transmembrane protein, involved in diploid invasive and pseudohyphal growth upon nitrogen starvation; required for accumulation of processed Rim101p
YOR098C	NUP1	S000005624	K.SDAAKEPPGSN#TSFSFTKPPANETDKRPTPPSFTFGGSTTNNTTTTSTKPSFSFGAPESM*K.S	686	-0.6	4.713	12.049	KEPPGSNTSFSFT	Nuclear pore complex (NPC) subunit, involved in protein import/export and in export of RNAs, possible karyopherin release factor that accelerates release of karyopherin-cargo complexes after transport across NPC; potential Cdc28p substrate
YOR098C	NUP1	S000005624	K.SDAAKEPPGSNTSFSFTKPPAN#ETDKRPTPPSFTFGGSTTNNTTTTSTKPSFSFGAPESM*K.S	697	-1.83	3.665	19.171	FTKPPANETDKRP	Nuclear pore complex (NPC) subunit, involved in protein import/export and in export of RNAs, possible karyopherin release factor that accelerates release of karyopherin-cargo complexes after transport across NPC; potential Cdc28p substrate
YOR099W	KTR1	S000005625	K.N#VTSALVSGTTK.Y	120	-1.17	2.508	1000	FTDEFKNVTSALV	Alpha-1,2-mannosyltransferase involved in O- and N-linked protein glycosylation; type II membrane protein; member of the KRE2/MNT1 mannosyltransferase family
YOR149C	SMP3	S000005675	R.LRLN#GSITPLTLVTPNSMTSELKK.L	452	0.54	4.769	182.461	IRRLRLNGSITPL	Alpha 1,2-mannosyltransferase involved in glycosyl phosphatidyl inositol (GPI) biosynthesis; required for addition of the fourth, side branching mannose to the GPI core structure
YOR153W	PDR5	S000005679	R.GPAYAN#ISSTESVCTVVGAVPGQDYVLGDDFIR.G	734	-1.02	5.311	1000	RGPAYANISSTES	Plasma membrane ATP-binding cassette (ABC) transporter, short-lived multidrug transporter actively regulated by Pdr1p; also involved in steroid transport, cation resistance, and cellular detoxification during exponential growth
YOR154W	SLP1	S000005680	R.LETPN#TSNLSDLAGALSCTSK.L	378	-0.18	3.713	24.243	TRLETPNTSNLSD	Integral membrane protein of unknown function; member of the SUN-like family of proteins
YOR154W	SLP1	S000005680	R.LETPNTSN#LSDLAGALSCTSK.L	381	0.28	5.499	24.243	ETPNTSNLSDLAG	Integral membrane protein of unknown function; member of the SUN-like family of proteins
YOR154W	SLP1	S000005680	K.VLN#ASFCPSK.Q	408	0.47	2.066	1000	EFFKVLNASFCPS	Integral membrane protein of unknown function; member of the SUN-like family of proteins
YOR154W	SLP1	S000005680	R.LSQLETN#SSLTVSYIEEQSK.L	448	-0.68	5.092	1000	LSQLETNSSLTVS	Integral membrane protein of unknown function; member of the SUN-like family of proteins
YOR154W	SLP1	S000005680	K.FSHLVTIFN#ETMM*SNLDLLNNFANQLK.D	486	-0.91	5.427	27.13	HLVTIFNETMMSN	Integral membrane protein of unknown function; member of the SUN-like family of proteins
YOR168W	GLN4	S000005694	R.LM*FVLDPVEVVVDN#LSDDYEELATIPYRPGTPEFGER.T	583	4.41	4.573	1000	VEVVVDNLSDDYE	Glutamine tRNA synthetase, monomeric class I tRNA synthetase that catalyzes the specific glutaminylation of tRNA(Glu); N-terminal domain proposed to be involved in enzyme-tRNA interactions
YOR204W	DED1	S000005730	R.GLDIPN#VTHVINYDLPSDVDDYVHR.I	467	5.6	3.189	0	RGLDIPNVTHVIN	ATP-dependent DEAD (Asp-Glu-Ala-Asp)-box RNA helicase, required for translation initiation of all yeast mRNAs; mutations in human DEAD-box DBY are a frequent cause of male infertility
YOR208W	PTP2	S000005734	R.ISM*VQN#LTQYIACYEALLN#YFALQK.Q	723	-1.86	3.222	1000	RISMVQNLTQYIA	Phosphotyrosine-specific protein phosphatase involved in the inactivation of mitogen-activated protein kinase (MAPK) during osmolarity sensing; dephosporylates Hog1p MAPK and regulates its localization; localized to the nucleus
YOR212W	STE4	S000005738	K.QNAIPLDSQWVLSCAISPSSTLVASAGLN#N#NCTIYR.V	156	0.51	2.826	0	ASAGLNNNCTIYR	G protein beta subunit, forms a dimer with Ste18p to activate the mating signaling pathway, forms a heterotrimer with Gpa1p and Ste18p to dampen signaling; may recruit Rho1p to the polarized growth site during mating; contains WD40 repeats
YOR219C	STE13	S000005745	R.FN#DTSVDDIR.L	377	0.21	3.505	1000	AVFARFNDTSVDD	Dipeptidyl aminopeptidase, Golgi integral membrane protein that cleaves on the carboxyl side of repeating -X-Ala- sequences, required for maturation of alpha factor, transcription is induced by a-factor
YOR219C	STE13	S000005745	K.YAMAVAPVTN#WTLYDSVYTER.Y	814	-1.36	3.768	1000	AVAPVTNWTLYDS	Dipeptidyl aminopeptidase, Golgi integral membrane protein that cleaves on the carboxyl side of repeating -X-Ala- sequences, required for maturation of alpha factor, transcription is induced by a-factor
YOR256C	TRE2	S000005782	K.EM*GYSVYSNYPGN#VSISYYDNKNEK.H	228	1.19	3.298	36.556	YSNYPGNVSISYY	Protein that functions with Tre1p to regulate ubiquitylation and vacuolar degradation of the metal transporter Smf1p; has similarity to transferrin receptors; inviability of null mutant in systematic studies is due to proximity to CDC31
YOR256C	TRE2	S000005782	R.LEQAYPEKLN#FTSIIK.G	669	-0.02	2.977	1000	AYPEKLNFTSIIK	Protein that functions with Tre1p to regulate ubiquitylation and vacuolar degradation of the metal transporter Smf1p; has similarity to transferrin receptors; inviability of null mutant in systematic studies is due to proximity to CDC31
YOR267C	HRK1	S000005793	K.STTTTTN#YTTTNLNNNTHSHSNATSISTNNYNNNYETNHHHNISHGLHDYTSPASPK.Q	68	2.11	5.577	3.922	STTTTTNYTTTNL	Protein kinase implicated in activation of the plasma membrane H(+)-ATPase Pma1p in response to glucose metabolism; plays a role in ion homeostasis
YOR285W	YOR285W	S000005811	K.AVMNAWN#GTESQSK.N	10	-0.97	2.85	53.534	AVMNAWNGTESQS	Protein of unknown function, localized to the mitochondrial outer membrane
YOR288C	MPD1	S000005814	K.AIHNTN#YTSLVEFYAPWCGHCKK.L	47	6.87	4.843	42.098	KAIHNTNYTSLVE	Member of the protein disulfide isomerase (PDI) family; interacts with and inhibits the chaperone activity of Cne1p; MPD1 overexpression in a pdi1 null mutant suppresses defects in Pdi1p functions such as carboxypeptidase Y maturation
YOR320C	GNT1	S000005847	K.LLVFN#QTEFDR.V	187	0.02	2.978	1000	TKLLVFNQTEFDR	N-acetylglucosaminyltransferase capable of modification of N-linked glycans in the Golgi apparatus
YOR320C	GNT1	S000005847	K.TLDNDGNDIPVGLN#DSVAYSK.Y	425	2	4.853	93.154	DIPVGLNDSVAYS	N-acetylglucosaminyltransferase capable of modification of N-linked glycans in the Golgi apparatus
YOR321W	PMT3	S000005848	K.IHFDLLSNSGPGDSTMPSLFQASLN#GTK.V	324	3.09	3.293	96.866	LFQASLNGTKVGK	Protein O-mannosyltransferase, transfers mannose residues from dolichyl phosphate-D-mannose to protein serine/threonine residues; acts in a complex with Pmt5p, can instead interact with Pmt1p in some conditions; target for new antifungals
YOR321W	PMT3	S000005848	R.IRGVEPWTDAEN#KTIEFVK.G	398	0.65	6.19	1000	PWTDAENKTIEFV	Protein O-mannosyltransferase, transfers mannose residues from dolichyl phosphate-D-mannose to protein serine/threonine residues; acts in a complex with Pmt5p, can instead interact with Pmt1p in some conditions; target for new antifungals
YOR322C	LDB19	S000005849	R.LSSLSASTSN#ISPSTSSTSISHSPTPANLR.I	111	-2.24	3.068	23.839	LSASTSNISPSTS	Protein of unknown function involved in maintenance of proper telomere length; null mutant shows a reduced affinity for the alcian blue dye suggesting a decreased net negative charge of the cell surface
YOR336W	KRE5	S000005863	K.SVEYPLTHPLEITLQN#GSR.M	228	-1.89	2.528	1000	LEITLQNGSRMSS	Protein required for beta-1,6 glucan biosynthesis; mutations result in aberrant morphology and severe growth defects
YOR336W	KRE5	S000005863	K.KDITATLN#FTK.S	293	0.75	3.044	1000	DITATLNFTKSIV	Protein required for beta-1,6 glucan biosynthesis; mutations result in aberrant morphology and severe growth defects
YOR336W	KRE5	S000005863	K.IYELKN#STDNLTELK.S	519	0.31	3.373	27.121	KIYELKNSTDNLT	Protein required for beta-1,6 glucan biosynthesis; mutations result in aberrant morphology and severe growth defects
YOR336W	KRE5	S000005863	K.YTPNYFADSVYSSVN#NTALESVCSER.I	644	-0.22	4.216	24.437	SVYSSVNNTALES	Protein required for beta-1,6 glucan biosynthesis; mutations result in aberrant morphology and severe growth defects
YOR336W	KRE5	S000005863	R.MDLSEFFRPNN#LTMFEDGK.S	870	-1.18	4.891	9.34	EFFRPNNLTMFED	Protein required for beta-1,6 glucan biosynthesis; mutations result in aberrant morphology and severe growth defects
YOR336W	KRE5	S000005863	R.FLFLDVLLPQN#ISK.V	1195	-0.4	2.145	1000	DVLLPQNISKVLY	Protein required for beta-1,6 glucan biosynthesis; mutations result in aberrant morphology and severe growth defects
YOR353C	SOG2	S000005880	R.TPSASALLSN#SNILTGDTTAVPLLSPNLNGAHTHGPILGHQNAISN#GSSQTNMNEVK.T	548	3.84	5.209	4.416	HQNAISNGSSQTN	Key component of the RAM signaling network, required for proper cell morphogenesis and cell separation after mitosis
YOR359W	VTS1	S000005886	K.SNQNVFNNTITHPNAGPTSATSTSTSSNGNTPLSSN#SSM*NPK.S	439	2.5	3.944	8.043	NTPLSSNSSMNPK	Post-transcriptional gene regulator, RNA-binding protein containing a SAM domain; shows genetic interactions with Vti1p, which is a v-SNARE involved in cis-Golgi membrane traffic
YOR384W	FRE5	S000005911	R.IFAN#ASLFIRPLDEVK.E	117	-0.56	2.296	1000	YYRIFANASLFIR	Putative ferric reductase with similarity to Fre2p; expression induced by low iron levels; the authentic, non-tagged protein is detected in highly purified mitochondria in high-throughput studies
YOR389W	YOR389W	S000005916	R.DIDFDN#STAIFNSIR.A	68	2.72	3.666	57.711	RDIDFDNSTAIFN	Putative protein of unknown function; expression regulated by copper levels
YOR389W	YOR389W	S000005916	K.LN#LTDDGENER.M	219	1.04	2.887	109.529	VIKEKLNLTDDGE	Putative protein of unknown function; expression regulated by copper levels
YOR389W	YOR389W	S000005916	R.FEPASN#NSDEFGSGK.D	464	-0.86	2.635	9.34	RFEPASNNSDEFG	Putative protein of unknown function; expression regulated by copper levels
YOR389W	YOR389W	S000005916	K.VNDLLIPEVYSFMTDN#TTSSDLIK.N	528	-4.41	4.283	122.154	YSFMTDNTTSSDL	Putative protein of unknown function; expression regulated by copper levels
YPL006W	NCR1	S000005927	R.FVN#ITKVEK.S	123	-0.04	2.038	1000	DQGRFVNITKVEK	Vacuolar membrane protein that transits through the biosynthetic vacuolar protein sorting pathway, involved in sphingolipid metabolism; glycoprotein and functional orthologue of human Niemann Pick C1 (NPC1) protein
YPL006W	NCR1	S000005927	K.TNLLFSDDDILNAHAFVVTLLLTN#HTQSANR.W	513	0.59	5.36	31.769	VTLLLTNHTQSAN	Vacuolar membrane protein that transits through the biosynthetic vacuolar protein sorting pathway, involved in sphingolipid metabolism; glycoprotein and functional orthologue of human Niemann Pick C1 (NPC1) protein
YPL006W	NCR1	S000005927	R.RCETCFQQGSWNYN#M*SGFPEGK.D	900	-0.44	3.756	33.657	QGSWNYNMSGFPE	Vacuolar membrane protein that transits through the biosynthetic vacuolar protein sorting pathway, involved in sphingolipid metabolism; glycoprotein and functional orthologue of human Niemann Pick C1 (NPC1) protein
YPL006W	NCR1	S000005927	R.APYSTALVYN#ETSVSASVFR.T	940	1.38	2.903	1000	STALVYNETSVSA	Vacuolar membrane protein that transits through the biosynthetic vacuolar protein sorting pathway, involved in sphingolipid metabolism; glycoprotein and functional orthologue of human Niemann Pick C1 (NPC1) protein
YPL019C	VTC3	S000005940	R.TFTENTETGN#SSFEEIR.L	351	0.21	4.97	38.189	ENTETGNSSFEEI	Vacuolar membrane protein involved in vacuolar polyphosphate accumulation; functions as a regulator of vacuolar H+-ATPase activity and vacuolar transporter chaperones; involved in non-autophagic vacuolar fusion
YPL019C	VTC3	S000005940	R.GLVN#VSSQPSLPR.T	811	-0.64	2.33	1000	RERGLVNVSSQPS	Vacuolar membrane protein involved in vacuolar polyphosphate accumulation; functions as a regulator of vacuolar H+-ATPase activity and vacuolar transporter chaperones; involved in non-autophagic vacuolar fusion
YPL032C	SVL3	S000005953	R.SPPPVVSSQPQMNSPLSSHSQTFGENN#GTNDK.L	501	3.34	3.571	0	QTFGENNGTNDKL	Protein of unknown function, mutant phenotype suggests a potential role in vacuolar function; green fluorescent protein (GFP)-fusion protein localizes to the cell periphery, cytoplasm, bud, and bud neck
YPL053C	KTR6	S000005974	K.QSLEGEAIRN#ATVNAIK.E	82	0.46	4.536	76.733	EGEAIRNATVNAI	Probable mannosylphosphate transferase involved in the synthesis of core oligosaccharides in protein glycosylation pathway; member of the KRE2/MNT1 mannosyltransferase family
YPL053C	KTR6	S000005974	K.SYGGN#ETTLGFM*VPSYINHR.G	98	1.2	2.948	69.198	IKSYGGNETTLGF	Probable mannosylphosphate transferase involved in the synthesis of core oligosaccharides in protein glycosylation pathway; member of the KRE2/MNT1 mannosyltransferase family
YPL061W	ALD6	S000005982	K.IAPALAMGN#VCILKPAAVTPLNALYFASLCKK.V	191	1.32	3.239	19.725	PALAMGNVCILKP	Cytosolic aldehyde dehydrogenase, activated by Mg2+ and utilizes NADP+ as the preferred coenzyme; required for conversion of acetaldehyde to acetate; constitutively expressed; locates to the mitochondrial outer surface upon oxidative stress
YPL089C	RLM1	S000006010	R.TPQQQQQQN#ISRPYHSSMYNLNQPSSSSSSPSTM*DFPK.L	213	1.37	4.052	10.452	QQQQQQNISRPYH	MADS-box transcription factor, component of the protein kinase C-mediated MAP kinase pathway involved in the maintenance of cell integrity; phosphorylated and activated by the MAP-kinase Slt2p
YPL123C	RNY1	S000006044	K.GIEPNCPINIPLSCSN#K.T	37	0.79	3.96	115.974	IPLSCSNKTDIDN	RNAse; member of the T(2) family of endoribonucleases
YPL123C	RNY1	S000006044	K.GIEPNCPINIPLSCSNKTDIDN#SCCFEYPGGIFLQTQFWNYFPSK.N	43	-0.8	4.643	0.905	NKTDIDNSCCFEY	RNAse; member of the T(2) family of endoribonucleases
YPL123C	RNY1	S000006044	K.NDLN#ETELVK.E	70	-0.59	3.185	61.092	PSKNDLNETELVK	RNAse; member of the T(2) family of endoribonucleases
YPL123C	RNY1	S000006044	K.ELGPLDSFTIHGLWPDNCHGGYQQFCN#R.S	103	1.76	4.63	67.169	GYQQFCNRSLQID	RNAse; member of the T(2) family of endoribonucleases
YPL123C	RNY1	S000006044	K.KFN#NN#DTSLQISGEK.L	123	0.77	4.423	24.437	DKKFNNNDTSLQI	RNAse; member of the T(2) family of endoribonucleases
YPL139C	UME1	S000006060	K.SPVYTMMEPSTSLSSASSGNQNKPCVDFAISN#DSK.T	194	5.21	4.378	0	VDFAISNDSKTLT	Negative regulator of meiosis, required for repression of a subset of meiotic genes during vegetative growth, binding of histone deacetylase Rpd3p required for activity, contains a NEE box and a WD repeat motif; homologous with Wtm1p, Wtm2p
YPL154C	PEP4	S000006075	K.VILDTGSSNLWVPSN#ECGSLACFLHSK.Y	120	2.02	3.121	76.287	NLWVPSNECGSLA	Vacuolar aspartyl protease (proteinase A), required for the posttranslational precursor maturation of vacuolar proteinases; important for protein turnover after oxidative damage; synthesized as a zymogen, self-activates
YPL154C	PEP4	S000006075	K.AN#GTEFAIQYGTGSLEGYISQDTLSIGDLTIPK.Q	144	-0.4	4.854	1000	SSSYKANGTEFAI	Vacuolar aspartyl protease (proteinase A), required for the posttranslational precursor maturation of vacuolar proteinases; important for protein turnover after oxidative damage; synthesized as a zymogen, self-activates
YPL155C	KIP2	S000006076	K.MNSVGSNIPSPSASGSSSSSGNATNN#GTSPSNHIPYRDSK.L	435	3.45	3.813	7.71	SGNATNNGTSPSN	Kinesin-related motor protein involved in mitotic spindle positioning, stabilizes microtubules by targeting Bik1p to the plus end; Kip2p levels are controlled during the cell cycle
YPL163C	SVS1	S000006084	K.YVTITADASN#VTGSAN#NGTHI.-	249	0.05	3.979	20.985	ITADASNVTGSAN	Cell wall and vacuolar protein, required for wild-type resistance to vanadate
YPL176C	TRE1	S000006097	R.LAGEEEFM*AYSNYPGN#VSLR.V	213	-0.46	4.872	76.733	YSNYPGNVSLRVY	Plasma membrane protein that binds to Bsd2p and regulates ubiquitylation and vacuolar degradation of the metal transporter Smf1p; function is redundant with that of Tre2p; has similarity to transferrin receptors
YPL221W	FLC1	S000006142	R.LNIYNN#VSENLACIQVFFSNGK.T	143	8.26	4.387	9.34	RLNIYNNVSENLA	Putative FAD transporter; required for uptake of FAD into endoplasmic reticulum; involved in cell wall maintenance
YPL231W	FAS2	S000006152	K.YVHVSEVGN#CSGSGMGGVSALR.G	1245	0.68	2.517	1000	HVSEVGNCSGSGM	Alpha subunit of fatty acid synthetase, which catalyzes the synthesis of long-chain saturated fatty acids; contains beta-ketoacyl reductase and beta-ketoacyl synthase activities; phosphorylated
YPR026W	ATH1	S000006230	R.AALFNPLGVISPSLGN#HTLNYDPEAR.E	98	-0.04	3.631	18.805	ISPSLGNHTLNYD	Acid trehalase required for utilization of extracellular trehalose
YPR026W	ATH1	S000006230	K.WFNPQN#VTLDDVTNYSQN#LSMK.D	247	2.1	5.122	30.835	KWFNPQNVTLDDV	Acid trehalase required for utilization of extracellular trehalose
YPR026W	ATH1	S000006230	K.WFNPQN#VTLDDVTNYSQN#LSMK.D	259	2.1	5.122	48.315	VTNYSQNLSMKDG	Acid trehalase required for utilization of extracellular trehalose
YPR026W	ATH1	S000006230	K.YEN#STNPIN#SSESFEEK.D	370	-0.81	5.17	53.534	CTVKYENSTNPIN	Acid trehalase required for utilization of extracellular trehalose
YPR026W	ATH1	S000006230	K.YEN#STNPIN#SSESFEEK.D	376	-0.81	5.17	37.54	NSTNPINSSESFE	Acid trehalase required for utilization of extracellular trehalose
YPR026W	ATH1	S000006230	K.YN#SSLGLYETYN#LTDPDEFANHINNGAFTNAGIK.T	628	-0.1	5.575	81.709	TAYVKYNSSLGLY	Acid trehalase required for utilization of extracellular trehalose
YPR026W	ATH1	S000006230	K.YN#SSLGLYETYN#LTDPDEFANHINNGAFTNAGIK.T	638	-0.1	5.575	36.381	GLYETYNLTDPDE	Acid trehalase required for utilization of extracellular trehalose
YPR026W	ATH1	S000006230	R.SSSN#ITLEYSGMN#SSVEIK.Q	696	0.87	3.485	1000	IPRSSSNITLEYS	Acid trehalase required for utilization of extracellular trehalose
YPR026W	ATH1	S000006230	R.SSSN#ITLEYSGMN#SSVEIK.Q	705	0.87	3.485	1000	LEYSGMNSSVEIK	Acid trehalase required for utilization of extracellular trehalose
YPR026W	ATH1	S000006230	K.YMNQVLDIIIDDHN#GTIVHK.S	879	0.63	3.969	147.732	IIIDDHNGTIVHK	Acid trehalase required for utilization of extracellular trehalose
YPR026W	ATH1	S000006230	R.SLIHDQDINFYN#GSENER.K	910	-0.77	5.752	59.298	QDINFYNGSENER	Acid trehalase required for utilization of extracellular trehalose
YPR026W	ATH1	S000006230	K.QITN#LTAGVPGDVAFSALDGNN#YTHWQPLDK.I	972	1.32	4.496	81.854	ENKQITNLTAGVP	Acid trehalase required for utilization of extracellular trehalose
YPR026W	ATH1	S000006230	K.QITN#LTAGVPGDVAFSALDGNN#YTHWQPLDK.I	990	1.32	4.496	5.75	SALDGNNYTHWQP	Acid trehalase required for utilization of extracellular trehalose
YPR026W	ATH1	S000006230	K.N#ISISILPHSEK.V	1031	-0.16	3.04	1000	GQRPAKNISISIL	Acid trehalase required for utilization of extracellular trehalose
YPR026W	ATH1	S000006230	R.N#QSLIEILPSN#R.T	1147	1.73	2.967	1000	YYEASRNQSLIEI	Acid trehalase required for utilization of extracellular trehalose
YPR026W	ATH1	S000006230	R.N#QSLIEILPSN#R.T	1157	1.73	2.967	1000	IEILPSNRTTFTI	Acid trehalase required for utilization of extracellular trehalose
YPR079W	MRL1	S000006283	K.KLTLKYEN#GSMCPNGK.D	178	-0.83	3.056	19.777	LTLKYENGSMCPN	Membrane protein with similarity to mammalian mannose-6-phosphate receptors, possibly functions as a sorting receptor in the delivery of vacuolar hydrolases
YPR079W	MRL1	S000006283	K.AQISYIGNLHN#CSYFFEVR.S	215	-1.1	2.992	57.711	YIGNLHNCSYFFE	Membrane protein with similarity to mammalian mannose-6-phosphate receptors, possibly functions as a sorting receptor in the delivery of vacuolar hydrolases
YPR084W	YPR084W	S000006288	K.LLVSNSN#GSSSSGNSSSIYNSHLMNDK.K	418	0.37	3.463	11.714	LLVSNSNGSSSSG	Putative protein of unknown function
YPR110C	RPC40	S000006314	R.VTN#TTSTDFPGFSK.D	14	-0.02	3.739	1000	EYNRVTNTTSTDF	RNA polymerase subunit, common to RNA polymerase I and III
YPR139C	VPS66	S000006343	R.DN#GTGIAPFLPNTIR.K	10	0.18	2.077	39.663	YTNWRDNGTGIAP	Cytoplasmic protein of unknown function involved in vacuolar protein sorting.
YPR157W	YPR157W	S000006361	K.VDGQLPPILN#STDVTDDQR.S	61	-1.44	3.154	1000	QLPPILNSTDVTD	Putative protein of unknown function; induced by treatment with 8-methoxypsoralen and UVA irradiation
YPR159W	KRE6	S000006363	R.AIASSPSLNSN#LSK.N	140	-0.56	2.129	6.591	SPSLNSNLSKNDI	Protein required for beta-1,6 glucan biosynthesis; putative beta-glucan synthase; appears functionally redundant with Skn1p
YPR159W	KRE6	S000006363	K.DLEWYSPDASTTVN#GTLQLR.M	374	-1.57	4.54	1000	DASTTVNGTLQLR	Protein required for beta-1,6 glucan biosynthesis; putative beta-glucan synthase; appears functionally redundant with Skn1p
YPR159W	KRE6	S000006363	R.IYQPSNAISVTCDPSDYPTYDYIQSHLNAFQNAN#LTTWEDAGYTFPK.N	691	0.25	3.474	13.208	NAFQNANLTTWED	Protein required for beta-1,6 glucan biosynthesis; putative beta-glucan synthase; appears functionally redundant with Skn1p
YPR160W	GPH1	S000006364	K.FVN#VTNGITPR.R	534	-0.79	2.646	53.534	GPSKFVNVTNGIT	Non-essential glycogen phosphorylase required for the mobilization of glycogen, activity is regulated by cyclic AMP-mediated phosphorylation, expression is regulated by stress-response elements and by the HOG MAP kinase pathway

## Sheet: Expt#2
Supplementary Dataset 1(b). Protein N-glycosylation sites (836) identified in the second yeast experiment
Reference	Gene symbol	SGD ID	N-Glycopeptide	Site	PPM	XCorr	ModScore	13mer	Annotation
Q0140	VAR1	S000007275	R.TSTTNLLN#GTFNNKK.Y	349	-0.77	2.806	17.25	STTNLLNGTFNNK	Mitochondrial ribosomal protein of the small subunit, mitochondrially-encoded; polymorphic in different strains due to variation in number of AAT (asparagine) codons; translated near the mitochondrial inner membrane
YAL015C	NTG1	S000000013	K.DEVTAMAM*LNIMRYCIDELHSEEGMTLEAVLQIN#ETK.L	191	0.32	3.001	0.399	EAVLQINETKLDE	DNA N-glycosylase and apurinic/apyrimidinic (AP) lyase involved in base excision repair, localizes to the nucleus and mitochondrion
YAL023C	PMT2	S000000021	K.MLVGLSGYLAGYN#GSWDFPSGEIYPDYLDYVK.M	131	-0.03	3.819	1000	GYLAGYNGSWDFP	Protein O-mannosyltransferase, transfers mannose residues from dolichyl phosphate-D-mannose to protein serine/threonine residues; acts in a complex with Pmt1p, can instead interact with Pmt5p in some conditions; target for new antifungals
YAL023C	PMT2	S000000021	R.GLPSWSEN#ETDIEYLKPGTSYR.L	403	1.98	2.746	1000	LPSWSENETDIEY	Protein O-mannosyltransferase, transfers mannose residues from dolichyl phosphate-D-mannose to protein serine/threonine residues; acts in a complex with Pmt1p, can instead interact with Pmt5p in some conditions; target for new antifungals
YAL053W	FLC2	S000000049	K.FYPDNN#TVIFDIDATTTLNGN#VTVK.A	81	-1.1	3.3	0	TTTLNGNVTVKAE	Putative FAD transporter; required for uptake of FAD into endoplasmic reticulum; involved in cell wall maintenance
YAL053W	FLC2	S000000049	R.VVAYAQN#DTEFETPLACVQAILSN#GK.T	156	1.64	3.091	1000	VVAYAQNDTEFET	Putative FAD transporter; required for uptake of FAD into endoplasmic reticulum; involved in cell wall maintenance
YAL058W	CNE1	S000000054	K.N#VTEAQIIGN#K.T	416	0.07	2.948	1000	NIYVGKNVTEAQI	Calnexin; integral membrane ER chaperone involved in folding and quality control of glycoproteins; chaperone activity is inhibited by Mpd1p, with which Cne1p interacts; 24% identical to mammalian calnexin; Ca+ binding not yet shown in yeast
YAL058W	CNE1	S000000054	K.N#VTEAQIIGN#K.T	425	0.07	2.948	1000	EAQIIGNKTWLMR	Calnexin; integral membrane ER chaperone involved in folding and quality control of glycoproteins; chaperone activity is inhibited by Mpd1p, with which Cne1p interacts; 24% identical to mammalian calnexin; Ca+ binding not yet shown in yeast
YAR007C	RFA1	S000000065	K.DEDITDSGNVANQTN#ASNAGVPDM*LHSN#SN#LNANER.K	148	0.69	1.845	3.479	NVANQTNASNAGV	Subunit of heterotrimeric Replication Protein A (RPA), which is a highly conserved single-stranded DNA binding protein involved in DNA replication, repair, and recombination
YAR071W	PHO11	S000000094	K.LSN#YTGQFSGALSFLNDDYEFFIRDTK.N	97	1.43	5.944	175.913	TWYKLSNYTGQFS	One of three repressible acid phosphatases, a glycoprotein that is transported to the cell surface by the secretory pathway; induced by phosphate starvation and coordinately regulated by PHO4 and PHO2
YAR071W	PHO11	S000000094	R.DFLAQYGYM*VEN#QTSFAVFTSNSNR.C	162	-1.22	4.753	132.105	YGYMVENQTSFAV	One of three repressible acid phosphatases, a glycoprotein that is transported to the cell surface by the secretory pathway; induced by phosphate starvation and coordinately regulated by PHO4 and PHO2
YAR071W	PHO11	S000000094	K.FN#ISLQTISEAESAGANTLSAHHSCPAWDDDVNDDILK.K	192	3.2	4.328	84.173	GLGDKFNISLQTI	One of three repressible acid phosphatases, a glycoprotein that is transported to the cell surface by the secretory pathway; induced by phosphate starvation and coordinately regulated by PHO4 and PHO2
YAR071W	PHO11	S000000094	R.SVGAN#LFN#ASVK.L	315	1.05	2.898	1000	VGANLFNASVKLL	One of three repressible acid phosphatases, a glycoprotein that is transported to the cell surface by the secretory pathway; induced by phosphate starvation and coordinately regulated by PHO4 and PHO2
YAR071W	PHO11	S000000094	K.NN#LTAEHVPFMENTFHR.S	356	-1.09	2.996	9.34	IIDDKNNLTAEHV	One of three repressible acid phosphatases, a glycoprotein that is transported to the cell surface by the secretory pathway; induced by phosphate starvation and coordinately regulated by PHO4 and PHO2
YAR071W	PHO11	S000000094	K.FQCSN#DTYVR.Y	390	0.01	2.181	1000	EKFQCSNDTYVRY	One of three repressible acid phosphatases, a glycoprotein that is transported to the cell surface by the secretory pathway; induced by phosphate starvation and coordinately regulated by PHO4 and PHO2
YAR071W	PHO11	S000000094	K.VCN#VSSVSN#STELTFFWDWNTK.H	439	3.71	4.864	197.647	DFLKVCNVSSVSN	One of three repressible acid phosphatases, a glycoprotein that is transported to the cell surface by the secretory pathway; induced by phosphate starvation and coordinately regulated by PHO4 and PHO2
YAR071W	PHO11	S000000094	K.VCN#VSSVSN#STELTFFWDWNTK.H	445	3.71	4.864	148.399	NVSSVSNSTELTF	One of three repressible acid phosphatases, a glycoprotein that is transported to the cell surface by the secretory pathway; induced by phosphate starvation and coordinately regulated by PHO4 and PHO2
YAR071W	PHO11	S000000094	K.HYN#DTLLKQ.-	461	0.06	3.286	1000	WNTKHYNDTLLKQ	One of three repressible acid phosphatases, a glycoprotein that is transported to the cell surface by the secretory pathway; induced by phosphate starvation and coordinately regulated by PHO4 and PHO2
YBL003C	HTA2	S000000099	K.LLGN#VTIAQGGVLPNIHQNLLPKK.S	101	0.72	4.683	101.974	LNKLLGNVTIAQG	One of two nearly identical (see also HTA1) histone H2A subtypes; core histone required for chromatin assembly and chromosome function; DNA damage-dependent phosphorylation by Mec1p facilitates DNA repair; acetylated by Nat4p
YBL005W-A	YBL005W-A	S000002146	K.SN#MTSTNQHVRPPPILTSPNDFLNWVK.I	161	2.03	3.935	5.659	SSSAKSNMTSTNQ	Retrotransposon TYA Gag gene co-transcribed with TYB Pol; translated as TYA or TYA-TYB polyprotein; Gag is a nucleocapsid protein that is the structural constituent of virus-like particles (VLPs); similar to retroviral Gag
YBL017C	PEP1	S000000113	R.AVATAMN#GSYLYITNDQGK.S	96	0.74	5.002	150.768	AVATAMNGSYLYI	Type I transmembrane sorting receptor for multiple vacuolar hydrolases; cycles between the late-Golgi and prevacuolar endosome-like compartments
YBL017C	PEP1	S000000113	K.TEVNNDNEENSGDEEGQFEIFN#ITR.C	170	-0.54	4.792	111.687	GQFEIFNITRCTD	Type I transmembrane sorting receptor for multiple vacuolar hydrolases; cycles between the late-Golgi and prevacuolar endosome-like compartments
YBL017C	PEP1	S000000113	R.FDSNGETIIEVVFNPYYN#SSAYLFGSK.G	793	0.64	6.827	47.045	VFNPYYNSSAYLF	Type I transmembrane sorting receptor for multiple vacuolar hydrolases; cycles between the late-Golgi and prevacuolar endosome-like compartments
YBL017C	PEP1	S000000113	K.SN#SN#GTSFVTLEHAVNR.N	1010	1.18	4.092	124.374	LLKSNSNGTSFVT	Type I transmembrane sorting receptor for multiple vacuolar hydrolases; cycles between the late-Golgi and prevacuolar endosome-like compartments
YBL017C	PEP1	S000000113	K.N#CSCTRQDFECDYNFYK.A	1303	2.01	5.049	123.513	FSRNIKNCSCTRQ	Type I transmembrane sorting receptor for multiple vacuolar hydrolases; cycles between the late-Golgi and prevacuolar endosome-like compartments
YBL047C	EDE1	S000000143	R.ASKPSLQDM*PHQVSAPAVNTQPTVPQVLPQNSNN#GSLNDLLALNPSFSSPSPTK.A	421	3.34	3.275	4.988	LPQNSNNGSLNDL	Key endocytic protein involved in a network of interactions with other endocytic proteins, binds membranes in a ubiquitin-dependent manner, may also bind ubiquitinated membrane-associated proteins
YBL051C	PIN4	S000000147	R.SQSYTSLLQAHAAAAANSISNQAVNN#SSNSNTINSNNGNGNNVIINNN#SASSTPK.I	422	0.07	5.125	0	SNQAVNNSSNSNT	Protein involved in G2/M phase progression and response to DNA damage, interacts with Rad53p; contains an RNA recognition motif, a nuclear localization signal, and several SQ/TQ cluster domains; hyperphosphorylated in response to DNA damage
YBL051C	PIN4	S000000147	R.VPVAYQNASLSSQQLYNLNGPSSANSQSQLLPQHTN#GSVHSNFSYQSYHDESMLSAHNLNSADLIYK.S	604	5.86	4.331	2.241	LLPQHTNGSVHSN	Protein involved in G2/M phase progression and response to DNA damage, interacts with Rad53p; contains an RNA recognition motif, a nuclear localization signal, and several SQ/TQ cluster domains; hyperphosphorylated in response to DNA damage
YBL103C	RTG3	S000000199	K.SSVAALSPFTNNHHASSGQN#NSENSEER.I	389	0.32	5.633	15.586	HASSGQNNSENSE	Basic helix-loop-helix-leucine zipper (bHLH/Zip) transcription factor that forms a complex with another bHLH/Zip protein, Rtg1p, to activate the retrograde (RTG) and TOR pathways
YBL104C	YBL104C	S000000200	R.IFNISGQN#SSSPASHAPVGLNANNETSMTNASGGK.A	86	2.19	5.91	35.777	FNISGQNSSSPAS	Putative protein of unknown function, promoter contains multiple GCN4 binding sites
YBR012W-B	YBR012W-B	S000002155	K.STTEPIQLNNKHDLHLGQKLTESTVNHTN#HSDDELPGHLLLDSGASR.T	448	-3.99	5.672	15.007	STVNHTNHSDDEL	Retrotransposon TYA Gag and TYB Pol genes; transcribed/translated as one unit; polyprotein is processed to make a nucleocapsid-like protein (Gag), reverse transcriptase (RT), protease (PR), and integrase (IN); similar to retroviral genes
YBR015C	MNN2	S000000219	K.DLSDVPLSDLDGTIPDVSTESGQLMIN#K.T	363	-0.62	2.525	1000	SGQLMINKTKHLA	Alpha-1,2-mannosyltransferase, responsible for addition of the first alpha-1,2-linked mannose to form the branches on the mannan backbone of oligosaccharides, localizes to an early Golgi compartment
YBR015C	MNN2	S000000219	K.SADAIKFDKN#YSLEK.Y	473	0.71	3.239	1000	AIKFDKNYSLEKY	Alpha-1,2-mannosyltransferase, responsible for addition of the first alpha-1,2-linked mannose to form the branches on the mannan backbone of oligosaccharides, localizes to an early Golgi compartment
YBR016W	YBR016W	S000000220	K.SQYSRPSNPPPSSAHQN#K.T	31	0.56	4.057	109.943	PSSAHQNKTQERG	Plasma membrane protein of unknown function; has similarity to hydrophilins, which are hydrophilic, glycine-rich proteins involved in the adaptive response to hyperosmotic conditions
YBR023C	CHS3	S000000227	K.SN#SSIPHDDDNNLAWYFPCK.L	303	-1.18	4.241	49.312	LITPKSNSSIPHD	Chitin synthase III, catalyzes the transfer of N-acetylglucosamine (GlcNAc) to chitin; required for synthesis of the majority of cell wall chitin, the chitin ring during bud emergence, and spore wall chitosan
YBR023C	CHS3	S000000227	K.NQDGSSKPN#FTVENYAGWNCHTSKEDR.D	332	-0.89	5.91	33.358	DGSSKPNFTVENY	Chitin synthase III, catalyzes the transfer of N-acetylglucosamine (GlcNAc) to chitin; required for synthesis of the majority of cell wall chitin, the chitin ring during bud emergence, and spore wall chitosan
YBR023C	CHS3	S000000227	K.SKADVYFTWDGIKN#SSR.N	371	0.43	4.069	1000	TWDGIKNSSRNLI	Chitin synthase III, catalyzes the transfer of N-acetylglucosamine (GlcNAc) to chitin; required for synthesis of the majority of cell wall chitin, the chitin ring during bud emergence, and spore wall chitosan
YBR029C	CDS1	S000000233	K.LADIFN#VTKK.S	447	-0.25	2.616	1000	KLADIFNVTKKSL	Phosphatidate cytidylyltransferase (CDP-diglyceride synthetase); an enzyme that catalyzes that conversion of CTP + phosphate into diphosphate + CDP-diaclglyerol, a critical step in the synthesis of all major yeast phospholipids
YBR041W	FAT1	S000000245	K.GLDGN#DTIFWLK.N	639	0.56	3.225	1000	PKGLDGNDTIFWL	Fatty acid transporter and very long-chain fatty acyl-CoA synthetase, may form a complex with Faa1p or Faa4p that imports and activates exogenous fatty acids
YBR074W	YBR074W	S000000278	R.VLEITGN#SSFASVSDDKESER.S	96	3.22	4.474	1000	VLEITGNSSFASV	Putative metalloprotease
YBR074W	YBR074W	S000000278	R.SILFQQQDPFN#ESSR.F	121	0.3	5.181	1000	QQQDPFNESSRFS	Putative metalloprotease
YBR074W	YBR074W	S000000278	R.TLIFNFNNNEEFGLLGASTYFDHSWSN#LTK.Y	217	0.09	4.361	73.877	FDHSWSNLTKYVI	Putative metalloprotease
YBR074W	YBR074W	S000000278	K.YSSTHIN#CTSVTNGMELCMYDGMQPNLLSTNGNTN#ISSMVK.V	768	-0.16	4.57	6.001	YSSTHINCTSVTN	Putative metalloprotease
YBR074W	YBR074W	S000000278	K.YSSTHIN#CTSVTNGMELCMYDGMQPNLLSTNGNTN#ISSMVK.V	796	-0.16	4.57	4.085	STNGNTNISSMVK	Putative metalloprotease
YBR076W	ECM8	S000000280	K.RNQN#CPPSACVQALYN#TSRSNTEESNPN#SLDSLIMYK.Y	95	-1.66	2.863	4.856	CVQALYNTSRSNT	Non-essential protein of unknown function
YBR078W	ECM33	S000000282	R.YLNSFQSSLESVSDSLQFSSNGDN#TTLAFDN#LVWANNITLR.D	196	-0.63	3.212	15.007	FSSNGDNTTLAFD	GPI-anchored protein of unknown function, has a possible role in apical bud growth; GPI-anchoring on the plasma membrane crucial to function; phosphorylated in mitochondria; similar to Sps2p and Pst1p
YBR078W	ECM33	S000000282	R.YLNSFQSSLESVSDSLQFSSNGDN#TTLAFDNLVWANN#ITLR.D	209	-0.71	5.27	7.71	NLVWANNITLRDV	GPI-anchored protein of unknown function, has a possible role in apical bud growth; GPI-anchoring on the plasma membrane crucial to function; phosphorylated in mitochondria; similar to Sps2p and Pst1p
YBR078W	ECM33	S000000282	R.DVNSISFGSLQTVN#ASLGFIN#NTLPSLN#LTQLSK.V	227	-0.14	2.328	37.549	GSLQTVNASLGFI	GPI-anchored protein of unknown function, has a possible role in apical bud growth; GPI-anchoring on the plasma membrane crucial to function; phosphorylated in mitochondria; similar to Sps2p and Pst1p
YBR078W	ECM33	S000000282	R.DVNSISFGSLQTVN#ASLGFIN#NTLPSLN#LTQLSK.V	234	-0.14	2.328	19.843	ASLGFINNTLPSL	GPI-anchored protein of unknown function, has a possible role in apical bud growth; GPI-anchoring on the plasma membrane crucial to function; phosphorylated in mitochondria; similar to Sps2p and Pst1p
YBR078W	ECM33	S000000282	R.DVN#SISFGSLQTVNASLGFINN#TLPSLN#LTQLSK.V	241	1.33	3.507	21.528	NTLPSLNLTQLSK	GPI-anchored protein of unknown function, has a possible role in apical bud growth; GPI-anchoring on the plasma membrane crucial to function; phosphorylated in mitochondria; similar to Sps2p and Pst1p
YBR078W	ECM33	S000000282	K.AAFSN#LTTVGGGFIIAN#NTQLK.V	267	2.54	5.807	228.087	SKAAFSNLTTVGG	GPI-anchored protein of unknown function, has a possible role in apical bud growth; GPI-anchoring on the plasma membrane crucial to function; phosphorylated in mitochondria; similar to Sps2p and Pst1p
YBR078W	ECM33	S000000282	K.AAFSN#LTTVGGGFIIAN#NTQLK.V	279	2.54	5.807	24.437	GGFIIANNTQLKV	GPI-anchored protein of unknown function, has a possible role in apical bud growth; GPI-anchoring on the plasma membrane crucial to function; phosphorylated in mitochondria; similar to Sps2p and Pst1p
YBR078W	ECM33	S000000282	K.VQTVGGAIEVTGN#FSTLDLSSLK.S	304	0.26	3.667	1000	AIEVTGNFSTLDL	GPI-anchored protein of unknown function, has a possible role in apical bud growth; GPI-anchoring on the plasma membrane crucial to function; phosphorylated in mitochondria; similar to Sps2p and Pst1p
YBR078W	ECM33	S000000282	R.GGANFDSSSSN#FSCN#ALK.K	328	-0.59	5.814	109.529	FDSSSSNFSCNAL	GPI-anchored protein of unknown function, has a possible role in apical bud growth; GPI-anchoring on the plasma membrane crucial to function; phosphorylated in mitochondria; similar to Sps2p and Pst1p
YBR092C	PHO3	S000000296	R.EFLAQYGYMFEN#QTSFPIFAASSER.V	162	0.9	4.098	1000	YGYMFENQTSFPI	Constitutively expressed acid phosphatase similar to Pho5p; brought to the cell surface by transport vesicles; hydrolyzes thiamin phosphates in the periplasmic space, increasing cellular thiamin uptake; expression is repressed by thiamin
YBR092C	PHO3	S000000296	R.SVGAN#LFN#ATLK.L	315	0.08	3.38	1000	VGANLFNATLKLL	Constitutively expressed acid phosphatase similar to Pho5p; brought to the cell surface by transport vesicles; hydrolyzes thiamin phosphates in the periplasmic space, increasing cellular thiamin uptake; expression is repressed by thiamin
YBR092C	PHO3	S000000296	K.NN#LTAEYVPFMGNTFHK.S	356	-0.76	4.165	12.218	IIDDKNNLTAEYV	Constitutively expressed acid phosphatase similar to Pho5p; brought to the cell surface by transport vesicles; hydrolyzes thiamin phosphates in the periplasmic space, increasing cellular thiamin uptake; expression is repressed by thiamin
YBR093C	PHO5	S000000297	R.DFLAQYGYM*VEN#QTSFAVFTSNSK.R	162	5.28	5.626	143.285	YGYMVENQTSFAV	Repressible acid phosphatase (1 of 3) that also mediates extracellular nucleotide-derived phosphate hydrolysis; secretory pathway derived cell surface glycoprotein; induced by phosphate starvation and coordinately regulated by PHO4 and PHO2
YBR093C	PHO5	S000000297	K.SVGSNLFN#ASVK.L	315	0.51	3.106	53.534	VGSNLFNASVKLL	Repressible acid phosphatase (1 of 3) that also mediates extracellular nucleotide-derived phosphate hydrolysis; secretory pathway derived cell surface glycoprotein; induced by phosphate starvation and coordinately regulated by PHO4 and PHO2
YBR093C	PHO5	S000000297	K.NN#LTAEYVPFM*GNTFHR.S	356	3.42	3.651	12.218	IIDDKNNLTAEYV	Repressible acid phosphatase (1 of 3) that also mediates extracellular nucleotide-derived phosphate hydrolysis; secretory pathway derived cell surface glycoprotein; induced by phosphate starvation and coordinately regulated by PHO4 and PHO2
YBR118W	TEF2	S000000322	K.GCASFN#ATVIVLNHPGQISAGYSPVLDCHTAHIACR.F	339	2.99	6.035	31.935	KGCASFNATVIVL	Translational elongation factor EF-1 alpha; also encoded by TEF1; functions in the binding reaction of aminoacyl-tRNA (AA-tRNA) to ribosomes
YBR138C	YBR138C	S000000342	K.IFENCEFESSMDESN#LSSGTFSDLENSAEPFHLSTDVPK.K	407	-3.96	3.175	4.359	SSMDESNLSSGTF	Cytoplasmic protein of unknown function, potentially phosphorylated by Cdc28p; YBR138C is not an essential gene
YBR139W	YBR139W	S000000343	R.TFN#LTSVMIGNGITDPLIQADYYEPMACGK.G	242	0.35	5.886	69.383	NPERTFNLTSVMI	Putative serine type carboxypeptidase with a role in phytochelatin synthesis; green fluorescent protein (GFP)-fusion protein localizes to the vacuole; expression induced by nitrogen limitation in a GLN3, GAT1-independent manner
YBR139W	YBR139W	S000000343	R.GPCEDN#STDGMCYTGLR.Y	339	0.07	4.302	1000	RGPCEDNSTDGMC	Putative serine type carboxypeptidase with a role in phytochelatin synthesis; green fluorescent protein (GFP)-fusion protein localizes to the vacuole; expression induced by nitrogen limitation in a GLN3, GAT1-independent manner
YBR161W	CSH1	S000000365	K.MHN#NSFFSISK.G	247	0.37	3.241	24.437	ADYKMHNNSFFSI	Probable catalytic subunit of a mannosylinositol phosphorylceramide (MIPC) synthase, forms a complex with probable regulatory subunit Csg2p; function in sphingolipid biosynthesis is overlapping with that of Sur1p
YBR171W	SEC66	S000000375	K.FSNN#GTFFETEEPIVETK.S	12	1.75	4.687	9.34	ETKFSNNGTFFET	Non-essential subunit of Sec63 complex (Sec63p, Sec62p, Sec66p and Sec72p); with Sec61 complex, Kar2p/BiP and Lhs1p forms a channel competent for SRP-dependent and post-translational SRP-independent protein targeting and import into the ER
YBR173C	UMP1	S000000377	R.TDFNPLSTN#GSIHR.D	102	0.52	2.363	51.004	FNPLSTNGSIHRD	Short-lived chaperone required for correct maturation of the 20S proteasome; may inhibit premature dimerization of proteasome half-mers; degraded by proteasome upon completion of its assembly
YBR181C	RPS6B	S000000385	K.LNISYPVN#GSQK.T	10	-1.07	2.612	87.265	NISYPVNGSQKTF	Protein component of the small (40S) ribosomal subunit; identical to Rps6Ap and has similarity to rat S6 ribosomal protein
YBR199W	KTR4	S000000403	K.ENIQYAEVESYHN#MCR.F	237	-0.47	3.764	81.381	EVESYHNMCRFYS	Putative mannosyltransferase involved in protein glycosylation; member of the KRE2/MNT1 mannosyltransferase family
YBR218C	PYC2	S000000422	R.TAFGN#GTCFVER.F	215	-0.71	2.849	1000	ARTAFGNGTCFVE	Pyruvate carboxylase isoform, cytoplasmic enzyme that converts pyruvate to oxaloacetate; highly similar to isoform Pyc1p but differentially regulated; mutations in the human homolog are associated with lactic acidosis
YBR229C	ROT2	S000000433	R.MPTN#SSGLLISSQRFN#ETWK.Y	114	-3.99	4.227	1000	KERMPTNSSGLLI	Glucosidase II catalytic subunit required for normal cell wall synthesis; mutations in rot2 suppress tor2 mutations, and are synthetically lethal with rot1 mutations
YBR229C	ROT2	S000000433	R.MPTN#SSGLLISSQRFN#ETWK.Y	126	-3.99	4.227	1000	ISSQRFNETWKYA	Glucosidase II catalytic subunit required for normal cell wall synthesis; mutations in rot2 suppress tor2 mutations, and are synthetically lethal with rot1 mutations
YBR229C	ROT2	S000000433	K.ISSFLSLSN#STADTFHLR.N	173	0.38	2.554	1000	SFLSLSNSTADTF	Glucosidase II catalytic subunit required for normal cell wall synthesis; mutations in rot2 suppress tor2 mutations, and are synthetically lethal with rot1 mutations
YBR229C	ROT2	S000000433	K.N#ISAPLDKIPLFIEGGHIITMK.D	791	1.31	3.334	1000	TDLIEKNISAPLD	Glucosidase II catalytic subunit required for normal cell wall synthesis; mutations in rot2 suppress tor2 mutations, and are synthetically lethal with rot1 mutations
YBR229C	ROT2	S000000433	R.GEYVETQFIFEN#NTLK.N	867	0.44	4.811	24.437	TQFIFENNTLKNV	Glucosidase II catalytic subunit required for normal cell wall synthesis; mutations in rot2 suppress tor2 mutations, and are synthetically lethal with rot1 mutations
YBR229C	ROT2	S000000433	R.SHIPEN#LTGIHHN#TLR.N	880	-0.05	2.774	1000	RSHIPENLTGIHH	Glucosidase II catalytic subunit required for normal cell wall synthesis; mutations in rot2 suppress tor2 mutations, and are synthetically lethal with rot1 mutations
YBR229C	ROT2	S000000433	K.NNLQHN#ITLK.D	907	-1.19	2.624	44.278	KNNLQHNITLKDS	Glucosidase II catalytic subunit required for normal cell wall synthesis; mutations in rot2 suppress tor2 mutations, and are synthetically lethal with rot1 mutations
YBR286W	APE3	S000000490	K.VDDLN#ATAWDLYR.L	85	-0.29	4.187	1000	IKVDDLNATAWDL	Vacuolar aminopeptidase Y, processed to mature form by Prb1p
YBR286W	APE3	S000000490	R.LAN#YSTPDYGHPTR.V	96	0.04	3.431	1000	DLYRLANYSTPDY	Vacuolar aminopeptidase Y, processed to mature form by Prb1p
YBR286W	APE3	S000000490	K.IISFN#LSDAETGK.S	150	-0.04	1.847	1000	GKIISFNLSDAET	Vacuolar aminopeptidase Y, processed to mature form by Prb1p
YBR286W	APE3	S000000490	K.SFAN#TTAFALSPPVDGFVGK.L	162	0.8	1.974	1000	TGKSFANTTAFAL	Vacuolar aminopeptidase Y, processed to mature form by Prb1p
YBR286W	APE3	S000000490	R.FAWWAAEEEGLLGSNFYAYN#LTK.E	371	1.08	6.213	94.95	SNFYAYNLTKEEN	Vacuolar aminopeptidase Y, processed to mature form by Prb1p
YBR286W	APE3	S000000490	K.AHHLN#YTLVPFDGR.S	427	-0.47	3.405	1000	YKAHHLNYTLVPF	Vacuolar aminopeptidase Y, processed to mature form by Prb1p
YBR286W	APE3	S000000490	R.CYHQLCDDVSN#LSWDAFITNTK.L	480	-2.25	3.306	91.069	LCDDVSNLSWDAF	Vacuolar aminopeptidase Y, processed to mature form by Prb1p
YCL043C	PDI1	S000000548	K.N#ITLAQIDCTENQDLCM*EHNIPGFPSLK.I	82	5.95	3.512	116.026	ETLVEKNITLAQI	Protein disulfide isomerase, multifunctional protein resident in the endoplasmic reticulum lumen, essential for the formation of disulfide bonds in secretory and cell-surface proteins, unscrambles non-native disulfide bonds
YCL043C	PDI1	S000000548	K.NSDVN#N#SIDYEGPR.T	117	-1.22	4.669	37.54	FKNSDVNNSIDYE	Protein disulfide isomerase, multifunctional protein resident in the endoplasmic reticulum lumen, essential for the formation of disulfide bonds in secretory and cell-surface proteins, unscrambles non-native disulfide bonds
YCL043C	PDI1	S000000548	K.QSQPAVAVVADLPAYLAN#ETFVTPVIVQSGKIDADFN#ATFYSM*AN#K.H	155	-2.88	4.101	1000	LPAYLANETFVTP	Protein disulfide isomerase, multifunctional protein resident in the endoplasmic reticulum lumen, essential for the formation of disulfide bonds in secretory and cell-surface proteins, unscrambles non-native disulfide bonds
YCL043C	PDI1	S000000548	K.QSQPAVAVVADLPAYLAN#ETFVTPVIVQSGKIDADFN#ATFYSM*AN#K.H	174	-2.88	4.101	1000	KIDADFNATFYSM	Protein disulfide isomerase, multifunctional protein resident in the endoplasmic reticulum lumen, essential for the formation of disulfide bonds in secretory and cell-surface proteins, unscrambles non-native disulfide bonds
YCL043C	PDI1	S000000548	R.LAPTYQELADTYAN#ATSDVLIAK.L	425	-0.01	5.23	1000	LADTYANATSDVL	Protein disulfide isomerase, multifunctional protein resident in the endoplasmic reticulum lumen, essential for the formation of disulfide bonds in secretory and cell-surface proteins, unscrambles non-native disulfide bonds
YCL045C	YCL045C	S000000550	R.VLILSNPTETSCLVSSFN#VSSGQILFR.N	73	4.95	4.848	126.676	CLVSSFNVSSGQI	Protein of unknown function; green fluorescent protein (GFP)-fusion protein localizes to the ER; interacts with Gal80p; YCL045C is not an essential gene
YCL045C	YCL045C	S000000550	R.NVLPFTIDEIQLDSN#DHN#AM*VCVN#SSSNHWQK.Y	106	1	3.268	18.225	NAMVCVNSSSNHW	Protein of unknown function; green fluorescent protein (GFP)-fusion protein localizes to the ER; interacts with Gal80p; YCL045C is not an essential gene
YCL045C	YCL045C	S000000550	K.NTDVPIVANNHSSSHIFVTEHDTNGIYGYIIEN#DTVK.Q	443	-0.7	3.147	17.891	YGYIIENDTVKQT	Protein of unknown function; green fluorescent protein (GFP)-fusion protein localizes to the ER; interacts with Gal80p; YCL045C is not an essential gene
YCL045C	YCL045C	S000000550	R.LSN#SSDNFSYDPLTGHINKPQFQTK.Q	574	0.14	4.091	71.067	PDERLSNSSDNFS	Protein of unknown function; green fluorescent protein (GFP)-fusion protein localizes to the ER; interacts with Gal80p; YCL045C is not an essential gene
YCL045C	YCL045C	S000000550	R.LSNSSDN#FSYDPLTGHINKPQFQTK.Q	578	-0.08	3.713	47.045	LSNSSDNFSYDPL	Protein of unknown function; green fluorescent protein (GFP)-fusion protein localizes to the ER; interacts with Gal80p; YCL045C is not an essential gene
YCL049C	YCL049C	S000000554	K.IN#QTVSQSSIMVAPMIRPYNVVQLWYSK.D	179	-2.91	4.791	145.085	NWLKKINQTVSQS	Protein of unknown function; localizes to membrane fraction; YCL049C is not an essential gene;
YCL049C	YCL049C	S000000554	K.MLENEVQCPNERN#ATTLEPLR.L	264	0.66	2.789	37.54	QCPNERNATTLEP	Protein of unknown function; localizes to membrane fraction; YCL049C is not an essential gene;
YCL052C	PBN1	S000000557	R.SLSVIENELSAGFSVYSN#SSDVPER.F	85	1.59	3.726	66.993	GFSVYSNSSDVPE	Essential component of glycosylphosphatidylinositol-mannosyltransferase I, required for the autocatalytic post-translational processing of the protease B precursor Prb1p, localizes to ER in lumenal orientation; homolog of mammalian PIG-X
YCL052C	PBN1	S000000557	K.QGHIAYN#HSTTTTSLYLNEPIGLHPK.I	212	-0.08	4.875	69.346	QGHIAYNHSTTTT	Essential component of glycosylphosphatidylinositol-mannosyltransferase I, required for the autocatalytic post-translational processing of the protease B precursor Prb1p, localizes to ER in lumenal orientation; homolog of mammalian PIG-X
YCL052C	PBN1	S000000557	R.HLN#STTLLVPIPRPDTK.D	365	5.95	3.514	1000	TTFRHLNSTTLLV	Essential component of glycosylphosphatidylinositol-mannosyltransferase I, required for the autocatalytic post-translational processing of the protease B precursor Prb1p, localizes to ER in lumenal orientation; homolog of mammalian PIG-X
YCL057W	PRD1	S000000562	R.SLYSM*AN#TTSFPIAPQAPPNWSFTPSDISGK.T	29	1.37	3.064	55.899	SLYSMANTTSFPI	Zinc metalloendopeptidase, found in the cytoplasm and intermembrane space of mitochondria; with Cym1p, involved in degradation of mitochondrial proteins and of presequence peptides cleaved from imported proteins
YCL057W	PRD1	S000000562	K.TNEIIN#NSNNFYDSMSK.V	59	0.17	5.191	24.437	KTNEIINNSNNFY	Zinc metalloendopeptidase, found in the cytoplasm and intermembrane space of mitochondria; with Cym1p, involved in degradation of mitochondrial proteins and of presequence peptides cleaved from imported proteins
YCL057W	PRD1	S000000562	K.DLQN#LSICDTWNQLR.Q	601	0.35	3.176	71.067	TCKDLQNLSICDT	Zinc metalloendopeptidase, found in the cytoplasm and intermembrane space of mitochondria; with Cym1p, involved in degradation of mitochondrial proteins and of presequence peptides cleaved from imported proteins
YCR011C	ADP1	S000000604	K.GN#DTCPPCFNCMLPIFECK.Q	50	3.42	3.557	57.711	TAQDKGNDTCPPC	Putative ATP-dependent permease of the ABC transporter family of proteins
YCR011C	ADP1	S000000604	K.VFSGCN#VTNEK.I	165	0.13	3.175	53.534	KVFSGCNVTNEKI	Putative ATP-dependent permease of the ABC transporter family of proteins
YCR017C	CWH43	S000000610	K.FPIVNSTHHLLPSPVGELAPAIHATLQTYN#DTLVDVFVFHSGQEEDEEDRRLQSN#YMAK.L	792	-0.9	4.757	35.758	ATLQTYNDTLVDV	Putative sensor/transporter protein involved in cell wall biogenesis; contains 14-16 transmembrane segments and several putative glycosylation and phosphorylation sites; null mutation is synthetically lethal with pkc1 deletion
YCR017C	CWH43	S000000610	K.LMGN#TTRPAILLSYLVVDPGEGNYNTYVSETSGMHDIDPSDDDRWCEYILYR.G	825	2.46	3.491	52.019	MAKLMGNTTRPAI	Putative sensor/transporter protein involved in cell wall biogenesis; contains 14-16 transmembrane segments and several putative glycosylation and phosphorylation sites; null mutation is synthetically lethal with pkc1 deletion
YCR021C	HSP30	S000000615	-.MN#DTLSSFLNR.N	2	1.97	3.609	132.105	XXXXXMNDTLSSF	Hydrophobic plasma membrane localized, stress-responsive protein that negatively regulates the H(+)-ATPase Pma1p; induced by heat shock, ethanol treatment, weak organic acid, glucose limitation, and entry into stationary phase
YCR026C	NPP1	S000000621	K.YFN#GTHEFFPLTIVISLDGFHPSLISK.R	161	0.31	4.97	1000	PYVKYFNGTHEFF	Nucleotide pyrophosphatase/phosphodiesterase family member; mediates extracellular nucleotide phosphate hydrolysis along with Npp2p and Pho5p; activity and expression enhanced during conditions of phosphate starvation
YCR026C	NPP1	S000000621	R.IWNNN#DTEPIWQTVQSAFDGDIPFK.A	264	-2.68	3.312	0	PRIWNNNDTEPIW	Nucleotide pyrophosphatase/phosphodiesterase family member; mediates extracellular nucleotide phosphate hydrolysis along with Npp2p and Pho5p; activity and expression enhanced during conditions of phosphate starvation
YCR026C	NPP1	S000000621	K.AATHMWPGSDVN#YTK.Y	296	0.33	2.378	1000	WPGSDVNYTKYNE	Nucleotide pyrophosphatase/phosphodiesterase family member; mediates extracellular nucleotide phosphate hydrolysis along with Npp2p and Pho5p; activity and expression enhanced during conditions of phosphate starvation
YCR033W	SNT1	S000000629	R.SMDDYSPDVTNKLETNNVSSVNN#NSPHSYYSR.S	209	-0.22	5.266	0	NVSSVNNNSPHSY	Subunit of the Set3C deacetylase complex that interacts directly with the Set3C subunit, Sif2p; putative DNA-binding protein
YCR034W	FEN1	S000000630	R.YPQLHDYLPTLERPFFN#ISLWEHFDDVVTR.V	32	2.92	3.222	1000	LERPFFNISLWEH	Fatty acid elongase, involved in sphingolipid biosynthesis; acts on fatty acids of up to 24 carbons in length; mutations have regulatory effects on 1,3-beta-glucan synthase, vacuolar ATPase, and the secretory pathway
YCR061W	YCR061W	S000000657	R.LYWENYN#TTTYFTTQAGNR.S	87	-0.09	4.898	48.874	LYWENYNTTTYFT	Protein of unknown function; green fluorescent protein (GFP)-fusion protein localizes to the cytoplasm in a punctate pattern; induced by treatment with 8-methoxypsoralen and UVA irradiation
YCR069W	CPR4	S000000665	R.LAMAYFGPDSN#TSEFIITTK.A	166	0.02	3.668	1000	YFGPDSNTSEFII	Peptidyl-prolyl cis-trans isomerase (cyclophilin), catalyzes the cis-trans isomerization of peptide bonds N-terminal to proline residues; has a potential role in the secretory pathway
YCR094W	CDC50	S000000690	K.IIYPCGLIAN#SMFN#DTFSQVLSGIDDTEDYNLTN#K.H	199	-1.57	3.715	45.115	IANSMFNDTFSQV	Endosomal protein that regulates cell polarity, controls polarized growth; similar to Ynr048wp and Lem3p
YCR094W	CDC50	S000000690	K.IIYPCGLIANSMFN#DTFSQVLSGIDDTEDYN#LTNK.H	216	2.35	4.42	6.591	DDTEDYNLTNKHI	Endosomal protein that regulates cell polarity, controls polarized growth; similar to Ynr048wp and Lem3p
YCR094W	CDC50	S000000690	K.TTKYN#ASDIVPPPNWMK.K	237	-0.41	4.981	154.915	FKTTKYNASDIVP	Endosomal protein that regulates cell polarity, controls polarized growth; similar to Ynr048wp and Lem3p
YCR094W	CDC50	S000000690	K.LTLKN#ESASLPK.G	288	0.56	3.641	1000	YKLTLKNESASLP	Endosomal protein that regulates cell polarity, controls polarized growth; similar to Ynr048wp and Lem3p
YDL024C	DIA3	S000002182	K.SIGANLFN#ATVK.L	316	0.54	3.696	37.54	IGANLFNATVKLI	Protein of unknown function, involved in invasive and pseudohyphal growth
YDL045C	FAD1	S000002203	K.GFTSIGGIN#NSLPNPHLR.K	228	2.69	2.664	9.34	TSIGGINNSLPNP	Flavin adenine dinucleotide (FAD) synthetase, performs the second step in synthesis of FAD from riboflavin
YDL046W	NPC2	S000002204	K.EVNLDPNPPVRGEN#LTISANGEVFETIEEGAYIDVEVR.L	72	-2.1	4.135	4.416	PPVRGENLTISAN	Functional homolog of human NPC2/He1, which is a cholesterol-binding protein whose deficiency causes Niemann-Pick type C2 disease involving retention of cholesterol in lysosomes
YDL093W	PMT5	S000002251	K.WIIELAEHPNEN#VTSFQN#LTDGTIIK.L	380	-1.28	2.559	4.085	AEHPNENVTSFQN	Protein O-mannosyltransferase, transfers mannose residues from dolichyl phosphate-D-mannose to protein serine/threonine residues; acts in a complex with Pmt3p, can instead interact with Pmt2p in some conditions; target for new antifungals
YDL093W	PMT5	S000002251	K.WIIELAEHPNEN#VTSFQN#LTDGTIIK.L	386	-1.28	2.559	26.889	NVTSFQNLTDGTI	Protein O-mannosyltransferase, transfers mannose residues from dolichyl phosphate-D-mannose to protein serine/threonine residues; acts in a complex with Pmt3p, can instead interact with Pmt2p in some conditions; target for new antifungals
YDL095W	PMT1	S000002253	R.HLSTMGGYLHSHSHN#YPAGSEQQQSTLYPHM*DANNDWLLELYNAPGESLTTFQN#LTDGTK.V	390	0.78	4.159	23.398	SLTTFQNLTDGTK	Protein O-mannosyltransferase, transfers mannose residues from dolichyl phosphate-D-mannose to protein serine/threonine residues; acts in a complex with Pmt2p, can instead interact with Pmt3p in some conditions; target for new antifungals
YDL095W	PMT1	S000002253	R.HDLTLWYVEN#NSNPLLPEDTKR.I	513	-0.29	5.529	30.835	TLWYVENNSNPLL	Protein O-mannosyltransferase, transfers mannose residues from dolichyl phosphate-D-mannose to protein serine/threonine residues; acts in a complex with Pmt2p, can instead interact with Pmt3p in some conditions; target for new antifungals
YDL095W	PMT1	S000002253	K.SQWLSGWDYNCNTYFSSLEEYKN#QTLTKR.E	743	2.78	4.504	104.198	SLEEYKNQTLTKR	Protein O-mannosyltransferase, transfers mannose residues from dolichyl phosphate-D-mannose to protein serine/threonine residues; acts in a complex with Pmt2p, can instead interact with Pmt3p in some conditions; target for new antifungals
YDL195W	SEC31	S000002354	K.ASNPYAPTATTQPNGSSYPPTGPYTNN#HTMTSPPPVFNKPPTGPPPISMK.K	1090	0.87	4.492	0	TGPYTNNHTMTSP	Essential phosphoprotein component (p150) of the COPII coat of secretory pathway vesicles, in complex with Sec13p; required for ER-derived transport vesicle formation
YDL222C	FMP45	S000002381	R.WYNYNWCGYEDGQLAN#CSSR.A	73	-1.27	4.771	182.307	EDGQLANCSSRAP	Integral membrane protein localized to mitochondria (untagged protein) and eisosomes, immobile patches at the cortex associated with endocytosis; sporulation and sphingolipid content are altered in mutants; has homologs SUR7 and YNL194C
YDL225W	SHS1	S000002384	K.RQSNAPSLSNFASLISTGQFN#SSQTLANNLR.A	373	-1.46	5.505	9.34	ISTGQFNSSQTLA	One of five related septins (Cdc3p, Cdc10p, Cdc11p, Cdc12p, Shs1p) that form a cortical filamentous collar at the mother-bud neck which is necessary for normal morphogenesis and cytokinesis
YDL241W	YDL241W	S000002400	K.GYIN#QTYTPTEIYNCGVAEGK.K	19	1.73	4.794	142.629	GSKGYINQTYTPT	Putative protein of unknown function; YDL241W is not an essential gene
YDR011W	SNQ2	S000002418	K.ELNYFNPPN#GSTCGEYMKPFLEK.A	1401	3.52	3.031	23.624	NYFNPPNGSTCGE	Plasma membrane ATP-binding cassette (ABC) transporter, multidrug transporter involved in multidrug resistance and resistance to singlet oxygen species
YDR038C	ENA5	S000002445	R.FGTITISNSDDPFNPNEGN#VSLIPR.F	407	-3.87	2.421	13.38	FNPNEGNVSLIPR	Protein with similarity to P-type ATPase sodium pumps, member of the Na+ efflux ATPase family
YDR038C	ENA5	S000002445	R.MSSVYYNNHN#ETYNIYGK.G	553	-1.04	4.204	17.009	VYYNNHNETYNIY	Protein with similarity to P-type ATPase sodium pumps, member of the Na+ efflux ATPase family
YDR050C	TPI1	S000002457	R.ILYGGSAN#GSNAVTFK.D	213	0.84	4.542	24.243	LYGGSANGSNAVT	Triose phosphate isomerase, abundant glycolytic enzyme; mRNA half-life is regulated by iron availability; transcription is controlled by activators Reb1p, Gcr1p, and Rap1p through binding sites in the 5' non-coding region
YDR055W	PST1	S000002462	R.CDTLVGN#LTIGGGLK.T	57	0.44	2.684	1000	CDTLVGNLTIGGG	Cell wall protein that contains a putative GPI-attachment site; secreted by regenerating protoplasts; up-regulated by activation of the cell integrity pathway, as mediated by Rlm1p; upregulated by cell wall damage via disruption of FKS1
YDR055W	PST1	S000002462	K.SPVETVSDSLQFSFNGN#QTK.I	196	4.32	4.677	48.874	QFSFNGNQTKITF	Cell wall protein that contains a putative GPI-attachment site; secreted by regenerating protoplasts; up-regulated by activation of the cell integrity pathway, as mediated by Rlm1p; upregulated by cell wall damage via disruption of FKS1
YDR055W	PST1	S000002462	K.ITFDDLVWANN#ISLTDVHSVSFANLQK.I	210	1.93	3.402	17.009	DLVWANNISLTDV	Cell wall protein that contains a putative GPI-attachment site; secreted by regenerating protoplasts; up-regulated by activation of the cell integrity pathway, as mediated by Rlm1p; upregulated by cell wall damage via disruption of FKS1
YDR055W	PST1	S000002462	K.IN#SSLGFIN#N#SISSLN#FTK.L	228	6.38	4.58	1000	ANLQKINSSLGFI	Cell wall protein that contains a putative GPI-attachment site; secreted by regenerating protoplasts; up-regulated by activation of the cell integrity pathway, as mediated by Rlm1p; upregulated by cell wall damage via disruption of FKS1
YDR055W	PST1	S000002462	K.IN#SSLGFIN#N#SISSLN#FTK.L	235	6.38	4.58	1000	SSLGFINNSISSL	Cell wall protein that contains a putative GPI-attachment site; secreted by regenerating protoplasts; up-regulated by activation of the cell integrity pathway, as mediated by Rlm1p; upregulated by cell wall damage via disruption of FKS1
YDR055W	PST1	S000002462	K.IN#SSLGFIN#NSISSLN#FTK.L	242	5.38	5.567	71.753	NSISSLNFTKLNT	Cell wall protein that contains a putative GPI-attachment site; secreted by regenerating protoplasts; up-regulated by activation of the cell integrity pathway, as mediated by Rlm1p; upregulated by cell wall damage via disruption of FKS1
YDR055W	PST1	S000002462	K.N#LSFSN#LSTIGGALVVAN#NTGLQK.I	263	0.02	5.498	130.221	SNDYLKNLSFSNL	Cell wall protein that contains a putative GPI-attachment site; secreted by regenerating protoplasts; up-regulated by activation of the cell integrity pathway, as mediated by Rlm1p; upregulated by cell wall damage via disruption of FKS1
YDR055W	PST1	S000002462	K.N#LSFSN#LSTIGGALVVAN#NTGLQK.I	268	0.02	5.498	130.765	KNLSFSNLSTIGG	Cell wall protein that contains a putative GPI-attachment site; secreted by regenerating protoplasts; up-regulated by activation of the cell integrity pathway, as mediated by Rlm1p; upregulated by cell wall damage via disruption of FKS1
YDR055W	PST1	S000002462	K.N#LSFSN#LSTIGGALVVAN#NTGLQK.I	280	0.02	5.498	24.437	GALVVANNTGLQK	Cell wall protein that contains a putative GPI-attachment site; secreted by regenerating protoplasts; up-regulated by activation of the cell integrity pathway, as mediated by Rlm1p; upregulated by cell wall damage via disruption of FKS1
YDR055W	PST1	S000002462	K.IGGLDN#LTTIGGTLEVVGN#FTSLNLDSLK.S	292	-0.62	4.653	161.681	KIGGLDNLTTIGG	Cell wall protein that contains a putative GPI-attachment site; secreted by regenerating protoplasts; up-regulated by activation of the cell integrity pathway, as mediated by Rlm1p; upregulated by cell wall damage via disruption of FKS1
YDR055W	PST1	S000002462	K.IGGLDN#LTTIGGTLEVVGN#FTSLNLDSLK.S	305	-0.62	4.653	65.089	TLEVVGNFTSLNL	Cell wall protein that contains a putative GPI-attachment site; secreted by regenerating protoplasts; up-regulated by activation of the cell integrity pathway, as mediated by Rlm1p; upregulated by cell wall damage via disruption of FKS1
YDR055W	PST1	S000002462	K.SSN#FSCNALK.A	329	0.28	3.083	59.298	VESKSSNFSCNAL	Cell wall protein that contains a putative GPI-attachment site; secreted by regenerating protoplasts; up-regulated by activation of the cell integrity pathway, as mediated by Rlm1p; upregulated by cell wall damage via disruption of FKS1
YDR057W	YOS9	S000002464	R.ILQN#QSVM*NSGYIVNMGDDLECFIQNASTQLNDVLEDSNEHSNSEK.T	52	7.91	4.886	15.381	SDRILQNQSVMNS	ER quality-control lectin; integral subunit of the HRD ligase; serves as a receptor for misfolded N-glycosylated proteins, participates in their targeting to ERAD; member of the OS-9 protein family
YDR057W	YOS9	S000002464	R.AEIFFN#K.T	380	0.51	2.2	1000	RAEIFFNKTFTFN	ER quality-control lectin; integral subunit of the HRD ligase; serves as a receptor for misfolded N-glycosylated proteins, participates in their targeting to ERAD; member of the OS-9 protein family
YDR062W	LCB2	S000002469	R.ISHNINEYFTYSGAVYPCMN#LSSYNYLGFAQSK.G	159	-3.51	3.32	19.846	AVYPCMNLSSYNY	Component of serine palmitoyltransferase, responsible along with Lcb1p for the first committed step in sphingolipid synthesis, which is the condensation of serine with palmitoyl-CoA to form 3-ketosphinganine
YDR080W	VPS41	S000002487	K.SGDSNSQSN#N#M*SHFNPTTNIGSLLSSAASSFR.G	352	4.69	4.092	7.413	SNSQSNNMSHFNP	Vacuolar membrane protein that is a subunit of the homotypic vacuole fusion and vacuole protein sorting (HOPS) complex; essential for membrane docking and fusion at the Golgi-to-endosome and endosome-to-vacuole stages of protein transport
YDR081C	PDC2	S000002488	K.TGNPGQPN#ISSMESQRN#SSTTDLVVDGNYDVNFNGLLNDPYN#TM*K.Q	585	1.03	3.231	2.017	GNPGQPNISSMES	Transcription factor required for the synthesis of the glycolytic enzyme pyruvate decarboxylase, required for high level expression of both the THI and the PDC genes
YDR081C	PDC2	S000002488	K.TGNPGQPN#ISSMESQRN#SSTTDLVVDGNYDVNFNGLLNDPYN#TM*K.Q	594	1.03	3.231	16.275	SMESQRNSSTTDL	Transcription factor required for the synthesis of the glycolytic enzyme pyruvate decarboxylase, required for high level expression of both the THI and the PDC genes
YDR084C	TVP23	S000002491	R.WWYDSTDVNKDSN#FTFESYK.Q	86	0.52	4.564	18.805	DVNKDSNFTFESY	Integral membrane protein localized to late Golgi vesicles along with the v-SNARE Tlg2p; green fluorescent protein (GFP)-fusion protein localizes to the cytoplasm in a punctate pattern
YDR098C-B	YDR098C-B	S000007391	K.HDLHLGQELTESTVN#HTNHSDDELPGHLLLDSGASR.T	445	9.11	4.537	10.095	LTESTVNHTNHSD	Retrotransposon TYA Gag and TYB Pol genes; transcribed/translated as one unit; polyprotein is processed to make a nucleocapsid-like protein (Gag), reverse transcriptase (RT), protease (PR), and integrase (IN); similar to retroviral genes
YDR129C	SAC6	S000002536	K.TGAAPQTTFNVAPN#STPIVSTAATGLQHK.G	101	0.01	2.901	18.805	TFNVAPNSTPIVS	Fimbrin, actin-bundling protein; cooperates with Scp1p (calponin/transgelin) in the organization and maintenance of the actin cytoskeleton
YDR137W	RGP1	S000002544	R.DN#ISNLEQKMWN#DCSLVKSDEN#SNLLPQLINLQNAYQINRNNETMAK.V	456	-5.24	3.592	6.591	SYSVRDNISNLEQ	Subunit of a Golgi membrane exchange factor (Ric1p-Rgp1p) that catalyzes nucleotide exchange on Ypt6p
YDR137W	RGP1	S000002544	R.DN#ISNLEQKMWN#DCSLVKSDEN#SNLLPQLINLQNAYQINRNNETMAK.V	466	-5.24	3.592	8.913	LEQKMWNDCSLVK	Subunit of a Golgi membrane exchange factor (Ric1p-Rgp1p) that catalyzes nucleotide exchange on Ypt6p
YDR144C	MKC7	S000002551	K.STAYSLFAN#DSDSKHGTILFGAVDHGK.Y	286	1.66	3.998	1000	AYSLFANDSDSKH	GPI-anchored aspartyl protease (yapsin) involved in protein processing; shares functions with Yap3p and Kex2p
YDR144C	MKC7	S000002551	R.GYKDPIQFQVTLQGLGTSKGDKEDN#LTTLTTTK.I	346	-0.93	3.984	1000	KGDKEDNLTTLTT	GPI-anchored aspartyl protease (yapsin) involved in protein processing; shares functions with Yap3p and Kex2p
YDR145W	TAF12	S000002552	R.SNRPTITGGSAM*N#ASALN#TPATTK.L	392	0.4	2.319	33.87	TGGSAMNASALNT	Subunit (61/68 kDa) of TFIID and SAGA complexes, involved in RNA polymerase II transcription initiation and in chromatin modification, similar to histone H2A
YDR146C	SWI5	S000002553	K.ISMADNLLSTIN#K.S	160	0.94	2.477	23.624	NLLSTINKSEINK	Transcription factor that activates transcription of genes expressed at the M/G1 phase boundary and in G1 phase; localization to the nucleus occurs during G1 and appears to be regulated by phosphorylation by Cdc28p kinase
YDR146C	SWI5	S000002553	R.SYDGN#GTGIMVSPMK.T	695	0.12	4.296	1000	ERSYDGNGTGIMV	Transcription factor that activates transcription of genes expressed at the M/G1 phase boundary and in G1 phase; localization to the nucleus occurs during G1 and appears to be regulated by phosphorylation by Cdc28p kinase
YDR155C	CPR1	S000002562	K.KHHDRPGLLSMANAGPNTN#GSQFFITTVPCPWLDGK.H	106	3.76	3.484	3.359	NAGPNTNGSQFFI	Cytoplasmic peptidyl-prolyl cis-trans isomerase (cyclophilin), catalyzes the cis-trans isomerization of peptide bonds N-terminal to proline residues; binds the drug cyclosporin A
YDR212W	TCP1	S000002620	K.SATESLLVPGYALN#CTVASQAMPK.R	225	3.67	2.654	1000	VPGYALNCTVASQ	Alpha subunit of chaperonin-containing T-complex, which mediates protein folding in the cytosol; involved in maintenance of actin cytoskeleton; homolog to Drosophila melanogaster and mouse tailless complex polypeptide
YDR221W	GTB1	S000002629	R.GEYFNQLSHDPILYQFEQLN#STR.L	240	6.24	5.347	183.987	YQFEQLNSTRLGS	Glucosidase II beta subunit, forms a complex with alpha subunit Rot2p, involved in removal of two glucose residues from N-linked glycans during glycoprotein biogenesis in the ER
YDR221W	GTB1	S000002629	K.IN#YTNDILEYIR.E	358	-0.07	4.573	73.311	LVEGKINYTNDIL	Glucosidase II beta subunit, forms a complex with alpha subunit Rot2p, involved in removal of two glucose residues from N-linked glycans during glycoprotein biogenesis in the ER
YDR221W	GTB1	S000002629	K.CNYIFDVVGPLGCN#K.T	688	2.91	3.519	154.095	VGPLGCNKTFEYE	Glucosidase II beta subunit, forms a complex with alpha subunit Rot2p, involved in removal of two glucose residues from N-linked glycans during glycoprotein biogenesis in the ER
YDR221W	GTB1	S000002629	K.TFEYEPPKFN#LSE.-	699	1.01	3.031	1000	YEPPKFNLSE*	Glucosidase II beta subunit, forms a complex with alpha subunit Rot2p, involved in removal of two glucose residues from N-linked glycans during glycoprotein biogenesis in the ER
YDR236C	FMN1	S000002644	K.FNILGHIRPELN#YTTK.E	184	-0.02	3.748	87.582	HIRPELNYTTKEA	Riboflavin kinase, phosphorylates riboflavin to form riboflavin monophosphate (FMN), which is a necessary cofactor for many enzymes; localizes to microsomes and to the mitochondrial inner membrane
YDR261C	EXG2	S000002669	K.FASYYAN#DTITVK.G	50	0.39	3.186	1000	FASYYANDTITVK	Exo-1,3-beta-glucanase, involved in cell wall beta-glucan assembly; may be anchored to the plasma membrane via a glycosylphosphatidylinositol (GPI) anchor
YDR261C	EXG2	S000002669	K.QQN#SSSN#ISIVDEFTLCK.T	86	-2.74	2.419	1000	SLAKQQNSSSNIS	Exo-1,3-beta-glucanase, involved in cell wall beta-glucan assembly; may be anchored to the plasma membrane via a glycosylphosphatidylinositol (GPI) anchor
YDR261C	EXG2	S000002669	K.QQN#SSSN#ISIVDEFTLCK.T	90	-2.74	2.419	1000	QQNSSSNISIVDE	Exo-1,3-beta-glucanase, involved in cell wall beta-glucan assembly; may be anchored to the plasma membrane via a glycosylphosphatidylinositol (GPI) anchor
YDR261C	EXG2	S000002669	K.TLGYN#TSLTLLDNHFK.T	106	-0.83	4.13	84.609	CKTLGYNTSLTLL	Exo-1,3-beta-glucanase, involved in cell wall beta-glucan assembly; may be anchored to the plasma membrane via a glycosylphosphatidylinositol (GPI) anchor
YDR261C	EXG2	S000002669	K.NLYIDN#ITFNDPYVSDGLQLK.Y	157	5.55	2.825	14.966	KNLYIDNITFNDP	Exo-1,3-beta-glucanase, involved in cell wall beta-glucan assembly; may be anchored to the plasma membrane via a glycosylphosphatidylinositol (GPI) anchor
YDR261C	EXG2	S000002669	R.YDGSYYN#TTLFTTN#DKPVGTCISQNSLADWTQDYRDR.V	401	6.83	4.636	93.839	YDGSYYNTTLFTT	Exo-1,3-beta-glucanase, involved in cell wall beta-glucan assembly; may be anchored to the plasma membrane via a glycosylphosphatidylinositol (GPI) anchor
YDR261C	EXG2	S000002669	K.EANLFPSPFDN#YTYFK.A	480	-0.6	3.486	71.067	FPSPFDNYTYFKA	Exo-1,3-beta-glucanase, involved in cell wall beta-glucan assembly; may be anchored to the plasma membrane via a glycosylphosphatidylinositol (GPI) anchor
YDR304C	CPR5	S000002712	K.NTN#GSQFFITTVPCPWLDGK.H	139	-0.54	2.872	0	NRGKNTNGSQFFI	Peptidyl-prolyl cis-trans isomerase (cyclophilin) of the endoplasmic reticulum, catalyzes the cis-trans isomerization of peptide bonds N-terminal to proline residues; transcriptionally induced in response to unfolded proteins in the ER
YDR307W	YDR307W	S000002715	K.ISSSAEFN#HTLSWSQFLYLFK.E	513	3.77	3.576	1000	SSSAEFNHTLSWS	Putative protein of unknown function
YDR321W	ASP1	S000002729	K.SQNAAVN#GSGIACQQR.S	42	-1.75	3.839	76.733	SQNAAVNGSGIAC	Cytosolic L-asparaginase, involved in asparagine catabolism
YDR326C	YSP2	S000002734	R.GN#GTVQNSVLSNHIK.E	1373	-0.52	3.196	18.603	WLIDRGNGTVQNS	Protein involved in programmed cell death; mutant shows resistance to cell death induced by amiodarone or intracellular acidification
YDR326C	YSP2	S000002734	K.ELLAQTDN#TSATNQLL.-	1430	1.87	4.916	81.692	LLAQTDNTSATNQ	Protein involved in programmed cell death; mutant shows resistance to cell death induced by amiodarone or intracellular acidification
YDR331W	GPI8	S000002739	K.N#STLTLQDLFDSFTFEK.I	256	-0.05	4.78	1000	LEQIDKNSTLTLQ	ER membrane glycoprotein subunit of the glycosylphosphatidylinositol transamidase complex that adds glycosylphosphatidylinositol (GPI) anchors to newly synthesized proteins; human PIG-K protein is a functional homolog
YDR349C	YPS7	S000002757	R.GNYYVN#STFGTPGQR.Q	59	-0.14	3.765	65.089	RGNYYVNSTFGTP	Putative GPI-anchored aspartic protease, located in the cytoplasm and endoplasmic reticulum
YDR349C	YPS7	S000002757	K.HPSYLMN#DSTSSVPVSPGQIYEISFIDGR.A	106	0.22	3.193	1000	HPSYLMNDSTSSV	Putative GPI-anchored aspartic protease, located in the cytoplasm and endoplasmic reticulum
YDR349C	YPS7	S000002757	R.AVN#CTLVTDDMN#FTN#VSSENSSTALITDLMVTR.D	131	3.09	4.924	11.099	IDGRAVNCTLVTD	Putative GPI-anchored aspartic protease, located in the cytoplasm and endoplasmic reticulum
YDR349C	YPS7	S000002757	R.AVN#CTLVTDDMN#FTN#VSSENSSTALITDLMVTR.D	140	3.09	4.924	6.294	LVTDDMNFTNVSS	Putative GPI-anchored aspartic protease, located in the cytoplasm and endoplasmic reticulum
YDR349C	YPS7	S000002757	R.AVN#CTLVTDDMN#FTN#VSSENSSTALITDLMVTR.D	143	3.09	4.924	4.988	DDMNFTNVSSENS	Putative GPI-anchored aspartic protease, located in the cytoplasm and endoplasmic reticulum
YDR349C	YPS7	S000002757	R.DNVQFNSGSLSISN#VSFFDIQSSNFK.T	175	4.46	2.881	38.371	GSLSISNVSFFDI	Putative GPI-anchored aspartic protease, located in the cytoplasm and endoplasmic reticulum
YDR349C	YPS7	S000002757	K.FDLIPYVDPVSNAVSVGYPIVPLGPIYIVSNSGQSLN#MTSK.D	308	2.27	4.407	25.137	NSGQSLNMTSKDF	Putative GPI-anchored aspartic protease, located in the cytoplasm and endoplasmic reticulum
YDR371W	CTS2	S000002779	K.ESSN#NSVQNILPLGCIGELFYLK.N	147	-0.85	4.838	2.185	LIKESSNNSVQNI	Sporulation-specific chitinase
YDR371W	CTS2	S000002779	R.SLINAFNEGLHFN#VSSKPSIFQDVR.V	472	-0.05	2.921	8.07	NEGLHFNVSSKPS	Sporulation-specific chitinase
YDR406W	PDR15	S000002814	R.RFPCAQYIPAGPAYQN#ITGTQR.V	744	0.47	3.963	1000	AGPAYQNITGTQR	Plasma membrane ATP binding cassette (ABC) transporter, multidrug transporter and general stress response factor implicated in cellular detoxification; regulated by Pdr1p, Pdr3p and Pdr8p; promoter contains a PDR responsive element
YDR415C	YDR415C	S000002823	K.SDHGFESAEWLAATIAN#ITK.D	133	1.17	4.252	1000	LAATIANITKDIP	Putative protein of unknown function
YDR423C	CAD1	S000002831	K.VMWNIGSWNAPSLTNSWDSPPGN#R.T	195	0.24	5.091	62.659	WDSPPGNRTGAVT	AP-1-like bZIP transcriptional activator involved in stress responses, iron metabolism, and pleiotropic drug resistance; controls a set of genes involved in stabilizing proteins; binds consensus sequence TTACTAA; 5' UTR contains uORFs
YDR425W	SNX41	S000002833	K.DVLSSSPIIILPLNNLLAPPLSPTKPSPLHSILPIPSN#SSLR.N	274	-0.31	3.5	12.711	ILPIPSNSSLRNY	Sorting nexin, involved in the retrieval of late-Golgi SNAREs from the post-Golgi endosome to the trans-Golgi network; interacts with Snx4p
YDR434W	GPI17	S000002842	R.VPWSLQVLPYN#ETIEQMESEGNQFHVVTLK.L	100	2.02	4.911	89.08	LQVLPYNETIEQM	Transmembrane protein subunit of the glycosylphosphatidylinositol transamidase complex that adds GPIs to newly synthesized proteins; human PIG-Sp homolog
YDR458C	HEH2	S000002866	K.SN#NTNYIYR.S	520	-0.4	2.809	24.437	REKSKSNNTNYIY	Inner nuclear membrane (INM) protein; contains helix-extension-helix (HEH) motif, nuclear localization signal sequence; targeting to the INM requires the Srp1p-Kap95p karyopherins and the Ran cycle
YDR481C	PHO8	S000002889	K.SHGEN#VTLPFLGLFADN#DIPFEIDRDEK.E	268	6.01	6.182	1000	LKSHGENVTLPFL	Repressible alkaline phosphatase, a glycoprotein localized to the vacuole; regulated by levels of inorganic phosphate and by a system consisting of Pho4p, Pho9p, Pho80p, Pho81p and Pho85p; dephosphorylates phosphotyrosyl peptides
YDR481C	PHO8	S000002889	R.QVTASYPQYVWYPQVLAN#ATHSGEFLKR.K	401	-1.01	3.448	1000	YPQVLANATHSGE	Repressible alkaline phosphatase, a glycoprotein localized to the vacuole; regulated by levels of inorganic phosphate and by a system consisting of Pho4p, Pho9p, Pho80p, Pho81p and Pho85p; dephosphorylates phosphotyrosyl peptides
YDR483W	KRE2	S000002891	K.EHWSYPEWIN#QTK.A	197	0.38	2.933	1000	SYPEWINQTKAAE	Alpha1,2-mannosyltransferase of the Golgi involved in protein mannosylation
YDR506C	YDR506C	S000002914	K.IHVLEFN#ASSEYTLDK.R	36	3.53	4.146	1000	IHVLEFNASSEYT	Possible membrane-localized protein
YDR506C	YDR506C	S000002914	R.FGFN#ETYDIVINSLDHMR.H	437	0.56	5.13	150.054	PVRFGFNETYDIV	Possible membrane-localized protein
YDR518W	EUG1	S000002926	K.SLSIHLPN#TTEPILFDGNVDSLVGNSVALTQWLK.V	207	3.42	3.355	36.572	LSIHLPNTTEPIL	Protein disulfide isomerase of the endoplasmic reticulum lumen, function overlaps with that of Pdi1p; may interact with nascent polypeptides in the ER
YDR518W	EUG1	S000002926	R.GQIN#FIALN#STMFPHHVR.F	293	-0.11	3.602	1000	INFIALNSTMFPH	Protein disulfide isomerase of the endoplasmic reticulum lumen, function overlaps with that of Pdi1p; may interact with nascent polypeptides in the ER
YDR518W	EUG1	S000002926	K.ILIAEVDSGANDILSFPVTGYPTIALYPAGN#NSKPIIFNK.I	462	0.11	4.809	16.964	ALYPAGNNSKPII	Protein disulfide isomerase of the endoplasmic reticulum lumen, function overlaps with that of Pdi1p; may interact with nascent polypeptides in the ER
YEL002C	WBP1	S000000728	K.LEYLDIN#STSTTVDLYDKEQR.L	60	2.02	3.6	1000	LEYLDINSTSTTV	Beta subunit of the oligosaccharyl transferase (OST) glycoprotein complex; required for N-linked glycosylation of proteins in the endoplasmic reticulum
YEL002C	WBP1	S000000728	R.LTLSPSGN#DSETQYYTTGEFILPDRHGVFTFLTDYRK.I	332	0.72	3.995	1000	TLSPSGNDSETQY	Beta subunit of the oligosaccharyl transferase (OST) glycoprotein complex; required for N-linked glycosylation of proteins in the endoplasmic reticulum
YEL013W	VAC8	S000000739	K.NPGSNNNPSSNDN#NSNNN#DTGSEHQPVEDASLELYNITQQILQFLH.-	545	5.08	2.783	12.092	NPSSNDNNSNNND	Phosphorylated vacuolar membrane protein that interacts with Atg13p, required for the cytoplasm-to-vacuole targeting (Cvt) pathway; interacts with Nvj1p to form nucleus-vacuole junctions
YEL013W	VAC8	S000000739	K.NPGSNNNPSSNDN#NSNNN#DTGSEHQPVEDASLELYNITQQILQFLH.-	550	5.08	2.783	13.208	DNNSNNNDTGSEH	Phosphorylated vacuolar membrane protein that interacts with Atg13p, required for the cytoplasm-to-vacuole targeting (Cvt) pathway; interacts with Nvj1p to form nucleus-vacuole junctions
YEL016C	NPP2	S000000742	R.SPYDMN#ITTAPYM*IPSFPTQTFPNHWSMVTGK.Y	112	-0.08	5.251	122.344	RSPYDMNITTAPY	Nucleotide pyrophosphatase/phosphodiesterase family member; mediates extracellular nucleotide phosphate hydrolysis along with Npp1p and Pho5p; activity and expression enhanced during conditions of phosphate starvation
YEL016C	NPP2	S000000742	K.YPIEHGIVSNIFWDN#FTSSEFRPNNLDAR.I	153	3.07	3.642	15.387	SNIFWDNFTSSEF	Nucleotide pyrophosphatase/phosphodiesterase family member; mediates extracellular nucleotide phosphate hydrolysis along with Npp1p and Pho5p; activity and expression enhanced during conditions of phosphate starvation
YEL017W	GTT3	S000000743	R.SFYESMTVDQSKDERNEYGSGSGN#GSGSGSCDTATNDSDLEK.A	85	1.97	3.876	8.07	YGSGSGNGSGSGS	Protein of unknown function with a possible role in glutathione metabolism, as suggested by computational analysis of large-scale protein-protein interaction data; GFP-fusion protein localizes to the nuclear periphery
YEL030W	ECM10	S000000756	K.LIGN#FTLAGIPPAPK.G	476	0.31	3.535	1000	DNKLIGNFTLAGI	Heat shock protein of the Hsp70 family, localized in mitochondrial nucleoids, plays a role in protein translocation, interacts with Mge1p in an ATP-dependent manner; overexpression induces extensive mitochondrial DNA aggregations
YEL040W	UTR2	S000000766	K.LGNANTFLGN#VSEADWLYTGDVLDYDDEESLILAM*PK.N	96	4.18	5.599	33.657	ANTFLGNVSEADW	Cell wall protein that functions in the transfer of chitin to beta(1-6)glucan; putative chitin transglycosidase; glycosylphosphatidylinositol (GPI)-anchored protein localized to the bud neck; has a role in cell wall maintenance
YEL040W	UTR2	S000000766	R.TLYKN#ETYN#ATTQK.Y	233	-0.21	3.105	1000	GRTLYKNETYNAT	Cell wall protein that functions in the transfer of chitin to beta(1-6)glucan; putative chitin transglycosidase; glycosylphosphatidylinositol (GPI)-anchored protein localized to the bud neck; has a role in cell wall maintenance
YEL040W	UTR2	S000000766	R.TLYKN#ETYN#ATTQK.Y	237	-0.21	3.105	1000	YKNETYNATTQKY	Cell wall protein that functions in the transfer of chitin to beta(1-6)glucan; putative chitin transglycosidase; glycosylphosphatidylinositol (GPI)-anchored protein localized to the bud neck; has a role in cell wall maintenance
YEL040W	UTR2	S000000766	K.N#GTSAYVYTSSSEFLAK.D	310	1.93	2.552	1000	PSDTKKNGTSAYV	Cell wall protein that functions in the transfer of chitin to beta(1-6)glucan; putative chitin transglycosidase; glycosylphosphatidylinositol (GPI)-anchored protein localized to the bud neck; has a role in cell wall maintenance
YEL042W	GDA1	S000000768	R.TVTPN#ASIPK.T	41	0.34	1.99	1000	ARTVTPNASIPKT	Guanosine diphosphatase located in the Golgi, involved in the transport of GDP-mannose into the Golgi lumen by converting GDP to GMP after mannose is transferred its substrate
YEL042W	GDA1	S000000768	K.FGDEN#YTLYQFSHLGYGLK.E	280	0.02	3.839	1000	LKFGDENYTLYQF	Guanosine diphosphatase located in the Golgi, involved in the transport of GDP-mannose into the Golgi lumen by converting GDP to GMP after mannose is transferred its substrate
YEL042W	GDA1	S000000768	K.THQLSSPCLPPKVN#ATNEK.V	335	0.41	5.26	73.311	CLPPKVNATNEKV	Guanosine diphosphatase located in the Golgi, involved in the transport of GDP-mannose into the Golgi lumen by converting GDP to GMP after mannose is transferred its substrate
YEL043W	YEL043W	S000000769	R.LSNDVPIVPGNN#TTLTPSHSNILTMNHQPTADNITR.R	816	-0.29	2.596	14.966	PIVPGNNTTLTPS	Predicted cytoskeleton protein involved in intracellular signalling based on quantitative analysis of protein-protein interaction maps; may interact with ribosomes, based on co-purification studies; contains fibronectin type III domain fold
YEL060C	PRB1	S000000786	R.SN#GSGTMSDVVK.G	387	-1.23	2.28	1000	VKVLRSNGSGTMS	Vacuolar proteinase B (yscB), a serine protease of the subtilisin family; involved in protein degradation in the vacuole and required for full protein degradation during sporulation
YER001W	MNN1	S000000803	K.TLN#ATFPNYDPDNFK.K	225	2.16	3.57	100.207	KLIKTLNATFPNY	Alpha-1,3-mannosyltransferase, integral membrane glycoprotein of the Golgi complex, required for addition of alpha1,3-mannose linkages to N-linked and O-linked oligosaccharides, one of five S. cerevisiae proteins of the MNN1 family
YER001W	MNN1	S000000803	K.MFPFINN#FTTETFHEMVPK.I	254	0.65	2.185	17.009	MFPFINNFTTETF	Alpha-1,3-mannosyltransferase, integral membrane glycoprotein of the Golgi complex, required for addition of alpha1,3-mannose linkages to N-linked and O-linked oligosaccharides, one of five S. cerevisiae proteins of the MNN1 family
YER001W	MNN1	S000000803	R.SPDFKPVENNYDN#STNVPQEIWFLDVSNTIHPK.W	383	0.34	5.381	19.846	VENNYDNSTNVPQ	Alpha-1,3-mannosyltransferase, integral membrane glycoprotein of the Golgi complex, required for addition of alpha1,3-mannose linkages to N-linked and O-linked oligosaccharides, one of five S. cerevisiae proteins of the MNN1 family
YER005W	YND1	S000000807	R.EFCNSN#WTQILANSDK.G	371	-0.48	4.525	30.835	REFCNSNWTQILA	Apyrase with wide substrate specificity, involved in preventing the inhibition of glycosylation by hydrolyzing nucleoside tri- and diphosphates which are inhibitors of glycotransferases; partially redundant with Gda1p
YER008C	SEC3	S000000810	K.APYSSN#STLNEVNK.R	319	0.67	3.404	11.015	KAPYSSNSTLNEV	Non-essential subunit of the exocyst complex (Sec3p, Sec5p, Sec6p, Sec8p, Sec10p, Sec15p, Exo70p, Exo84p) which mediates targeting of post-Golgi vesicles to sites of active exocytosis; Sec3p specifically is a spatial landmark for secretion
YER040W	GLN3	S000000842	K.SSLFPYN#SSTSNSNINQPSINNNSNTNAQSHHSFNIYK.L	186	-0.78	5.042	3.359	SSLFPYNSSTSNS	Transcriptional activator of genes regulated by nitrogen catabolite repression (NCR), localization and activity regulated by quality of nitrogen source
YER040W	GLN3	S000000842	R.GGYNFNSVPSPVLMNSQSYN#SSNAN#FNGASNAN#LNSNNLMRHNSN#TVTPNFR.R	445	0.54	2.35	3.922	MNSQSYNSSNANF	Transcriptional activator of genes regulated by nitrogen catabolite repression (NCR), localization and activity regulated by quality of nitrogen source
YER070W	RNR1	S000000872	R.STGSYIAGTN#GTSNGLIPMIR.V	266	0.93	4.002	31.275	SYIAGTNGTSNGL	One of two large regulatory subunits of ribonucleotide-diphosphate reductase; the RNR complex catalyzes rate-limiting step in dNTP synthesis, regulated by DNA replication and DNA damage checkpoint pathways via localization of small subunits
YER076C	YER076C	S000000878	K.TWSTN#SSCDITASEGN#LTCAVR.V	220	2.84	4.453	1000	VKTWSTNSSCDIT	Putative protein of unknown function; the authentic, non-tagged protein is detected in highly purified mitochondria in high-throughput studies; analysis of HA-tagged protein suggests a membrane localization
YER076C	YER076C	S000000878	K.TWSTN#SSCDITASEGN#LTCAVR.V	231	2.84	4.453	1000	ITASEGNLTCAVR	Putative protein of unknown function; the authentic, non-tagged protein is detected in highly purified mitochondria in high-throughput studies; analysis of HA-tagged protein suggests a membrane localization
YER088C	DOT6	S000000890	R.SEAITPRPKPSSTTTSITTETTNNMIN#HSSSTTTTTNNSPLPSINTIFK.D	645	4.92	4.021	0	TTNNMINHSSSTT	Protein of unknown function, involved in telomeric gene silencing and filamentation
YER107C	GLE2	S000000909	R.SN#TTSALGTSTAMANEK.D	8	-0.67	3.705	94.662	SFFNRSNTTSALG	Component of the nuclear pore complex required for polyadenylated RNA export but not for protein import, homologous to S. pombe Rae1p
YER110C	KAP123	S000000912	K.TLQTQFYTQPTTLPALIHILQN#GSDDSLK.Q	49	-0.56	2.73	1000	LIHILQNGSDDSL	Karyopherin beta, mediates nuclear import of ribosomal proteins prior to assembly into ribosomes and import of histones H3 and H4; localizes to the nuclear pore, nucleus, and cytoplasm; exhibits genetic interactions with RAI1
YER112W	LSM4	S000000914	R.QYN#N#SNSSNINNSINSINSNNQNM*NNGLGGSVQHHFNSSSPQK.V	144	-5.8	2.246	0	SQNRQYNNSNSSN	Lsm (Like Sm) protein; part of heteroheptameric complexes (Lsm2p-7p and either Lsm1p or 8p): cytoplasmic Lsm1p complex involved in mRNA decay; nuclear Lsm8p complex part of U6 snRNP and possibly involved in processing tRNA, snoRNA, and rRNA
YER122C	GLO3	S000000924	K.TFDN#ATSISSSSYFGEDKEVDEFGNPINSSGSGAGNFDGR.N	416	7.92	4.987	38.399	KLKTFDNATSISS	ADP-ribosylation factor GTPase activating protein (ARF GAP), involved in ER-Golgi transport; shares functional similarity with Gcs1p
YER125W	RSP5	S000000927	K.LPSSSPHSQAPSGHTASSSTN#TSSTTR.T	158	2.56	3.665	1000	TASSSTNTSSTTR	Ubiquitin-protein ligase involved in ubiquitin-mediated protein degradation; functions in multivesicular body sorting, heat shock response and ubiquitylation of arrested RNAPII; contains a hect (homologous to E6-AP carboxyl terminus) domain
YER151C	UBP3	S000000953	K.WHSNGITNNN#GSSGNQGANSSGSGMSYNK.S	109	1.44	5.902	33.358	NGITNNNGSSGNQ	Ubiquitin-specific protease that interacts with Bre5p to co-regulate anterograde and retrograde transport between endoplasmic reticulum and Golgi compartments; inhibitor of gene silencing; cleaves ubiquitin fusions but not polyubiquitin
YER151C	UBP3	S000000953	K.KWHSNGITNNNGSSGNQGAN#SSGSGMSYNK.S	118	1.66	2.85	3.701	SGNQGANSSGSGM	Ubiquitin-specific protease that interacts with Bre5p to co-regulate anterograde and retrograde transport between endoplasmic reticulum and Golgi compartments; inhibitor of gene silencing; cleaves ubiquitin fusions but not polyubiquitin
YER151C	UBP3	S000000953	K.SHTYHHN#YSNNHIPMMASPNSGSNAGMKK.Q	135	-1.4	4.52	9.911	SHTYHHNYSNNHI	Ubiquitin-specific protease that interacts with Bre5p to co-regulate anterograde and retrograde transport between endoplasmic reticulum and Golgi compartments; inhibitor of gene silencing; cleaves ubiquitin fusions but not polyubiquitin
YER151C	UBP3	S000000953	K.KQTN#SSNGNGSSATSPSYSSYNSSSQYDLYK.F	160	-0.79	5.771	4.54	GMKKQTNSSNGNG	Ubiquitin-specific protease that interacts with Bre5p to co-regulate anterograde and retrograde transport between endoplasmic reticulum and Golgi compartments; inhibitor of gene silencing; cleaves ubiquitin fusions but not polyubiquitin
YER155C	BEM2	S000000957	K.SLNTSGISN#SSGTNNNNSNNNNDNEQK.Q	193	0.03	2.425	1.488	NTSGISNSSGTNN	Rho GTPase activating protein (RhoGAP) involved in the control of cytoskeleton organization and cellular morphogenesis; required for bud emergence
YER155C	BEM2	S000000957	K.SHGQTVATN#YN#SSM*TAPSSSSSSSSQNLR.N	246	3.77	4.679	83.53	TVATNYNSSMTAP	Rho GTPase activating protein (RhoGAP) involved in the control of cytoskeleton organization and cellular morphogenesis; required for bud emergence
YER167W	BCK2	S000000969	R.NFYDGHTFVPQYQAN#SSVENSNNQNAAPIANNDIDN#N#LQSFYFDNSN.-	819	3.33	2.034	12.092	VPQYQANSSVENS	Protein rich in serine and threonine residues involved in protein kinase C signaling pathway, which controls cell integrity; overproduction suppresses pkc1 mutations
YFL007W	BLM10	S000001887	R.TVKPFVYAIN#GSK.K	500	-0.67	2.561	1000	PFVYAINGSKKDR	Proteosome activator subunit; found in association with core particles, with and without the 19S regulatory particle; required for resistance to bleomycin, may be involved in protecting against oxidative damage; similar to mammalian PA200
YFL025C	BST1	S000001869	R.KQLSQN#DSFFSK.N	295	0.75	2.755	1000	RKQLSQNDSFFSK	GPI inositol deacylase of the ER that negatively regulates COPII vesicle formation, prevents production of vesicles with defective subunits, required for proper discrimination between resident ER proteins and Golgi-bound cargo molecules
YFL025C	BST1	S000001869	R.VN#LSCITAVDSILTVPR.S	485	4.7	5.386	1000	CTESRVNLSCITA	GPI inositol deacylase of the ER that negatively regulates COPII vesicle formation, prevents production of vesicles with defective subunits, required for proper discrimination between resident ER proteins and Golgi-bound cargo molecules
YFL025C	BST1	S000001869	K.WHLNIIN#K.S	651	-0.27	2.313	71.753	WHLNIINKSLDIN	GPI inositol deacylase of the ER that negatively regulates COPII vesicle formation, prevents production of vesicles with defective subunits, required for proper discrimination between resident ER proteins and Golgi-bound cargo molecules
YFL025C	BST1	S000001869	K.SLDIN#M*HN#VAPFIPLN#ESEPR.S	668	4.99	4.12	1000	APFIPLNESEPRS	GPI inositol deacylase of the ER that negatively regulates COPII vesicle formation, prevents production of vesicles with defective subunits, required for proper discrimination between resident ER proteins and Golgi-bound cargo molecules
YFL041W	FET5	S000001853	K.THKLN#YTASWVTANPDGLHEK.R	24	-0.86	5.091	174.154	AKTHKLNYTASWV	Multicopper oxidase, integral membrane protein with similarity to Fet3p; may have a role in iron transport
YFL041W	FET5	S000001853	R.YNPTGAEPIPQNILFNN#TMN#VTLDFTPGETYLFR.F	200	-1.3	3.955	25.137	LFNNTMNVTLDFT	Multicopper oxidase, integral membrane protein with similarity to Fet3p; may have a role in iron transport
YFL041W	FET5	S000001853	R.NYAMMQIM*DETMLDVVPPELQLN#QTIQMR.Y	295	-0.44	3.034	19.562	PPELQLNQTIQMR	Multicopper oxidase, integral membrane protein with similarity to Fet3p; may have a role in iron transport
YFL041W	FET5	S000001853	K.YAFFN#N#ITYVTPK.V	364	-2.91	3.493	1000	KYAFFNNITYVTP	Multicopper oxidase, integral membrane protein with similarity to Fet3p; may have a role in iron transport
YFL041W	FET5	S000001853	K.SPGFHVDEAYDESEQDEMTVPYN#ESAPLQPFPERPMVR.D	455	0.96	2.314	1000	EMTVPYNESAPLQ	Multicopper oxidase, integral membrane protein with similarity to Fet3p; may have a role in iron transport
YFL051C	YFL051C	S000001843	R.DTEYCDPNTAYWSSDLFGFYTTPTN#VTVEMTGYLIWSM*GN#R.R	142	-0.38	2.251	10.443	FYTTPTNVTVEMT	Putative protein of unknown function; YFL051C is not an essential gene
YFR018C	YFR018C	S000001914	K.NLLLPFN#R.T	63	0.94	2.061	76.287	NLLLPFNRTRVPG	Putative protein of unknown function
YFR018C	YFR018C	S000001914	R.FIIEHFN#NTLAGEWAVETQAFEENGYR.F	85	3.92	4.144	7.71	FIIEHFNNTLAGE	Putative protein of unknown function
YFR018C	YFR018C	S000001914	R.FNNLVMTLQNN#ASEYLVLAAHYDTK.I	116	0.94	4.246	30.835	VMTLQNNASEYLV	Putative protein of unknown function
YFR018C	YFR018C	S000001914	R.TKEYNDLESNTVVSN#STLGVK.I	179	2.1	5.777	81.692	SNTVVSNSTLGVK	Putative protein of unknown function
YFR019W	FAB1	S000001915	R.SSNTNPYSHSHSHLHLISQDNHN#GTDLHDPVAATDNPQQQNEVYLLNDDDVQSIMTSGEDSK.L	348	2.82	4.226	2.37	ISQDNHNGTDLHD	1-phosphatidylinositol-3-phosphate 5-kinase; vacuolar membrane kinase that generates phosphatidylinositol (3,5)P2, which is involved in vacuolar sorting and homeostasis
YFR020W	YFR020W	S000001916	K.YYPVEPNCN#STIHQK.T	163	-0.59	3.355	17.009	PVEPNCNSTIHQK	Dubious open reading frame unlikely to encode a functional protein, based on available experimental and comparative sequence data
YFR022W	ROG3	S000001918	R.NSSTTLSSSIPTSFHSSSFMSSTASPISIIN#GSR.S	677	-0.82	4.482	92.633	SPISIINGSRSSS	Protein that binds to Rsp5p, which is a hect-type ubiquitin ligase, via its 2 PY motifs; has similarity to Rod1p; mutation suppresses the temperature sensitivity of an mck1 rim11 double mutant
YFR039C	YFR039C	S000001935	K.NVLENPFN#SSTDWMK.Y	145	-0.28	3.594	37.54	VLENPFNSSTDWM	Putative protein of unknown function; may be involved in response to high salt and changes in carbon source
YFR039C	YFR039C	S000001935	K.IHSAMALLDSEIQSVFEAEVQN#K.S	284	4.3	4.589	1000	FEAEVQNKSIEIT	Putative protein of unknown function; may be involved in response to high salt and changes in carbon source
YFR039C	YFR039C	S000001935	R.NLDDLN#TTVNEQLVFLDSK.I	297	3.12	5.723	76.733	RNLDDLNTTVNEQ	Putative protein of unknown function; may be involved in response to high salt and changes in carbon source
YFR039C	YFR039C	S000001935	K.IKDIN#CTSK.F	315	-0.14	2.067	1000	SKIKDINCTSKFD	Putative protein of unknown function; may be involved in response to high salt and changes in carbon source
YFR040W	SAP155	S000001936	R.SMN#SSESSTTSFSSGSTSK.T	99	-0.46	4.235	1000	EEERSMNSSESST	Protein that forms a complex with the Sit4p protein phosphatase and is required for its function; member of a family of similar proteins including Sap4p, Sap185p, and Sap190p
YFR041C	ERJ5	S000001937	R.LNLATQILSN#SSNR.K	97	-1.23	2.562	24.243	ATQILSNSSNRKI	Type I membrane protein with a J domain is required to preserve the folding capacity of the endoplasmic reticulum; loss of the non-essential ERJ5 gene leads to a constitutively induced unfolded protein response
YGL014W	PUF4	S000002982	K.ESPTTYGAAYPYGGPLLQPNPIMPGHPHN#ISSPIYGIR.S	327	-1.15	5.029	42.629	MPGHPHNISSPIY	Member of the PUF protein family, which is defined by the presence of Pumilio homology domains that confer RNA binding activity; preferentially binds mRNAs encoding nucleolar ribosomal RNA-processing factors
YGL022W	STT3	S000002990	K.YLVN#NSFYK.F	60	0.26	3.13	24.437	ATKYLVNNSFYKF	Subunit of the oligosaccharyltransferase complex of the ER lumen, which catalyzes asparagine-linked glycosylation of newly synthesized proteins; forms a subcomplex with Ost3p and Ost4p and is directly involved in catalysis
YGL022W	STT3	S000002990	R.TTLVDN#NTWN#NTHIAIVGK.A	535	-1.4	5.263	24.437	RTTLVDNNTWNNT	Subunit of the oligosaccharyltransferase complex of the ER lumen, which catalyzes asparagine-linked glycosylation of newly synthesized proteins; forms a subcomplex with Ost3p and Ost4p and is directly involved in catalysis
YGL022W	STT3	S000002990	R.TTLVDNNTWN#NTHIAIVGK.A	539	-0.26	3.798	30.835	VDNNTWNNTHIAI	Subunit of the oligosaccharyltransferase complex of the ER lumen, which catalyzes asparagine-linked glycosylation of newly synthesized proteins; forms a subcomplex with Ost3p and Ost4p and is directly involved in catalysis
YGL027C	CWH41	S000002995	K.FTN#ESLLWAPYR.S	42	0.3	4.115	1000	EYQKFTNESLLWA	Processing alpha glucosidase I, ER type II integral membrane N-glycoprotein involved in assembly of cell wall beta 1,6 glucan and asparagine-linked protein glycosylation; also involved in ER protein quality control and sensing of ER stress
YGL027C	CWH41	S000002995	K.NNLN#LTVYFVK.S	122	0.07	3.4	48.874	DEKNNLNLTVYFV	Processing alpha glucosidase I, ER type II integral membrane N-glycoprotein involved in assembly of cell wall beta 1,6 glucan and asparagine-linked protein glycosylation; also involved in ER protein quality control and sensing of ER stress
YGL038C	OCH1	S000003006	R.GGIYSDMDTM*LLKPIDSWPSQN#K.S	203	-0.79	3.065	1000	DSWPSQNKSWLNN	Mannosyltransferase of the cis-Golgi apparatus, initiates the polymannose outer chain elongation of N-linked oligosaccharides of glycoproteins
YGL038C	OCH1	S000003006	R.ELILN#ITATTLASVQNPGVPVSEMIDPR.F	281	0.39	4.022	41.164	LRELILNITATTL	Mannosyltransferase of the cis-Golgi apparatus, initiates the polymannose outer chain elongation of N-linked oligosaccharides of glycoproteins
YGL067W	NPY1	S000003035	K.NILSAIVPLYTTLLN#TTR.S	80	0.93	2.452	49.097	LYTTLLNTTRSRS	NADH diphosphatase (pyrophosphatase), hydrolyzes the pyrophosphate linkage in NADH and related nucleotides; localizes to peroxisomes
YGL086W	MAD1	S000003054	K.LSQLHVLESQYENLQLENIDLKSKLTKWEIYN#DSDDDDDNN#VNNN#DNNNNNK.N	322	0.45	3.117	3.729	TKWEIYNDSDDDD	Coiled-coil protein involved in the spindle-assembly checkpoint; phosphorylated by Mps1p upon checkpoint activation which leads to inhibition of the activity of the anaphase promoting complex; forms a complex with Mad2p
YGL092W	NUP145	S000003060	K.STGLFGNVNVNANTSTPSPSGGLFNANSNANSISQQPAN#NSLFGNKPAQPSGGLFGATNNTTSK.S	75	1.26	3.671	0	ISQQPANNSLFGN	Essential nucleoporin, catalyzes its own cleavage in vivo to generate a C-terminal fragment that assembles into the Nup84p subcomplex of the nuclear pore complex, and an N-terminal fragment of unknown function that is homologous to Nup100p
YGL173C	KEM1	S000003141	K.SPLGGIFSDIEHN#HCVEK.E	703	-1.11	4.179	1000	FSDIEHNHCVEKE	Evolutionarily-conserved 5'-3' exonuclease component of cytoplasmic processing (P) bodies involved in mRNA decay; plays a role in microtubule-mediated processes, filamentous growth, ribosomal RNA maturation, and telomere maintenance
YGL195W	GCN1	S000003163	R.SPDVYFGEN#GTIAAGK.L	2473	-0.33	4.124	1000	DVYFGENGTIAAG	Positive regulator of the Gcn2p kinase activity, forms a complex with Gcn20p; proposed to stimulate Gcn2p activation by an uncharged tRNA
YGL203C	KEX1	S000003171	K.FTNN#DSNGNVDRPLIIWLNGGPGCSSMDGALVESGPFR.V	81	-0.01	2.771	0	FWKFTNNDSNGNV	Protease involved in the processing of killer toxin and alpha factor precursor; cleaves Lys and Arg residues from the C-terminus of peptides and proteins
YGL203C	KEX1	S000003171	K.YDRN#LTFVSVYN#ASHMVPFDK.S	459	-0.42	3.027	1000	YVKYDRNLTFVSV	Protease involved in the processing of killer toxin and alpha factor precursor; cleaves Lys and Arg residues from the C-terminus of peptides and proteins
YGL203C	KEX1	S000003171	K.YDRN#LTFVSVYN#ASHMVPFDK.S	467	-0.42	3.027	1000	TFVSVYNASHMVP	Protease involved in the processing of killer toxin and alpha factor precursor; cleaves Lys and Arg residues from the C-terminus of peptides and proteins
YGL204C	YGL204C	S000003172	-.MN#GTDILR.F	2	0.72	2.081	1000	XXXXXMNGTDILR	Dubious open reading frame unlikely to encode a functional protein, based on available experimental and comparative sequence data
YGL228W	SHE10	S000003197	R.EYFN#ETR.S	379	0.36	1.89	1000	LVREYFNETRSTL	Putative glycosylphosphatidylinositol (GPI)-anchored protein of unknown function; overexpression causes growth arrest
YGL257C	MNT2	S000003226	K.GIVISASDVQLN#ETIR.L	187	5.45	4.407	1000	ASDVQLNETIRLL	Mannosyltransferase involved in adding the 4th and 5th mannose residues of O-linked glycans
YGR044C	RME1	S000003276	K.GANPVFIESN#TTEQSHSQCILGYPQK.S	136	0.06	4.428	91.093	PVFIESNTTEQSH	Zinc finger protein involved in control of meiosis; prevents meiosis by repressing IME1 expression and promotes mitosis by activating CLN2 expression; directly repressed by a1-a2 regulator; mediates cell type control of sporulation
YGR087C	PDC6	S000003319	K.QVNVNTIFGLPGDFN#LSLLDK.I	30	-2.22	2.528	17.009	GLPGDFNLSLLDK	Minor isoform of pyruvate decarboxylase, decarboxylates pyruvate to acetaldehyde, involved in amino acid catabolism; transcription is glucose- and ethanol-dependent, and is strongly induced during sulfur limitation
YGR097W	ASK10	S000003329	R.RPAQSPHQYSDYMATSGN#TTPSYSSGSRPQSMYNGYNPAVSITSN#GM*MLQQSTANNNTNPTTNLR.H	840	-6.7	5.319	5.433	YMATSGNTTPSYS	Component of the RNA polymerase II holoenzyme, phosphorylated in response to oxidative stress; has a role in destruction of Ssn8p, which relieves repression of stress-response genes
YGR104C	SRB5	S000003336	R.NILHN#TVPQVTNFN#STN#EDQNN#SK.H	120	1.77	2.503	11.015	PQVTNFNSTNEDQ	Subunit of the RNA polymerase II mediator complex; associates with core polymerase subunits to form the RNA polymerase II holoenzyme; essential for transcriptional regulation; involved in telomere maintenance
YGR141W	VPS62	S000003373	R.DLSDLQEYYSVELEN#GTWGR.V	145	1.2	5.418	1000	YSVELENGTWGRV	Vacuolar protein sorting (VPS) protein required for cytoplasm to vacuole targeting of proteins
YGR143W	SKN1	S000003375	R.NGQRM*SDYKGYYAKTN#LTSANNLNNHN#N#NNYK.N	122	1.87	2.324	15.59	GYYAKTNLTSANN	Protein involved in sphingolipid biosynthesis; type II membrane protein with similarity to Kre6p
YGR143W	SKN1	S000003375	K.DLEWYSPDAVTTTN#GTLTLR.M	426	-0.97	4.19	1000	DAVTTTNGTLTLR	Protein involved in sphingolipid biosynthesis; type II membrane protein with similarity to Kre6p
YGR189C	CRH1	S000003421	R.GEFHGVDTPTDKFHN#YTLDWAMDK.T	177	-0.79	4.097	1000	PTDKFHNYTLDWA	Putative chitin transglycosidase, cell wall protein that functions in the transfer of chitin to beta(1-6)glucan; localizes to sites of polarized growth; expression is induced under cell wall stress conditions
YGR192C	TDH3	S000003424	K.IVSN#ASCTTNCLAPLAK.V	147	0.39	4.054	57.711	DLKIVSNASCTTN	Glyceraldehyde-3-phosphate dehydrogenase, isozyme 3, involved in glycolysis and gluconeogenesis; tetramer that catalyzes the reaction of glyceraldehyde-3-phosphate to 1,3 bis-phosphoglycerate; detected in the cytoplasm and cell-wall
YGR197C	SNG1	S000003429	K.NIVVLQDAPSNTSVQSISAIIPSLLASVPGTWHIYN#ATSFHR.K	178	0.76	2.814	62.193	GTWHIYNATSFHR	Protein involved in nitrosoguanidine (MNNG) resistance; expression is regulated by transcription factors involved in multidrug resistance
YGR197C	SNG1	S000003429	R.KFGTTN#STEIDRK.I	190	0.11	2.825	1000	RKFGTTNSTEIDR	Protein involved in nitrosoguanidine (MNNG) resistance; expression is regulated by transcription factors involved in multidrug resistance
YGR197C	SNG1	S000003429	K.EYLPSLMSN#ITSNDR.D	283	-0.18	3.982	59.298	LPSLMSNITSNDR	Protein involved in nitrosoguanidine (MNNG) resistance; expression is regulated by transcription factors involved in multidrug resistance
YGR199W	PMT6	S000003431	R.SSGLELDQN#GTLN#GK.I	404	0.33	4.142	1000	GLELDQNGTLNGK	Protein O-mannosyltransferase, transfers mannose from dolichyl phosphate-D-mannose to protein serine/threonine residues of secretory proteins; reaction is essential for cell wall rigidity; member of a family of mannosyltransferases
YGR199W	PMT6	S000003431	K.QM*DSPN#PVYSN#EN#STILHPVSTFFR.L	481	1.69	2.632	1000	PVYSNENSTILHP	Protein O-mannosyltransferase, transfers mannose from dolichyl phosphate-D-mannose to protein serine/threonine residues of secretory proteins; reaction is essential for cell wall rigidity; member of a family of mannosyltransferases
YGR204W	ADE3	S000003436	K.SLN#STVTITHSK.T	186	0.86	3.103	1000	ELLKSLNSTVTIT	Cytoplasmic trifunctional enzyme C1-tetrahydrofolate synthase, involved in single carbon metabolism and required for biosynthesis of purines, thymidylate, methionine, and histidine
YHL009C	YAP3	S000001001	R.SNNDLLLQNN#ISFPKGSDLQAIQLTPISGDYSTYVM*ADNN#N#NDNDSYSNTNYFSKNNGISPSSR.S	78	-4.21	2.85	12.309	DLLLQNNISFPKG	Basic leucine zipper (bZIP) transcription factor
YHL017W	YHL017W	S000001009	K.LTSQILTFTQQELGTNDKVYSIN#K.T	152	-0.71	3.642	34.073	DKVYSINKTGYYC	Putative protein of unknown function; green fluorescent protein (GFP)-fusion protein co-localizes with clathrin-coated vesicles
YHL029C	YHL029C	S000001021	R.KHALLSTNNGNNGNSN#SSSNNTNNNNTNITSGMHNLSINTNTSLHNSPYISHTLSYLYK.E	259	-0.04	4.58	0	GNNGNSNSSSNNT	Cytoplasmic protein required for replication of Brome mosaic virus in S. cerevisiae, which is a model system for studying replication of positive-strand RNA viruses in their natural hosts
YHL029C	YHL029C	S000001021	K.HALLSTNNGNNGNSNSSSNNTNNNNTNITSGMHN#LSINTNTSLHNSPYISHTLSYLYK.E	278	6.22	5.546	9.779	ITSGMHNLSINTN	Cytoplasmic protein required for replication of Brome mosaic virus in S. cerevisiae, which is a model system for studying replication of positive-strand RNA viruses in their natural hosts
YHR005C-A	MRS11	S000003530	K.CIN#TSYSEGELNK.N	46	0.4	3.192	91.093	CYKKCINTSYSEG	Essential protein of the mitochondrial intermembrane space, forms a complex with Tim9p (TIM10 complex) that mediates insertion of hydrophobic proteins at the inner membrane, has homology to Mrs5p, which is also involved in this process
YHR020W	YHR020W	S000001062	K.SATPVPIVVVALQSTTTPSALIAN#ATSSKDPR.L	59	0.16	3.195	1000	PSALIANATSSKD	Protein of unknown function that may interact with ribosomes, based on co-purification experiments; has similarity to proline-tRNA ligase; YHR020W is an essential gene
YHR028C	DAP2	S000001070	K.SIPHHSNTPDYQEPNSN#YTNDGK.L	63	-0.19	4.49	28.934	YQEPNSNYTNDGK	Dipeptidyl aminopeptidase, synthesized as a glycosylated precursor; localizes to the vacuolar membrane; similar to Ste13p
YHR028C	DAP2	S000001070	K.VSFSVVRN#NTFQPK.Y	79	-0.3	2.974	24.437	SFSVVRNNTFQPK	Dipeptidyl aminopeptidase, synthesized as a glycosylated precursor; localizes to the vacuolar membrane; similar to Ste13p
YHR028C	DAP2	S000001070	K.TFIHN#GQN#LTVESITASPDLKR.L	139	0.22	5.81	1000	FIHNGQNLTVESI	Dipeptidyl aminopeptidase, synthesized as a glycosylated precursor; localizes to the vacuolar membrane; similar to Ste13p
YHR028C	DAP2	S000001070	R.YMHTPQENFDGYVESSVHN#VTALAQANR.F	738	4.75	6.002	74.717	VESSVHNVTALAQ	Dipeptidyl aminopeptidase, synthesized as a glycosylated precursor; localizes to the vacuolar membrane; similar to Ste13p
YHR039C	MSC7	S000001081	K.VYLNSDMINHLN#STVQAYFNLWLEK.Q	15	0.94	3.431	35.269	DMINHLNSTVQAY	Protein of unknown function, green fluorescent protein (GFP)-fusion protein localizes to the endoplasmic reticulum; msc7 mutants are defective in directing meiotic recombination events to homologous chromatids
YHR042W	NCP1	S000001084	R.YNMFGLGN#STYEFFNGAAK.K	154	-0.68	3.486	47.808	NMFGLGNSTYEFF	NADP-cytochrome P450 reductase; involved in ergosterol biosynthesis; associated and coordinately regulated with Erg11p
YHR057C	CPR2	S000001099	K.SIYGDTFPDEN#FTLK.H	120	1.3	2.823	1000	DTFPDENFTLKHD	Peptidyl-prolyl cis-trans isomerase (cyclophilin), catalyzes the cis-trans isomerization of peptide bonds N-terminal to proline residues; has a potential role in the secretory pathway
YHR064C	SSZ1	S000001106	K.TLSN#ATSATISIDSLADGFDYHASINR.M	275	3.68	4.449	81.526	TKKTLSNATSATI	Hsp70 protein that interacts with Zuo1p (a DnaJ homolog) to form a ribosome-associated complex that binds the ribosome via the Zuo1p subunit; also involved in pleiotropic drug resistance via sequential activation of PDR1 and PDR5; binds ATP
YHR076W	PTC7	S000001118	K.SGYQSN#NSHGDAYSSGSQSGPFTYK.T	43	0.2	5.769	24.437	KSGYQSNNSHGDA	Mitochondrially localized type 2C protein phosphatase; expression induced by growth on ethanol and by sustained osmotic stress; possible role in carbon source utilization in low oxygen environments
YHR076W	PTC7	S000001118	K.KMDEISTALAEN#SSKETLLTPKK.I	142	-1.11	3.484	1000	STALAENSSKETL	Mitochondrially localized type 2C protein phosphatase; expression induced by growth on ethanol and by sustained osmotic stress; possible role in carbon source utilization in low oxygen environments
YHR079C	IRE1	S000001121	K.TNIVVN#DSGKIVEDEK.V	213	-2.43	4.468	85.529	KTNIVVNDSGKIV	Serine-threonine kinase and endoribonuclease; transmembrane protein that mediates the unfolded protein response (UPR) by regulating Hac1p synthesis through HAC1 mRNA splicing; Kar2p binds inactive Ire1p and releases from it upon ER stress
YHR079C	IRE1	S000001121	K.TIFELGIHSYDGASYN#VTYSTWQQNVLDVPLALQNTFSK.D	298	-1.53	3.161	12.79	YDGASYNVTYSTW	Serine-threonine kinase and endoribonuclease; transmembrane protein that mediates the unfolded protein response (UPR) by regulating Hac1p synthesis through HAC1 mRNA splicing; Kar2p binds inactive Ire1p and releases from it upon ER stress
YHR101C	BIG1	S000001143	R.GN#NTEDFQPFIDSEKR.V	144	0.19	2.57	9.34	VLNLRGNNTEDFQ	Integral membrane protein of the endoplasmic reticulum, required for normal content of cell wall beta-1,6-glucan
YHR114W	BZZ1	S000001156	K.HNILNVDSKPSSGGSTGNGNGGPLHITSLFN#TSR.R	454	-0.9	5.246	15.007	HITSLFNTSRRTR	SH3 domain protein implicated in the regulation of actin polymerization, able to recruit actin polymerization machinery through its SH3 domains, colocalizes with cortical actin patches and Las17p, interacts with type I myosins
YHR132C	ECM14	S000001174	R.FTSDN#YSTLVR.D	41	1.41	2.41	1000	YRFTSDNYSTLVR	Putative metalloprotease with similarity to the zinc carboxypeptidase family, required for normal cell wall assembly
YHR132C	ECM14	S000001174	K.YIN#ETKGDYK.I	295	0.32	2.504	1000	AWYKYINETKGDY	Putative metalloprotease with similarity to the zinc carboxypeptidase family, required for normal cell wall assembly
YHR139C	SPS100	S000001181	K.NVQWFFDACEPTLIASN#STIR.T	181	2.57	5.263	160.027	PTLIASNSTIRTQ	Protein required for spore wall maturation; expressed during sporulation; may be a component of the spore wall
YHR142W	CHS7	S000001184	K.THLILSN#STIIHDFDPLNLNVGVLPR.C	31	3.28	4.251	40.242	THLILSNSTIIHD	Protein of unknown function, involved in chitin biosynthesis by regulating Chs3p export from the ER
YHR151C	YHR151C	S000001194	R.DVMGN#LTIDQLPYVGLNLR.R	60	5.27	5.329	205.128	QRDVMGNLTIDQL	Putative protein of unknown function; YHR151C is synthetically sick with cdc13-1
YHR151C	YHR151C	S000001194	R.VLLNN#ETSMVNEGN#NTR.L	80	-0.7	4.754	24.437	RRVLLNNETSMVN	Putative protein of unknown function; YHR151C is synthetically sick with cdc13-1
YHR151C	YHR151C	S000001194	R.RVLLNN#ETSMVNEGN#NTR.L	89	-0.29	4.135	24.437	SMVNEGNNTRLLT	Putative protein of unknown function; YHR151C is synthetically sick with cdc13-1
YHR151C	YHR151C	S000001194	R.HQN#QTLN#TTYILDK.N	171	0.59	4.631	1000	TEYRHQNQTLNTT	Putative protein of unknown function; YHR151C is synthetically sick with cdc13-1
YHR151C	YHR151C	S000001194	R.HQN#QTLN#TTYILDK.N	175	0.59	4.631	1000	HQNQTLNTTYILD	Putative protein of unknown function; YHR151C is synthetically sick with cdc13-1
YHR151C	YHR151C	S000001194	R.AKN#NTWNIYGK.S	202	-0.16	2.588	24.437	QSDRAKNNTWNIY	Putative protein of unknown function; YHR151C is synthetically sick with cdc13-1
YHR155W	YSP1	S000001198	K.CITTQNEIFDLWIN#DTK.L	1205	2.81	4.505	99.228	IFDLWINDTKLQD	Mitochondrial protein with a potential role in promoting mitochondrial fragmentation during programmed cell death in response to high levels of alpha-factor mating pheromone or the drug amiodarone
YHR188C	GPI16	S000001231	R.SYASDIGAPLFN#STEK.L	184	-0.81	3.505	1000	IGAPLFNSTEKLY	Transmembrane protein subunit of the glycosylphosphatidylinositol transamidase complex that adds GPIs to newly synthesized proteins; human PIG-Tp homolog
YHR202W	YHR202W	S000001245	R.MEN#LTTN#DCSHYGGDSTK.K	577	0.09	2.787	1000	LGLRMENLTTNDC	Putative protein of unknown function; green fluorescent protein (GFP)-fusion protein localizes to the vacuole, while HA-tagged protein is found in the soluble fraction, suggesting cytoplasmic localization
YHR202W	YHR202W	S000001245	R.MEN#LTTN#DCSHYGGDSTK.K	581	0.09	2.787	1000	MENLTTNDCSHYG	Putative protein of unknown function; green fluorescent protein (GFP)-fusion protein localizes to the vacuole, while HA-tagged protein is found in the soluble fraction, suggesting cytoplasmic localization
YHR204W	MNL1	S000001247	K.FN#NSVYSSHLEICQKK.D	517	0.49	2.349	19.843	KRNAKFNNSVYSS	Alpha mannosidase-like protein of the endoplasmic reticulum required for degradation of glycoproteins but not for processing of N-linked oligosaccharides
YHR204W	MNL1	S000001247	K.HSPVLTSN#GTREEDEFK.M	762	-0.67	3.4	1000	SPVLTSNGTREED	Alpha mannosidase-like protein of the endoplasmic reticulum required for degradation of glycoproteins but not for processing of N-linked oligosaccharides
YHR215W	PHO12	S000001258	K.VWLSFTHDTDILNYLTTIGIIDDQNN#LTAEHVPFMENTFHR.S	356	0.42	3.843	0	IIDDQNNLTAEHV	One of three repressible acid phosphatases, a glycoprotein that is transported to the cell surface by the secretory pathway; nearly identical to Pho11p; upregulated by phosphate starvation
YIL004C	BET1	S000001266	R.GSN#QTIDQLGDTFHN#TSVK.L	87	-1.12	2.812	1000	DEIRGSNQTIDQL	Type II membrane protein required for vesicular transport between the endoplasmic reticulum and Golgi complex; v-SNARE with similarity to synaptobrevins
YIL004C	BET1	S000001266	R.GSN#QTIDQLGDTFHN#TSVK.L	99	-1.12	2.812	1000	LGDTFHNTSVKLK	Type II membrane protein required for vesicular transport between the endoplasmic reticulum and Golgi complex; v-SNARE with similarity to synaptobrevins
YIL005W	EPS1	S000001267	K.TLN#ITFSQVNCIESADLCGDENIEYFPEIR.L	85	-0.77	4.192	16.964	EESKTLNITFSQV	ER protein with chaperone and co-chaperone activity, involved in retention of resident ER proteins; has a role in recognizing proteins targeted for ER-associated degradation (ERAD), member of the protein disulfide isomerase family
YIL005W	EPS1	S000001267	K.VALVLPN#KTSNNLFDYPNGYSAK.S	264	0.54	4.119	31.275	VALVLPNKTSNNL	ER protein with chaperone and co-chaperone activity, involved in retention of resident ER proteins; has a role in recognizing proteins targeted for ER-associated degradation (ERAD), member of the protein disulfide isomerase family
YIL005W	EPS1	S000001267	R.TFTN#SKFPN#ITEGELEK.K	299	0.63	3.466	1000	TNSKFPNITEGEL	ER protein with chaperone and co-chaperone activity, involved in retention of resident ER proteins; has a role in recognizing proteins targeted for ER-associated degradation (ERAD), member of the protein disulfide isomerase family
YIL014W	MNT3	S000001276	R.SYDYCFLSGQLDPTAIFAN#STVNPHDLQNR.M	168	0.87	3.196	24.222	PTAIFANSTVNPH	Alpha-1,3-mannosyltransferase, adds the fourth and fifth alpha-1,3-linked mannose residues to O-linked glycans during protein O-glycosylation
YIL015W	BAR1	S000001277	K.FSGDLFTFPM*VNEYPTIVDAPATLAM*TIQGLGAQN#K.S	268	-0.15	7.137	244.181	QGLGAQNKSSCEH	Aspartyl protease secreted into the periplasmic space of mating type a cells, helps cells find mating partners, cleaves and inactivates alpha factor allowing cells to recover from alpha-factor-induced cell cycle arrest
YIL015W	BAR1	S000001277	K.ISLAQANWN#ASEVSK.K	398	0.74	4.74	48.874	LAQANWNASEVSK	Aspartyl protease secreted into the periplasmic space of mating type a cells, helps cells find mating partners, cleaves and inactivates alpha factor allowing cells to recover from alpha-factor-induced cell cycle arrest
YIL015W	BAR1	S000001277	R.STTVLSKPTQNSAMHQSTGAVTQTSN#ETK.L	503	-1.35	3.589	56.956	AVTQTSNETKLEL	Aspartyl protease secreted into the periplasmic space of mating type a cells, helps cells find mating partners, cleaves and inactivates alpha factor allowing cells to recover from alpha-factor-induced cell cycle arrest
YIL015W	BAR1	S000001277	K.SQTTSDPSVAEHSTFN#QTFVHETK.Y	551	2.81	3.18	1000	AEHSTFNQTFVHE	Aspartyl protease secreted into the periplasmic space of mating type a cells, helps cells find mating partners, cleaves and inactivates alpha factor allowing cells to recover from alpha-factor-induced cell cycle arrest
YIL031W	ULP2	S000001293	K.KYVVIPIN#ISYHWFSCIITNLDAILDFHQNKDKNDAINSDEISIN#N#PLVN#ILTFDSLR.Q	527	-1.75	2.774	4.482	YVVIPINISYHWF	Peptidase that deconjugates Smt3/SUMO-1 peptides from proteins, plays a role in chromosome cohesion at centromeric regions and recovery from checkpoint arrest induced by DNA damage or DNA replication defects; potential Cdc28p substrate
YIL039W	TED1	S000001301	R.LKPQVVTVMGDLFSSQWIGDSEFHN#R.T	147	0.36	3.474	1000	GDSEFHNRTKRYI	Conserved phosphoesterase domain-containing protein that acts together with Emp24p/Erv25p in cargo exit from the ER; deletion confers sensitivity to 4-(N-(S-glutathionylacetyl)amino) phenylarsenoxide (GSAO)
YIL039W	TED1	S000001301	K.DNYWIEYETN#TTHPWR.I	266	1.67	4.576	183.277	WIEYETNTTHPWR	Conserved phosphoesterase domain-containing protein that acts together with Emp24p/Erv25p in cargo exit from the ER; deletion confers sensitivity to 4-(N-(S-glutathionylacetyl)amino) phenylarsenoxide (GSAO)
YIL039W	TED1	S000001301	R.KFN#GSTVLLTHVPFYKR.E	307	0.37	4.514	1000	LNERKFNGSTVLL	Conserved phosphoesterase domain-containing protein that acts together with Emp24p/Erv25p in cargo exit from the ER; deletion confers sensitivity to 4-(N-(S-glutathionylacetyl)amino) phenylarsenoxide (GSAO)
YIL041W	GVP36	S000001303	K.YIN#ESVNEFSR.S	92	-1.64	2.485	44.278	DYPKYINESVNEF	BAR domain-containing protein that localizes to both early and late Golgi vesicles; required for adaptation to varying nutrient concentrations, fluid-phase endocytosis, polarization of the actin cytoskeleton, and vacuole biogenesis
YIL067C	YIL067C	S000001329	R.MENPALAQMMDDALDASN#GTIDLYLR.V	634	5.19	6.434	142.996	DALDASNGTIDLY	Uncharacterized protein of unknown function
YIL085C	KTR7	S000001347	K.MN#ASFVMLTR.N	89	0.52	3.657	1000	PAYSKMNASFVML	Putative mannosyltransferase involved in protein glycosylation; member of the KRE2/MNT1 mannosyltransferase family
YIL099W	SGA1	S000001361	R.SNN#TLGAGIGYTN#DTVALGDPK.W	177	1.3	3.308	14.631	AGIGYTNDTVALG	Intracellular sporulation-specific glucoamylase involved in glycogen degradation; induced during starvation of a/a diploids late in sporulation, but dispensable for sporulation
YIL099W	SGA1	S000001361	K.SLSYFN#ASER.S	289	-0.51	1.819	1000	KSLSYFNASERSS	Intracellular sporulation-specific glucoamylase involved in glycogen degradation; induced during starvation of a/a diploids late in sporulation, but dispensable for sporulation
YIL106W	MOB1	S000001368	K.RHAPPPEQLQNVTDFN#YTPSHQKPFLQPQAGTTVTTHQDIK.Q	103	-0.82	4.745	25.137	QNVTDFNYTPSHQ	Component of the mitotic exit network; associates with and is required for the activation and Cdc15p-dependent phosphorylation of the Dbf2p kinase; required for cytokinesis and cell separation; component of the CCR4 transcriptional complex
YIL115C	NUP159	S000001377	K.SSVESPASGSAFGKPSFGTPSFGSGNSSVEPPASGSAFGKPSFGTPSFGSGN#SSAEPPASGSAFGKPSFGTSAFGTASSNETNSGSIFGK.A	590	1.95	4.393	20.59	PSFGSGNSSAEPP	Nucleoporin, subunit of the nuclear pore complex that is found exclusively on the cytoplasmic side, forms a subcomplex with Nup82p and Nsp1p, required for mRNA export
YIL115C	NUP159	S000001377	K.AKSESPFSAFATNITKPSSTTPAFSFGN#STM*N#K.S	877	3.69	3.141	20.279	PAFSFGNSTMNKS	Nucleoporin, subunit of the nuclear pore complex that is found exclusively on the cytoplasmic side, forms a subcomplex with Nup82p and Nsp1p, required for mRNA export
YIL115C	NUP159	S000001377	K.AKSESPFSAFATNITKPSSTTPAFSFGN#STM*N#K.S	881	3.69	3.141	16.996	FGNSTMNKSNTST	Nucleoporin, subunit of the nuclear pore complex that is found exclusively on the cytoplasmic side, forms a subcomplex with Nup82p and Nsp1p, required for mRNA export
YIL119C	RPI1	S000001381	R.IISSSNSNSNSNSNSNSNSNSGSIDENELN#NSNSSSSSAR.Q	82	-1.63	4.326	5.085	IDENELNNSNSSS	Putative transcriptional regulator; overexpression suppresses the heat shock sensitivity of wild-type RAS2 overexpression and also suppresses the cell lysis defect of an mpk1 mutation
YIL135C	VHS2	S000001397	R.FYSYADMLSDDN#NNN#VSNATSTSSTANPLRRPPM*QGHYSFSSSLLNSPSHLPSPPSASASPPQHMNFTNPFIISR.R	214	4.04	3.535	4.54	SDDNNNNVSNATS	Cytoplasmic protein of unknown function; identified as a high-copy suppressor of the synthetic lethality of a sis2 sit4 double mutant, suggesting a role in G1/S phase progression; similar to Mlf3p
YIL140W	AXL2	S000001402	R.VN#ESFTFQISN#DTYK.S	41	-0.31	2.939	1000	PPVARVNESFTFQ	Integral plasma membrane protein required for axial budding in haploid cells, localizes to the incipient bud site and bud neck; glycosylated by Pmt4p; potential Cdc28p substrate
YIL140W	AXL2	S000001402	R.VN#ESFTFQISN#DTYK.S	50	-0.31	2.939	1000	FTFQISNDTYKSS	Integral plasma membrane protein required for axial budding in haploid cells, localizes to the incipient bud site and bud neck; glycosylated by Pmt4p; potential Cdc28p substrate
YIL140W	AXL2	S000001402	K.NALKLDPNEVFN#VTFDR.S	163	0.84	4.169	99.228	DPNEVFNVTFDRS	Integral plasma membrane protein required for axial budding in haploid cells, localizes to the incipient bud site and bud neck; glycosylated by Pmt4p; potential Cdc28p substrate
YIL140W	AXL2	S000001402	K.LGSINLLDAPDWVALDN#ATISGSVPDELLGK.N	304	7.15	4.968	47.844	DWVALDNATISGS	Integral plasma membrane protein required for axial budding in haploid cells, localizes to the incipient bud site and bud neck; glycosylated by Pmt4p; potential Cdc28p substrate
YIL140W	AXL2	S000001402	R.GEWFSYYFLPSQFTDYVNTN#VSLEFTN#SSQDHDWVK.F	382	0.05	2.692	17.009	TDYVNTNVSLEFT	Integral plasma membrane protein required for axial budding in haploid cells, localizes to the incipient bud site and bud neck; glycosylated by Pmt4p; potential Cdc28p substrate
YIL140W	AXL2	S000001402	R.GEWFSYYFLPSQFTDYVNTN#VSLEFTN#SSQDHDWVK.F	389	0.05	2.692	18.225	VSLEFTNSSQDHD	Integral plasma membrane protein required for axial budding in haploid cells, localizes to the incipient bud site and bud neck; glycosylated by Pmt4p; potential Cdc28p substrate
YIL140W	AXL2	S000001402	K.FQSSN#LTLAGEVPK.N	403	1.8	3.455	1000	VKFQSSNLTLAGE	Integral plasma membrane protein required for axial budding in haploid cells, localizes to the incipient bud site and bud neck; glycosylated by Pmt4p; potential Cdc28p substrate
YIL147C	SLN1	S000001409	R.DALQSSLTSYVAGN#K.S	100	-1	3.898	1000	TSYVAGNKSADNW	Histidine kinase osmosensor that regulates a MAP kinase cascade; transmembrane protein with an intracellular kinase domain that signals to Ypd1p and Ssk1p, thereby forming a phosphorelay system similar to bacterial two-component regulators
YIL147C	SLN1	S000001409	K.SVFN#DTTALEHSTIAIISAVYNSQGK.A	224	5.07	5.951	127.793	GLKSVFNDTTALE	Histidine kinase osmosensor that regulates a MAP kinase cascade; transmembrane protein with an intracellular kinase domain that signals to Ypd1p and Ssk1p, thereby forming a phosphorelay system similar to bacterial two-component regulators
YIL147C	SLN1	S000001409	K.VFSIKN#DTFISSAFR.N	272	0.12	3.134	1000	KVFSIKNDTFISS	Histidine kinase osmosensor that regulates a MAP kinase cascade; transmembrane protein with an intracellular kinase domain that signals to Ypd1p and Ssk1p, thereby forming a phosphorelay system similar to bacterial two-component regulators
YIL156W-B	YIL156W-B	S000028511	K.LETLDN#QTMR.N	39	0.27	2.466	1000	KLETLDNQTMRNY	Putative protein of unknown function, originally identified based on homology to <i>Ashbya gossypii</i> and other related yeasts
YIL162W	SUC2	S000001424	K.WHLYFQYNPN#DTVWGTPLFWGHATSDDLTNWEDQPIAIAPK.R	64	3	4.593	9.296	YFQYNPNDTVWGT	Invertase, sucrose hydrolyzing enzyme; a secreted, glycosylated form is regulated by glucose repression, and an intracellular, nonglycosylated enzyme is produced constitutively
YIL162W	SUC2	S000001424	K.NPVLAAN#STQFR.D	165	-1.74	2.824	112.015	NPVLAANSTQFRD	Invertase, sucrose hydrolyzing enzyme; a secreted, glycosylated form is regulated by glucose repression, and an intracellular, nonglycosylated enzyme is produced constitutively
YIL162W	SUC2	S000001424	K.AEPILN#ISNAGPWSR.F	356	6.97	4.929	73.311	KAEPILNISNAGP	Invertase, sucrose hydrolyzing enzyme; a secreted, glycosylated form is regulated by glucose repression, and an intracellular, nonglycosylated enzyme is produced constitutively
YIL173W	VTH1	S000001435	R.LVHN#STGLYTTGDLGNIIMYIPYR.S	479	2.2	5.538	126.676	TWRLVHNSTGLYT	Putative membrane glycoprotein with strong similarity to Vth2p and Pep1p/Vps10p, may be involved in vacuolar protein sorting
YIL173W	VTH1	S000001435	K.IVEIVFNPYFN#SSAYLFGSK.G	769	-0.91	5.435	76.733	VFNPYFNSSAYLF	Putative membrane glycoprotein with strong similarity to Vth2p and Pep1p/Vps10p, may be involved in vacuolar protein sorting
YIR006C	PAN1	S000001445	R.SIVTN#GSNTVSGANCR.K	284	-3.06	4.352	53.534	FRSIVTNGSNTVS	Part of actin cytoskeleton-regulatory complex Pan1p-Sla1p-End3p, associates with actin patches on the cell cortex; promotes protein-protein interactions essential for endocytosis; previously thought to be a subunit of poly(A) ribonuclease
YIR033W	MGA2	S000001472	K.ITSETPLN#QSMLYLPSDSISR.E	187	3.08	4.19	1000	TSETPLNQSMLYL	ER membrane protein involved in regulation of OLE1 transcription, acts with homolog Spt23p; inactive ER form dimerizes and one subunit is then activated by ubiquitin/proteasome-dependent processing followed by nuclear targeting
YJL002C	OST1	S000003539	R.FSSN#ETLAIVYSHNAPLNQVVNLRR.D	217	0.69	3.854	107.966	IPRFSSNETLAIV	Alpha subunit of the oligosaccharyltransferase complex of the ER lumen, which catalyzes asparagine-linked glycosylation of newly synthesized proteins
YJL002C	OST1	S000003539	R.FPIFGGWNYN#FTVGWTNK.L	336	-0.06	4.132	31.275	FGGWNYNFTVGWT	Alpha subunit of the oligosaccharyltransferase complex of the ER lumen, which catalyzes asparagine-linked glycosylation of newly synthesized proteins
YJL002C	OST1	S000003539	K.FVASIPILNGPPDTVYDNVELSVFLPEGAEIFDIDSPVPFTN#VSIETQK.S	400	1.03	2.763	8.981	SPVPFTNVSIETQ	Alpha subunit of the oligosaccharyltransferase complex of the ER lumen, which catalyzes asparagine-linked glycosylation of newly synthesized proteins
YJL019W	MPS3	S000003556	K.FTVEN#VTQWQDQLVK.Q	278	0.28	2.906	1000	HKFTVENVTQWQD	Essential integral membrane protein required for spindle pole body duplication and for nuclear fusion, localizes to the spindle pole body half bridge, interacts with DnaJ-like chaperone Jem1p and with centrin homolog Cdc31p
YJL038C	YJL038C	S000003575	K.VPIIEGQIQN#ISAK.Y	62	-0.7	3.563	1000	IEGQIQNISAKYE	Putative protein of unknown function; expression induced during sporulation and repressed during vegetative growth by Sum1p and Hst1p; similar to adjacent open reading frame, YJL037W
YJL041W	NSP1	S000003577	K.NNN#ETSKPAFSFGAK.S	353	-0.03	3.368	9.34	PAEKNNNETSKPA	Essential component of the nuclear pore complex, which mediates nuclear import and export
YJL041W	NSP1	S000003577	K.LNSKPVELKPVSLDN#K.T	634	-0.01	2.951	61.48	KPVSLDNKTLDDL	Essential component of the nuclear pore complex, which mediates nuclear import and export
YJL052W	TDH1	S000003588	K.KVVITAPSSSAPMFVVGVN#HTK.Y	134	0	5.456	1000	MFVVGVNHTKYTP	Glyceraldehyde-3-phosphate dehydrogenase, isozyme 1, involved in glycolysis and gluconeogenesis; tetramer that catalyzes the reaction of glyceraldehyde-3-phosphate to 1,3 bis-phosphoglycerate; detected in the cytoplasm and cell-wall
YJL053W	PEP8	S000003589	K.KVTSSTSSSSSN#GSVDVRK.N	104	1.85	2.791	1000	TSSSSSNGSVDVR	Vacuolar protein sorting protein that forms part of the multimeric membrane-associated retromer complex along with Vps35p, Vps29p, Vps17p, and Vps5p; essential for endosome-to-Golgi retrograde protein transport
YJL062W	LAS21	S000003598	K.SITTGSTPSFIDLLLNVAQDIDSNDLSEHDSWLQQFIQHN#NTIR.F	145	-1.11	3.674	7.71	QQFIQHNNTIRFM	Integral plasma membrane protein involved in the synthesis of the glycosylphosphatidylinositol (GPI) core structure; mutations affect cell wall integrity
YJL062W	LAS21	S000003598	K.LFPQQWFDFADPTHSFFVSDFTQVDNN#VTR.N	185	-1.02	3.287	9.34	FTQVDNNVTRNLP	Integral plasma membrane protein involved in the synthesis of the glycosylphosphatidylinositol (GPI) core structure; mutations affect cell wall integrity
YJL073W	JEM1	S000003609	K.IVFN#ETYKGSFGK.L	106	-0.81	3.111	1000	FEKIVFNETYKGS	DnaJ-like chaperone required for nuclear membrane fusion during mating, localizes to the ER membrane; exhibits genetic interactions with KAR2
YJL073W	JEM1	S000003609	K.YLSLN#ETIR.N	148	0.56	2.222	1000	AKYLSLNETIRNK	DnaJ-like chaperone required for nuclear membrane fusion during mating, localizes to the ER membrane; exhibits genetic interactions with KAR2
YJL074C	SMC3	S000003610	K.TYRNETIIDNFSPHQNVIIGSN#GSGK.S	34	1.9	3.379	33.358	NVIIGSNGSGKSN	Subunit of the multiprotein cohesin complex required for sister chromatid cohesion in mitotic cells; also required, with Rec8p, for cohesion and recombination during meiosis; phylogenetically conserved SMC chromosomal ATPase family member
YJL078C	PRY3	S000003614	K.YN#YSNPGFSESTGHFTQVVWK.S	101	0.57	2.407	59.298	GEISKYNYSNPGF	Protein of unknown function, has similarity to Pry1p and Pry2p and to the plant PR-1 class of pathogen related proteins
YJL084C	ALY2	S000003620	K.RVLSLSSSLHSSPN#NSGFAHSALGNLSNESLR.S	813	-1.45	4.221	5.085	SLHSSPNNSGFAH	Cytoplasmic protein of unknown function that interacts with the cyclin Pcl7p; phosphorylated in vitro by the cyclin-CDK complex, Pcl7p-Pho85p; identified as a potential Cdc28p substrate; mRNA is cell cycle regulated, peaking in M phase
YJL130C	URA2	S000003666	R.TITLPGLINIATYVPN#ASHVIK.G	1519	1.11	3.227	65.246	IATYVPNASHVIK	Bifunctional carbamoylphosphate synthetase (CPSase)-aspartate transcarbamylase (ATCase), catalyzes the first two enzymatic steps in the de novo biosynthesis of pyrimidines; both activities are subject to feedback inhibition by UTP
YJL139C	YUR1	S000003675	R.N#SYDDYTLN#YTR.Q	77	0.54	2.679	1000	YDDYTLNYTRQND	Mannosyltransferase of the KTR1 family, involved in protein N-glycosylation; located in the Golgi apparatus
YJL139C	YUR1	S000003675	R.NSYDDYTLN#YTRQN#DSDSFHLR.E	82	1.13	3.347	74.853	LNYTRQNDSDSFH	Mannosyltransferase of the KTR1 family, involved in protein N-glycosylation; located in the Golgi apparatus
YJL139C	YUR1	S000003675	R.EN#ATILM*LVR.N	92	1.45	2.477	1000	SFHLRENATILML	Mannosyltransferase of the KTR1 family, involved in protein N-glycosylation; located in the Golgi apparatus
YJL158C	CIS3	S000003694	K.TSTN#ATSSSCATPSLK.D	114	-2	3.33	1000	ASKTSTNATSSSC	Mannose-containing glycoprotein constituent of the cell wall; member of the PIR (proteins with internal repeats) family
YJL171C	YJL171C	S000003707	K.DITN#N#ESCTCEVGDRVWFSGK.N	51	4.43	3.146	1000	FKDITNNESCTCE	GPI-anchored cell wall protein of unknown function; induced in response to cell wall damaging agents and by mutations in genes involved in cell wall biogenesis; sequence similarity to YBR162C/TOS1, a covalently bound cell wall protein
YJL171C	YJL171C	S000003707	K.QFAFYTSPGFTVN#N#SR.S	99	-7.13	3.324	1000	SPGFTVNNSRSSS	GPI-anchored cell wall protein of unknown function; induced in response to cell wall damaging agents and by mutations in genes involved in cell wall biogenesis; sequence similarity to YBR162C/TOS1, a covalently bound cell wall protein
YJL171C	YJL171C	S000003707	K.N#SSSIGYYDLPAIWLLNDHIAR.T	219	-0.07	2.9	64.827	PTETEKNSSSIGY	GPI-anchored cell wall protein of unknown function; induced in response to cell wall damaging agents and by mutations in genes involved in cell wall biogenesis; sequence similarity to YBR162C/TOS1, a covalently bound cell wall protein
YJL171C	YJL171C	S000003707	R.TSQYPTNAN#CSCWASGCGEYDIFEAMN#GTEK.N	249	0.77	6.638	24.243	QYPTNANCSCWAS	GPI-anchored cell wall protein of unknown function; induced in response to cell wall damaging agents and by mutations in genes involved in cell wall biogenesis; sequence similarity to YBR162C/TOS1, a covalently bound cell wall protein
YJL171C	YJL171C	S000003707	R.TSQYPTNAN#CSCWASGCGEYDIFEAMN#GTEK.N	267	0.77	6.638	119.88	DIFEAMNGTEKNH	GPI-anchored cell wall protein of unknown function; induced in response to cell wall damaging agents and by mutations in genes involved in cell wall biogenesis; sequence similarity to YBR162C/TOS1, a covalently bound cell wall protein
YJL172W	CPS1	S000003708	K.HSVDTILHDPAFRN#SSIEK.L	88	0.38	3.11	1000	HDPAFRNSSIEKL	Vacuolar carboxypeptidase yscS; expression is induced under low-nitrogen conditions
YJL172W	CPS1	S000003708	K.VNELGLLYTWEGSDPDLKPLLLMAHQDVVPVN#N#ETLSSWK.F	176	4.22	5.951	58.945	DVVPVNNETLSSW	Vacuolar carboxypeptidase yscS; expression is induced under low-nitrogen conditions
YJL172W	CPS1	S000003708	K.YYWN#LSK.N	525	0.82	2.26	1000	DTKYYWNLSKNIY	Vacuolar carboxypeptidase yscS; expression is induced under low-nitrogen conditions
YJL186W	MNN5	S000003722	K.LN#FSIPQR.E	136	0.11	2.631	1000	TLSGKLNFSIPQR	Alpha-1,2-mannosyltransferase, responsible for addition of the second alpha-1,2-linked mannose of the branches on the mannan backbone of oligosaccharides, localizes to an early Golgi compartment
YJL186W	MNN5	S000003722	K.NLDLAFN#TTSFN#DTGLILWPDFWR.R	259	-1.74	3.925	7.71	NLDLAFNTTSFND	Alpha-1,2-mannosyltransferase, responsible for addition of the second alpha-1,2-linked mannose of the branches on the mannan backbone of oligosaccharides, localizes to an early Golgi compartment
YJL186W	MNN5	S000003722	K.N#LDLAFNTTSFN#DTGLILWPDFWR.R	264	-5.85	3.115	18.603	FNTTSFNDTGLIL	Alpha-1,2-mannosyltransferase, responsible for addition of the second alpha-1,2-linked mannose of the branches on the mannan backbone of oligosaccharides, localizes to an early Golgi compartment
YJL192C	SOP4	S000003728	R.LDLAASN#ITGFVSTR.T	35	-1.47	2.713	1000	LDLAASNITGFVS	ER-membrane protein; suppressor of pma1-7, deletion of SOP4 slows down the export of wild-type Pma1p and Pma1-7 from the ER
YJL192C	SOP4	S000003728	K.NLEN#GTLQLNAFK.N	115	0.14	3.439	71.753	EFKNLENGTLQLN	ER-membrane protein; suppressor of pma1-7, deletion of SOP4 slows down the export of wild-type Pma1p and Pma1-7 from the ER
YJL192C	SOP4	S000003728	R.N#VSIFSTGIVGNILNSR.W	170	3.29	4.41	97.596	SYLQARNVSIFST	ER-membrane protein; suppressor of pma1-7, deletion of SOP4 slows down the export of wild-type Pma1p and Pma1-7 from the ER
YJR015W	YJR015W	S000003776	K.STILPVAQTIEEYYHTFYTLNYLPPLLTN#ITQVYR.Y	270	-0.46	4.322	42.869	LPPLLTNITQVYR	Putative protein of unknown function; localizes to the endoplasmic reticulum and cytoplasm; predicted to encode a membrane transporter based on phylogenetic analysis; YJR015W is a non-essential gene
YJR051W	OSM1	S000003812	K.VYEN#YTNNINFYMSK.N	355	-0.63	5.062	76.733	SDKVYENYTNNIN	Fumarate reductase, catalyzes the reduction of fumarate to succinate, required for the reoxidation of intracellular NADH under anaerobic conditions; mutations cause osmotic sensitivity
YJR059W	PTK2	S000003820	K.NNASVGFSN#GSVSSHK.S	96	-0.25	3.116	78.156	ASVGFSNGSVSSH	Putative serine/threonine protein kinase involved in regulation of ion transport across plasma membrane; enhances spermine uptake
YJR061W	YJR061W	S000003822	K.LLN#ASNIYNIASQVEK.E	862	0.29	4.836	37.54	NVEKLLNASNIYN	Putative protein of unknown function; non-essential gene with similarity to Mnn4, a putative membrane protein involved in glycosylation; transcription repressed by Rm101p
YJR065C	ARP3	S000003826	K.KSSGVGAPSAVSNEASYFGN#STSATNFNGATGGLLSNNLSGKR.G	65	1.32	5.038	29.667	EASYFGNSTSATN	Essential component of the Arp2/3 complex, which is a highly conserved actin nucleation center required for the motility and integrity of actin patches; involved in endocytosis and membrane growth and polarity
YJR104C	SOD1	S000003865	R.GFHIHEFGDATN#GCVSAGPHFNPFK.K	56	-1.24	7.121	110.756	EFGDATNGCVSAG	Cytosolic superoxide dismutase; some mutations are analogous to those that cause ALS (amyotrophic lateral sclerosis) in humans
YJR116W	YJR116W	S000003877	-.MNAN#STTTAIGLTSPFEK.L	4	0.74	4.844	36.655	XXXMNANSTTTAI	Putative protein of unknown function
YJR126C	VPS70	S000003887	K.IYNWYIAWHSN#LSSAFPQDDEVNSLAK.R	670	-0.32	2.945	32.159	YIAWHSNLSSAFP	Protein of unknown function involved in vacuolar protein sorting
YJR131W	MNS1	S000003892	R.GNQPLGWIIVDSVDTLM*LMYN#SSTLYK.S	96	3.91	4.347	71.513	TLMLMYNSSTLYK	Alpha-1,2-mannosidase involved in ER quality control; catalyzes the removal of one mannose residue from Man9GlcNAc to produce a single isomer of Man8GlcNAc in N-linked oligosaccharide biosynthesis; integral to ER membrane
YJR131W	MNS1	S000003892	R.MLGGLLSAYHLSDVLEVGN#K.T	155	0.68	3.22	1000	DVLEVGNKTVYLN	Alpha-1,2-mannosidase involved in ER quality control; catalyzes the removal of one mannose residue from Man9GlcNAc to produce a single isomer of Man8GlcNAc in N-linked oligosaccharide biosynthesis; integral to ER membrane
YJR131W	MNS1	S000003892	K.YLAYLTGN#R.T	224	0.25	2.744	1000	LAYLTGNRTYWEL	Alpha-1,2-mannosidase involved in ER quality control; catalyzes the removal of one mannose residue from Man9GlcNAc to produce a single isomer of Man8GlcNAc in N-linked oligosaccharide biosynthesis; integral to ER membrane
YKL034W	TUL1	S000001517	R.TEHNTFVN#M*TYTDSFR.N	52	0.98	4.277	97.748	EHNTFVNMTYTDS	Golgi-localized RING-finger ubiquitin ligase (E3), involved in ubiquitinating and sorting membrane proteins that contain polar transmembrane domains to multivesicular bodies for delivery to the vacuole for quality control purposes
YKL034W	TUL1	S000001517	R.TEHNTFVN#MTYTDSFRN#ITGLK.L	61	0.58	3.98	39.016	YTDSFRNITGLKL	Golgi-localized RING-finger ubiquitin ligase (E3), involved in ubiquitinating and sorting membrane proteins that contain polar transmembrane domains to multivesicular bodies for delivery to the vacuole for quality control purposes
YKL034W	TUL1	S000001517	K.LSYQDMLNNPLQN#ATYPLPGK.D	79	-0.95	4.418	59.298	LNNPLQNATYPLP	Golgi-localized RING-finger ubiquitin ligase (E3), involved in ubiquitinating and sorting membrane proteins that contain polar transmembrane domains to multivesicular bodies for delivery to the vacuole for quality control purposes
YKL034W	TUL1	S000001517	K.LIDDELNWPLGRPAN#LSSLPPINVVSGLLYSPDCGVR.L	356	-0.06	4.913	12.79	PLGRPANLSSLPP	Golgi-localized RING-finger ubiquitin ligase (E3), involved in ubiquitinating and sorting membrane proteins that contain polar transmembrane domains to multivesicular bodies for delivery to the vacuole for quality control purposes
YKL046C	DCW1	S000001529	R.N#FTNPPENEPQWLYLAQAVFNTMALR.W	133	0.87	4.635	6.591	MTAAERNFTNPPE	Putative mannosidase, GPI-anchored membrane protein required for cell wall biosynthesis in bud formation;homologous to Dfg5p
YKL046C	DCW1	S000001529	R.YTGN#QTYVDWAEK.V	203	1.21	4.113	1000	LARYTGNQTYVDW	Putative mannosidase, GPI-anchored membrane protein required for cell wall biosynthesis in bud formation;homologous to Dfg5p
YKL046C	DCW1	S000001529	K.VYEWM*VGVNLISN#GTYK.Y	225	0.34	3.837	84.609	GVNLISNGTYKYV	Putative mannosidase, GPI-anchored membrane protein required for cell wall biosynthesis in bud formation;homologous to Dfg5p
YKL046C	DCW1	S000001529	K.YVYDGVSIDDN#CTK.V	240	-0.28	3.185	1000	GVSIDDNCTKVTS	Putative mannosidase, GPI-anchored membrane protein required for cell wall biosynthesis in bud formation;homologous to Dfg5p
YKL046C	DCW1	S000001529	K.VTSYQWTYNQGLLLAGSAYLYN#FTGSDLWHTR.T	265	-0.05	5.674	88.056	GSAYLYNFTGSDL	Putative mannosidase, GPI-anchored membrane protein required for cell wall biosynthesis in bud formation;homologous to Dfg5p
YKL046C	DCW1	S000001529	K.EFLN#ASQVFFHDGIVYEAACQGPNSCNTDQR.S	281	1.48	6.464	189.242	RTKEFLNASQVFF	Putative mannosidase, GPI-anchored membrane protein required for cell wall biosynthesis in bud formation;homologous to Dfg5p
YKL046C	DCW1	S000001529	R.NQIMSWLN#TSAIAAAK.S	337	0.11	4.496	115.974	QIMSWLNTSAIAA	Putative mannosidase, GPI-anchored membrane protein required for cell wall biosynthesis in bud formation;homologous to Dfg5p
YKL046C	DCW1	S000001529	K.SCSGGTDGHTCGLN#WFN#GTWDGMYGLGEQMSALEVMVNTR.A	362	9.19	4.422	83.229	CGLNWFNGTWDGM	Putative mannosidase, GPI-anchored membrane protein required for cell wall biosynthesis in bud formation;homologous to Dfg5p
YKL068W	NUP100	S000001551	K.SPN#GSTSIPMIENEK.I	785	-0.64	3.581	71.949	PQSKSPNGSTSIP	Subunit of the nuclear pore complex (NPC) that is localized to both sides of the pore; contains a repetitive GLFG motif that interacts with mRNA export factor Mex67p and with karyopherin Kap95p; homologous to Nup116p
YKL073W	LHS1	S000001556	K.QHPGLEMVSTN#R.S	128	0.26	2.772	1000	LEMVSTNRSTIAF	Molecular chaperone of the endoplasmic reticulum lumen, involved in polypeptide translocation and folding; member of the Hsp70 family; localizes to the lumen of the ER; regulated by the unfolded protein response pathway
YKL073W	LHS1	S000001556	K.LSN#ESELYDVFTR.G	458	0.6	4.404	1000	YSFKLSNESELYD	Molecular chaperone of the endoplasmic reticulum lumen, involved in polypeptide translocation and folding; member of the Hsp70 family; localizes to the lumen of the ER; regulated by the unfolded protein response pathway
YKL073W	LHS1	S000001556	R.GSAYPN#KTSILTN#TTDSIPN#NFTIDLFENGK.L	474	4.02	3.708	25.731	RGSAYPNKTSILT	Molecular chaperone of the endoplasmic reticulum lumen, involved in polypeptide translocation and folding; member of the Hsp70 family; localizes to the lumen of the ER; regulated by the unfolded protein response pathway
YKL073W	LHS1	S000001556	K.TSILTN#TTDSIPN#NFTIDLFENGK.L	481	3.72	4.239	49.312	KTSILTNTTDSIP	Molecular chaperone of the endoplasmic reticulum lumen, involved in polypeptide translocation and folding; member of the Hsp70 family; localizes to the lumen of the ER; regulated by the unfolded protein response pathway
YKL073W	LHS1	S000001556	K.CSSGVAYN#ITFDLSSDR.L	527	1.49	2.863	1000	SSGVAYNITFDLS	Molecular chaperone of the endoplasmic reticulum lumen, involved in polypeptide translocation and folding; member of the Hsp70 family; localizes to the lumen of the ER; regulated by the unfolded protein response pathway
YKL073W	LHS1	S000001556	K.SRNNN#ETESTVINSADDKTTIVNDK.T	844	-0.36	6.554	24.437	EKSRNNNETESTV	Molecular chaperone of the endoplasmic reticulum lumen, involved in polypeptide translocation and folding; member of the Hsp70 family; localizes to the lumen of the ER; regulated by the unfolded protein response pathway
YKL080W	VMA5	S000001563	K.IIEILQGLN#ETSTNAYR.T	90	0.44	3.962	51.004	EILQGLNETSTNA	Subunit C of the eight-subunit V1 peripheral membrane domain of vacuolar H+-ATPase (V-ATPase), an electrogenic proton pump found throughout the endomembrane system; required for the V1 domain to assemble onto the vacuolar membrane
YKL096W	CWP1	S000001579	R.SGSDLQYLSVYSDN#GTLK.L	45	1.85	3.063	1000	LSVYSDNGTLKLG	Cell wall mannoprotein, linked to a beta-1,3- and beta-1,6-glucan heteropolymer through a phosphodiester bond; involved in cell wall organization
YKL100C	YKL100C	S000001583	R.NN#SSSANQSASNKELEQVFEQINAIVENHNNK.L	23	3.61	3.401	0	SRAFRNNSSSANQ	Putative protein of unknown function with similarity to a human minor histocompatibility antigen; YKL100C is not an essential gene
YKL140W	TGL1	S000001623	R.FIEFFNPGN#VSVK.T	424	0.09	3.082	5.085	EFFNPGNVSVKTN	Steryl ester hydrolase, one of three gene products (Yeh1p, Yeh2p, Tgl1p) responsible for steryl ester hydrolase activity and involved in sterol homeostasis; localized to lipid particle membranes
YKL150W	MCR1	S000001633	K.MTSHLFGLKPN#DTVSFKGPIMK.W	140	-1.41	2.674	1000	LFGLKPNDTVSFK	Mitochondrial NADH-cytochrome b5 reductase, involved in ergosterol biosynthesis
YKL157W	APE2	S000001640	R.VVDLLLDKDN#STLDR.I	381	1.48	2.868	1000	LLLDKDNSTLDRI	Zinc-dependent metallopeptidase yscII, may have a role in obtaining leucine from dipeptide substrates; sequence coordinates have changed since RT-PCR analysis showed that the adjacent ORF YKL158W comprises the 5' exon of APE2/YKL157W
YKL165C	MCD4	S000001648	R.SLVMNN#ATYGISHTR.M	90	0.22	3.446	9.34	RSLVMNNATYGIS	Protein involved in glycosylphosphatidylinositol (GPI) anchor synthesis; multimembrane-spanning protein that localizes to the endoplasmic reticulum; highly conserved among eukaryotes
YKL165C	MCD4	S000001648	K.SNPVNFDSFFN#QSTHTYSFGSPDILPMFK.D	138	-0.22	2.907	44.973	NFDSFFNQSTHTY	Protein involved in glycosylphosphatidylinositol (GPI) anchor synthesis; multimembrane-spanning protein that localizes to the endoplasmic reticulum; highly conserved among eukaryotes
YKL165C	MCD4	S000001648	R.HLDQLFHN#STLN#STLDYEIR.Q	198	0.3	4.923	1000	LDQLFHNSTLNST	Protein involved in glycosylphosphatidylinositol (GPI) anchor synthesis; multimembrane-spanning protein that localizes to the endoplasmic reticulum; highly conserved among eukaryotes
YKL165C	MCD4	S000001648	R.HLDQLFHN#STLN#STLDYEIR.Q	202	0.3	4.923	1000	FHNSTLNSTLDYE	Protein involved in glycosylphosphatidylinositol (GPI) anchor synthesis; multimembrane-spanning protein that localizes to the endoplasmic reticulum; highly conserved among eukaryotes
YKL165C	MCD4	S000001648	K.FFADDKTAFIFTADHGMSAFGSHGDGHPN#NTR.T	286	0.29	4.477	27.055	HGDGHPNNTRTPL	Protein involved in glycosylphosphatidylinositol (GPI) anchor synthesis; multimembrane-spanning protein that localizes to the endoplasmic reticulum; highly conserved among eukaryotes
YKL165C	MCD4	S000001648	R.TPLVAWGAGLNKPVHNPFPVSDN#YTENWELSSIKR.N	312	-0.38	7.665	45.026	PFPVSDNYTENWE	Protein involved in glycosylphosphatidylinositol (GPI) anchor synthesis; multimembrane-spanning protein that localizes to the endoplasmic reticulum; highly conserved among eukaryotes
YKL187C	YKL187C	S000001670	K.YSDN#ATETLDGLSR.L	154	0.45	3.429	1000	LLKYSDNATETLD	Putative protein of unknown function; the authentic, non-tagged protein is detected in a phosphorylated state in highly purified mitochondria in high-throughput studies
YKL201C	MNN4	S000001684	R.NYILTTQSHPLSISIIESDN#STYQVPLQTEK.S	307	-0.51	3.804	28.351	SIIESDNSTYQVP	Putative positive regulator of mannosylphosphate transferase (Mnn6p), involved in mannosylphosphorylation of N-linked oligosaccharides; expression increases in late-logarithmic and stationary growth phases
YKL201C	MNN4	S000001684	K.NLVQSGLLQEYINDNIN#STNK.R	337	0.2	4.446	19.843	YINDNINSTNKRK	Putative positive regulator of mannosylphosphate transferase (Mnn6p), involved in mannosylphosphorylation of N-linked oligosaccharides; expression increases in late-logarithmic and stationary growth phases
YKL201C	MNN4	S000001684	K.AGFIEVFTNLYNSFN#VTAYR.Q	853	0.76	5.011	33.657	NLYNSFNVTAYRQ	Putative positive regulator of mannosylphosphate transferase (Mnn6p), involved in mannosylphosphorylation of N-linked oligosaccharides; expression increases in late-logarithmic and stationary growth phases
YKL201C	MNN4	S000001684	K.SMN#QTTLDQVTK.I	915	0.48	2.453	1000	DLSKSMNQTTLDQ	Putative positive regulator of mannosylphosphate transferase (Mnn6p), involved in mannosylphosphorylation of N-linked oligosaccharides; expression increases in late-logarithmic and stationary growth phases
YKL204W	EAP1	S000001687	K.SATSLPSLDNNNQVPSSN#VSVVNNDGNSTPHQSGSR.L	361	3.58	5.007	7.71	NQVPSSNVSVVNN	eIF4E-associated protein, binds eIF4E and inhibits cap-dependent translation, also functions independently of eIF4E to maintain genetic stability; plays a role in cell growth, implicated in the TOR signaling cascade
YKL216W	URA1	S000001699	K.FLN#NTYENPFMNASGVHCMTTQELDELANSK.A	11	5.31	4.149	10.77	LTTKFLNNTYENP	Dihydroorotate dehydrogenase, catalyzes the fourth enzymatic step in the de novo biosynthesis of pyrimidines, converting dihydroorotic acid into orotic acid
YKL220C	FRE2	S000001703	K.NCASYSDALQN#MTNSEFYDVLN#NGTR.H	108	0.32	2.921	15.007	YSDALQNMTNSEF	Ferric reductase and cupric reductase, reduces siderophore-bound iron and oxidized copper prior to uptake by transporters; expression induced by low iron levels but not by low copper levels
YKL220C	FRE2	S000001703	K.GSAN#LTYPVEMDTQLRK.A	134	-0.68	3.934	1000	YVKGSANLTYPVE	Ferric reductase and cupric reductase, reduces siderophore-bound iron and oxidized copper prior to uptake by transporters; expression induced by low iron levels but not by low copper levels
YKR005C	YKR005C	S000001713	K.LSYFVGQN#NTLFR.N	152	0.56	3.079	9.34	SYFVGQNNTLFRN	Putative protein of unknown function
YKR016W	YKR016W	S000001724	K.SNQNMLTNLSQLN#ETLK.E	190	0.26	4.163	51.004	TNLSQLNETLKEA	Protein of unknown function; non-tagged protein is detected in purified mitochondria in high-throughput studies; null mutant displays decreased frequency of mitochondrial genome loss and severe growth defect in minimal glycerol media
YKR016W	YKR016W	S000001724	K.TGNPSN#ATDFDSVYAR.V	475	0.16	3.361	53.534	KTGNPSNATDFDS	Protein of unknown function; non-tagged protein is detected in purified mitochondria in high-throughput studies; null mutant displays decreased frequency of mitochondrial genome loss and severe growth defect in minimal glycerol media
YKR061W	KTR2	S000001769	K.LSSNTYNDEPLN#K.T	81	-0.57	4.016	65.44	YNDEPLNKTKGIK	Mannosyltransferase involved in N-linked protein glycosylation; member of the KRE2/MNT1 mannosyltransferase family
YKR068C	BET3	S000001776	K.IFLNITPN#ITNWSHNK.D	104	-0.78	3.966	7.971	FLNITPNITNWSH	Hydrophilic protein that acts in conjunction with SNARE proteins in targeting and fusion of ER to Golgi transport vesicles; component of the TRAPP (transport protein particle) complex
YLL006W	MMM1	S000003929	K.QTSN#NSEFN#VSKN#GSFK.G	50	-0.93	2.589	24.437	DLKQTSNNSEFNV	Mitochondrial outer membrane protein, component of the Mdm10-Mdm12-Mmm1 complex involved in import and assembly of outer membrane beta-barrel proteins
YLL006W	MMM1	S000003929	K.QTSNNSEFN#VSK.N	55	-0.63	3.488	31.275	SNNSEFNVSKNGS	Mitochondrial outer membrane protein, component of the Mdm10-Mdm12-Mmm1 complex involved in import and assembly of outer membrane beta-barrel proteins
YLL006W	MMM1	S000003929	K.QTSNN#SEFN#VSKN#GSFK.G	59	-2.46	3.742	53.71	EFNVSKNGSFKGL	Mitochondrial outer membrane protein, component of the Mdm10-Mdm12-Mmm1 complex involved in import and assembly of outer membrane beta-barrel proteins
YLL031C	GPI13	S000003954	R.HVLDN#ISSQNETSKLPPRFNK.A	66	-0.02	3.762	6.32	SRHVLDNISSQNE	ER membrane localized phosphoryltransferase that adds phosphoethanolamine onto the third mannose residue of the glycosylphosphatidylinositol (GPI) anchor precursor; similar to human PIG-O protein
YLL031C	GPI13	S000003954	R.HVLDNISSQN#ETSK.L	71	0.37	2.589	84.359	DNISSQNETSKLP	ER membrane localized phosphoryltransferase that adds phosphoethanolamine onto the third mannose residue of the glycosylphosphatidylinositol (GPI) anchor precursor; similar to human PIG-O protein
YLL031C	GPI13	S000003954	K.N#ISNTPPTSDPEK.F	411	-0.05	3.17	27.055	LEPLAKNISNTPP	ER membrane localized phosphoryltransferase that adds phosphoethanolamine onto the third mannose residue of the glycosylphosphatidylinositol (GPI) anchor precursor; similar to human PIG-O protein
YLL051C	FRE6	S000003974	K.KFSN#ISLEQYYSSLN#N#ASSHALEDYGSIESLSTSIR.V	112	4.89	3.898	1000	VDKKFSNISLEQY	Putative ferric reductase with similarity to Fre2p; expression induced by low iron levels
YLL051C	FRE6	S000003974	K.KFSN#ISLEQYYSSLN#N#ASSHALEDYGSIESLSTSIR.V	124	4.89	3.898	1000	YYSSLNNASSHAL	Putative ferric reductase with similarity to Fre2p; expression induced by low iron levels
YLR001C	YLR001C	S000003991	K.TGHVQYLNELQN#FTLFAPINSAFIK.G	68	3.93	4.798	36.556	YLNELQNFTLFAP	Putative protein of unknown function; the authentic, non-tagged protein is detected in highly purified mitochondria in high-throughput studies; YLR001C is not an essential gene
YLR001C	YLR001C	S000003991	R.DLEN#GTYLEKR.A	112	0.54	2.043	1000	QVRDLENGTYLEK	Putative protein of unknown function; the authentic, non-tagged protein is detected in highly purified mitochondria in high-throughput studies; YLR001C is not an essential gene
YLR001C	YLR001C	S000003991	K.IFSDFISSFSNYN#AYTN#SSTVLVPLDVNFRK.F	200	0.01	5.057	47.743	NYNAYTNSSTVLV	Putative protein of unknown function; the authentic, non-tagged protein is detected in highly purified mitochondria in high-throughput studies; YLR001C is not an essential gene
YLR001C	YLR001C	S000003991	K.SNSEGTSVSVN#NSDYSPISNR.I	291	-0.81	4.124	38.371	GTSVSVNNSDYSP	Putative protein of unknown function; the authentic, non-tagged protein is detected in highly purified mitochondria in high-throughput studies; YLR001C is not an essential gene
YLR001C	YLR001C	S000003991	K.YLHGLN#CSEFVK.E	333	0.06	2.726	1000	KYLHGLNCSEFVK	Putative protein of unknown function; the authentic, non-tagged protein is detected in highly purified mitochondria in high-throughput studies; YLR001C is not an essential gene
YLR001C	YLR001C	S000003991	K.ILNTKPYEIGN#TSIYSIDDDLQLPGDLVLSLAPENHCSISLM*LLK.E	450	-1.95	3.499	8.043	KPYEIGNTSIYSI	Putative protein of unknown function; the authentic, non-tagged protein is detected in highly purified mitochondria in high-throughput studies; YLR001C is not an essential gene
YLR001C	YLR001C	S000003991	K.FLELHLIPAN#VTQNLLDCN#GSISTK.L	679	1.81	2.692	11.721	LHLIPANVTQNLL	Putative protein of unknown function; the authentic, non-tagged protein is detected in highly purified mitochondria in high-throughput studies; YLR001C is not an essential gene
YLR001C	YLR001C	S000003991	K.FLELHLIPAN#VTQNLLDCN#GSISTK.L	688	1.81	2.692	51.572	QNLLDCNGSISTK	Putative protein of unknown function; the authentic, non-tagged protein is detected in highly purified mitochondria in high-throughput studies; YLR001C is not an essential gene
YLR008C	PAM18	S000003998	K.EALQILN#LTENTLTK.K	118	0.55	4.008	31.275	EALQILNLTENTL	J-protein co-chaperone of the mitochondrial import motor associated with the presequence translocase, with Ssc1p, Tim44p, Mge1p, and Pam16p; stimulates ATPase activity of Ssc1p to drive mitochondrial import; activity is inhibited by Pam16p
YLR019W	PSR2	S000004009	R.YANPLLDTLDPN#GTIHHR.L	306	0.22	2.744	72.607	LDTLDPNGTIHHR	Functionally redundant Psr1p homolog, a plasma membrane phosphatase involved in the general stress response; required with Psr1p and Whi2p for full activation of STRE-mediated gene expression, possibly through dephosphorylation of Msn2p
YLR044C	PDC1	S000004034	K.IRN#ATFPGVQMK.F	318	1.18	3.761	1000	DHMKIRNATFPGV	Major of three pyruvate decarboxylase isozymes, key enzyme in alcoholic fermentation, decarboxylates pyruvate to acetaldehyde; subject to glucose-, ethanol-, and autoregulation; involved in amino acid catabolism
YLR056W	ERG3	S000004046	K.LLGLNSGFSN#STILQETLNSK.N	45	-0.42	5.359	81.692	LNSGFSNSTILQE	C-5 sterol desaturase, catalyzes the introduction of a C-5(6) double bond into episterol, a precursor in ergosterol biosynthesis; mutants are viable, but cannot grow on non-fermentable carbon sources
YLR058C	SHM2	S000004048	R.LVSN#GTDSHMVLVSLR.E	343	0.68	3.851	1000	GYRLVSNGTDSHM	Cytosolic serine hydroxymethyltransferase, converts serine to glycine plus 5,10 methylenetetrahydrofolate; major isoform involved in generating precursors for purine, pyrimidine, amino acid, and lipid biosynthesis
YLR066W	SPC3	S000004056	K.QVFVYLTAEYN#STEK.I	102	0.22	3.21	1000	YLTAEYNSTEKIT	Subunit of signal peptidase complex (Spc1p, Spc2p, Spc3p, Sec11p), which catalyzes cleavage of N-terminal signal sequences of proteins targeted to the secretory pathway; homologous to mammalian SPC22/23
YLR066W	SPC3	S000004056	K.LHWNVQPWVGLLTYGETVGN#YTLTVENK.N	173	-0.22	5.544	84.609	YGETVGNYTLTVE	Subunit of signal peptidase complex (Spc1p, Spc2p, Spc3p, Sec11p), which catalyzes cleavage of N-terminal signal sequences of proteins targeted to the secretory pathway; homologous to mammalian SPC22/23
YLR072W	YLR072W	S000004062	K.VTTN#SSAISVETVTNR.Y	233	-1.17	2.882	104.111	LDKVTTNSSAISV	Protein of unknown function; green fluorescent protein (GFP)-fusion protein localizes to the cytoplasm in a punctate pattern; YLR072W is not an esssential gene
YLR072W	YLR072W	S000004062	K.TQDSSN#ISHIGTFEK.V	443	-1.43	3.596	1000	KTQDSSNISHIGT	Protein of unknown function; green fluorescent protein (GFP)-fusion protein localizes to the cytoplasm in a punctate pattern; YLR072W is not an esssential gene
YLR083C	EMP70	S000004073	R.ENDNIPLLVNHLTPSMNYQHKDEDGNN#VSGDKENFLYSYDYYYNR.F	61	-3.45	4.867	0	KDEDGNNVSGDKE	Protein with a role in cellular adhesion and filamentous growth; similar to Tmn2p and Tmn3p; member of Transmembrane Nine family of proteins with 9 transmembrane segments; 24kDa cleavage product found in endosome-enriched membrane fractions
YLR083C	EMP70	S000004073	K.FN#ESATSWATRWDK.Y	282	0.06	3.623	1000	TYSVKFNESATSW	Protein with a role in cellular adhesion and filamentous growth; similar to Tmn2p and Tmn3p; member of Transmembrane Nine family of proteins with 9 transmembrane segments; 24kDa cleavage product found in endosome-enriched membrane fractions
YLR084C	RAX2	S000004074	K.EIGPETSSHGLVYYSN#NTYIQLEDASDDTRIDK.I	88	1.75	6.085	30.835	GLVYYSNNTYIQL	N-glycosylated protein involved in the maintenance of bud site selection during bipolar budding; localization requires Rax1p
YLR084C	RAX2	S000004074	R.ATLLSASQN#VSSSMDMITFIDN#NKTDVK.W	365	0.23	3.057	51.463	LLSASQNVSSSMD	N-glycosylated protein involved in the maintenance of bud site selection during bipolar budding; localization requires Rax1p
YLR084C	RAX2	S000004074	R.ATLLSASQN#VSSSMDMITFIDNN#KTDVK.W	379	0.04	3.201	7.71	ITFIDNNKTDVKW	N-glycosylated protein involved in the maintenance of bud site selection during bipolar budding; localization requires Rax1p
YLR084C	RAX2	S000004074	R.GIVN#VTMWNQQN#NTIMK.T	516	-0.89	4.838	122.185	SARGIVNVTMWNQ	N-glycosylated protein involved in the maintenance of bud site selection during bipolar budding; localization requires Rax1p
YLR084C	RAX2	S000004074	R.GIVN#VTMWNQQN#NTIMK.T	524	-0.89	4.838	24.437	TMWNQQNNTIMKT	N-glycosylated protein involved in the maintenance of bud site selection during bipolar budding; localization requires Rax1p
YLR084C	RAX2	S000004074	R.LN#ETKVGN#TTLNLFPVK.N	620	7.45	3.569	101.329	FTSTRLNETKVGN	N-glycosylated protein involved in the maintenance of bud site selection during bipolar budding; localization requires Rax1p
YLR084C	RAX2	S000004074	K.VGN#TTLN#LFPVK.N	626	1.43	3.477	1000	NETKVGNTTLNLF	N-glycosylated protein involved in the maintenance of bud site selection during bipolar budding; localization requires Rax1p
YLR084C	RAX2	S000004074	K.N#SSLYADIYDNK.L	640	0.61	3.981	166.39	VKNYPKNSSLYAD	N-glycosylated protein involved in the maintenance of bud site selection during bipolar budding; localization requires Rax1p
YLR084C	RAX2	S000004074	K.N#QTIQGDVHGITK.T	677	0.48	2.255	1000	EVTSSKNQTIQGD	N-glycosylated protein involved in the maintenance of bud site selection during bipolar budding; localization requires Rax1p
YLR084C	RAX2	S000004074	R.TVNSALN#ISLANNDFIVLDN#DYVVNASSNALIR.N	731	0.06	4.133	20.999	TVNSALNISLANN	N-glycosylated protein involved in the maintenance of bud site selection during bipolar budding; localization requires Rax1p
YLR084C	RAX2	S000004074	R.TVNSALNISLANNDFIVLDN#DYVVN#ASSNALIR.N	749	-0.05	2.911	9.45	DNDYVVNASSNAL	N-glycosylated protein involved in the maintenance of bud site selection during bipolar budding; localization requires Rax1p
YLR084C	RAX2	S000004074	R.N#LTM*IAN#ETLGSNAR.I	884	1.44	4.688	233.069	SIFDLRNLTMIAN	N-glycosylated protein involved in the maintenance of bud site selection during bipolar budding; localization requires Rax1p
YLR084C	RAX2	S000004074	R.N#LTM*IAN#ETLGSNAR.I	890	1.44	4.688	146.622	NLTMIANETLGSN	N-glycosylated protein involved in the maintenance of bud site selection during bipolar budding; localization requires Rax1p
YLR084C	RAX2	S000004074	R.LGSFN#LTN#STMIPLLSGSEGK.L	980	-0.09	4.762	1000	IRLGSFNLTNSTM	N-glycosylated protein involved in the maintenance of bud site selection during bipolar budding; localization requires Rax1p
YLR084C	RAX2	S000004074	R.LGSFN#LTN#STMIPLLSGSEGK.L	983	-0.09	4.762	1000	GSFNLTNSTMIPL	N-glycosylated protein involved in the maintenance of bud site selection during bipolar budding; localization requires Rax1p
YLR084C	RAX2	S000004074	R.N#QEWNITSLPGN#ASSISSVSAIYTDIESNTLNK.R	1031	4.39	3.188	38.133	ITSLPGNASSISS	N-glycosylated protein involved in the maintenance of bud site selection during bipolar budding; localization requires Rax1p
YLR084C	RAX2	S000004074	K.WTPYFISETTN#TSNYNPIIFINR.D	1098	-0.1	4.953	37.54	FISETTNTSNYNP	N-glycosylated protein involved in the maintenance of bud site selection during bipolar budding; localization requires Rax1p
YLR088W	GAA1	S000004078	K.EMVN#MTSMER.N	87	-0.33	2.205	1000	QIKEMVNMTSMER	Subunit of the GPI (glycosylphosphatidylinositol):protein transamidase complex, removes the GPI-anchoring signal and attaches GPI to proteins in the ER
YLR110C	CCW12	S000004100	K.N#GTSTAAPVTSTEAPK.N	81	-1.34	3.338	1000	TTEAPKNGTSTAA	Cell wall mannoprotein, mutants are defective in mating and agglutination, expression is downregulated by alpha-factor
YLR110C	CCW12	S000004100	K.N#TTSAAPTHSVTSYTGAAAK.A	97	-0.52	4.749	1000	STEAPKNTTSAAP	Cell wall mannoprotein, mutants are defective in mating and agglutination, expression is downregulated by alpha-factor
YLR120C	YPS1	S000004110	K.SNTYSLYLN#DSDAMHGTILFGAVDHSK.Y	299	0.81	4.081	123.69	TYSLYLNDSDAMH	Aspartic protease, attached to the plasma membrane via a glycosylphosphatidylinositol (GPI) anchor
YLR120C	YPS1	S000004110	K.YTGTLYTIPIVNTLSASGFSSPIQFDVTINGIGISDSGSSN#K.T	358	0.07	2.877	10.478	SDSGSSNKTLTTT	Aspartic protease, attached to the plasma membrane via a glycosylphosphatidylinositol (GPI) anchor
YLR120C	YPS1	S000004110	R.YN#TTSENIEIITSSVPSAVK.A	480	2.04	4.7	28.934	MAQARYNTTSENI	Aspartic protease, attached to the plasma membrane via a glycosylphosphatidylinositol (GPI) anchor
YLR121C	YPS3	S000004111	K.SQGYQHPVAFDVTLQGLGLQTDKRN#ITLTTTK.L	275	-0.4	5.351	1000	LQTDKRNITLTTT	Aspartic protease, attached to the plasma membrane via a glycosylphosphatidylinositol (GPI) anchor
YLR121C	YPS3	S000004111	K.TLGYYEYTCPSSDN#KTSVAFDFGGFR.I	328	0.41	3.01	1000	TCPSSDNKTSVAF	Aspartic protease, attached to the plasma membrane via a glycosylphosphatidylinositol (GPI) anchor
YLR142W	PUT1	S000004132	K.ETISSVHNILLPNIIGQLESKPINDIAPGYIALKPSALVDNPHEVLYN#FSNPAYK.A	209	1.02	4.294	4.526	PHEVLYNFSNPAY	Proline oxidase, nuclear-encoded mitochondrial protein involved in utilization of proline as sole nitrogen source; PUT1 transcription is induced by Put3p in the presence of proline and the absence of a preferred nitrogen source
YLR173W	YLR173W	S000004163	K.DNMGSDLNN#DTGK.Y	115	-0.06	3.744	24.437	MGSDLNNDTGKYL	Putative protein of unknown function
YLR173W	YLR173W	S000004163	K.QWIN#SSSHILHDEDTGNTQMK.L	527	0.42	3.858	58.04	PMKQWINSSSHIL	Putative protein of unknown function
YLR207W	HRD3	S000004197	R.ACIDLGLINQYITNN#ISQAISYYM*K.A	429	0.39	3.942	0	NQYITNNISQAIS	Resident protein of the ER membrane that plays a central role in ER-associated protein degradation (ERAD), forms HRD complex with Hrd1p and ERAD determinants that engages in lumen to cytosol communication and coordination of ERAD events
YLR207W	HRD3	S000004197	K.QGNIDAGVVAGDIYFQMQN#YSK.A	611	8.52	4.668	133.6	IYFQMQNYSKAMA	Resident protein of the ER membrane that plays a central role in ER-associated protein degradation (ERAD), forms HRD complex with Hrd1p and ERAD determinants that engages in lumen to cytosol communication and coordination of ERAD events
YLR209C	PNP1	S000004199	K.STVPGHSGTLMFGSMN#GSPVVLMNGR.L	91	-0.54	4.738	57.047	LMFGSMNGSPVVL	Purine nucleoside phosphorylase, specifically metabolizes inosine and guanosine nucleosides; involved in the nicotinamide riboside salvage pathway
YLR214W	FRE1	S000004204	K.VYTLEDMKNIYLN#ASNYLR.A	100	0.87	4.52	45.026	MKNIYLNASNYLR	Ferric reductase and cupric reductase, reduces siderophore-bound iron and oxidized copper prior to uptake by transporters; expression induced by low copper and iron levels
YLR214W	FRE1	S000004204	K.TVVSQPLM*AN#ETAYHYYYEENYGIHLNLMR.S	124	1.73	2.938	16.579	SQPLMANETAYHY	Ferric reductase and cupric reductase, reduces siderophore-bound iron and oxidized copper prior to uptake by transporters; expression induced by low copper and iron levels
YLR216C	CPR6	S000004206	K.HDKPFLLSMANAGPNTN#GSQAFITCVPTPHLDGK.H	117	0.4	5.325	12.092	NAGPNTNGSQAFI	Peptidyl-prolyl cis-trans isomerase (cyclophilin), catalyzes the cis-trans isomerization of peptide bonds N-terminal to proline residues; binds to Hsp82p and contributes to chaperone activity
YLR249W	YEF3	S000004239	K.TAANAM*QAVAHIAN#QSN#LSPSVEPYIVQLVPAICTNAGNK.D	76	1.82	3.952	7.649	AVAHIANQSNLSP	Translational elongation factor 3, stimulates the binding of aminoacyl-tRNA (AA-tRNA) to ribosomes by releasing EF-1 alpha from the ribosomal complex; contains two ABC cassettes; binds and hydrolyses ATP
YLR249W	YEF3	S000004239	K.TAANAM*QAVAHIAN#QSN#LSPSVEPYIVQLVPAICTNAGNK.D	79	1.82	3.952	13.434	HIANQSNLSPSVE	Translational elongation factor 3, stimulates the binding of aminoacyl-tRNA (AA-tRNA) to ribosomes by releasing EF-1 alpha from the ribosomal complex; contains two ABC cassettes; binds and hydrolyses ATP
YLR295C	ATP14	S000004286	R.ILLN#ASVLPLR.L	12	0.24	3.265	1000	SRRILLNASVLPL	Subunit h of the F0 sector of mitochondrial F1F0 ATP synthase, which is a large, evolutionarily conserved enzyme complex required for ATP synthesis
YLR299W	ECM38	S000004290	K.FMFEN#CSLCSK.I	191	0.17	3.343	1000	HKFMFENCSLCSK	Gamma-glutamyltranspeptidase, major glutathione-degrading enzyme; involved in detoxification of electrophilic xenobiotics; expression induced mainly by nitrogen starvation
YLR299W	ECM38	S000004290	K.EDWSFVLN#STHDGVLK.E	270	-0.34	3.409	1000	DWSFVLNSTHDGV	Gamma-glutamyltranspeptidase, major glutathione-degrading enzyme; involved in detoxification of electrophilic xenobiotics; expression induced mainly by nitrogen starvation
YLR299W	ECM38	S000004290	K.N#GSVAPFYDPDHWIAK.S	298	-1.13	3.239	1000	LMELAKNGSVAPF	Gamma-glutamyltranspeptidase, major glutathione-degrading enzyme; involved in detoxification of electrophilic xenobiotics; expression induced mainly by nitrogen starvation
YLR299W	ECM38	S000004290	K.TGVIFNNEMDDFAQFN#K.S	517	2.3	4.805	126.07	DDFAQFNKSNSFE	Gamma-glutamyltranspeptidase, major glutathione-degrading enzyme; involved in detoxification of electrophilic xenobiotics; expression induced mainly by nitrogen starvation
YLR300W	EXG1	S000004291	K.VACEWGTGVLN#ESHWTVCGEFAAALTDCTK.W	325	-0.5	2.663	1000	WGTGVLNESHWTV	Major exo-1,3-beta-glucanase of the cell wall, involved in cell wall beta-glucan assembly; exists as three differentially glycosylated isoenzymes
YLR310C	CDC25	S000004301	R.GSSTLSASLSNAHNAETSSGHN#NTVSMNNSPFSAPNDASHITPQSSNFNSNASLSQDMTK.S	194	-1.16	3.653	14.18	ETSSGHNNTVSMN	Membrane bound guanine nucleotide exchange factor (GEF or GDP-release factor); indirectly regulates adenylate cyclase through activation of Ras1p and Ras2p by stimulating the exchange of GDP for GTP; required for progression through G1
YLR335W	NUP2	S000004327	K.DSKPAFSFGISN#GSESK.D	444	-0.13	3.193	1000	FSFGISNGSESKD	Nucleoporin involved in nucleocytoplasmic transport, binds to either the nucleoplasmic or cytoplasmic faces of the nuclear pore complex depending on Ran-GTP levels; also has a role in chromatin organization
YLR335W	NUP2	S000004327	K.EATKPAFSFGINTN#TTK.T	481	-0.48	3.741	17.009	SFGINTNTTKTAD	Nucleoporin involved in nucleocytoplasmic transport, binds to either the nucleoplasmic or cytoplasmic faces of the nuclear pore complex depending on Ran-GTP levels; also has a role in chromatin organization
YLR342W	FKS1	S000004334	K.HIGDSLDGVVHNLFQPIN#TTN#NDTGSQMSTYQSHYYTHTPSLK.T	1845	-1.02	6.398	17.848	NLFQPINTTNNDT	Catalytic subunit of 1,3-beta-D-glucan synthase, functionally redundant with alternate catalytic subunit Gsc2p; binds to regulatory subunit Rho1p; involved in cell wall synthesis and maintenance; localizes to sites of cell wall remodeling
YLR354C	TAL1	S000004346	K.LMN#STEPFPR.V	266	0.02	2.522	1000	LLDKLMNSTEPFP	Transaldolase, enzyme in the non-oxidative pentose phosphate pathway; converts sedoheptulose 7-phosphate and glyceraldehyde 3-phosphate to erythrose 4-phosphate and fructose 6-phosphate
YLR361C	DCR2	S000004353	R.SYISDINILFGVDCIQPIAN#WTLQK.E	203	1.75	6.94	152.538	CIQPIANWTLQKE	Phosphoesterase involved in downregulation of the unfolded protein response, at least in part via dephosphorylation of Ire1p; dosage-dependent positive regulator of the G1/S phase transition through control of the timing of START
YLR361C	DCR2	S000004353	K.FSPHDTHDNTFGVGNYIYQIFSNN#DTEVPVGTLYFLDSHK.Y	386	3.71	4.245	0	YQIFSNNDTEVPV	Phosphoesterase involved in downregulation of the unfolded protein response, at least in part via dephosphorylation of Ire1p; dosage-dependent positive regulator of the G1/S phase transition through control of the timing of START
YLR413W	YLR413W	S000004405	K.VMPQVGPILTVLGSALTAPN#TTVDTIFGALK.A	72	0.2	4.177	1000	SALTAPNTTVDTI	Putative protein of unknown function; YLR413W is not an essential gene
YLR413W	YLR413W	S000004405	K.N#ITATCDALETIM*N#STIPTSTVSSLFSSLK.T	215	-0.31	3.734	1000	LFASSKNITATCD	Putative protein of unknown function; YLR413W is not an essential gene
YLR413W	YLR413W	S000004405	K.N#ITATCDALETIM*N#STIPTSTVSSLFSSLK.T	228	-0.31	3.734	1000	ALETIMNSTIPTS	Putative protein of unknown function; YLR413W is not an essential gene
YLR413W	YLR413W	S000004405	K.AAM*GALTDLLN#YTTN#QTELLTSVESLALSK.E	318	2.73	5.656	1000	ALTDLLNYTTNQT	Putative protein of unknown function; YLR413W is not an essential gene
YLR413W	YLR413W	S000004405	K.AAM*GALTDLLN#YTTN#QTELLTSVESLALSK.E	322	2.73	5.656	1000	LLNYTTNQTELLT	Putative protein of unknown function; YLR413W is not an essential gene
YLR413W	YLR413W	S000004405	K.EAASSTNQLVALDEILSASAN#ASTVVSIIPTLESQLANN#TVLLK.Y	358	2.69	5.17	50.874	ILSASANASTVVS	Putative protein of unknown function; YLR413W is not an essential gene
YLR413W	YLR413W	S000004405	K.EAASSTNQLVALDEILSASAN#ASTVVSIIPTLESQLAN#NTVLLK.Y	375	0.02	4.898	17.009	LESQLANNTVLLK	Putative protein of unknown function; YLR413W is not an essential gene
YLR413W	YLR413W	S000004405	K.YVPYLFSLLAASSDPVSSFSSLVN#ITK.W	405	0.42	2.336	1000	SFSSLVNITKWAE	Putative protein of unknown function; YLR413W is not an essential gene
YLR413W	YLR413W	S000004405	K.ILN#SAVN#MTTITPEQLK.E	429	0.03	3.69	1000	ILNSAVNMTTITP	Putative protein of unknown function; YLR413W is not an essential gene
YLR436C	ECM30	S000004428	R.TRPNSHHVAPETNNN#NSTNGNSNNSSNGGFSFFK.W	1138	-1.33	4.497	4.757	APETNNNNSTNGN	Non-essential protein of unknown function
YLR447C	VMA6	S000004439	R.N#ITWIAECIAQNQR.E	322	0.61	3.654	147.405	KEQEVRNITWIAE	Subunit d of the five-subunit V0 integral membrane domain of vacuolar H+-ATPase (V-ATPase), an electrogenic proton pump found in the endomembrane system; stabilizes VO subunits; required for V1 domain assembly on the vacuolar membrane
YLR450W	HMG2	S000004442	K.DN#STTLPSLDDVIYSVDHTR.Y	115	0.06	2.35	1000	SFQSKDNSTTLPS	One of two isozymes of HMG-CoA reductase that convert HMG-CoA to mevalonate, a rate-limiting step in sterol biosynthesis; overproduction induces assembly of peripheral ER membrane arrays and short nuclear-associated membrane stacks
YLR450W	HMG2	S000004442	R.YLLSEEPKIPTELVSEN#GTKWR.L	150	-1.03	3.888	1000	TELVSENGTKWRL	One of two isozymes of HMG-CoA reductase that convert HMG-CoA to mevalonate, a rate-limiting step in sterol biosynthesis; overproduction induces assembly of peripheral ER membrane arrays and short nuclear-associated membrane stacks
YLR450W	HMG2	S000004442	R.LRN#NSNFILDLHNIYR.N	158	-0.15	3.113	0	TKWRLRNNSNFIL	One of two isozymes of HMG-CoA reductase that convert HMG-CoA to mevalonate, a rate-limiting step in sterol biosynthesis; overproduction induces assembly of peripheral ER membrane arrays and short nuclear-associated membrane stacks
YML017W	PSP2	S000004479	R.QN#NEEGLTSDSSLDASGNKKNDFTN#STSNTQQYSIFKPASGFLGQGNNDSIR.N	507	0.9	2.495	12.995	KKNDFTNSTSNTQ	Asn rich cytoplasmic protein that contains RGG motifs; high-copy suppressor of group II intron-splicing defects of a mutation in MRS2 and of a conditional mutation in POL1 (DNA polymerase alpha); possible role in mitochondrial mRNA splicing
YML028W	TSA1	S000004490	R.KEGGLGPINIPLLADTN#HSLSR.D	105	0.35	4.026	100.017	PLLADTNHSLSRD	Thioredoxin peroxidase, acts as both a ribosome-associated and free cytoplasmic antioxidant; self-associates to form a high-molecular weight chaperone complex under oxidative stress; deletion results in mutator phenotype
YML052W	SUR7	S000004516	R.FYWVQGN#TTGIPN#AGDETR.W	47	-0.57	5.021	1000	FYWVQGNTTGIPN	Putative integral membrane protein; component of eisosomes; associated with endocytosis, along with Pil1p and Lsp1p; sporulation and plasma membrane sphingolipid content are altered in mutants
YML059C	NTE1	S000004524	K.NSLGSSFN#SSN#YTSYR.F	27	0.57	3.562	87.265	SLGSSFNSSNYTS	Serine esterase that deacylates exogenous lysophospholipids, homolog of human neuropathy target esterase (NTE); mammalian NTE1 deacylates phosphatidylcholine to glycerophosphocholine
YML059C	NTE1	S000004524	K.NSLGSSFN#SSN#YTSYR.F	30	0.57	3.562	91.093	SSFNSSNYTSYRF	Serine esterase that deacylates exogenous lysophospholipids, homolog of human neuropathy target esterase (NTE); mammalian NTE1 deacylates phosphatidylcholine to glycerophosphocholine
YML067C	ERV41	S000004532	K.AHLPEFN#GCHVFGSIPVNR.V	160	0.7	2.734	31.348	AHLPEFNGCHVFG	Protein localized to COPII-coated vesicles, forms a complex with Erv46p; involved in the membrane fusion stage of transport; has homology to human ERGIC2 (PTX1) protein
YML075C	HMG1	S000004540	R.VSLPDFITSN#ASENFKEQAIVSVTPLLYYKPIK.S	452	0.93	4.398	22.492	PDFITSNASENFK	One of two isozymes of HMG-CoA reductase that catalyzes the conversion of HMG-CoA to mevalonate, which is a rate-limiting step in sterol biosynthesis; localizes to the nuclear envelope; overproduction induces the formation of karmellae
YML100W	TSL1	S000004566	K.SLLVHSLLN#NTSQTSLEGPNNHIVTPK.S	189	-1.91	5.844	0	LVHSLLNNTSQTS	Large subunit of trehalose 6-phosphate synthase (Tps1p)/phosphatase (Tps2p) complex, which converts uridine-5'-diphosphoglucose and glucose 6-phosphate to trehalose, homologous to Tps3p and may share function
YML115C	VAN1	S000004583	R.HLQN#GTLSQIFQEIDAVIDSQTK.G	251	0.56	2.615	1000	YSRHLQNGTLSQI	Component of the mannan polymerase I, which contains Van1p and Mnn9p and is involved in the first steps of mannan synthesis; mutants are vanadate-resistant
YML117W	NAB6	S000004585	K.AYSRPVSNHNGYNGNSNSNQN#NTNNGMVTPSNYYR.M	129	-0.35	5.687	17.25	NSNSNQNNTNNGM	Putative RNA-binding protein, based on computational analysis of large-scale protein-protein interaction data
YML128C	MSC1	S000004597	K.TDNVIN#DTFLVGLDSWPK.D	333	4.66	5.038	73.311	KTDNVINDTFLVG	Protein of unknown function; mutant is defective in directing meiotic recombination events to homologous chromatids; the authentic, non-tagged protein is detected in highly purified mitochondria and is phosphorylated
YML130C	ERO1	S000004599	K.VDRNDHVSPSCN#VTFNELNAINENIRDDLSALLK.S	53	6.01	4.328	49.59	HVSPSCNVTFNEL	Thiol oxidase required for oxidative protein folding in the endoplasmic reticulum
YML130C	ERO1	S000004599	R.ACSVDVVEDWDTLPEYWQPEILGSFNN#DTMK.E	130	3.24	3.124	0	ILGSFNNDTMKEA	Thiol oxidase required for oxidative protein folding in the endoplasmic reticulum
YML130C	ERO1	S000004599	R.YTIENIN#STK.E	458	-0.2	2.952	48.874	YTIENINSTKEGK	Thiol oxidase required for oxidative protein folding in the endoplasmic reticulum
YML130C	ERO1	S000004599	K.TN#N#SQSHVFDDLK.M	468	0.36	2.849	1000	EGKKKTNNSQSHV	Thiol oxidase required for oxidative protein folding in the endoplasmic reticulum
YML130C	ERO1	S000004599	K.AEIVPRPSN#GTVNK.W	491	1.01	2.596	76.733	IVPRPSNGTVNKW	Thiol oxidase required for oxidative protein folding in the endoplasmic reticulum
YMR006C	PLB2	S000004608	R.N#ASGLSTAETDWLK.K	47	1.88	2.973	1000	DTSLVRNASGLST	Phospholipase B (lysophospholipase) involved in phospholipid metabolism; displays transacylase activity in vitro; overproduction confers resistance to lysophosphatidylcholine
YMR006C	PLB2	S000004608	R.ATSN#FSDTSLLSTLFSSN#SSNVPK.I	80	4.8	6.1	208.86	LSRATSNFSDTSL	Phospholipase B (lysophospholipase) involved in phospholipid metabolism; displays transacylase activity in vitro; overproduction confers resistance to lysophosphatidylcholine
YMR006C	PLB2	S000004608	R.ATSN#FSDTSLLSTLFSSN#SSNVPK.I	94	4.8	6.1	42.098	STLFSSNSSNVPK	Phospholipase B (lysophospholipase) involved in phospholipid metabolism; displays transacylase activity in vitro; overproduction confers resistance to lysophosphatidylcholine
YMR006C	PLB2	S000004608	R.AMLGGAGMIAAMDN#R.T	125	1.09	3.402	1000	MIAAMDNRTDGAN	Phospholipase B (lysophospholipase) involved in phospholipid metabolism; displays transacylase activity in vitro; overproduction confers resistance to lysophosphatidylcholine
YMR006C	PLB2	S000004608	K.SIVNPGGSN#LTYTIER.W	193	0.51	4.061	81.692	VNPGGSNLTYTIE	Phospholipase B (lysophospholipase) involved in phospholipid metabolism; displays transacylase activity in vitro; overproduction confers resistance to lysophosphatidylcholine
YMR006C	PLB2	S000004608	K.SDAGFN#ISLSDLWAR.A	217	1.42	3.885	1000	KSDAGFNISLSDL	Phospholipase B (lysophospholipase) involved in phospholipid metabolism; displays transacylase activity in vitro; overproduction confers resistance to lysophosphatidylcholine
YMR006C	PLB2	S000004608	K.YLGTN#VTNGKPVNK.D	309	1.16	3.312	37.54	VKYLGTNVTNGKP	Phospholipase B (lysophospholipase) involved in phospholipid metabolism; displays transacylase activity in vitro; overproduction confers resistance to lysophosphatidylcholine
YMR006C	PLB2	S000004608	K.DTEFVDRN#YTSSIVDADDLFLVDGGEDGQNLPLVPLIKK.E	390	3.61	3.976	41.703	TEFVDRNYTSSIV	Phospholipase B (lysophospholipase) involved in phospholipid metabolism; displays transacylase activity in vitro; overproduction confers resistance to lysophosphatidylcholine
YMR006C	PLB2	S000004608	K.N#LTDLEYIPPLVVYIPNTK.H	491	0.63	4.593	161.681	FGCDAKNLTDLEY	Phospholipase B (lysophospholipase) involved in phospholipid metabolism; displays transacylase activity in vitro; overproduction confers resistance to lysophosphatidylcholine
YMR006C	PLB2	S000004608	K.HSFNGN#QSTLK.M	515	0.15	3.122	30.835	KHSFNGNQSTLKM	Phospholipase B (lysophospholipase) involved in phospholipid metabolism; displays transacylase activity in vitro; overproduction confers resistance to lysophosphatidylcholine
YMR006C	PLB2	S000004608	K.MNYN#VTER.L	524	0.27	1.716	48.874	TLKMNYNVTERLG	Phospholipase B (lysophospholipase) involved in phospholipid metabolism; displays transacylase activity in vitro; overproduction confers resistance to lysophosphatidylcholine
YMR006C	PLB2	S000004608	R.NGFEAATMGN#FTDDSNFLGCIGCAIIR.R	543	3.72	3.287	0	EAATMGNFTDDSN	Phospholipase B (lysophospholipase) involved in phospholipid metabolism; displays transacylase activity in vitro; overproduction confers resistance to lysophosphatidylcholine
YMR006C	PLB2	S000004608	R.RKQESLN#ATLPPECTK.C	567	-0.26	2.849	1000	RKQESLNATLPPE	Phospholipase B (lysophospholipase) involved in phospholipid metabolism; displays transacylase activity in vitro; overproduction confers resistance to lysophosphatidylcholine
YMR008C	PLB1	S000004610	R.EASGLSDN#ETEWLKK.R	52	-0.72	2.654	1000	ASGLSDNETEWLK	Phospholipase B (lysophospholipase) involved in lipid metabolism, required for deacylation of phosphatidylcholine and phosphatidylethanolamine but not phosphatidylinositol
YMR008C	PLB1	S000004610	R.ATSN#FSDTSLLSTLFGSN#SSNMPK.I	78	2.06	5.317	163.897	LNRATSNFSDTSL	Phospholipase B (lysophospholipase) involved in lipid metabolism, required for deacylation of phosphatidylcholine and phosphatidylethanolamine but not phosphatidylinositol
YMR008C	PLB1	S000004610	R.ATSN#FSDTSLLSTLFGSN#SSNMPK.I	92	2.06	5.317	61.092	STLFGSNSSNMPK	Phospholipase B (lysophospholipase) involved in lipid metabolism, required for deacylation of phosphatidylcholine and phosphatidylethanolamine but not phosphatidylinositol
YMR008C	PLB1	S000004610	R.AMLSGAGMLAAMDN#R.T	123	0.25	4.009	1000	MLAAMDNRTDGAN	Phospholipase B (lysophospholipase) involved in lipid metabolism, required for deacylation of phosphatidylcholine and phosphatidylethanolamine but not phosphatidylinositol
YMR008C	PLB1	S000004610	R.WDDISDDVQDKKDAGFN#ISLADVWGR.A	215	3.61	4.09	1000	KKDAGFNISLADV	Phospholipase B (lysophospholipase) involved in lipid metabolism, required for deacylation of phosphatidylcholine and phosphatidylethanolamine but not phosphatidylinositol
YMR008C	PLB1	S000004610	R.YPGTTVINLN#ATLFEFNPFEMGSWDPTLNAFTDVK.Y	277	0.05	6.756	24.243	TTVINLNATLFEF	Phospholipase B (lysophospholipase) involved in lipid metabolism, required for deacylation of phosphatidylcholine and phosphatidylethanolamine but not phosphatidylinositol
YMR008C	PLB1	S000004610	R.QFGSQGLN#LSFPYVPDVNTFVNLGLNK.K	459	5.47	4.83	58.699	FGSQGLNLSFPYV	Phospholipase B (lysophospholipase) involved in lipid metabolism, required for deacylation of phosphatidylcholine and phosphatidylethanolamine but not phosphatidylinositol
YMR008C	PLB1	S000004610	R.N#LTDLEYIPPLIVYIPNSR.H	489	0.98	4.39	214.586	FGCDARNLTDLEY	Phospholipase B (lysophospholipase) involved in lipid metabolism, required for deacylation of phosphatidylcholine and phosphatidylethanolamine but not phosphatidylinositol
YMR008C	PLB1	S000004610	R.HSFN#GN#QSTFK.M	513	0.35	3.176	1000	RHSFNGNQSTFKM	Phospholipase B (lysophospholipase) involved in lipid metabolism, required for deacylation of phosphatidylcholine and phosphatidylethanolamine but not phosphatidylinositol
YMR008C	PLB1	S000004610	K.NGFEAATMGN#FTDDSDFLGCVGCAIIR.R	541	-0.91	3.937	13.38	EAATMGNFTDDSD	Phospholipase B (lysophospholipase) involved in lipid metabolism, required for deacylation of phosphatidylcholine and phosphatidylethanolamine but not phosphatidylinositol
YMR031C	YMR031C	S000004633	R.SYSITSASSVLSGASGSFN#STVNPKPK.T	195	1.07	3.876	28.529	GASGSFNSTVNPK	Protein of unknown function with similarity to Ykl050cp and Uso1p; the authentic, non-tagged protein is detected in a phosphorylated state in highly purified mitochondria in high-throughput studies; YMR031C is not an essential gene
YMR053C	STB2	S000004657	R.WLFGN#NSLHN#NASEDDR.G	834	1.18	2.452	9.34	FRWLFGNNSLHNN	Protein that interacts with Sin3p in a two-hybrid assay and is part of a large protein complex with Sin3p and Stb1p
YMR053C	STB2	S000004657	R.WLFGNN#SLHNN#ASEDDR.G	840	1.07	2.241	0	NNSLHNNASEDDR	Protein that interacts with Sin3p in a two-hybrid assay and is part of a large protein complex with Sin3p and Stb1p
YMR058W	FET3	S000004662	K.SFMSVYNPTGAEPIPQNLIVN#NTMN#LTWEVQPDTTYLLR.I	194	-0.37	3.839	6.591	PQNLIVNNTMNLT	Ferro-O2-oxidoreductase required for high-affinity iron uptake and involved in mediating resistance to copper ion toxicity, belongs to class of integral membrane multicopper oxidases
YMR058W	FET3	S000004662	K.SFMSVYNPTGAEPIPQNLIVN#NTMN#LTWEVQPDTTYLLR.I	198	-0.37	3.839	2.37	IVNNTMNLTWEVQ	Ferro-O2-oxidoreductase required for high-affinity iron uptake and involved in mediating resistance to copper ion toxicity, belongs to class of integral membrane multicopper oxidases
YMR058W	FET3	S000004662	K.N#VTDMLYITVAQR.Y	244	-0.03	2.286	1000	GITTEKNVTDMLY	Ferro-O2-oxidoreductase required for high-affinity iron uptake and involved in mediating resistance to copper ion toxicity, belongs to class of integral membrane multicopper oxidases
YMR058W	FET3	S000004662	R.YTVLVHTKN#DTDK.N	265	0.14	2.556	1000	VLVHTKNDTDKNF	Ferro-O2-oxidoreductase required for high-affinity iron uptake and involved in mediating resistance to copper ion toxicity, belongs to class of integral membrane multicopper oxidases
YMR058W	FET3	S000004662	K.FDDTMLDVIPSDLQLN#ATSYMVYN#K.T	292	0.7	2.52	1000	PSDLQLNATSYMV	Ferro-O2-oxidoreductase required for high-affinity iron uptake and involved in mediating resistance to copper ion toxicity, belongs to class of integral membrane multicopper oxidases
YMR058W	FET3	S000004662	K.FDDTMLDVIPSDLQLN#ATSYMVYN#K.T	300	0.7	2.52	1000	TSYMVYNKTAALP	Ferro-O2-oxidoreductase required for high-affinity iron uptake and involved in mediating resistance to copper ion toxicity, belongs to class of integral membrane multicopper oxidases
YMR058W	FET3	S000004662	K.NGVNYAFFN#N#ITYTAPK.V	359	0.51	3.041	88.626	NYAFFNNITYTAP	Ferro-O2-oxidoreductase required for high-affinity iron uptake and involved in mediating resistance to copper ion toxicity, belongs to class of integral membrane multicopper oxidases
YMR058W	FET3	S000004662	K.VPTLM*TVLSSGDQAN#NSEIYGSNTHTFILEK.D	381	-7.62	6.376	30.835	SSGDQANNSEIYG	Ferro-O2-oxidoreductase required for high-affinity iron uptake and involved in mediating resistance to copper ion toxicity, belongs to class of integral membrane multicopper oxidases
YMR080C	NAM7	S000004685	K.N#GTSSSHIVNHLVLSHHNVVSLHPDSDLGDTVLECYNCGR.K	88	-1.49	6.782	15.1	WFCNTKNGTSSSH	ATP-dependent RNA helicase of the SFI superfamily, required for nonsense mediated mRNA decay and for efficient translation termination at nonsense codons; involved in telomere maintenance
YMR129W	POM152	S000004736	R.IN#STEEIEYIELEYR.D	280	0.43	3.682	1000	DVPIRINSTEEIE	Nuclear pore membrane glycoprotein; may be involved in duplication of nuclear pores and nuclear pore complexes during S-phase;
YMR129W	POM152	S000004736	R.CIGDSDN#VSFEIQGVPPMK.L	398	2.35	3.482	1000	CIGDSDNVSFEIQ	Nuclear pore membrane glycoprotein; may be involved in duplication of nuclear pores and nuclear pore complexes during S-phase;
YMR129W	POM152	S000004736	K.KIMN#VTTDSLTK.V	569	-0.11	2.667	1000	KSKKIMNVTTDSL	Nuclear pore membrane glycoprotein; may be involved in duplication of nuclear pores and nuclear pore complexes during S-phase;
YMR150C	IMP1	S000004758	K.WIN#NTFLDVQAK.S	179	0.02	3.416	24.437	WGFKWINNTFLDV	Catalytic subunit of the mitochondrial inner membrane peptidase complex, required for maturation of mitochondrial proteins of the intermembrane space; complex contains Imp1p and Imp2p (both catalytic subunits), and Som1p
YMR173W	DDR48	S000004784	K.KSSYGSNNDDSYGSSNNN#DSYGSNNDDSYGSSNR.N	378	9.98	5.625	0	YGSSNNNDSYGSN	DNA damage-responsive protein, expression is increased in response to heat-shock stress or treatments that produce DNA lesions; contains multiple repeats of the amino acid sequence NNNDSYGS
YMR200W	ROT1	S000004813	R.NPTCPMASLIYQHGTYN#ISEN#GTLVLNPIEVDGR.Q	103	4.02	5.432	69.812	YQHGTYNISENGT	Essential ER membrane protein; may be involved in protein folding; mutation causes defects in cell wall synthesis and in lysis of autophagic bodies, suppresses tor2 mutations, and is synthetically lethal with kar2-1 and with rot2 mutations
YMR200W	ROT1	S000004813	R.NPTCPMASLIYQHGTYN#ISEN#GTLVLNPIEVDGR.Q	107	4.02	5.432	53.71	TYNISENGTLVLN	Essential ER membrane protein; may be involved in protein folding; mutation causes defects in cell wall synthesis and in lysis of autophagic bodies, suppresses tor2 mutations, and is synthetically lethal with kar2-1 and with rot2 mutations
YMR200W	ROT1	S000004813	R.YN#QTETFK.E	139	-0.17	2.356	1000	STYSRYNQTETFK	Essential ER membrane protein; may be involved in protein folding; mutation causes defects in cell wall synthesis and in lysis of autophagic bodies, suppresses tor2 mutations, and is synthetically lethal with kar2-1 and with rot2 mutations
YMR208W	ERG12	S000004821	K.SLVFQLFEN#K.T	420	1.58	2.702	1000	VFQLFENKTTTKQ	Mevalonate kinase, acts in the biosynthesis of isoprenoids and sterols, including ergosterol, from mevalonate
YMR215W	GAS3	S000004828	K.LN#STFEDAVIPLIFSEYGCNK.N	269	6.46	3.798	85.45	SGYDKLNSTFEDA	Putative 1,3-beta-glucanosyltransferase, has similarity to Gas1p; localizes to the cell wall
YMR215W	GAS3	S000004828	K.ILTDYAVPTTFN#YTIK.N	422	0.23	2.638	1000	AVPTTFNYTIKNN	Putative 1,3-beta-glucanosyltransferase, has similarity to Gas1p; localizes to the cell wall
YMR238W	DFG5	S000004851	R.N#FTDPGDGKPGWLAM*VQAVFNTMYSR.W	138	-0.42	4.924	76.01	MGAVERNFTDPGD	Putative mannosidase, essential glycosylphosphatidylinositol (GPI)-anchored membrane protein required for cell wall biogenesis in bud formation, involved in filamentous growth, homologous to Dcw1p
YMR238W	DFG5	S000004851	K.IEWTYN#HGIVLGGLAYMYN#ATN#GTGEWETSLTK.I	270	-0.33	3.173	1000	GLAYMYNATNGTG	Putative mannosidase, essential glycosylphosphatidylinositol (GPI)-anchored membrane protein required for cell wall biogenesis in bud formation, involved in filamentous growth, homologous to Dcw1p
YMR238W	DFG5	S000004851	K.IEWTYN#HGIVLGGLAYMYN#ATN#GTGEWETSLTK.I	273	-0.33	3.173	1000	YMYNATNGTGEWE	Putative mannosidase, essential glycosylphosphatidylinositol (GPI)-anchored membrane protein required for cell wall biogenesis in bud formation, involved in filamentous growth, homologous to Dcw1p
YMR238W	DFG5	S000004851	K.GDANAGMN#SSTTNVLQNNLNIK.K	417	1.05	5.216	51.004	DANAGMNSSTTNV	Putative mannosidase, essential glycosylphosphatidylinositol (GPI)-anchored membrane protein required for cell wall biogenesis in bud formation, involved in filamentous growth, homologous to Dcw1p
YMR275C	BUL1	S000004888	K.SN#SSSFLNFSHFLNSSSSSM*SSSSNAGK.N	618	0.45	5.136	54.586	KLKNKSNSSSFLN	Ubiquitin-binding component of the Rsp5p E3-ubiquitin ligase complex, functional homolog of Bul2p, disruption causes temperature-sensitive growth, overexpression causes missorting of amino acid permeases
YMR275C	BUL1	S000004888	K.SNSSSFLN#FSHFLN#SSSSSM*SSSSNAGK.N	624	2.62	3.023	12.049	NSSSFLNFSHFLN	Ubiquitin-binding component of the Rsp5p E3-ubiquitin ligase complex, functional homolog of Bul2p, disruption causes temperature-sensitive growth, overexpression causes missorting of amino acid permeases
YMR275C	BUL1	S000004888	K.SNSSSFLNFSHFLN#SSSSSMSSSSNAGK.N	630	2.05	5.766	13.378	NFSHFLNSSSSSM	Ubiquitin-binding component of the Rsp5p E3-ubiquitin ligase complex, functional homolog of Bul2p, disruption causes temperature-sensitive growth, overexpression causes missorting of amino acid permeases
YMR275C	BUL1	S000004888	K.HALSEDSISHTGN#GSSSSPSSASLTPVTSSSK.S	866	1.63	7.031	1000	SISHTGNGSSSSP	Ubiquitin-binding component of the Rsp5p E3-ubiquitin ligase complex, functional homolog of Bul2p, disruption causes temperature-sensitive growth, overexpression causes missorting of amino acid permeases
YMR276W	DSK2	S000004889	K.SQPKPQTASAAGANNATATGAAAGTGATPN#MSSGQSAGFNPLADLTSAR.Y	102	0.6	4.826	21.445	GTGATPNMSSGQS	Nuclear-enriched ubiquitin-like polyubiquitin-binding protein, required for spindle pole body (SPB) duplication and for transit through the G2/M phase of the cell cycle, involved in proteolysis, interacts with the proteasome
YMR278W	PGM3	S000004891	R.DLTTGYQSDTINHKPTLPVDPTSQMITVSARPSN#GSENEHIR.F	561	4.82	3.864	6.039	VSARPSNGSENEH	Phosphoglucomutase, catalyzes interconversion of glucose-1-phosphate and glucose-6-phospate; transcription induced in response to stress; green fluorescent protein (GFP)-fusion protein localizes to the cytoplasm and nucleus; non-essential
YMR281W	GPI12	S000004894	R.VRELN#ESAALLLHNER.A	110	-0.44	4.432	176.604	TRVRELNESAALL	ER membrane protein involved in the second step of glycosylphosphatidylinositol (GPI) anchor assembly, the de-N-acetylation of the N-acetylglucosaminylphosphatidylinositol intermediate; functional homolog of human PIG-Lp
YMR297W	PRC1	S000004912	K.ILGIDPN#VTQYTGYLDVEDEDKHFFFWTFESR.N	124	1.3	3.684	1000	ILGIDPNVTQYTG	Vacuolar carboxypeptidase Y (proteinase C), broad-specificity C-terminal exopeptidase involved in non-specific protein degradation in the vacuole; member of the serine carboxypeptidase family
YMR297W	PRC1	S000004912	R.N#WTASITDEVAGEVK.S	479	-1.89	3.453	1000	ASQKVRNWTASIT	Vacuolar carboxypeptidase Y (proteinase C), broad-specificity C-terminal exopeptidase involved in non-specific protein degradation in the vacuole; member of the serine carboxypeptidase family
YMR307W	GAS1	S000004924	K.FFYSNN#GSQFYIR.G	40	-0.02	3.52	24.437	KFFYSNNGSQFYI	Beta-1,3-glucanosyltransferase, required for cell wall assembly; localizes to the cell surface via a glycosylphosphatidylinositol (GPI) anchor
YMR307W	GAS1	S000004924	R.GVAYQADTAN#ETSGSTVNDPLANYESCSR.D	57	0.67	6.869	114.498	YQADTANETSGST	Beta-1,3-glucanosyltransferase, required for cell wall assembly; localizes to the cell surface via a glycosylphosphatidylinositol (GPI) anchor
YMR307W	GAS1	S000004924	R.VYAIN#TTLDHSECMK.A	95	1.1	2.367	1000	IRVYAINTTLDHS	Beta-1,3-glucanosyltransferase, required for cell wall assembly; localizes to the cell surface via a glycosylphosphatidylinositol (GPI) anchor
YMR307W	GAS1	S000004924	K.TVVDTFAN#YTNVLGFFAGNEVTNN#YTNTDASAFVK.A	149	-0.11	8.277	18.603	VVDTFANYTNVLG	Beta-1,3-glucanosyltransferase, required for cell wall assembly; localizes to the cell surface via a glycosylphosphatidylinositol (GPI) anchor
YMR307W	GAS1	S000004924	K.TVVDTFAN#YTNVLGFFAGNEVTNN#YTNTDASAFVK.A	165	-0.11	8.277	19.843	GNEVTNNYTNTDA	Beta-1,3-glucanosyltransferase, required for cell wall assembly; localizes to the cell surface via a glycosylphosphatidylinositol (GPI) anchor
YMR307W	GAS1	S000004924	K.N#LSIPVFFSEYGCNEVTPR.L	253	5.51	3.976	92.611	RTAEFKNLSIPVF	Beta-1,3-glucanosyltransferase, required for cell wall assembly; localizes to the cell surface via a glycosylphosphatidylinositol (GPI) anchor
YMR307W	GAS1	S000004924	K.TLDDFNN#YSSEINK.I	321	0.81	3.948	9.34	TLDDFNNYSSEIN	Beta-1,3-glucanosyltransferase, required for cell wall assembly; localizes to the cell surface via a glycosylphosphatidylinositol (GPI) anchor
YMR315W	YMR315W	S000004932	K.IGPVVAFTHN#STGPFVTQNK.Y	154	-1.23	2.495	18.335	VVAFTHNSTGPFV	Putative protein of unknown function; green fluorescent protein (GFP)-fusion protein localizes to the cytoplasm and nucleus; YMR315W is not an essential gene
YNL008C	ASI3	S000004953	R.DVFSFFHN#K.T	17	0.42	2.392	1000	VFSFFHNKTGNLN	Putative integral membrane E3 ubiquitin ligase; acts with Asi1p and Asi2p to ensure the fidelity of SPS-sensor signalling by maintaining the dormant repressed state of gene expression in the absence of inducing signals
YNL011C	YNL011C	S000004956	R.CSPLVHVIPCINTN#HTHHISALLTNGEMITGQSQISHPSK.S	181	6.08	4.401	15.179	IPCINTNHTHHIS	Putative protein of unknown function; YNL011C is not an essential gene
YNL012W	SPO1	S000004957	K.IFFPN#NTFTGTDAK.I	233	0.06	2.682	9.34	KKIFFPNNTFTGT	Meiosis-specific protein with similarity to phospholipase B, required for meiotic spindle pole body duplication and separation; required for spore formation
YNL012W	SPO1	S000004957	K.TFTHPIVIGCN#ATK.R	536	0.47	3.128	1000	PIVIGCNATKRTG	Meiosis-specific protein with similarity to phospholipase B, required for meiotic spindle pole body duplication and separation; required for spore formation
YNL012W	SPO1	S000004957	K.RTGHDSFLPIIIYHAN#ANHGN#ASNTSTFK.I	560	0.64	2.797	15.381	ANANHGNASNTST	Meiosis-specific protein with similarity to phospholipase B, required for meiotic spindle pole body duplication and separation; required for spore formation
[truncated: 184 more rows]

## Sheet: Total
Supplementary Dataset 1(c). Protein N-glycosylation sites (1044) identified in the duplicate yeast experiments
[truncated: 1,045 more rows]
