# Supplementary material for: An enrichment method based on synergistic and reversible covalent interactions for large-scale analysis of glycoproteins
Source: Nat Commun. 2018 Apr 27;9:1692. doi: 10.1038/s41467-018-04081-3 (PMC5923262; doi:10.1038/s41467-018-04081-3)
Supplement: Supplementary file 5 — Supplementary Data 3 [file 41467_2018_4081_MOESM5_ESM.xlsx]

## Sheet: MCF7_01
Supplementary Dataset 3(a). Protein N-glycosylation sites (2710) identified in the first MCF7 experiment
Reference	Gene Symbol	Glycopeptide	Site	PPM	XCorr	ModScore	13mer	Annotation
A0PJZ3	GXYLT2	R.LFN#STQLAAMAPEHEIPK.I	233	1.72	2.076	1000	KLLRLFNSTQLAA	GXLT2_HUMAN Glucoside xylosyltransferase 2
A0PJZ3	GXYLT2	R.HPFYGSAGVNSGVMLMN#LTR.I	274	-1.53	3.086	40.362	SGVMLMNLTRIRS	GXLT2_HUMAN Glucoside xylosyltransferase 2
A1A5B4	ANO9	K.GYVN#HSLSVFHTK.D	652	-1.55	2.361	1000	CLKGYVNHSLSVF	ANO9_HUMAN Anoctamin-9
A1A5B4	ANO9	K.DFQDPDGIEGSEN#VTLCR.Y	674	2.22	3.081	1000	GIEGSENVTLCRY	ANO9_HUMAN Anoctamin-9
A2RU37	C9orf170	R.EDHENSQN#N#SK.R	106	6.23	1.421	13.38	DHENSQNNSKRRC	CI170_HUMAN Uncharacterized protein C9orf170
A2RU67	KIAA1467	K.M*LSAFN#ATSGK.A	237	-0.01	1.969	1000	KMLSAFNATSGKA	K1467_HUMAN Uncharacterized protein KIAA1467
A2RU67	KIAA1467	K.APDSN#CSNLLITTR.Q	396	-1.48	2.762	37.54	VKAPDSNCSNLLI	K1467_HUMAN Uncharacterized protein KIAA1467
A2RU67	KIAA1467	R.GQN#LTPYWALR.L	415	0.65	2.757	1000	VLLRGQNLTPYWA	K1467_HUMAN Uncharacterized protein KIAA1467
A2VDJ0	KIAA0922	R.LIAEPGLM*LN#FSATALR.S	593	-2.35	3.307	1000	EPGLMLNFSATAL	T131L_HUMAN Transmembrane protein 131-like
A2VDJ0	KIAA0922	R.NN#LTVIDMIGVEGFGAR.E	709	1.92	4.971	0	LILIRNNLTVIDM	T131L_HUMAN Transmembrane protein 131-like
A4D1S0	KLRG2	R.GPQGWHWIDEAPLPPQLLPEDGEDNLDIN#CGALEEGTLVAAN#CSTPRPWVCAK.G	395	2.8	4.752	16.23	GTLVAANCSTPRP	KLRG2_HUMAN Killer cell lectin-like receptor subfamily G member 2
A6NMZ7	COL6A6	K.TFADLAAHN#QTFLK.K	400	-0.57	1.673	1000	ADLAAHNQTFLKK	CO6A6_HUMAN Collagen alpha-6(VI) chain
A6NMZ7	COL6A6	K.GPSLLNANLLDSLWDTFQN#K.S	1290	-4.15	5.093	94.163	LWDTFQNKSAARG	CO6A6_HUMAN Collagen alpha-6(VI) chain
A8K2U0	A2ML1	R.QGN#GTFVQTDKPLYTPGQQVYFR.I	120	-0.34	2.507	1000	LIQRQGNGTFVQT	A2ML1_HUMAN Alpha-2-macroglobulin-like protein 1
A8K2U0	A2ML1	K.THHWN#ITAVK.L	857	0.1	2.958	1000	AKTHHWNITAVKL	A2ML1_HUMAN Alpha-2-macroglobulin-like protein 1
A8MVS5	HIDE1	R.LVPPYPSSQEDPIHIACM*APGNFPGAN#FTLYR.G	48	0.6	1.755	6.454	GNFPGANFTLYRG	HIDE1_HUMAN Protein HIDE1
A8MVS5	HIDE1	R.GVTFN#LSGGSSK.A	73	-0.87	2.394	1000	QRGVTFNLSGGSS	HIDE1_HUMAN Protein HIDE1
A8MVW0	FAM171A2	R.ASVDVFGN#R.T	66	0.31	1.932	1000	SVDVFGNRTLLAA	F1712_HUMAN Protein FAM171A2
A8MWY0	KIAA1324L	K.N#ITIEGVAYTSECFPCKPGTFSNKPGSFNCQVCPR.N	278	-0.38	3.771	80.382	KPVLVKNITIEGV	K132L_HUMAN UPF0577 protein KIAA1324-like
A8MWY0	KIAA1324L	K.KDCPPCNPGFYNN#GSSSCHPCPPGTFSDGTK.E	405	0.76	3.307	24.243	NPGFYNNGSSSCH	K132L_HUMAN UPF0577 protein KIAA1324-like
A8MWY0	KIAA1324L	K.N#ATFTFTWAFQR.T	560	-0.28	1.859	1000	THIIFKNATFTFT	K132L_HUMAN UPF0577 protein KIAA1324-like
A8MWY0	KIAA1324L	K.EN#QSLHYDFSN#LSSVGSLMNGPSFTSK.G	682	0.8	4.796	101.284	FYHEKENQSLHYD	K132L_HUMAN UPF0577 protein KIAA1324-like
A8MWY0	KIAA1324L	K.EN#QSLHYDFSN#LSSVGSLMNGPSFTSK.G	691	0.8	4.796	56.026	LHYDFSNLSSVGS	K132L_HUMAN UPF0577 protein KIAA1324-like
A8MWY0	KIAA1324L	K.YFHFFN#ISLCGHEGKK.M	716	-0.95	2.621	1000	KYFHFFNISLCGH	K132L_HUMAN UPF0577 protein KIAA1324-like
A8MWY0	KIAA1324L	K.MALCTNN#ITDFTVK.E	733	-1.79	2.869	9.34	MALCTNNITDFTV	K132L_HUMAN UPF0577 protein KIAA1324-like
B0FP48	UPK3BL	R.VQPGTDVAAPEHISYVPQLSN#DTLAGR.L	51	0.07	2.583	1000	YVPQLSNDTLAGR	UPK3L_HUMAN Uroplakin-3b-like protein
B0FP48	UPK3BL	R.TNQDIPAPAN#FSQR.G	110	0.36	3.279	104.034	DIPAPANFSQRGY	UPK3L_HUMAN Uroplakin-3b-like protein
B4DS77	SHISA9	R.LN#QSTCTNYDTPLWLNTGKPPAR.K	116	-1.87	3.429	58.551	FKKRRLNQSTCTN	SHSA9_HUMAN Protein shisa-9
B4DXG7	EFNA3	R.HVVYWN#SSNPSLR.R	33	-1.01	2.767	37.54	RHVVYWNSSNPSL	B4DXG7_HUMAN Ephrin-A3
D6RDV5	EFNA5	K.VFVRPTN#DTVHESAEPSR.G	162	-0.97	2.866	1000	VFVRPTNDTVHES	D6RDV5_HUMAN Ephrin-A5
F2Z333	C1orf233	R.AFALN#CSWR.G	109	0.49	2.987	1000	VRAFALNCSWRGA	CA233_HUMAN Fibronectin type-III domain-containing transmembrane protein C1orf233
F8VQD8	CNOT2	R.QPFTVNSMSGFGM*NRN#QAFGMN#N#SLSSNIFNGT.-	120	1.04	1.874	8.463	NQAFGMNNSLSSN	F8VQD8_HUMAN CCR4-NOT transcription complex subunit 2 (Fragment)
G3V185	TMEM179B	R.SLCNSIISLN#TTIRPLLG.-	136	0.94	2.807	3.701	NSIISLNTTIRPL	G3V185_HUMAN Transmembrane protein 179B
H0YDI1	CD58	-.FSQQIYGVVYGN#VTFHVPSNVPLK.E	12	-5.62	3.986	78.156	YGVVYGNVTFHVP	H0YDI1_HUMAN Lymphocyte function-associated antigen 3 (Fragment)
H3BS89	TMEM178B	R.QYN#STNMGLWR.K	102	-1.82	2.96	24.243	ECSRQYNSTNMGL	T178B_HUMAN Transmembrane protein 178B
H3BS89	TMEM178B	K.YHYSSATIPRN#LTFN#ITK.T	148	0.17	5.322	1000	SATIPRNLTFNIT	T178B_HUMAN Transmembrane protein 178B
H3BS89	TMEM178B	K.YHYSSATIPRN#LTFN#ITK.T	152	0.17	5.322	1000	PRNLTFNITKTIR	T178B_HUMAN Transmembrane protein 178B
I3L162	CTRL	K.WAVQAITHPSWN#STTM*NNDVTLLKLASPAQYTTR.I	73	-0.2	2.409	6.714	ITHPSWNSTTMNN	I3L162_HUMAN Chymotrypsin-like protease CTRL-1 (Fragment)
K7ENZ2	ATXN7L3	R.IANRRIANSNNMN#KSESDQEDNDDIN#DN#DWSYG.-	127	1.27	1.967	15.395	ANSNNMNKSESDQ	K7ENZ2_HUMAN SAGA-associated factor 11 (Fragment)
O00115	DNASE2	R.SN#TSQLAFLLYNDQPPQPSK.A	86	1.32	5.266	127.679	QPLYRSNTSQLAF	DNS2A_HUMAN Deoxyribonuclease-2-alpha
O00115	DNASE2	K.GHHVSQEPWN#SSITLTSQAGAVFQSFAK.F	212	-1.13	4.6	1000	VSQEPWNSSITLT	DNS2A_HUMAN Deoxyribonuclease-2-alpha
O00115	DNASE2	K.TVGILPSN#CSDIWQVLNVNQIAFPGPAGPSFN#STEDHSK.W	266	-2.74	5.056	36.447	VGILPSNCSDIWQ	DNS2A_HUMAN Deoxyribonuclease-2-alpha
O00115	DNASE2	K.TVGILPSN#CSDIWQVLNVNQIAFPGPAGPSFN#STEDHSK.W	290	-2.74	5.056	68.168	PAGPSFNSTEDHS	DNS2A_HUMAN Deoxyribonuclease-2-alpha
O00220	TNFRSF10A	R.CTEGVGYTN#ASNNLFACLPCTACK.S	156	1.37	4.425	44.278	EGVGYTNASNNLF	TR10A_HUMAN Tumor necrosis factor receptor superfamily member 10A
O00299	CLIC1	K.GVTFN#VTTVDTK.R	42	0.72	2.751	1000	LKGVTFNVTTVDT	CLIC1_HUMAN Chloride intracellular channel protein 1
O00300	TNFRSF11B	K.RCPDGFFSN#ETSSK.A	152	0.33	3.664	1000	PDGFFSNETSSKA	TR11B_HUMAN Tumor necrosis factor receptor superfamily member 11B
O00300	TNFRSF11B	K.HTN#CSVFGLLLTQK.G	165	0.07	3.738	1000	PCRKHTNCSVFGL	TR11B_HUMAN Tumor necrosis factor receptor superfamily member 11B
O00300	TNFRSF11B	R.HIGHAN#LTFEQLR.S	289	-0.94	2.252	1000	RHIGHANLTFEQL	TR11B_HUMAN Tumor necrosis factor receptor superfamily member 11B
O00391	QSOX1	K.N#GSGAVFPVAGADVQTLR.E	130	-0.16	3.029	1000	FKAFTKNGSGAVF	QSOX1_HUMAN Sulfhydryl oxidase 1
O00391	QSOX1	R.N#STLDPGKPEMM*K.S	575	-0.09	2.449	1000	LELESRNSTLDPG	QSOX1_HUMAN Sulfhydryl oxidase 1
O00391	QSOX1	K.SPTN#TTPHVPAEGPEASRPPK.L	591	-1.69	3.511	1000	MMKSPTNTTPHVP	QSOX1_HUMAN Sulfhydryl oxidase 1
O00461	GOLIM4	R.KPDPAEQQN#VTQVAHSPQGYNTAR.E	257	-2.28	3.755	118.011	DPAEQQNVTQVAH	GOLI4_HUMAN Golgi integral membrane protein 4
O00462	MANBA	R.GN#WSICN#GN#GSLELPGAVPGCVHSALFQQGLIQDSYYR.F	28	1.68	2.803	1000	SYSLRGNWSICNG	MANBA_HUMAN Beta-mannosidase
O00462	MANBA	R.GN#WSICN#GN#GSLELPGAVPGCVHSALFQQGLIQDSYYR.F	35	1.68	2.803	1000	WSICNGNGSLELP	MANBA_HUMAN Beta-mannosidase
O00462	MANBA	R.WVSLDN#WTYSK.E	77	-0.84	2.979	1000	RWVSLDNWTYSKE	MANBA_HUMAN Beta-mannosidase
O00462	MANBA	R.IEAYN#ICHLNYFTFSPIYDK.S	211	5.31	3.385	22.492	VRIEAYNICHLNY	MANBA_HUMAN Beta-mannosidase
O00462	MANBA	R.IVELFVN#ISK.N	280	-0.25	2.239	1000	IVELFVNISKNIT	MANBA_HUMAN Beta-mannosidase
O00468	AGRN	K.NELM*LN#SSLMR.I	135	-0.3	3.527	109.966	KNELMLNSSLMRI	AGRIN_HUMAN Agrin
O00468	AGRN	R.GPCGSRDPCSN#VTCSFGSTCAR.S	250	-6.01	4.621	1000	SRDPCSNVTCSFG	AGRIN_HUMAN Agrin
O00468	AGRN	R.GPTFAPLPPVAPLHCAQTPYGCCQDN#ITAAR.G	777	-3.39	2.886	1000	YGCCQDNITAARG	AGRIN_HUMAN Agrin
O00468	AGRN	R.CVEESGSAHCVCPMLTCPEAN#ATK.V	932	-4.37	2.821	1000	LTCPEANATKVCG	AGRIN_HUMAN Agrin
O00469	PLOD2	K.YFN#YTVK.V	63	-0.74	1.516	1000	QSAKYFNYTVKVL	PLOD2_HUMAN Procollagen-lysine,2-oxoglutarate 5-dioxygenase 2
O00469	PLOD2	R.EAIN#ITLDHK.C	209	0.24	2.082	1000	LKREAINITLDHK	PLOD2_HUMAN Procollagen-lysine,2-oxoglutarate 5-dioxygenase 2
O00469	PLOD2	R.LLSTANYN#TSHYNNDLWQIFENPVDWKEK.Y	522	1.62	4.267	14.966	LSTANYNTSHYNN	PLOD2_HUMAN Procollagen-lysine,2-oxoglutarate 5-dioxygenase 2
O00469	PLOD2	R.YN#CSIESPR.K	696	-0.91	2.461	1000	CKFLRYNCSIESP	PLOD2_HUMAN Procollagen-lysine,2-oxoglutarate 5-dioxygenase 2
O00548	DLL1	R.DGVNDFSCTCPPGYTGRN#CSAPVSR.C	477	-1.57	3.769	125.72	PGYTGRNCSAPVS	DLL1_HUMAN Delta-like protein 1
O00584	RNASET2	R.DPPDYWTIHGLWPDKSEGCN#R.S	76	0.89	2.456	1000	DKSEGCNRSWPFN	RNT2_HUMAN Ribonuclease T2
O00584	RNASET2	K.QDQQLQN#CTEPGEQPSPK.Q	212	-1.15	4.542	1000	QDQQLQNCTEPGE	RNT2_HUMAN Ribonuclease T2
O00592	PODXL	K.ATTLGVSSDSPGTTTLAQQVSGPVN#TTVAR.G	104	-1.11	4.966	1000	QVSGPVNTTVARG	PODXL_HUMAN Podocalyxin
O00592	PODXL	K.SADTTTVATSTATAKPN#TTSSQNGAEDTTNSGGK.S	144	-3.16	4.111	44.395	TATAKPNTTSSQN	PODXL_HUMAN Podocalyxin
O00592	PODXL	K.QLVLN#LTGNTLCAGGASDEK.L	360	0.28	5.815	76.733	EKQLVLNLTGNTL	PODXL_HUMAN Podocalyxin
O00754	MAN2B1	R.WWHQQTN#ATQEVVRDLVR.Q	133	1.69	2.486	1000	WWHQQTNATQEVV	MA2B1_HUMAN Lysosomal alpha-mannosidase
O00754	MAN2B1	K.AN#LTWSVKHDDFFPYADGPHQFWTGYFSSRPALK.R	367	-3.33	4.4	1000	WELNKANLTWSVK	MA2B1_HUMAN Lysosomal alpha-mannosidase
O00754	MAN2B1	K.DHFTFCQQLN#ISICPLSQTAAR.F	497	-1.3	2.648	1000	TFCQQLNISICPL	MA2B1_HUMAN Lysosomal alpha-mannosidase
O00754	MAN2B1	R.QTFFWYN#ASIGDN#ESDQASGAYIFRPNQQKPLPVSR.W	645	-0.07	4.565	83.53	QTFFWYNASIGDN	MA2B1_HUMAN Lysosomal alpha-mannosidase
O00754	MAN2B1	R.QTFFWYN#ASIGDN#ESDQASGAYIFRPNQQKPLPVSR.W	651	-0.07	4.565	56.043	NASIGDNESDQAS	MA2B1_HUMAN Lysosomal alpha-mannosidase
O00754	MAN2B1	K.TPLVQEVHQN#FSAWCSQVVR.L	692	1.23	4.116	1000	VQEVHQNFSAWCS	MA2B1_HUMAN Lysosomal alpha-mannosidase
O00754	MAN2B1	K.LN#QTEPVAGNYYPVNTR.I	766	1.81	3.708	120.784	RPTWKLNQTEPVA	MA2B1_HUMAN Lysosomal alpha-mannosidase
O00754	MAN2B1	R.GVSEPLM*EN#GSGAWVR.G	832	-1.16	3.094	1000	SEPLMENGSGAWV	MA2B1_HUMAN Lysosomal alpha-mannosidase
O00754	MAN2B1	R.LEHQFAVGEDSGRN#LSAPVTLNLR.D	930	-0.24	3.206	108.431	GEDSGRNLSAPVT	MA2B1_HUMAN Lysosomal alpha-mannosidase
O14494	PPAP2A	R.LRPHFLDVCDPDWSKIN#CSDGYIEYYICR.G	142	-2.43	3.749	1000	PDWSKINCSDGYI	LPP1_HUMAN Lipid phosphate phosphohydrolase 1
O14495	PPAP2B	R.LRPHFLSVCNPDFSQIN#CSEGYIQNYR.C	170	-0.59	6.374	89.296	PDFSQINCSEGYI	LPP3_HUMAN Lipid phosphate phosphohydrolase 3
O14497	ARID1A	K.TQETAVAMHVAAN#SIQNRPPGYPNMNQGGMMGTGPPYGQGINSMAGMINPQGPPYSMGGTMAN#NSAGM*AASPEM*MGLGDVK.L	956	-0.36	3.638	19.748	MGGTMANNSAGMA	ARI1A_HUMAN AT-rich interactive domain-containing protein 1A
O14524	TMEM194A	K.LN#DTYVNVGLYSTK.T	125	-0.8	4.452	100.207	FLKEKLNDTYVNV	T194A_HUMAN Transmembrane protein 194A
O14656	TOR1A	K.IIAENIYEGGLN#SDYVHLFVATLHFPHASN#ITLYK.D	143	6.63	4.269	46.121	HFPHASNITLYKD	TOR1A_HUMAN Torsin-1A
O14657	TOR1B	R.FAECCREERPLN#ASALKLDLEEK.L	64	-1.52	3.445	1000	REERPLNASALKL	TOR1B_HUMAN Torsin-1B
O14657	TOR1B	R.GN#VSACANSVFIFDEM*DK.L	165	-1.25	4.576	100.207	QKWIRGNVSACAN	TOR1B_HUMAN Torsin-1B
O14672	ADAM10	K.AIDTIYQTTDFSGIRN#ISFMVK.R	267	3.52	3.752	1000	DFSGIRNISFMVK	ADA10_HUMAN Disintegrin and metalloproteinase domain-containing protein 10
O14672	ADAM10	R.IRIN#TTADEK.D	278	0.65	2.258	1000	VKRIRINTTADEK	ADA10_HUMAN Disintegrin and metalloproteinase domain-containing protein 10
O14672	ADAM10	R.N#ISQVLEK.K	439	1.13	2.893	1000	SLCSIRNISQVLE	ADA10_HUMAN Disintegrin and metalloproteinase domain-containing protein 10
O14672	ADAM10	R.EGICN#GFTALCPASDPKPN#FTDCNR.H	551	2.39	3.486	30.835	ASDPKPNFTDCNR	ADA10_HUMAN Disintegrin and metalloproteinase domain-containing protein 10
O14773	TPP1	K.RYN#LTSQDVGSGTSN#NSQACAQFLEQYFHDSDLAQFM*R.L	210	1.26	4.062	75.102	VIRKRYNLTSQDV	TPP1_HUMAN Tripeptidyl-peptidase 1
O14773	TPP1	R.KRYN#LTSQDVGSGTSN#NSQACAQFLEQYFHDSDLAQFMR.L	222	1.68	5.252	14.966	VGSGTSNNSQACA	TPP1_HUMAN Tripeptidyl-peptidase 1
O14773	TPP1	R.HEGQEPFLQWLM*LLSN#ESALPHVHTVSYGDDEDSLSSAYIQR.V	313	-6.03	4.386	1000	WLMLLSNESALPH	TPP1_HUMAN Tripeptidyl-peptidase 1
O14773	TPP1	K.FLSSSPHLPPSSYFN#ASGR.A	443	-2.01	4.098	1000	PPSSYFNASGRAY	TPP1_HUMAN Tripeptidyl-peptidase 1
O14786	NRP1	R.GPECSQN#YTTPSGVIK.S	150	0.59	4.945	1000	GPECSQNYTTPSG	NRP1_HUMAN Neuropilin-1
O14786	NRP1	K.EGFSAN#YSVLQSSVSEDFK.C	261	0.8	4.98	1000	KEGFSANYSVLQS	NRP1_HUMAN Neuropilin-1
O14786	NRP1	K.IGYSNN#GSDWK.M	522	-1.83	2.138	9.34	KIGYSNNGSDWKM	NRP1_HUMAN Neuropilin-1
O14798	TNFRSF10C	R.SEHTGACNPCTEGVDYTN#ASNNEPSCFPCTVCK.S	77	3.54	4.985	26.927	EGVDYTNASNNEP	TR10C_HUMAN Tumor necrosis factor receptor superfamily member 10C
O15031	PLXNB2	R.ALSN#ISLR.L	127	-0.44	2.65	1000	ALRALSNISLRLF	PLXB2_HUMAN Plexin-B2
O15031	PLXNB2	R.GGLN#LTAVTVAAEN#NHTVAFLGTSDGR.I	391	1.63	4.306	108.433	LQRGGLNLTAVTV	PLXB2_HUMAN Plexin-B2
O15031	PLXNB2	R.GGLN#LTAVTVAAENN#HTVAFLGTSDGR.I	402	1.29	3.566	17.009	TVAAENNHTVAFL	PLXB2_HUMAN Plexin-B2
O15031	PLXNB2	K.SCVAVTSAQPQN#M*SR.R	528	-1.42	4.305	1000	TSAQPQNMSRRAQ	PLXB2_HUMAN Plexin-B2
O15031	PLXNB2	K.LSHDAN#ETLPLHLYVK.S	733	-0.08	4.245	1000	KLSHDANETLPLH	PLXB2_HUMAN Plexin-B2
O15031	PLXNB2	K.LHVTLYN#CSFGR.S	759	-0.69	3.134	1000	LHVTLYNCSFGRS	PLXB2_HUMAN Plexin-B2
O15031	PLXNB2	R.CVYEALCN#TTSECPPPVITR.I	795	0.11	6.076	1000	VYEALCNTTSECP	PLXB2_HUMAN Plexin-B2
O15031	PLXNB2	R.N#CSFQPER.Y	844	-0.15	1.82	1000	ISVAGRNCSFQPE	PLXB2_HUMAN Plexin-B2
O15031	PLXNB2	R.SIN#VTGQGFSLIQR.F	1002	-1.26	2.863	1000	SGGRSINVTGQGF	PLXB2_HUMAN Plexin-B2
O15031	PLXNB2	R.EAESLQPM*TVVGTDYVFHN#DTK.V	1049	-3.54	3.134	1000	TDYVFHNDTKVVF	PLXB2_HUMAN Plexin-B2
O15031	PLXNB2	K.VVFLSPAVPEEPEAYN#LTVLIEMDGHR.A	1068	0.98	3.951	1000	EEPEAYNLTVLIE	PLXB2_HUMAN Plexin-B2
O15031	PLXNB2	R.TEAGAFEYVPDPTFEN#FTGGVKK.Q	1099	-1.39	3.161	1000	PDPTFENFTGGVK	PLXB2_HUMAN Plexin-B2
O15041	SEMA3E	R.VLHHYN#R.T	126	-0.76	1.074	1000	RVLHHYNRTHLLT	SEM3E_HUMAN Semaphorin-3E
O15063	KIAA0355	K.GVSFN#ESAADN#LKLK.T	357	0.48	2.222	1000	LKGVSFNESAADN	K0355_HUMAN Uncharacterized protein KIAA0355
O15118	NPC1	K.DGYDLVQELCPGFFFGN#VSLCCDVR.Q	70	-0.49	3.377	1000	PGFFFGNVSLCCD	NPC1_HUMAN Niemann-Pick C1 protein
O15118	NPC1	R.QSQFLN#VTATEDYVDPVTN#QTK.T	122	1.03	5.047	1000	RQSQFLNVTATED	NPC1_HUMAN Niemann-Pick C1 protein
O15118	NPC1	R.QSQFLN#VTATEDYVDPVTN#QTK.T	135	1.03	5.047	1000	YVDPVTNQTKTNV	NPC1_HUMAN Niemann-Pick C1 protein
O15118	NPC1	K.ELQYYVGQSFANAMYN#ACR.D	158	-3.46	4.915	76.733	FANAMYNACRDVE	NPC1_HUMAN Niemann-Pick C1 protein
O15118	NPC1	K.DADACN#ATNWIEYMFNK.D	185	-1.14	5.697	73.311	KDADACNATNWIE	NPC1_HUMAN Niemann-Pick C1 protein
O15118	NPC1	K.NYKNPN#LTISFTAER.S	598	-0.15	3.547	48.874	KNYKNPNLTISFT	NPC1_HUMAN Niemann-Pick C1 protein
O15118	NPC1	K.GQNMVCGGM*GCN#NDSLVQQIFNAAQLDN#YTR.I	931	0.1	4.863	47.743	NAAQLDNYTRIGF	NPC1_HUMAN Niemann-Pick C1 protein
O15118	NPC1	R.VDN#ITDQFCN#ASVVDPACVR.C	961	1.64	3.518	1000	SCCRVDNITDQFC	NPC1_HUMAN Niemann-Pick C1 protein
O15118	NPC1	R.VDN#ITDQFCN#ASVVDPACVR.C	968	1.64	3.518	1000	ITDQFCNASVVDP	NPC1_HUMAN Niemann-Pick C1 protein
O15118	NPC1	R.LIASN#VTETMGIN#GSAYR.V	1064	-1.87	3.741	1000	ARLIASNVTETMG	NPC1_HUMAN Niemann-Pick C1 protein
O15118	NPC1	R.LIASN#VTETMGIN#GSAYR.V	1072	-1.87	3.741	1000	TETMGINGSAYRV	NPC1_HUMAN Niemann-Pick C1 protein
O15230	LAMA5	K.LVGGPVAGGDPN#QTIR.G	95	-0.47	3.513	1000	VAGGDPNQTIRGQ	LAMA5_HUMAN Laminin subunit alpha-5
O15230	LAMA5	R.IVPLENGEIVVSLVN#GRPGAMN#FSYSPLLR.E	243	3.21	3.213	53.869	GRPGAMNFSYSPL	LAMA5_HUMAN Laminin subunit alpha-5
O15230	LAMA5	R.CDVCAEGFTGFPSCYPTPSSSN#DTR.E	479	-0.87	3.939	1000	PTPSSSNDTREQV	LAMA5_HUMAN Laminin subunit alpha-5
O15230	LAMA5	R.VWQGHAN#ASFCPHGYGCR.T	1330	-2.89	2.585	1000	VWQGHANASFCPH	LAMA5_HUMAN Laminin subunit alpha-5
O15230	LAMA5	R.CEICAPGFYGNALLPGN#CTR.C	2019	1.26	4.649	104.477	NALLPGNCTRCDC	LAMA5_HUMAN Laminin subunit alpha-5
O15230	LAMA5	R.GIN#ASSMAWAR.L	2196	-3.99	1.98	1000	EQLRGINASSMAW	LAMA5_HUMAN Laminin subunit alpha-5
O15230	LAMA5	R.LN#ASIADLQSQLR.S	2209	-0.84	4.037	1000	ARLHRLNASIADL	LAMA5_HUMAN Laminin subunit alpha-5
O15230	LAMA5	R.TLSELM*SQTGHLGLAN#ASAPSGEQLLR.T	2303	-0.65	4.178	1000	GHLGLANASAPSG	LAMA5_HUMAN Laminin subunit alpha-5
O15230	LAMA5	R.KQELSRDN#ATLQATLHAAR.D	2423	-0.56	2.264	1000	QELSRDNATLQAT	LAMA5_HUMAN Laminin subunit alpha-5
O15230	LAMA5	R.LVEAAEAHAQQLGQLALN#LSSIILDVN#QDR.L	2501	2.66	4.083	1000	LGQLALNLSSIIL	LAMA5_HUMAN Laminin subunit alpha-5
O15230	LAMA5	R.AQQLLAN#STALEEAM*LQEQQR.L	2568	0.95	5.429	1000	AQQLLANSTALEE	LAMA5_HUMAN Laminin subunit alpha-5
O15230	LAMA5	R.GVHN#ASLALSASIGR.V	2707	-4.35	3.03	1000	ENRGVHNASLALS	LAMA5_HUMAN Laminin subunit alpha-5
O15230	LAMA5	R.LN#TTGVSAGCTADLLVGR.A	3107	-2.72	3.482	1000	VDLKRLNTTGVSA	LAMA5_HUMAN Laminin subunit alpha-5
O15230	LAMA5	R.LLLGGLPESGTIYN#FSGCISNVFVQR.L	3257	-0.6	4.409	54.586	ESGTIYNFSGCIS	LAMA5_HUMAN Laminin subunit alpha-5
O15230	LAMA5	R.VFDLQQNLGSVN#VSTGCAPALQAQTPGLGPR.G	3287	-0.29	5.272	36.556	QNLGSVNVSTGCA	LAMA5_HUMAN Laminin subunit alpha-5
O15265	ATXN7	K.N#SSPLLVHSSSSSSSSSSSSHSMESFRK.N	709	0.51	2.775	1000	SGKKRKNSSPLLV	ATX7_HUMAN Ataxin-7
O15321	TM9SF1	R.IIFAN#VSVR.D	178	0.75	2.474	1000	DRIIFANVSVRDV	TM9S1_HUMAN Transmembrane 9 superfamily member 1
O15342	ATP6V0E1	K.N#ETIWYLK.Y	70	-0.83	1.702	1000	FGPQLKNETIWYL	VA0E1_HUMAN V-type proton ATPase subunit e 1
O15393	TMPRSS2	K.LN#TSAGNVDIYK.K	213	0	3.068	81.692	TSFMKLNTSAGNV	TMPS2_HUMAN Transmembrane protease serine 2
O15393	TMPRSS2	R.CIACGVNLN#SSR.Q	249	0.06	2.931	48.874	ACGVNLNSSRQSR	TMPS2_HUMAN Transmembrane protease serine 2
O15394	NCAM2	R.FAMLANNNLQILNIN#K.S	177	-0.28	4.9	48.874	LQILNINKSDEGI	NCAM2_HUMAN Neural cell adhesion molecule 2
O15394	NCAM2	K.SFN#ATAERGEEMTFSCR.A	219	-1.92	2.617	1000	MPQKSFNATAERG	NCAM2_HUMAN Neural cell adhesion molecule 2
O15394	NCAM2	K.FISN#QTIYYSWEGNPIN#ISCDVK.S	406	-0.07	4.422	94.95	APKFISNQTIYYS	NCAM2_HUMAN Neural cell adhesion molecule 2
O15394	NCAM2	K.FISN#QTIYYSWEGNPIN#ISCDVK.S	419	-0.07	4.422	37.54	WEGNPINISCDVK	NCAM2_HUMAN Neural cell adhesion molecule 2
O15394	NCAM2	R.YN#CTATNHIGTR.F	474	-0.58	2.444	60.358	NDFGRYNCTATNH	NCAM2_HUMAN Neural cell adhesion molecule 2
O15394	NCAM2	R.SHGVQTM*VVLNNLEPN#TTYEIR.V	562	-0.66	4.481	84.609	LNNLEPNTTYEIR	NCAM2_HUMAN Neural cell adhesion molecule 2
O15439	ABCC4	K.ETIEDLPGKMDTELAESGSN#FSVGQR.Q	1176	1.25	3.309	1000	LAESGSNFSVGQR	MRP4_HUMAN Multidrug resistance-associated protein 4
O15460	P4HA2	K.RLNTDWPALEDLVLQDSAAGFIAN#LSVQR.Q	115	4.22	4.743	132.31	AAGFIANLSVQRQ	P4HA2_HUMAN Prolyl 4-hydroxylase subunit alpha-2
O15460	P4HA2	K.TLTN#QTEAELATPEGIYERPVDYLPER.D	264	2.02	4.099	1000	REKTLTNQTEAEL	P4HA2_HUMAN Prolyl 4-hydroxylase subunit alpha-2
O15496	PLA2G10	R.YSWQCVN#QSVLCGPAENK.C	113	-1.47	3.225	62.715	YSWQCVNQSVLCG	PA2GX_HUMAN Group 10 secretory phospholipase A2
O43157	PLXNB1	K.YTLDPN#ITSAGPTK.S	1253	-6.48	2.833	1000	KYTLDPNITSAGP	PLXB1_HUMAN Plexin-B1
O43194	GPR39	R.HHEQPETSN#MSICTNLSSR.W	206	-0.27	4.106	170.167	EQPETSNMSICTN	GPR39_HUMAN G-protein coupled receptor 39
O43278	SPINT1	K.EGTYLFQLTVTSSDHPEDTAN#VTVTVLSTK.Q	235	6.78	4.021	1000	HPEDTANVTVTVL	SPIT1_HUMAN Kunitz-type protease inhibitor 1
O43286	B4GALT5	K.GPIDIN#MSEIGMDYIHELFSKDPTIK.L	128	0.05	4.381	1000	KGPIDINMSEIGM	B4GT5_HUMAN Beta-1,4-galactosyltransferase 5
O43286	B4GALT5	K.ERQGLDGLNNLNYFAN#ITYDALYK.N	364	0.46	3.103	47.045	NLNYFANITYDAL	B4GT5_HUMAN Beta-1,4-galactosyltransferase 5
O43291	SPINT2	R.WWYN#VTDGSCQLFVYGGCDGNSNNYLTKEECLKK.C	57	-1.12	4.996	110.444	MPRWWYNVTDGSC	SPIT2_HUMAN Kunitz-type protease inhibitor 2
O43291	SPINT2	K.KCATVTEN#ATGDLATSR.N	94	-3.77	3.571	1000	CATVTENATGDLA	SPIT2_HUMAN Kunitz-type protease inhibitor 2
O43291	SPINT2	R.WYFDVERN#SCNNFIYGGCR.G	156	-1.19	2.837	45.026	YFDVERNSCNNFI	SPIT2_HUMAN Kunitz-type protease inhibitor 2
O43405	COCH	R.VYSLPGREN#YSSVDANGIQSQMLSR.W	100	-2.27	3.329	51.809	SLPGRENYSSVDA	COCH_HUMAN Cochlin
O43462	MBTPS2	K.RLDGSTECCNN#HSLTDVCFSYR.N	337	1.11	4.969	9.34	STECCNNHSLTDV	MBTP2_HUMAN Membrane-bound transcription factor site-2 protease
O43493	TGOLN2	K.QEEAGVRPSAGN#VSTHPSLSQRPGGSTK.S	39	0.67	4.009	1000	VRPSAGNVSTHPS	TGON2_HUMAN Trans-Golgi network integral membrane protein 2
O43505	B3GNT1	R.VAQPGINYALGTN#VSYPNNLLR.N	204	-0.76	3.926	71.753	NYALGTNVSYPNN	B3GN1_HUMAN N-acetyllactosaminide beta-1,3-N-acetylglucosaminyltransferase
O43505	B3GNT1	K.NELVQLYQVGEVRPFYYGLCTPCQAPTN#YSR.W	300	7.35	5.402	181.707	PCQAPTNYSRWVN	B3GN1_HUMAN N-acetyllactosaminide beta-1,3-N-acetylglucosaminyltransferase
O43529	CHST10	K.EAGIDHLVSYPTIPPGITVYN#R.T	316	-2.07	3.447	1000	PGITVYNRTKVEH	CHSTA_HUMAN Carbohydrate sulfotransferase 10
O43556	SGCE	R.LNAIN#ITSALDR.G	200	2.24	3.649	73.311	ERLNAINITSALD	SGCE_HUMAN Epsilon-sarcoglycan
O43567	RNF13	K.GFLIN#SKPEN#ACEPIVPPPVK.D	75	-1.36	2.554	1000	INSKPENACEPIV	RNF13_HUMAN E3 ubiquitin-protein ligase RNF13
O43567	RNF13	K.DN#SSGTFIVLIR.R	88	0.4	3.724	1000	PPPVKDNSSGTFI	RNF13_HUMAN E3 ubiquitin-protein ligase RNF13
O43570	CA12	K.KYPSCGGLLQSPIDLHSDILQYDASLTPLEFQGYN#LSAN#K.Q	80	-0.93	3.687	1000	LEFQGYNLSANKQ	CAH12_HUMAN Carbonic anhydrase 12
O43688	PPAP2C	R.VN#CSVYVQLEK.V	139	-3.29	2.25	1000	PDWSRVNCSVYVQ	LPP2_HUMAN Lipid phosphate phosphohydrolase 2
O43852	CALU	K.N#ATYGYVLDDPDPDDGFNYK.Q	131	-5	4.911	208.669	SWEEYKNATYGYV	CALU_HUMAN Calumenin
O43889	CREB3	R.GPILPLQAN#LTRK.G	372	-1.14	1.964	1000	ILPLQANLTRKGG	CREB3_HUMAN Cyclic AMP-responsive element-binding protein 3
O43909	EXTL3	R.KSDTQNLLYN#VSTGR.A	290	0.39	4.568	76.733	TQNLLYNVSTGRA	EXTL3_HUMAN Exostosin-like 3
O43909	EXTL3	R.N#FTLTVTDFYR.S	592	1.59	1.885	1000	SPRYLRNFTLTVT	EXTL3_HUMAN Exostosin-like 3
O43916	CHST1	R.SLYDCDLYFLENYIKPPPVN#HTTDR.I	145	1.49	4.301	23.711	IKPPPVNHTTDRI	CHST1_HUMAN Carbohydrate sulfotransferase 1
O60237	PPP1R12B	K.TADN#VSSSTPLCVITNRPLPSTANGVTATPVLSITGTDSSVEAR.E	573	-2.81	4.497	4.988	AEKTADNVSSSTP	MYPT2_HUMAN Protein phosphatase 1 regulatory subunit 12B
O60243	HS6ST1	R.M*LADLSLVGCYN#LSFIPEGKR.A	264	1.02	3.077	1000	SLVGCYNLSFIPE	H6ST1_HUMAN Heparan-sulfate 6-O-sulfotransferase 1
O60243	HS6ST1	K.FIRPFMQYN#STR.A	320	-2.32	3.792	1000	RPFMQYNSTRAGG	H6ST1_HUMAN Heparan-sulfate 6-O-sulfotransferase 1
O60245	PCDH7	K.IDN#LTGELSTSER.R	79	-2.33	2.886	1000	EYLKIDNLTGELS	PCDH7_HUMAN Protocadherin-7
O60353	FZD6	K.MAYN#MTFFPNLMGHYDQSIAAVEMEHFLPLAN#LECSPNIETFLCK.A	38	-4.11	3.576	12.431	CMKMAYNMTFFPN	FZD6_HUMAN Frizzled-6
O60487	MPZL2	R.VLEAVN#GTDAR.L	39	-0.25	2.99	1000	RVLEAVNGTDARL	MPZL2_HUMAN Myelin protein zero-like protein 2
O60487	MPZL2	K.LQFDDN#GTYTCQVK.N	118	-0.81	3.993	1000	KLQFDDNGTYTCQ	MPZL2_HUMAN Myelin protein zero-like protein 2
O60507	TPST1	K.FLQIPWN#HSVLHHEEMIGK.A	262	-0.82	2.245	1000	FLQIPWNHSVLHH	TPST1_HUMAN Protein-tyrosine sulfotransferase 1
O60512	B4GALT3	R.QQLAYGIYVIHQAGN#GTFNR.A	166	-1.47	3.735	22.011	VIHQAGNGTFNRA	B4GT3_HUMAN Beta-1,4-galactosyltransferase 3
O60512	B4GALT3	R.ELGPLYTN#ITADIGTDPR.G	337	1.13	4.774	1000	LGPLYTNITADIG	B4GT3_HUMAN Beta-1,4-galactosyltransferase 3
O60512	B4GALT3	R.RPPARPGPLSTAN#HTALR.G	385	-1.44	3.125	1000	GPLSTANHTALRG	B4GT3_HUMAN Beta-1,4-galactosyltransferase 3
O60513	B4GALT4	K.HLVVGRN#STGYR.L	220	0.54	1.885	1000	HLVVGRNSTGYRL	B4GT4_HUMAN Beta-1,4-galactosyltransferase 4
O60568	PLOD3	R.SAEFFN#YTVR.T	63	-3.83	3.122	1000	RSAEFFNYTVRTL	PLOD3_HUMAN Procollagen-lysine,2-oxoglutarate 5-dioxygenase 3
O60568	PLOD3	K.EQYIHEN#YSR.A	548	-0.15	2.231	1000	EQYIHENYSRALE	PLOD3_HUMAN Procollagen-lysine,2-oxoglutarate 5-dioxygenase 3
O60603	TLR2	K.SIQN#VSHLILHM*K.Q	199	0.9	2.098	1000	SLKSIQNVSHLIL	TLR2_HUMAN Toll-like receptor 2
O60603	TLR2	K.N#LTNIDISK.N	414	0.4	2.533	42.098	TLLTLKNLTNIDI	TLR2_HUMAN Toll-like receptor 2
O60609	GFRA3	R.N#SSLIGCMCHR.R	95	-0.4	2.158	1000	AAQQLRNSSLIGC	GFRA3_HUMAN GDNF family receptor alpha-3
O60635	TSPAN1	K.KDYGSQEDFTQVWN#TTMK.G	141	0.58	3.48	1000	DFTQVWNTTMKGL	TSN1_HUMAN Tetraspanin-1
O60635	TSPAN1	K.CCGFTN#YTDFEDSPYFK.E	154	-0.81	1.763	1000	KCCGFTNYTDFED	TSN1_HUMAN Tetraspanin-1
O60635	TSPAN1	K.CCGFTNYTDFEDSPYFKEN#SAFPPFCCN#DN#VTNTANETCTKQK.A	178	-2.17	2.612	4.416	PFCCNDNVTNTAN	TSN1_HUMAN Tetraspanin-1
O60635	TSPAN1	K.ENSAFPPFCCN#DNVTNTAN#ETCTK.Q	184	0.78	3.35	42.098	NVTNTANETCTKQ	TSN1_HUMAN Tetraspanin-1
O60637	TSPAN3	K.TYN#GTNPDAASR.A	127	-1.82	1.926	37.54	KVYKTYNGTNPDA	TSN3_HUMAN Tetraspanin-3
O60637	TSPAN3	R.QLHCCGIHN#YSDWENTDWFK.E	152	-0.38	2.798	62.659	HCCGIHNYSDWEN	TSN3_HUMAN Tetraspanin-3
O60637	TSPAN3	R.ETASNCN#GSLAHPSDLYAEGCEALVVKK.L	183	0.68	4.907	5.75	ETASNCNGSLAHP	TSN3_HUMAN Tetraspanin-3
O60656	UGT1A9	R.YTGTRPSNLAN#NTILVK.W	344	-0.46	3.49	17.009	RPSNLANNTILVK	UD19_HUMAN UDP-glucuronosyltransferase 1-9
O60721	SLC24A1	R.RVESN#SSAHPWGLVGK.S	290	-0.32	3.653	1000	PRRVESNSSAHPW	NCKX1_HUMAN Sodium/potassium/calcium exchanger 1
O60858	TRIM13	K.GCLSN#FSSYLTK.T	353	1.51	2.718	1000	WKGCLSNFSSYLT	TRI13_HUMAN E3 ubiquitin-protein ligase TRIM13
O60896	RAMP3	R.QFFSN#CTVDR.V	103	0.69	2.636	1000	HRQFFSNCTVDRV	RAMP3_HUMAN Receptor activity-modifying protein 3
O60911	CTSV	K.YRPENSVAN#DTGFTVVAPGK.E	221	-0.07	5.146	20.167	PENSVANDTGFTV	CATL2_HUMAN Cathepsin L2
O60911	CTSV	K.NLDHGVLVVGYGFEGANSN#NSK.Y	292	-0.46	4.915	24.437	FEGANSNNSKYWL	CATL2_HUMAN Cathepsin L2
O75051	PLXNA2	K.FYN#CSAHQLCLSCVNSAFR.C	655	-0.68	4.172	170.167	TEFKFYNCSAHQL	PLXA2_HUMAN Plexin-A2
O75054	IGSF3	R.TEGSHITIWCN#VSGYQGPSEQNFQWSIYLPSSPER.E	43	-1.93	3.736	39.848	HITIWCNVSGYQG	IGSF3_HUMAN Immunoglobulin superfamily member 3
O75054	IGSF3	R.VQGN#STLLHITDLQAR.D	101	-7.27	3.374	1000	IERVQGNSTLLHI	IGSF3_HUMAN Immunoglobulin superfamily member 3
O75054	IGSF3	K.SSISVEVASN#ASVILEGEDLR.F	418	3.8	2.721	1000	SVEVASNASVILE	IGSF3_HUMAN Immunoglobulin superfamily member 3
O75054	IGSF3	R.KNYN#NTWTR.L	655	0.49	2.439	24.437	LWRKNYNNTWTRL	IGSF3_HUMAN Immunoglobulin superfamily member 3
O75054	IGSF3	K.RTLTLVENKPIQLN#CSVK.S	700	-0.93	3.472	110.633	NKPIQLNCSVKSQ	IGSF3_HUMAN Immunoglobulin superfamily member 3
O75054	IGSF3	R.LSQAQGN#LSVLETR.Q	825	-1.35	3.529	1000	LSQAQGNLSVLET	IGSF3_HUMAN Immunoglobulin superfamily member 3
O75054	IGSF3	R.QVQLECVVLN#R.T	842	0.81	3.187	1000	LECVVLNRTSITS	IGSF3_HUMAN Immunoglobulin superfamily member 3
O75054	IGSF3	R.AEDTAGQTALTVM*RPDASLQVDTVVPN#ATVSEK.A	961	-2.59	4.165	1000	VDTVVPNATVSEK	IGSF3_HUMAN Immunoglobulin superfamily member 3
O75054	IGSF3	R.LTVLQASPQDTGN#YSCHVEEWLPSPQK.E	1077	0.25	4.35	1000	SPQDTGNYSCHVE	IGSF3_HUMAN Immunoglobulin superfamily member 3
O75063	FAM20B	R.TEIKPVATEQLLSTFLTVGN#NTCFYGK.C	193	-2.37	2.999	7.71	TFLTVGNNTCFYG	XYLK_HUMAN Glycosaminoglycan xylosylkinase
O75063	FAM20B	R.TEIKPVATEQLLSTFLTVGNN#TCFYGK.C	194	-0.34	2.797	0	FLTVGNNTCFYGK	XYLK_HUMAN Glycosaminoglycan xylosylkinase
O75071	EFCAB14	K.VWIN#ITEMNK.Q	153	-0.41	3.218	81.692	LNKVWINITEMNK	EFC14_HUMAN EF-hand calcium-binding domain-containing protein 14
O75071	EFCAB14	K.ETPGSNQIIPSPSATSELDN#K.T	256	0.93	3.386	89.296	ATSELDNKTHSEN	EFC14_HUMAN EF-hand calcium-binding domain-containing protein 14
O75071	EFCAB14	K.LEGM*N#ETVSN#LTQR.V	296	-1.96	2.958	1000	LKLEGMNETVSNL	EFC14_HUMAN EF-hand calcium-binding domain-containing protein 14
O75071	EFCAB14	K.LEGM*N#ETVSN#LTQR.V	301	-1.96	2.958	1000	MNETVSNLTQRVN	EFC14_HUMAN EF-hand calcium-binding domain-containing protein 14
O75071	EFCAB14	K.KAN#LSFSMMGDR.S	324	-3.08	2.531	1000	KVEKKANLSFSMM	EFC14_HUMAN EF-hand calcium-binding domain-containing protein 14
O75071	EFCAB14	K.RQSLDQVTN#RTDTVK.I	347	0.36	2.843	1000	SLDQVTNRTDTVK	EFC14_HUMAN EF-hand calcium-binding domain-containing protein 14
O75077	ADAM23	R.AWGAAAPSAPHWN#ETAEK.N	76	1.64	2.056	1000	PSAPHWNETAEKN	ADA23_HUMAN Disintegrin and metalloproteinase domain-containing protein 23
O75095	MEGF6	K.RCPAGFQGEDCGQECPVGTFGVN#CSSSCSCGGAPCHGVTGQCR.C	739	-0.28	4.429	1000	VGTFGVNCSSSCS	MEGF6_HUMAN Multiple epidermal growth factor-like domains protein 6
O75095	MEGF6	R.FGPN#CTHVCGCGQGAACDPVTGTCLCPPGR.A	1257	-0.82	2.962	1000	QGRFGPNCTHVCG	MEGF6_HUMAN Multiple epidermal growth factor-like domains protein 6
O75095	MEGF6	R.NGGLCHASN#GSCSCGLGWTGR.H	1317	0.78	4.959	76.287	GLCHASNGSCSCG	MEGF6_HUMAN Multiple epidermal growth factor-like domains protein 6
O75096	LRP4	R.ANLN#GSNVEEVVSTGLESPGGLAVDWVHDK.L	498	0.99	5.743	19.843	ILRANLNGSNVEE	LRP4_HUMAN Low-density lipoprotein receptor-related protein 4
O75096	LRP4	R.CGDNNGGCTHLCLPSGQN#YTCACPTGFRK.I	719	-0.76	4.148	76.927	CLPSGQNYTCACP	LRP4_HUMAN Low-density lipoprotein receptor-related protein 4
O75096	LRP4	R.ADLN#GSNMETVIGR.G	1415	-1.18	3.547	37.54	IRRADLNGSNMET	LRP4_HUMAN Low-density lipoprotein receptor-related protein 4
O75096	LRP4	K.VLIN#NSLDEPR.A	1467	0.79	2.455	24.437	CRKVLINNSLDEP	LRP4_HUMAN Low-density lipoprotein receptor-related protein 4
O75121	MFAP3L	K.WQMHDSGLLN#ITK.V	111	1.69	3.064	1000	HDSGLLNITKVSF	MFA3L_HUMAN Microfibrillar-associated protein 3-like
O75129	ASTN2	K.FN#DTLFGEMLHGYNN#R.T	770	0.96	4.531	175.933	KPDSKFNDTLFGE	ASTN2_HUMAN Astrotactin-2
O75129	ASTN2	K.FN#DTLFGEMLHGYNN#R.T	783	0.96	4.531	24.437	MLHGYNNRTQHVN	ASTN2_HUMAN Astrotactin-2
O75129	ASTN2	R.VVPLYTLIQDN#GTK.E	1020	-1.41	2.681	1000	YTLIQDNGTKEAF	ASTN2_HUMAN Astrotactin-2
O75144	ICOSLG	K.TVVTYHIPQN#SSLENVDSR.Y	70	1.22	4.991	97.596	TYHIPQNSSLENV	ICOSL_HUMAN ICOS ligand
O75144	ICOSLG	R.LFN#VTPQDEQK.F	102	-1.34	2.337	1000	FSLRLFNVTPQDE	ICOSL_HUMAN ICOS ligand
O75144	ICOSLG	K.TDNSLLDQALQN#DTVFLNMR.G	186	0.07	5.664	146.622	LDQALQNDTVFLN	ICOSL_HUMAN ICOS ligand
O75144	ICOSLG	R.TPSVNIGCCIENVLLQQN#LTVGSQTGNDIGERDK.I	225	0.99	4.241	30.612	NVLLQQNLTVGSQ	ICOSL_HUMAN ICOS ligand
O75179	ANKRD17	K.VASSSEQEAGSPPVVETTNTRPPN#SSSSSGSSSAHSNQQQPPGSVSQEPRPPLQQSQVPPPEVR.M	2094	2.57	4.466	5.158	TNTRPPNSSSSSG	ANR17_HUMAN Ankyrin repeat domain-containing protein 17
O75197	LRP5	K.LYWTDSETNRIEVANLN#GTSR.K	138	-2.22	3.484	31.275	IEVANLNGTSRKV	LRP5_HUMAN Low-density lipoprotein receptor-related protein 5
O75197	LRP5	R.AFMN#GSSVEHVVEFGLDYPEGMAVDWMGK.N	705	1.63	5.782	1000	ISRAFMNGSSVEH	LRP5_HUMAN Low-density lipoprotein receptor-related protein 5
O75197	LRP5	R.CGCASHYTLDPSSRN#CSPPTTFLLFSQK.S	940	0.34	4.148	1000	LDPSSRNCSPPTT	LRP5_HUMAN Low-density lipoprotein receptor-related protein 5
O75326	SEMA7A	R.HPSCWNLVN#GTVVPLGEMR.G	157	0.89	1.857	15.007	SCWNLVNGTVVPL	SEM7A_HUMAN Semaphorin-7A
O75326	SEMA7A	K.IYYFFREDNPDKNPEAPLN#VSR.V	258	-1.43	3.007	48.091	NPEAPLNVSRVAQ	SEM7A_HUMAN Semaphorin-7A
O75356	ENTPD5	R.GYLTSFEMFN#STYK.L	232	-0.79	3.888	1000	TSFEMFNSTYKLY	ENTP5_HUMAN Ectonucleoside triphosphate diphosphohydrolase 5
O75462	CRLF1	R.VLN#ASTLALALANLN#GSR.Q	92	1.42	4.154	177.905	ELSRVLNASTLAL	CRLF1_HUMAN Cytokine receptor-like factor 1
O75462	CRLF1	R.VLN#ASTLALALANLN#GSR.Q	104	1.42	4.154	48.874	LALANLNGSRQRS	CRLF1_HUMAN Cytokine receptor-like factor 1
O75462	CRLF1	R.WTPGAHGETFLHTN#YSLK.Y	168	0.44	2.107	1000	ETFLHTNYSLKYK	CRLF1_HUMAN Cytokine receptor-like factor 1
O75462	CRLF1	K.VVDDVSN#QTSCR.L	292	-0.16	3.371	1000	VVDDVSNQTSCRL	CRLF1_HUMAN Cytokine receptor-like factor 1
O75487	GPC4	K.FWSSLPSN#VCNDER.M	406	-1.22	2.309	5.085	WSSLPSNVCNDER	GPC4_HUMAN Glypican-4
O75493	CA11	R.HVSFLPAPRPVVN#VSGGPLLYSHR.L	118	1.09	4.162	1000	APRPVVNVSGGPL	CAH11_HUMAN Carbonic anhydrase-related protein 11
O75493	CA11	R.ALN#ITSLQMHSLR.L	260	1.13	2.449	1000	LIDRALNITSLQM	CAH11_HUMAN Carbonic anhydrase-related protein 11
O75503	CLN5	K.EN#GTLVQVATISGNMFNQMAK.W	178	3.62	3.778	94.163	DVHWKENGTLVQV	CLN5_HUMAN Ceroid-lipofuscinosis neuronal protein 5
O75503	CLN5	K.WVKQDN#ETGIYYETWNVK.A	203	-1.8	5.136	177.905	KWVKQDNETGIYY	CLN5_HUMAN Ceroid-lipofuscinosis neuronal protein 5
O75503	CLN5	R.IFLYSGEPTYLGN#ETSVFGPTGN#K.T	271	-2.85	3.541	1000	EPTYLGNETSVFG	CLN5_HUMAN Ceroid-lipofuscinosis neuronal protein 5
O75503	CLN5	R.IFLYSGEPTYLGN#ETSVFGPTGN#K.T	281	-2.85	3.541	1000	VFGPTGNKTLGLA	CLN5_HUMAN Ceroid-lipofuscinosis neuronal protein 5
O75503	CLN5	K.ITYEEIPLPIRN#K.T	352	-1.65	2.143	1000	IPLPIRNKTLSGL	CLN5_HUMAN Ceroid-lipofuscinosis neuronal protein 5
O75509	TNFRSF21	K.CPAGTYVSEHCTN#TSLR.V	82	-1.09	3.704	1000	VSEHCTNTSLRVC	TNR21_HUMAN Tumor necrosis factor receptor superfamily member 21
O75509	TNFRSF21	K.LPCAALTDRECTCPPGMFQSN#ATCAPHTVCPVGWGVRK.K	141	-2.02	3.778	1000	PGMFQSNATCAPH	TNR21_HUMAN Tumor necrosis factor receptor superfamily member 21
O75509	TNFRSF21	K.VLSSIQEGTVPDN#TSSAR.G	278	-0.49	2.849	1000	EGTVPDNTSSARG	TNR21_HUMAN Tumor necrosis factor receptor superfamily member 21
O75581	LRP6	K.RTEFN#KTESVQNVVVSGLLSPDGLACDWLGEK.L	81	4.72	5.126	30.612	IKRTEFNKTESVQ	LRP6_HUMAN Low-density lipoprotein receptor-related protein 6
O75629	CREG1	K.VN#ETEM*DIAK.H	160	-0.43	2.297	1000	GTVTKVNETEMDI	CREG1_HUMAN Protein CREG1
O75718	CRTAP	R.N#CSAAPQPEPAAGLASYPELR.L	87	0.53	3.603	1000	EAFCHRNCSAAPQ	CRTAP_HUMAN Cartilage-associated protein
O75718	CRTAP	R.DTWGLSDEHFQPRPEAVQFFN#VTTLQK.E	363	-1.37	3.503	1000	EAVQFFNVTTLQK	CRTAP_HUMAN Cartilage-associated protein
O75752	B3GALNT1	R.EHSN#CSHQNPFLVILVTSHPSDVK.A	72	3.39	4.527	22.011	TLREHSNCSHQNP	B3GL1_HUMAN UDP-GalNAc:beta-1,3-N-acetylgalactosaminyltransferase 1
O75752	B3GALNT1	R.QDFLDTYNN#LTLK.T	154	1.16	3.539	9.34	FLDTYNNLTLKTI	B3GL1_HUMAN UDP-GalNAc:beta-1,3-N-acetylgalactosaminyltransferase 1
O75752	B3GALNT1	K.YLLNLN#HSEK.F	198	0.19	2.51	6.591	KYLLNLNHSEKFF	B3GL1_HUMAN UDP-GalNAc:beta-1,3-N-acetylgalactosaminyltransferase 1
O75752	B3GALNT1	K.FFTGYPLIDN#YSYR.G	212	-1.52	2.988	1000	GYPLIDNYSYRGF	B3GL1_HUMAN UDP-GalNAc:beta-1,3-N-acetylgalactosaminyltransferase 1
O75882	ATRN	K.ISN#SSDTVECECSENWKGEACDIPHCTDNCGFPHR.G	264	-0.92	3.821	25.122	GECKISNSSDTVE	ATRN_HUMAN Attractin
O75882	ATRN	R.GCSCFSDWQGPGCSVPVPAN#QSFWTR.E	325	1.31	2.307	1000	SVPVPANQSFWTR	ATRN_HUMAN Attractin
O75882	ATRN	K.IYMYGGKIDSTGN#VTNELR.V	416	-0.29	3.806	37.54	KIDSTGNVTNELR	ATRN_HUMAN Attractin
O75882	ATRN	R.VFHIHN#ESWVLLTPK.A	428	-1.55	4.731	1000	RVFHIHNESWVLL	ATRN_HUMAN Attractin
O75882	ATRN	R.N#HSCSEGQISIFR.Y	731	-1.49	2.554	1000	DHCVPRNHSCSEG	ATRN_HUMAN Attractin
O75882	ATRN	K.AATCINPLN#GSVCERPAN#HSAK.Q	914	0.52	3.339	43.066	TCINPLNGSVCER	ATRN_HUMAN Attractin
O75882	ATRN	K.AATCINPLN#GSVCERPAN#HSAK.Q	923	0.52	3.339	40.693	VCERPANHSAKQC	ATRN_HUMAN Attractin
O75882	ATRN	K.MPSQAPTGNFYPQPLLN#SSMCLEDSRYN#WSFIHCPACQCN#GHSK.C	1043	1.14	4.71	37.696	YPQPLLNSSMCLE	ATRN_HUMAN Attractin
O75882	ATRN	R.YN#WSFIHCPACQCN#GHSK.C	1054	0.74	3.336	1000	LEDSRYNWSFIHC	ATRN_HUMAN Attractin
O75899	GABBR2	K.VGEYNAVADTLEIIN#DTIR.F	453	1.48	4.993	177.905	DTLEIINDTIRFQ	GABR2_HUMAN Gamma-aminobutyric acid type B receptor subunit 2
O75954	TSPAN9	R.N#ATTPLWR.T	180	0.31	1.5	1000	SQGCGRNATTPLW	TSN9_HUMAN Tetraspanin-9
O75976	CPD	K.DSITGSGLEN#ATISVAGINHN#ITTGR.F	399	1.37	4.947	80.755	TGSGLENATISVA	CBPD_HUMAN Carboxypeptidase D
O75976	CPD	K.DSITGSGLEN#ATISVAGINHN#ITTGR.F	410	1.37	4.947	11.015	VAGINHNITTGRF	CBPD_HUMAN Carboxypeptidase D
O75976	CPD	R.RFANEYPN#ITR.L	522	0.03	4.007	76.733	FANEYPNITRLYS	CBPD_HUMAN Carboxypeptidase D
O75976	CPD	K.SQEGDSISVIGRN#NSNNFDLNR.N	626	-2.64	2.449	2.806	ISVIGRNNSNNFD	CBPD_HUMAN Carboxypeptidase D
O75976	CPD	R.GILN#ATISVAEINHPVTTYK.T	811	1.08	2.96	101.896	DGRGILNATISVA	CBPD_HUMAN Carboxypeptidase D
O75976	CPD	K.SEGAIQVN#FTLVR.S	867	-1.18	2.903	1000	EGAIQVNFTLVRS	CBPD_HUMAN Carboxypeptidase D
O75976	CPD	R.GLVM*NYPHITN#LTNLGQSTEYR.H	955	-0.72	3.865	37.54	NYPHITNLTNLGQ	CBPD_HUMAN Carboxypeptidase D
O75976	CPD	R.HIWSLEISNKPN#VSEPEEPK.I	978	-2.77	2.667	45.026	EISNKPNVSEPEE	CBPD_HUMAN Carboxypeptidase D
O75976	CPD	R.GKDLDTDFTNN#ASQPETK.A	1070	0.21	3.874	9.34	DTDFTNNASQPET	CBPD_HUMAN Carboxypeptidase D
O75976	CPD	K.HLASLYANNHPSMHMGQPSCPN#KSDENIPGGVMR.G	1142	-3.47	5.933	49.312	GQPSCPNKSDENI	CBPD_HUMAN Carboxypeptidase D
O76024	WFS1	K.VYN#STLTWQQYGALCGPR.A	661	-1.67	4.646	1000	EGMKVYNSTLTWQ	WFS1_HUMAN Wolframin
O76024	WFS1	R.CLYGEAYPACSPGN#TSTAEEELCR.L	746	-0.42	3.267	1000	PACSPGNTSTAEE	WFS1_HUMAN Wolframin
O76061	STC2	R.LSLQNTAEIQHCLVNAGDVGCGVFECFEN#NSCEIR.G	73	-0.58	5.079	7.71	VFECFENNSCEIR	STC2_HUMAN Stanniocalcin-2
O76082	SLC22A5	R.VPDAAN#LSSAWRN#HTVPLR.L	57	-1.38	3.604	1000	RVPDAANLSSAWR	S22A5_HUMAN Solute carrier family 22 member 5
O76082	SLC22A5	R.VPDAAN#LSSAWRN#HTVPLR.L	64	-1.38	3.604	1000	LSSAWRNHTVPLR	S22A5_HUMAN Solute carrier family 22 member 5
O76082	SLC22A5	R.LATIAN#FSALGLEPGR.D	91	0.4	2.97	1000	RLATIANFSALGL	S22A5_HUMAN Solute carrier family 22 member 5
O94806	PRKD3	R.LSN#GSFSAPSLTN#SR.G	42	0.2	1.999	1000	LSARLSNGSFSAP	KPCD3_HUMAN Serine/threonine-protein kinase D3
O94856	NFASC	K.QIVENFSPN#QTK.F	988	-0.23	3.167	31.275	VENFSPNQTKFTV	NFASC_HUMAN Neurofascin
O94886	TMEM63A	R.EQLGLGDRPN#DSYCYNSAK.N	28	1.55	4.575	45.026	GLGDRPNDSYCYN	TM63A_HUMAN Transmembrane protein 63A
O94898	LRIG2	K.ELILN#TSSLLCDCHLK.W	441	-1.9	2.796	1000	LKELILNTSSLLC	LRIG2_HUMAN Leucine-rich repeats and immunoglobulin-like domains protein 2
O94898	LRIG2	K.YQCIVTNHFGSN#YSQK.A	589	-0.03	5.002	65.44	TNHFGSNYSQKAK	LRIG2_HUMAN Leucine-rich repeats and immunoglobulin-like domains protein 2
O94898	LRIG2	R.LN#WTKDDGPLLVTER.H	728	0.28	3.938	1000	SPAPRLNWTKDDG	LRIG2_HUMAN Leucine-rich repeats and immunoglobulin-like domains protein 2
O94901	SUN1	R.N#VTHHVSVTK.Q	588	-0.76	1.81	1000	QLQILRNVTHHVS	SUN1_HUMAN SUN domain-containing protein 1
O94910	LPHN1	R.GPDLSN#CTSPWVNQVAQK.I	531	-1.12	4.513	127.526	RGPDLSNCTSPWV	LPHN1_HUMAN Latrophilin-1
O94910	LPHN1	K.NHFNAN#CSFWN#YSER.S	801	-2.69	4.209	48.874	KNHFNANCSFWNY	LPHN1_HUMAN Latrophilin-1
O94910	LPHN1	K.NHFNAN#CSFWN#YSER.S	806	-2.69	4.209	109.529	ANCSFWNYSERSM	LPHN1_HUMAN Latrophilin-1
O94919	ENDOD1	K.LLPFNPQLFQN#NCGETEQDTEK.M	267	1.07	3.281	0	NPQLFQNNCGETE	ENDD1_HUMAN Endonuclease domain-containing 1 protein
O94923	GLCE	K.N#LTEKPPHIEVYETAEDRDK.N	225	0.01	4.843	1000	LSHYSKNLTEKPP	GLCE_HUMAN D-glucuronyl C5-epimerase
O95084	PRSS23	K.QYLSYETLYAN#GSR.T	93	-3.85	2.907	1000	YETLYANGSRTET	PRS23_HUMAN Serine protease 23
O95084	PRSS23	R.GAN#DSTSAMPEQMK.F	207	-1.76	3.345	1000	DGGRGANDSTSAM	PRS23_HUMAN Serine protease 23
O95158	NXPH4	R.AWSWAWPTN#HTGALAR.A	72	1.84	4.678	1000	SWAWPTNHTGALA	NXPH4_HUMAN Neurexophilin-4
O95180	CACNA1H	R.N#ACINWNQYYNVCR.S	335	1.02	1.798	5.085	GVGAARNACINWN	CAC1H_HUMAN Voltage-dependent T-type calcium channel subunit alpha-1H
O95180	CACNA1H	K.FYYCEGPDTRN#ISTK.A	1466	2.47	3.318	1000	EGPDTRNISTKAQ	CAC1H_HUMAN Voltage-dependent T-type calcium channel subunit alpha-1H
O95185	UNC5C	R.LSDTAN#YTCVAK.N	236	-0.31	4.051	1000	RLSDTANYTCVAK	UNC5C_HUMAN Netrin receptor UNC5C
O95185-2	UNC5C	K.N#CTDGLCMQSFIYPISTEQR.T	361	1.39	3.886	1000	LVLQSKNCTDGLC	UNC5C_HUMAN Isoform 2 of Netrin receptor UNC5C
O95196	CSPG5	R.SGFVRHN#GSCR.S	367	0.52	2.047	1000	SGFVRHNGSCRSV	CSPG5_HUMAN Chondroitin sulfate proteoglycan 5
O95274	LYPD3	R.CNAKLN#LTSR.A	118	0.31	2.655	59.298	RCNAKLNLTSRAL	LYPD3_HUMAN Ly6/PLAUR domain-containing protein 3
O95274	LYPD3	R.ALDPAGN#ESAYPPN#GVECYSCVGLSR.E	129	-1.1	2.665	1000	ALDPAGNESAYPP	LYPD3_HUMAN Ly6/PLAUR domain-containing protein 3
O95274	LYPD3	R.EACQGTSPPVVSCYN#ASDHVYK.G	163	-1.15	2.588	1000	PVVSCYNASDHVY	LYPD3_HUMAN Ly6/PLAUR domain-containing protein 3
O95274	LYPD3	K.GCFDGN#VTLTAAN#VTVSLPVR.G	176	-4.44	3.561	1000	KGCFDGNVTLTAA	LYPD3_HUMAN Ly6/PLAUR domain-containing protein 3
O95274	LYPD3	K.GCFDGN#VTLTAAN#VTVSLPVR.G	183	-4.44	3.561	1000	VTLTAANVTVSLP	LYPD3_HUMAN Ly6/PLAUR domain-containing protein 3
O95297	MPZL1	K.EIFVAN#GTQGK.L	50	-1	2.219	1000	KEIFVANGTQGKL	MPZL1_HUMAN Myelin protein zero-like protein 1
O95297	MPZL1	K.DASINIENMQFIHN#GTYICDVK.N	130	-0.55	3.084	34.089	NMQFIHNGTYICD	MPZL1_HUMAN Myelin protein zero-like protein 1
O95302	FKBP9	R.YHYN#GTFLDGTLFDSSHNR.M	174	-2.46	5.073	221.019	FVRYHYNGTFLDG	FKBP9_HUMAN Peptidyl-prolyl cis-trans isomerase FKBP9
O95302	FKBP9	R.YHYN#GTLLDGTLFDSSYSR.N	286	-1.84	4.707	1000	FLRYHYNGTLLDG	FKBP9_HUMAN Peptidyl-prolyl cis-trans isomerase FKBP9
O95302	FKBP9	K.YHYN#ASLLDGTLLDSTWNLGK.T	397	2.03	6.118	315.686	YLKYHYNASLLDG	FKBP9_HUMAN Peptidyl-prolyl cis-trans isomerase FKBP9
O95427	PIGN	K.ENPVEFDSLFN#ESK.Y	128	2.04	3.478	120.756	EFDSLFNESKYTW	PIGN_HUMAN GPI ethanolamine phosphate transferase 1
O95427	PIGN	R.NN#QSLFSK.I	192	0.45	1.702	12.218	FHHARNNQSLFSK	PIGN_HUMAN GPI ethanolamine phosphate transferase 1
O95461	LARGE	R.AGIVAGN#SSECGQQPVVEK.C	122	-0.22	5.028	1000	AGIVAGNSSECGQ	LARGE_HUMAN Glycosyltransferase-like protein LARGE1
O95461	LARGE	K.CETIHVAIVCAGYN#ASR.D	148	-1.84	4.648	1000	IVCAGYNASRDVV	LARGE_HUMAN Glycosyltransferase-like protein LARGE1
O95461	LARGE	K.GQQVLGLVEN#QSDWYLGNLWK.N	272	0.43	2.561	18.805	VLGLVENQSDWYL	LARGE_HUMAN Glycosyltransferase-like protein LARGE1
O95477	ABCA1	R.YPTPGEAPGVVGNFN#K.S	98	-1.11	2.921	17.009	GVVGNFNKSIVAR	ABCA1_HUMAN ATP-binding cassette sub-family A member 1
O95477	ABCA1	K.LQDFLVDN#ETFSGFLYHN#LSLPK.S	151	-0.47	4.276	1000	QDFLVDNETFSGF	ABCA1_HUMAN ATP-binding cassette sub-family A member 1
O95477	ABCA1	K.LQDFLVDN#ETFSGFLYHN#LSLPK.S	161	-0.47	4.276	1000	SGFLYHNLSLPKS	ABCA1_HUMAN ATP-binding cassette sub-family A member 1
O95477	ABCA1	K.VFLQGYQLHLTSLCN#GSK.S	196	0.59	3.162	1000	HLTSLCNGSKSEE	ABCA1_HUMAN ATP-binding cassette sub-family A member 1
O95477	ABCA1	R.TLN#STSPFPSK.E	244	0.03	2.442	1000	PILRTLNSTSPFP	ABCA1_HUMAN ATP-binding cassette sub-family A member 1
O95477	ABCA1	K.HPEDVQSSN#GSVYTWR.E	478	0.26	3.539	1000	EDVQSSNGSVYTW	ABCA1_HUMAN ATP-binding cassette sub-family A member 1
O95477	ABCA1	R.EAFN#ETNQAIR.T	489	-2.3	3.047	53.534	TWREAFNETNQAI	ABCA1_HUMAN ATP-binding cassette sub-family A member 1
O95477	ABCA1	K.LEPIATEVWLIN#K.S	521	0.26	3.522	1000	TEVWLINKSMELL	ABCA1_HUMAN ATP-binding cassette sub-family A member 1
O95477	ABCA1	K.QNTADILQDLTGRN#ISDYLVK.T	1504	2.65	3.374	69.346	QDLTGRNISDYLV	ABCA1_HUMAN ATP-binding cassette sub-family A member 1
O95477	ABCA1	K.GENPSHYGITAFNHPLN#LTK.Q	1637	1.18	5.022	76.733	AFNHPLNLTKQQL	ABCA1_HUMAN ATP-binding cassette sub-family A member 1
O95479	H6PD	R.NIN#SSCRPGPGAWLR.V	157	-1.72	2.294	0	DIARNINSSCRPG	G6PE_HUMAN GDH/6PGL endoplasmic bifunctional protein
O95479	H6PD	R.DVLQNHLTEVLTLVAM*ELPHN#VSSAEAVLR.H	282	-4.58	5.729	199.03	AMELPHNVSSAEA	G6PE_HUMAN GDH/6PGL endoplasmic bifunctional protein
O95490	LPHN2	K.GPDLSN#CTSHWVNQLAQK.I	520	0.65	2.942	65.246	KGPDLSNCTSHWV	LPHN2_HUMAN Latrophilin-2
O95490	LPHN2	K.LGADFIGRN#STIAVNSHVISVSINK.E	744	1.25	3.928	18.978	ADFIGRNSTIAVN	LPHN2_HUMAN Latrophilin-2
O95490	LPHN2	R.VYLTDPVLFTLPHIDPDNYFNAN#CSFWN#YSER.T	787	3.31	3.533	0	DNYFNANCSFWNY	LPHN2_HUMAN Latrophilin-2
O95490	LPHN2	R.VYLTDPVLFTLPHIDPDNYFNAN#CSFWN#YSER.T	792	3.31	3.533	6.001	ANCSFWNYSERTM	LPHN2_HUMAN Latrophilin-2
O95502	NPTXR	R.ALPGGADN#ASVASGAAASPGPQR.S	42	-0.97	4.332	1000	LPGGADNASVASG	NPTXR_HUMAN Neuronal pentraxin receptor
O95502	NPTXR	R.VN#LSAAPAPVSAVPTGLHSK.M	216	-0.36	3.916	1000	ELPARVNLSAAPA	NPTXR_HUMAN Neuronal pentraxin receptor
O95633	FSTL3	R.AECCASGNIDTAWSN#LTHPGNK.I	73	9.51	3.786	44.278	IDTAWSNLTHPGN	FSTL3_HUMAN Follistatin-related protein 3
O95633	FSTL3	R.AAPCPVPSSPGQELCGNNN#VTYISSCHM*R.Q	215	-2.34	2.909	0	ELCGNNNVTYISS	FSTL3_HUMAN Follistatin-related protein 3
O95674	CDS2	R.CFVCPVEYNN#DTNSFTVDCEPSDLFR.L	295	-0.97	2.693	7.971	CPVEYNNDTNSFT	CDS2_HUMAN Phosphatidate cytidylyltransferase 2
O95754	SEMA4F	R.FAVPHTYN#YSVLLVDPASHTLYVGAR.D	64	-0.21	4.043	1000	AVPHTYNYSVLLV	SEM4F_HUMAN Semaphorin-4F
O95857	TSPAN13	R.NLN#CCGFR.S	127	-0.09	1.484	36.655	DIQRNLNCCGFRS	TSN13_HUMAN Tetraspanin-13
O95857	TSPAN13	R.SVNPN#DTCLASCVK.S	137	0.4	4.042	48.874	FRSVNPNDTCLAS	TSN13_HUMAN Tetraspanin-13
O95858	TSPAN15	R.N#QTIDFLNDNIR.R	118	1.6	3.034	115.974	VALTFRNQTIDFL	TSN15_HUMAN Tetraspanin-15
O95858	TSPAN15	K.N#QYHDCSAPGPLACGVPYTCCIRN#TTEVVN#TMCGYK.T	189	-0.39	5.068	1000	YTCCIRNTTEVVN	TSN15_HUMAN Tetraspanin-15
O95897	OLFM2	K.VQN#VSQSMEVLELR.T	74	-0.14	3.283	1000	LMEKVQNVSQSME	NOE2_HUMAN Noelin-2
O95980	RECK	K.AVENYCASISPQLIHCVNN#YTQSYPMR.N	200	5.44	3.377	19.843	LIHCVNNYTQSYP	RECK_HUMAN Reversion-inducing cysteine-rich protein with Kazal motifs
O96005	CLPTM1	K.RAEDYGPVEVISHWHPN#ITINIVDDHTPWVK.G	241	-3.68	5.939	29.376	ISHWHPNITINIV	CLPT1_HUMAN Cleft lip and palate transmembrane protein 1
O96005	CLPTM1	K.DYYPIN#ESLASLPLR.V	295	-1.05	2.428	1000	KDYYPINESLASL	CLPT1_HUMAN Cleft lip and palate transmembrane protein 1
O96014	WNT11	K.TPSALALN#QTQHCK.Q	40	0.09	3.141	1000	PSALALNQTQHCK	WNT11_HUMAN Protein Wnt-11
O96014	WNT11	R.WN#CSSIELAPNYLLDLER.G	90	-0.04	3.638	68.033	FADMRWNCSSIEL	WNT11_HUMAN Protein Wnt-11
O96014	WNT11	R.WGGCADN#LSYGLLMGAK.F	160	-2.84	4.04	1000	WGGCADNLSYGLL	WNT11_HUMAN Protein Wnt-11
P00450	CP	K.EHEGAIYPDN#TTDFQR.A	138	2.59	3.96	1000	GAIYPDNTTDFQR	CERU_HUMAN Ceruloplasmin
P00450	CP	K.ELHHLQEQN#VSNAFLDK.G	762	-0.21	3.897	53.534	HHLQEQNVSNAFL	CERU_HUMAN Ceruloplasmin
P00533	EGFR	R.DIVSSDFLSN#MSMDFQNHLGSCQK.C	175	1.6	4.203	123.69	SSDFLSNMSMDFQ	EGFR_HUMAN Epidermal growth factor receptor
P00533	EGFR	K.CDPSCPN#GSCWGAGEENCQK.L	196	2.34	4.556	159.652	CDPSCPNGSCWGA	EGFR_HUMAN Epidermal growth factor receptor
P00533	EGFR	K.DSLSIN#ATNIK.H	352	0.77	2.09	53.534	KDSLSINATNIKH	EGFR_HUMAN Epidermal growth factor receptor
P00533	EGFR	K.N#CTSISGDLHILPVAFRGDSFTHTPPLDPQELDILK.T	361	1.02	3.531	1000	NIKHFKNCTSISG	EGFR_HUMAN Epidermal growth factor receptor
P00533	EGFR	R.EFVEN#SECIQCHPECLPQAMN#ITCTGR.G	568	1.25	4.029	1000	CLPQAMNITCTGR	EGFR_HUMAN Epidermal growth factor receptor
P00533	EGFR	K.TCPAGVMGEN#NTLVWK.Y	603	-1.95	4.505	9.34	AGVMGENNTLVWK	EGFR_HUMAN Epidermal growth factor receptor
P00533	EGFR	K.YADAGHVCHLCHPN#CTYGCTGPGLEGCPTN#GPK.I	623	-3.46	3.836	1000	CHLCHPNCTYGCT	EGFR_HUMAN Epidermal growth factor receptor
P00738	HP	K.VVLHPN#YSQVDIGLIK.L	241	2.14	3.274	1000	KVVLHPNYSQVDI	HPT_HUMAN Haptoglobin
P00751	CFB	R.SPYYN#VSDEISFHCYDGYTLR.G	122	0.33	2.711	1000	PRSPYYNVSDEIS	CFAB_HUMAN Complement factor B
P01009	SERPINA1	K.YLGN#ATAIFFLPDEGK.L	271	-0.28	5.023	1000	LMKYLGNATAIFF	A1AT_HUMAN Alpha-1-antitrypsin
P01011	SERPINA3	K.NVIFSPLSISTALAFLSLGAHN#TTLTEILK.G	93	-0.77	4.221	53.491	LSLGAHNTTLTEI	AACT_HUMAN Alpha-1-antichymotrypsin
P01011	SERPINA3	K.GLKFN#LTETSEAEIHQSFQHLLR.T	106	-1.61	3.505	1000	LKGLKFNLTETSE	AACT_HUMAN Alpha-1-antichymotrypsin
P01011	SERPINA3	R.TLN#QSSDELQLSMGNAMFVK.E	127	-0.66	4.743	138.848	HLLRTLNQSSDEL	AACT_HUMAN Alpha-1-antichymotrypsin
P01011	SERPINA3	K.YTGN#ASALFILPDQDKM*EEVEAM*LLPETLKR.W	271	-1	3.434	1000	ELKYTGNASALFI	AACT_HUMAN Alpha-1-antichymotrypsin
P01024	C3	K.TVLTPATNHM*GN#VTFTIPANR.E	85	-0.47	2.315	6.039	ATNHMGNVTFTIP	CO3_HUMAN Complement C3
P01033	TIMP1	K.FVGTPEVN#QTTLYQR.Y	53	-2.75	2.683	1000	VGTPEVNQTTLYQ	TIMP1_HUMAN Metalloproteinase inhibitor 1
P01033	TIMP1	R.SHN#RSEEFLIAGK.L	101	-1.11	3.076	1000	YFHRSHNRSEEFL	TIMP1_HUMAN Metalloproteinase inhibitor 1
P01130	LDLR	R.LTGSDVNLLAENLLSPEDMVLFHN#LTQPR.G	657	-0.1	5.34	144.65	DMVLFHNLTQPRG	LDLR_HUMAN Low-density lipoprotein receptor
P01137	TGFB1	R.LASPPSQGEVPPGPLPEAVLALYN#STR.D	82	-0.04	4.154	1000	AVLALYNSTRDRV	TGFB1_HUMAN Transforming growth factor beta-1
P01137	TGFB1	K.QSTHSIYMFFN#TSELR.E	136	-2.81	2.984	1000	SIYMFFNTSELRE	TGFB1_HUMAN Transforming growth factor beta-1
P01137	TGFB1	K.YSN#NSWR.Y	176	0.43	1.51	9.34	LYQKYSNNSWRYL	TGFB1_HUMAN Transforming growth factor beta-1
P01591	IGJ	R.IIVPLNNREN#ISDPTSPLR.T	71	0.58	1.796	6.591	PLNNRENISDPTS	IGJ_HUMAN Immunoglobulin J chain
P01892	HLA-A	R.GYYN#QSEAGSHTVQR.M	110	-1.77	4.488	1000	TLRGYYNQSEAGS	1A02_HUMAN HLA class I histocompatibility antigen, A-2 alpha chain
P01903	HLA-DRA	K.RSN#YTPITNVPPEVTVLTNSPVELR.E	103	1.93	3.744	48.315	IMTKRSNYTPITN	DRA_HUMAN HLA class II histocompatibility antigen, DR alpha chain
P01903	HLA-DRA	K.FTPPVVN#VTWLR.N	143	-0.1	1.663	1000	FTPPVVNVTWLRN	DRA_HUMAN HLA class II histocompatibility antigen, DR alpha chain
P01911	HLA-DRB1	R.ECHFFN#GTER.V	48	0.92	1.554	1000	RECHFFNGTERVR	2B1F_HUMAN HLA class II histocompatibility antigen, DRB1-15 beta chain
P02452	COL1A1	R.LMSTEASQN#ITYHCK.N	1365	0.07	4.121	1000	STEASQNITYHCK	CO1A1_HUMAN Collagen alpha-1(I) chain
P02458	COL2A1	R.LLSTEGSQN#ITYHCK.N	1388	-0.76	1.933	1000	STEGSQNITYHCK	CO2A1_HUMAN Collagen alpha-1(II) chain
P02751	FN1	R.GGNSNGALCHFPFLYNNHN#YTDCTSEGR.R	430	-1.1	4.976	34.073	FLYNNHNYTDCTS	FINC_HUMAN Fibronectin
P02751	FN1	R.DQCIVDDITYNVN#DTFHK.R	528	0.23	5.29	48.874	DITYNVNDTFHKR	FINC_HUMAN Fibronectin
P02751	FN1	R.HEEGHMLN#CTCFGQGR.G	542	0.26	3.38	1000	EEGHMLNCTCFGQ	FINC_HUMAN Fibronectin
P02751	FN1	K.LDAPTNLQFVN#ETDSTVLVR.W	1007	2.39	3.684	81.692	TNLQFVNETDSTV	FINC_HUMAN Fibronectin
P02786	TFRC	K.KDFEDLYTPVN#GSIVIVR.A	251	-0.81	5.885	1000	DLYTPVNGSIVIV	TFR1_HUMAN Transferrin receptor protein 1
P02786	TFRC	K.FPIVN#AELSFFGHAHLGTGDPYTPGFPSFN#HTQFPPSR.S	317	1.35	3.861	1000	PGFPSFNHTQFPP	TFR1_HUMAN Transferrin receptor protein 1
P02786	TFRC	R.KQN#N#GAFN#ETLFR.N	727	-0.33	3.392	1000	QNNGAFNETLFRN	TFR1_HUMAN Transferrin receptor protein 1
P02790	HPX	R.SWPAVGN#CSSALR.W	187	-1.03	2.996	1000	SWPAVGNCSSALR	HEMO_HUMAN Hemopexin
P04004	VTN	K.N#GSLFAFR.G	169	1.37	2.16	1000	AFTDLKNGSLFAF	VTNC_HUMAN Vitronectin
P04035	HMGCR	R.WIADPSPQN#STADTSK.V	281	-0.03	3.534	1000	ADPSPQNSTADTS	HMDH_HUMAN 3-hydroxy-3-methylglutaryl-coenzyme A reductase
P04062	GBA	R.RMELSMGPIQAN#HTGTGLLLTLQPEQK.F	98	-1.47	3.514	1000	MGPIQANHTGTGL	GLCM_HUMAN Glucosylceramidase
P04062	GBA	R.TYTYADTPDDFQLHN#FSLPEEDTK.L	185	-0.82	3.594	1000	DDFQLHNFSLPEE	GLCM_HUMAN Glucosylceramidase
P04062	GBA	R.DLGPTLAN#STHHNVR.L	309	-0.2	3.662	51.004	LGPTLANSTHHNV	GLCM_HUMAN Glucosylceramidase
P04066	FUCA1	R.WGQN#CSCHHGGYYNCEDK.F	268	0.68	4.625	177.905	NDRWGQNCSCHHG	FUCO_HUMAN Tissue alpha-L-fucosidase
P04066	FUCA1	K.N#TTSVWYTSK.G	382	-0.4	1.775	1000	RVQWEKNTTSVWY	FUCO_HUMAN Tissue alpha-L-fucosidase
P04156	PRNP	R.ENMHRYPN#QVYYRPMDEYSNQNNFVHDCVN#ITIK.Q	181	1.81	3.587	2.37	FVHDCVNITIKQH	PRIO_HUMAN Major prion protein
P04156	PRNP	K.QHTVTTTTKGEN#FTETDVK.M	197	-1.55	3.598	1000	TTTKGENFTETDV	PRIO_HUMAN Major prion protein
P04180	LCAT	K.AELSN#HTRPVILVPGCLGNQLEAK.L	44	2.02	2.811	96.82	PKAELSNHTRPVI	LCAT_HUMAN Phosphatidylcholine-sterol acyltransferase
P04626	ERBB2	K.HSDCLACLHFN#HSGICELHCPALVTYNTDTFESM*PNPEGR.Y	259	-1.46	4.634	39.348	LACLHFNHSGICE	ERBB2_HUMAN Receptor tyrosine-protein kinase erbB-2
P04626	ERBB2	R.GHCWGPGPTQCVN#CSQFLR.G	530	-2.25	5.482	1000	GPTQCVNCSQFLR	ERBB2_HUMAN Receptor tyrosine-protein kinase erbB-2
P04626	ERBB2	R.HCLPCHPECQPQN#GSVTCFGPEADQCVACAHYK.D	571	0.25	6.096	1000	PECQPQNGSVTCF	ERBB2_HUMAN Receptor tyrosine-protein kinase erbB-2
P04626	ERBB2	K.FPDEEGACQPCPIN#CTHSCVDLDDKGCPAEQR.A	629	7.01	3.97	1000	CQPCPINCTHSCV	ERBB2_HUMAN Receptor tyrosine-protein kinase erbB-2
P04843	RPN1	R.DEIGN#VSTSHLLILDDSVEMEIRPR.F	299	3.39	2.845	1000	YRDEIGNVSTSHL	RPN1_HUMAN Dolichyl-diphosphooligosaccharide--protein glycosyltransferase subunit 1
P04844	RPN2	R.SNLDPSNVDSLFYAAQASQALSGCEISISN#ETK.D	106	-0.01	5.755	107.688	CEISISNETKDLL	RPN2_HUMAN Dolichyl-diphosphooligosaccharide--protein glycosyltransferase subunit 2
P05026	ATP1B1	R.FKLEWLGN#CSGLNDETYGYK.E	158	1.04	5.227	126.676	KLEWLGNCSGLND	AT1B1_HUMAN Sodium/potassium-transporting ATPase subunit beta-1
P05026	ATP1B1	R.VLGFKPKPPKN#ESLETYPVMK.Y	193	-2.91	3.791	1000	KPKPPKNESLETY	AT1B1_HUMAN Sodium/potassium-transporting ATPase subunit beta-1
P05026	ATP1B1	K.YLQPLLAVQFTN#LTM*DTEIRIECK.A	265	-0.35	2.652	1000	LAVQFTNLTMDTE	AT1B1_HUMAN Sodium/potassium-transporting ATPase subunit beta-1
P05067	APP	R.MN#QSLSLLYNVPAVAEEIQDEVDELLQK.E	542	0.91	4.846	31.935	VIYERMNQSLSLL	A4_HUMAN Amyloid beta A4 protein
P05067	APP	K.EQN#YSDDVLANMISEPR.I	571	1.38	4.661	115.01	LLQKEQNYSDDVL	A4_HUMAN Amyloid beta A4 protein
P05090	APOD	R.CIQAN#YSLMENGK.I	65	-0.85	3.374	104.477	GRCIQANYSLMEN	APOD_HUMAN Apolipoprotein D
P05090	APOD	R.ADGTVNQIEGEATPVN#LTEPAK.L	98	2.13	4.008	71.949	GEATPVNLTEPAK	APOD_HUMAN Apolipoprotein D
P05107	ITGB2	K.LN#FTGPGDPDSIR.C	50	-1.06	3.187	1000	TWCQKLNFTGPGD	ITB2_HUMAN Integrin beta-2
P05107	ITGB2	K.VTLYLRPGQAAAFN#VTFRR.A	116	-1.32	3.75	1000	GQAAAFNVTFRRA	ITB2_HUMAN Integrin beta-2
P05107	ITGB2	K.LTN#NSNQFQTEVGK.Q	212	0.29	3.205	9.34	HVLKLTNNSNQFQ	ITB2_HUMAN Integrin beta-2
P05107	ITGB2	R.KDN#NSIICSGLGDCVCGQCLCHTSDVPGK.L	501	-0.53	3.139	0	GSCRKDNNSIICS	ITB2_HUMAN Integrin beta-2
P05107	ITGB2	K.N#CSAACPGLQLSNNPVK.G	642	-0.86	3.988	114.186	KGPFGKNCSAACP	ITB2_HUMAN Integrin beta-2
P05362	ICAM1	R.AN#LTVVLLRGEK.E	145	1.16	1.705	1000	GGAPRANLTVVLL	ICAM1_HUMAN Intercellular adhesion molecule 1
P05362	ICAM1	R.DHHGAN#FSCR.T	183	-0.99	2.16	1000	RDHHGANFSCRTE	ICAM1_HUMAN Intercellular adhesion molecule 1
P05362	ICAM1	R.TELDLRPQGLELFEN#TSAPYQLQTFVLPATPPQLVSPR.V	202	2.59	4.046	1000	GLELFENTSAPYQ	ICAM1_HUMAN Intercellular adhesion molecule 1
P05362	ICAM1	R.LNPTVTYGN#DSFSAK.A	267	-0.5	2.604	67.169	PTVTYGNDSFSAK	ICAM1_HUMAN Intercellular adhesion molecule 1
P05362	ICAM1	R.LDERDCPGN#WTWPENSQQTPM*CQAWGNPLPELK.C	406	-0.3	3.867	43.066	ERDCPGNWTWPEN	ICAM1_HUMAN Intercellular adhesion molecule 1
P05538	HLA-DQB2	K.GMCYFTN#GTER.V	51	-0.56	2.214	1000	GMCYFTNGTERVR	DQB2_HUMAN HLA class II histocompatibility antigen, DQ beta 2 chain
P05556	ITGB1	K.SCGECIQAGPNCGWCTN#STFLQEGM*PTSAR.C	50	0.47	5.251	21.528	NCGWCTNSTFLQE	ITB1_HUMAN Integrin beta-1
P05556	ITGB1	K.LRNPCTSEQN#CTSPFSYK.N	212	-0.52	4.301	140.984	PCTSEQNCTSPFS	ITB1_HUMAN Integrin beta-1
P05556	ITGB1	K.SAVGTLSAN#SSN#VIQLIIDAYNSLSSEVILENGK.L	363	-0.14	4.149	43.091	VGTLSANSSNVIQ	ITB1_HUMAN Integrin beta-1
P05556	ITGB1	K.CSN#ISIGDEVQFEISITSNK.C	417	1.65	4.883	230.848	NGRKCSNISIGDE	ITB1_HUMAN Integrin beta-1
P05556	ITGB1	K.CHEGN#GTFECGACR.C	481	-1.4	3.863	1000	PKCHEGNGTFECG	ITB1_HUMAN Integrin beta-1
P05556	ITGB1	R.KEN#SSEICSNNGECVCGQCVCR.K	520	2.89	4.89	93.045	AYCRKENSSEICS	ITB1_HUMAN Integrin beta-1
P05556	ITGB1	K.KDTCTQECSYFN#ITKVESR.D	669	-0.53	4.48	1000	QECSYFNITKVES	ITB1_HUMAN Integrin beta-1
P06213	INSR	K.ELGLYNLMN#ITR.G	138	0.34	3.646	53.534	GLYNLMNITRGSV	INSR_HUMAN Insulin receptor
P06213	INSR	K.SHGCTAEGLCCHSECLGN#CSQPDDPTK.C	242	-0.01	4.082	1000	HSECLGNCSQPDD	INSR_HUMAN Insulin receptor
P06213	INSR	R.CVN#FSFCQDLHHK.C	282	-0.51	3.004	1000	QDWRCVNFSFCQD	INSR_HUMAN Insulin receptor
P06213	INSR	R.LIRGETLEIGN#YSFYALDNQNLR.Q	424	1.53	4.076	94.95	ETLEIGNYSFYAL	INSR_HUMAN Insulin receptor
P06213	INSR	R.QLWDWSKHN#LTITQGK.L	445	-0.74	3.119	1000	WDWSKHNLTITQG	INSR_HUMAN Insulin receptor
P06213	INSR	K.WKPPSDPN#GN#ITHYLVFWER.Q	651	-0.51	2.975	1000	PSDPNGNITHYLV	INSR_HUMAN Insulin receptor
P06213	INSR	R.TWSPPFESEDSQKHN#QSEYEDSAGECCSCPK.T	698	-0.67	3.216	1000	EDSQKHNQSEYED	INSR_HUMAN Insulin receptor
P06213	INSR	R.LRGLSPGN#YSVR.I	920	0.44	2.389	1000	RGLSPGNYSVRIR	INSR_HUMAN Insulin receptor
P06280	GLA	K.LGIYADVGN#K.T	139	-0.42	1.897	1000	IYADVGNKTCAGF	AGAL_HUMAN Alpha-galactosidase A
P06280	GLA	K.HMSLALN#RTGR.S	192	-1.17	2.341	1000	HMSLALNRTGRSI	AGAL_HUMAN Alpha-galactosidase A
P06280	GLA	R.SIVYSCEWPLYM*WPFQKPN#YTEIR.Q	215	-2.02	2.996	1000	WPFQKPNYTEIRQ	AGAL_HUMAN Alpha-galactosidase A
P06731	CEACAM5	R.EIIYPN#ASLLIQNIIQN#DTGFYTLHVIK.S	104	4.81	3.35	66.993	REIIYPNASLLIQ	CEAM5_HUMAN Carcinoembryonic antigen-related cell adhesion molecule 5
P06731	CEACAM5	R.EIIYPN#ASLLIQNIIQN#DTGFYTLHVIK.S	115	4.81	3.35	18.805	IQNIIQNDTGFYT	CEAM5_HUMAN Carcinoembryonic antigen-related cell adhesion molecule 5
P06731	CEACAM5	R.VYPELPKPSISSN#NSKPVEDK.D	152	1.86	4.115	24.437	KPSISSNNSKPVE	CEAM5_HUMAN Carcinoembryonic antigen-related cell adhesion molecule 5
P06731	CEACAM5	R.TLTLFN#VTRN#DTASYK.C	204	0.95	1.736	1000	RTLTLFNVTRNDT	CEAM5_HUMAN Carcinoembryonic antigen-related cell adhesion molecule 5
P06731	CEACAM5	R.TLTLFN#VTRN#DTASYK.C	208	0.95	1.736	1000	LFNVTRNDTASYK	CEAM5_HUMAN Carcinoembryonic antigen-related cell adhesion molecule 5
P06731	CEACAM5	R.RSDSVILNVLYGPDAPTISPLN#TSYR.S	246	2.88	5.135	145.045	PTISPLNTSYRSG	CEAM5_HUMAN Carcinoembryonic antigen-related cell adhesion molecule 5
P06731	CEACAM5	R.LQLSNDN#R.T	375	1.13	2.334	30.835	LQLSNDNRTLTLL	CEAM5_HUMAN Carcinoembryonic antigen-related cell adhesion molecule 5
P06731	CEACAM5	K.NSGLYTCQAN#NSASGHSR.T	480	-0.03	4.664	24.437	LYTCQANNSASGH	CEAM5_HUMAN Carcinoembryonic antigen-related cell adhesion molecule 5
P06731	CEACAM5	K.TITVSAELPKPSISSN#N#SKPVEDK.D	508	1.07	5.395	1000	KPSISSNNSKPVE	CEAM5_HUMAN Carcinoembryonic antigen-related cell adhesion molecule 5
P06731	CEACAM5	R.AYVCGIQN#SVSAN#R.S	580	0.95	3	1000	QNSVSANRSDPVT	CEAM5_HUMAN Carcinoembryonic antigen-related cell adhesion molecule 5
P06731	CEACAM5	K.ITPNNN#GTYACFVSNLATGRN#NSIVK.S	650	0.96	3.518	11.015	KITPNNNGTYACF	CEAM5_HUMAN Carcinoembryonic antigen-related cell adhesion molecule 5
P06731	CEACAM5	K.ITPNNN#GTYACFVSNLATGRN#N#SIVK.S	665	1.45	2.404	14.304	NLATGRNNSIVKS	CEAM5_HUMAN Carcinoembryonic antigen-related cell adhesion molecule 5
P06756	ITGAV	R.MFLLVGAPKAN#TTQPGIVEGGQVLK.C	74	2.76	3.741	1000	VGAPKANTTQPGI	ITAV_HUMAN Integrin alpha-V
P06756	ITGAV	R.ARPVITVNAGLEVYPSILNQDN#KTCSLPGTALK.V	488	-0.2	6.002	18.603	SILNQDNKTCSLP	ITAV_HUMAN Integrin alpha-V
P06756	ITGAV	R.TAADTTGLQPILNQFTPAN#ISR.Q	615	1.39	4.497	104.477	NQFTPANISRQAH	ITAV_HUMAN Integrin alpha-V
P06756	ITGAV	R.LSCAFKTEN#QTR.Q	704	0.27	2.367	1000	CAFKTENQTRQVV	ITAV_HUMAN Integrin alpha-V
P06756	ITGAV	K.YNN#NTLLYILHYDIDGPMN#CTSDMEINPLR.I	835	0.2	5.821	0	WPYKYNNNTLLYI	ITAV_HUMAN Integrin alpha-V
P06756	ITGAV	K.YNN#NTLLYILHYDIDGPMN#CTSDMEINPLR.I	851	0.2	5.821	42.869	DIDGPMNCTSDME	ITAV_HUMAN Integrin alpha-V
P06756	ITGAV	K.ISSLQTTEKN#DTVAGQGERDHLITKR.D	874	0.25	3.807	1000	LQTTEKNDTVAGQ	ITAV_HUMAN Integrin alpha-V
P06865	HEXA	K.SAEGTFFIN#K.T	157	-1.44	2.667	1000	EGTFFINKTEIED	HEXA_HUMAN Beta-hexosaminidase subunit alpha
P07204	THBD	R.GFQWVTGDNN#TSYSR.W	116	2.62	3.862	9.34	WVTGDNNTSYSRW	TRBM_HUMAN Thrombomodulin
P07204	THBD	R.ANCEYQCQPLN#QTSYLCVCAEGFAPIPHEPHR.C	382	-0.48	4.75	29.376	YQCQPLNQTSYLC	TRBM_HUMAN Thrombomodulin
P07437	TUBB	K.MAVTFIGN#STAIQELFKR.I	370	-2.33	3.043	1000	AVTFIGNSTAIQE	TBB5_HUMAN Tubulin beta chain
P07602	PSAP	K.DVVTAAGDM*LKDN#ATEEEILVYLEK.T	80	0.35	3.789	1000	GDMLKDNATEEEI	SAP_HUMAN Prosaposin
P07602	PSAP	K.TCDWLPKPN#MSASCK.E	101	-4.73	3.258	1000	DWLPKPNMSASCK	SAP_HUMAN Prosaposin
P07602	PSAP	R.TN#STFVQALVEHVKEECDRLGPGMADICK.N	215	-0.52	3.417	1000	QTAVRTNSTFVQA	SAP_HUMAN Prosaposin
P07602	PSAP	K.LIDNN#KTEK.E	332	-0.75	2.621	9.34	TKLIDNNKTEKEI	SAP_HUMAN Prosaposin
P07602	PSAP	K.N#STKQEILAALEK.G	426	-1.59	3.809	1000	DRNLEKNSTKQEI	SAP_HUMAN Prosaposin
P07686	HEXB	K.MTPNLLHLAPEN#FYISHSPN#STAGPSCTLLEEAFR.R	84	2.12	4.813	83.081	YISHSPNSTAGPS	HEXB_HUMAN Beta-hexosaminidase subunit beta
P07686	HEXB	R.GLETFSQLVYQDSYGTFTIN#ESTIIDSPR.F	190	0.21	3.815	1000	YGTFTINESTIID	HEXB_HUMAN Beta-hexosaminidase subunit beta
P07711	CTSL	K.YSVAN#DTGFVDIPKQEK.A	221	0.6	4.314	1000	PKYSVANDTGFVD	CATL1_HUMAN Cathepsin L1
P07858	CTSB	K.RN#TTWQAGHNFYNVDMSYLK.R	38	0.6	5.037	115.974	NYVNKRNTTWQAG	CATB_HUMAN Cathepsin B
P07858	CTSB	R.KGLVSGGLYESHVGCRPYSIPPCEHHVN#GSRPPCTGEGDTPK.C	192	-1.06	3.511	1000	PCEHHVNGSRPPC	CATB_HUMAN Cathepsin B
P07942	LAMB1	K.RLVTGQHCDQCLPEHWGLSNDLDGCRPCDCDLGGALN#NSCFAESGQCSCRPHMIGR.Q	519	-0.98	3.374	48.854	DLGGALNNSCFAE	LAMB1_HUMAN Laminin subunit beta-1
P07942	LAMB1	K.CVCNYLGTVQEHCN#GSDCQCDK.A	1041	0.79	3.595	77.192	TVQEHCNGSDCQC	LAMB1_HUMAN Laminin subunit beta-1
P07942	LAMB1	R.VN#ASTTEPN#STVEQSALMR.D	1336	2.13	3.308	1000	EAEERVNASTTEP	LAMB1_HUMAN Laminin subunit beta-1
P07942	LAMB1	R.VN#ASTTEPN#STVEQSALMR.D	1343	2.13	3.308	1000	ASTTEPNSTVEQS	LAMB1_HUMAN Laminin subunit beta-1
P07942	LAMB1	K.MEMPSTPQQLQN#LTEDIRER.V	1542	1.52	2.459	1000	TPQQLQNLTEDIR	LAMB1_HUMAN Laminin subunit beta-1
P07949	RET	R.LHENNWICIQEDTGLLYLN#R.S	98	1.13	4.464	279.522	TGLLYLNRSLDHS	RET_HUMAN Proto-oncogene tyrosine-protein kinase receptor Ret
P07949	RET	R.VYFSFFN#TSFPACSSLKPR.E	151	-0.85	3.359	1000	VYFSFFNTSFPAC	RET_HUMAN Proto-oncogene tyrosine-protein kinase receptor Ret
P07949	RET	R.VEHWPN#ETSVQAN#GSFVR.A	336	0.8	3.555	1000	RVEHWPNETSVQA	RET_HUMAN Proto-oncogene tyrosine-protein kinase receptor Ret
P07949	RET	R.VEHWPN#ETSVQAN#GSFVR.A	343	0.8	3.555	1000	ETSVQANGSFVRA	RET_HUMAN Proto-oncogene tyrosine-protein kinase receptor Ret
P07949	RET	R.LVLNRN#LSISEN#R.T	361	-0.86	3.116	17.009	RLVLNRNLSISEN	RET_HUMAN Proto-oncogene tyrosine-protein kinase receptor Ret
P07949	RET	R.LVLNRN#LSISEN#R.T	367	-0.86	3.116	132.105	NLSISENRTMQLA	RET_HUMAN Proto-oncogene tyrosine-protein kinase receptor Ret
P07949	RET	K.LHSSGAN#CSTLGVVTSAEDTSGILFVN#DTK.A	448	0.88	5.025	1000	LHSSGANCSTLGV	RET_HUMAN Proto-oncogene tyrosine-protein kinase receptor Ret
P07949	RET	K.LHSSGAN#CSTLGVVTSAEDTSGILFVN#DTK.A	468	0.88	5.025	1000	SGILFVNDTKALR	RET_HUMAN Proto-oncogene tyrosine-protein kinase receptor Ret
P07996	THBS1	K.GCSSSTSVLLTLDNNVVN#GSSPAIR.T	248	-2.65	4.895	24.243	LDNNVVNGSSPAI	TSP1_HUMAN Thrombospondin-1
P07996	THBS1	K.VSCPIM*PCSN#ATVPDGECCPR.C	360	-0.97	3.459	1000	PIMPCSNATVPDG	TSP1_HUMAN Thrombospondin-1
P07996	THBS1	K.VVN#STTGPGEHLR.N	1067	-0.38	2.398	1000	LSVKVVNSTTGPG	TSP1_HUMAN Thrombospondin-1
P08069	IGF1R	K.RLEN#CTVIEGYLHILLISK.A	51	1.76	4.781	1000	QLKRLENCTVIEG	IGF1R_HUMAN Insulin-like growth factor 1 receptor
P08069	IGF1R	R.VAGLESLGDLFPN#LTVIR.G	102	-2.58	2.931	1000	LGDLFPNLTVIRG	IGF1R_HUMAN Insulin-like growth factor 1 receptor
P08069	IGF1R	K.DIGLYNLRN#ITR.G	135	1.14	2.119	13.38	GLYNLRNITRGAI	IGF1R_HUMAN Insulin-like growth factor 1 receptor
P08069	IGF1R	K.RACTEN#N#ECCHPECLGSCSAPDNDTACVACR.H	228	-0.45	2.198	6.379	RACTENNECCHPE	IGF1R_HUMAN Insulin-like growth factor 1 receptor
P08069	IGF1R	R.ACTENNECCHPECLGSCSAPDN#DTACVACR.H	244	1.33	5.821	92.247	SCSAPDNDTACVA	IGF1R_HUMAN Insulin-like growth factor 1 receptor
P08069	IGF1R	R.N#GSQSMYCIPCEGPCPK.V	314	-2.72	3.951	1000	PSGFIRNGSQSMY	IGF1R_HUMAN Insulin-like growth factor 1 receptor
P08069	IGF1R	R.LILGEEQLEGN#YSFYVLDNQN#LQQLWDWDHRNLTIK.A	417	5.52	5.14	52.769	EEQLEGNYSFYVL	IGF1R_HUMAN Insulin-like growth factor 1 receptor
P08069	IGF1R	R.LILGEEQLEGNYSFYVLDNQN#LQQLWDWDHRN#LTIK.A	438	0.58	3.47	38.399	WDWDHRNLTIKAG	IGF1R_HUMAN Insulin-like growth factor 1 receptor
P08069	IGF1R	K.N#VTEYDGQDACGSNSWNMVDVDLPPNK.D	534	-2.34	2.66	15.819	KEAPFKNVTEYDG	IGF1R_HUMAN Insulin-like growth factor 1 receptor
P08069	IGF1R	R.TN#ASVPSIPLDVLSASN#SSSQLIVK.W	607	-3.86	3.144	1000	ILYIRTNASVPSI	IGF1R_HUMAN Insulin-like growth factor 1 receptor
P08069	IGF1R	R.TN#ASVPSIPLDVLSASN#SSSQLIVK.W	622	-3.86	3.144	1000	DVLSASNSSSQLI	IGF1R_HUMAN Insulin-like growth factor 1 receptor
P08069	IGF1R	K.WNPPSLPN#GN#LSYYIVR.W	640	-0.19	3.454	58.551	PSLPNGNLSYYIV	IGF1R_HUMAN Insulin-like growth factor 1 receptor
P08069	IGF1R	R.DVM*QVAN#TTMSSR.S	747	-2.16	2.688	1000	DVMQVANTTMSSR	IGF1R_HUMAN Insulin-like growth factor 1 receptor
P08069	IGF1R	R.SRN#TTAADTYN#ITDPEELETEYPFFESR.V	756	0.86	3.287	1000	MSSRSRNTTAADT	IGF1R_HUMAN Insulin-like growth factor 1 receptor
P08069	IGF1R	R.SRN#TTAADTYN#ITDPEELETEYPFFESR.V	764	0.86	3.287	1000	TAADTYNITDPEE	IGF1R_HUMAN Insulin-like growth factor 1 receptor
P08069	IGF1R	R.LNPGN#YTAR.I	900	0.56	1.396	37.54	NRLNPGNYTARIQ	IGF1R_HUMAN Insulin-like growth factor 1 receptor
P08069	IGF1R	R.IQATSLSGN#GSWTDPVFFYVQAK.T	913	-5.21	3.975	1000	ATSLSGNGSWTDP	IGF1R_HUMAN Insulin-like growth factor 1 receptor
P08174	CD55	K.GSQWSDIEEFCN#R.S	95	-3.76	3.302	1000	DIEEFCNRSCEVP	DAF_HUMAN Complement decay-accelerating factor
P08195	SLC3A2	K.DASSFLAEWQN#ITK.G	365	-1.3	2.269	1000	FLAEWQNITKGFS	4F2_HUMAN 4F2 cell-surface antigen heavy chain
P08195	SLC3A2	R.LLIAGTN#SSDLQQILSLLESNK.D	381	3.62	6.289	216.592	LLIAGTNSSDLQQ	4F2_HUMAN 4F2 cell-surface antigen heavy chain
P08195	SLC3A2	K.SLVTQYLN#ATGNR.W	424	-1.1	3.883	97.748	LVTQYLNATGNRW	4F2_HUMAN 4F2 cell-surface antigen heavy chain
P08236	GUSB	R.ITIAIN#NTLTPTTLPPGTIQYLTDTSKYPK.G	173	-1.45	3.668	7.71	RITIAINNTLTPT	BGLR_HUMAN Beta-glucuronidase
P08236	GUSB	K.VVAN#GTGTQGQLK.V	272	-1.68	3.312	1000	ENKVVANGTGTQG	BGLR_HUMAN Beta-glucuronidase
P08236	GUSB	R.YGIVVIDECPGVGLALPQFFNN#VSLHHHMQVMEEVVRR.D	420	1.67	3.76	5.085	LPQFFNNVSLHHH	BGLR_HUMAN Beta-glucuronidase
P08236	GUSB	K.IAN#ETRYPHSVAK.S	631	0.57	3.28	1000	RYWKIANETRYPH	BGLR_HUMAN Beta-glucuronidase
P08238	HSP90AB1	R.ELISN#ASDALDK.I	46	3.85	3.084	1000	LRELISNASDALD	HS90B_HUMAN Heat shock protein HSP 90-beta
P08240	SRPR	R.GGN#NSFTHEALTLK.Y	44	0.9	2.388	19.843	LQERGGNNSFTHE	SRPR_HUMAN Signal recognition particle receptor subunit alpha
P08240	SRPR	R.GTGSGGQLQDLDCSSSDDEGAAQN#STKPSATK.G	306	-1.17	4.418	1000	DEGAAQNSTKPSA	SRPR_HUMAN Signal recognition particle receptor subunit alpha
P08473	MME	R.SCIN#ESAIDSR.G	145	-0.98	2.527	1000	LYRSCINESAIDS	NEP_HUMAN Neprilysin
P08473	MME	K.EIAN#ATAKPEDRNDPMLLYNK.M	285	1.06	3.141	33.358	LEKEIANATAKPE	NEP_HUMAN Neprilysin
P08571	CD14	R.LRN#VSWATGR.S	151	-0.69	2.359	1000	SSLRLRNVSWATG	CD14_HUMAN Monocyte differentiation antigen CD14
P08581	MET	K.TGPVLEHPDCFPCQDCSSKAN#LSGGVWK.D	106	0.37	2.339	1000	DCSSKANLSGGVW	MET_HUMAN Hepatocyte growth factor receptor
P08581	MET	R.HVFPHN#HTADIQSEVHCIFSPQIEEPSQCPDCVVSALGAK.V	149	-0.76	3.902	1000	RHVFPHNHTADIQ	MET_HUMAN Hepatocyte growth factor receptor
P08581	MET	K.DRFINFFVGNTIN#SSYFPDHPLHSISVR.R	202	-1.02	3.455	44.973	FVGNTINSSYFPD	MET_HUMAN Hepatocyte growth factor receptor
P08581	MET	R.MVINVHEAGRN#FTVACQHR.S	785	1.19	2.468	32.159	VHEAGRNFTVACQ	MET_HUMAN Hepatocyte growth factor receptor
P08582	MFI2	K.CGN#MSEAFR.E	38	0.43	2.539	1000	EQHKCGNMSEAFR	TRFM_HUMAN Melanotransferrin
P08582	MFI2	K.DCDVLTAVSEFFN#ASCVPVNNPK.N	515	-0.01	4.578	71.753	AVSEFFNASCVPV	TRFM_HUMAN Melanotransferrin
P08648	ITGA5	K.AN#TSQPGVLQGGAVYLCPWGASPTQCTPIEFDSK.G	84	0.71	3.379	1000	VGAPKANTSQPGV	ITA5_HUMAN Integrin alpha-5
P08648	ITGA5	R.TEKEPLSDPVGTCYLSTDN#FTR.I	182	-3.39	4.726	1000	CYLSTDNFTRILE	ITA5_HUMAN Integrin alpha-5
P08648	ITGA5	K.GN#LTYGYVTILN#GSDIR.S	297	0.05	2.268	1000	AGVPKGNLTYGYV	ITA5_HUMAN Integrin alpha-5
P08648	ITGA5	K.GN#LTYGYVTILN#GSDIR.S	307	0.05	2.268	1000	GYVTILNGSDIRS	ITA5_HUMAN Integrin alpha-5
P08648	ITGA5	K.IYLRN#ESEFRDK.L	593	1.09	2.775	1000	MKIYLRNESEFRD	ITA5_HUMAN Integrin alpha-5
P08648	ITGA5	K.LSPIHIALN#FSLDPQAPVDSHGLRPALHYQSK.S	609	-0.38	2.855	1000	PIHIALNFSLDPQ	ITA5_HUMAN Integrin alpha-5
P08648	ITGA5	K.NALN#LTFHAQNVGEGGAYEAELR.V	675	1.03	4.365	30.835	GDKNALNLTFHAQ	ITA5_HUMAN Integrin alpha-5
P08648	ITGA5	R.HPGN#FSSLSCDYFAVN#QSR.L	712	-2.06	4.851	1000	LVRHPGNFSSLSC	ITA5_HUMAN Integrin alpha-5
P08648	ITGA5	R.HPGN#FSSLSCDYFAVN#QSR.L	724	-2.06	4.851	1000	CDYFAVNQSRLLV	ITA5_HUMAN Integrin alpha-5
P08648	ITGA5	K.NLN#NSQSDVVSFR.L	773	-1.97	2.775	24.437	ILSKNLNNSQSDV	ITA5_HUMAN Integrin alpha-5
P08648	ITGA5	R.VTGLN#CTTNHPINPK.G	868	0.25	2.052	36.556	TRVTGLNCTTNHP	ITA5_HUMAN Integrin alpha-5
P08842	STS	R.NYEIIQQPM*SYDN#LTQR.L	259	-0.46	4.402	122.154	QPMSYDNLTQRLT	STS_HUMAN Steryl-sulfatase
P08842	STS	R.LAN#DTLIYFTSDQGAHVEEVSSK.G	333	-1.66	2.918	1000	DELRLANDTLIYF	STS_HUMAN Steryl-sulfatase
P08842	STS	R.WHPQN#STSIWK.A	459	-0.71	1.985	1000	VRWHPQNSTSIWK	STS_HUMAN Steryl-sulfatase
P08887	IL6R	R.SVQLHDSGN#YSCYR.A	93	0.54	3.384	1000	QLHDSGNYSCYRA	IL6RA_HUMAN Interleukin-6 receptor subunit alpha
P08949-2	NMB	K.VLN#GTLLMAPSGCKS.-	142	-0.19	3.54	1000	HPGKVLNGTLLMA	NMB_HUMAN Isoform 2 of Neuromedin-B
P08962	CD63	R.QQM*ENYPKNN#HTASILDR.M	130	0.76	3.288	14.966	ENYPKNNHTASIL	CD63_HUMAN CD63 antigen
P08962	CD63	K.CCGAAN#YTDWEK.I	150	1.85	3.939	1000	KCCGAANYTDWEK	CD63_HUMAN CD63 antigen
P08962	CD63	K.NRVPDSCCIN#VTVGCGINFNEK.A	172	-0.34	3.769	33.657	PDSCCINVTVGCG	CD63_HUMAN CD63 antigen
P09429	HMGB1	K.KLGEMWN#NTAADDKQPYEK.K	134	0.67	3.715	17.009	KLGEMWNNTAADD	HMGB1_HUMAN High mobility group protein B1
P09529	INHBB	R.GRPN#ITHAVPK.A	93	0.55	3.119	1000	QMRGRPNITHAVP	INHBB_HUMAN Inhibin beta B chain
P09529	INHBB	R.GLNPGTVN#SCCIPTK.L	369	0.58	3.214	51.004	LNPGTVNSCCIPT	INHBB_HUMAN Inhibin beta B chain
P09622	DLD	K.ALLN#NSHYYHMAHGK.D	93	-3.1	2.602	17.009	PSKALLNNSHYYH	DLDH_HUMAN Dihydrolipoyl dehydrogenase, mitochondrial
P09668	CTSH	K.YLWSEPQN#CSATK.S	101	-1.53	2.982	1000	LWSEPQNCSATKS	CATH_HUMAN Pro-cathepsin H
P09758	TACSTD2	R.QCN#QTSVCWCVN#SVGVR.R	120	-4.08	4.67	1000	FKARQCNQTSVCW	TACD2_HUMAN Tumor-associated calcium signal transducer 2
P09758	TACSTD2	R.HRPTAGAFN#HSDLDAELRR.L	168	-2.33	2.502	1000	PTAGAFNHSDLDA	TACD2_HUMAN Tumor-associated calcium signal transducer 2
P09758	TACSTD2	K.FVAAVHYEQPTIQIELRQN#TSQK.A	208	-2.98	3.33	1000	QIELRQNTSQKAA	TACD2_HUMAN Tumor-associated calcium signal transducer 2
P0C5Y9	H2AFB1	R.N#ITPLLLDMVVHNDR.L	82	-2.02	1.833	23.092	QNSGERNITPLLL	H2AB1_HUMAN Histone H2A-Bbd type 1
P0C6S8	LINGO3	R.CN#LTALSGESLGHLR.S	185	0.57	2.261	1000	LTLERCNLTALSG	LIGO3_HUMAN Leucine-rich repeat and immunoglobulin-like domain-containing nogo receptor-interacting protein 3
P0C6S8	LINGO3	R.LLN#LSNNLLSTLEESTFHSVNTLETLR.V	324	-0.99	4.36	37.54	RQIRLLNLSNNLL	LIGO3_HUMAN Leucine-rich repeat and immunoglobulin-like domain-containing nogo receptor-interacting protein 3
P0C7U0	ELFN1	R.FGN#LTYLN#LTK.N	85	3.56	3.683	1000	SLSRFGNLTYLNL	ELFN1_HUMAN Protein ELFN1
P0C7U0	ELFN1	R.FGN#LTYLN#LTK.N	90	3.56	3.683	1000	GNLTYLNLTKNEI	ELFN1_HUMAN Protein ELFN1
P0C7U0	ELFN1	R.WLAAFTN#ATQTYDR.M	210	0	3.743	1000	WLAAFTNATQTYD	ELFN1_HUMAN Protein ELFN1
P0C7U0	ELFN1	R.MYTLEHFN#NSK.A	349	-0.27	2.551	24.437	YTLEHFNNSKAST	ELFN1_HUMAN Protein ELFN1
P10253	GAA	K.LEN#LSSSEMGYTATLTR.T	140	-5.57	2.313	1000	PSYKLENLSSSEM	LYAG_HUMAN Lysosomal alpha-glucosidase
P10253	GAA	R.QVVEN#MTR.A	390	0.06	2.266	1000	TRQVVENMTRAHF	LYAG_HUMAN Lysosomal alpha-glucosidase
P10253	GAA	R.RGVFITN#ETGQPLIGK.V	470	-0.7	3.935	1000	RGVFITNETGQPL	LYAG_HUMAN Lysosomal alpha-glucosidase
P10253	GAA	R.N#NTIVNELVR.V	882	1.58	3.123	12.218	VIFLARNNTIVNE	LYAG_HUMAN Lysosomal alpha-glucosidase
P10253	GAA	K.VTVLGVATAPQQVLSN#GVPVSN#FTYSPDTK.V	925	1.88	4.314	1000	NGVPVSNFTYSPD	LYAG_HUMAN Lysosomal alpha-glucosidase
P10319	HLA-B	R.YYN#QSEAGSHIIQR.M	110	-0.61	1.755	1000	IALRYYNQSEAGS	1B58_HUMAN HLA class I histocompatibility antigen, B-58 alpha chain
P10586	PTPRF	R.KVEVEPLN#STAVHVYWK.L	721	-2.4	5.019	1000	VEVEPLNSTAVHV	PTPRF_HUMAN Receptor-type tyrosine-protein phosphatase F
P10586	PTPRF	R.DINSQQELQN#ITTDTR.F	966	-3.36	4.918	147.628	SQQELQNITTDTR	PTPRF_HUMAN Receptor-type tyrosine-protein phosphatase F
P10600	TGFB3	R.LTSPPEPTVMTHVPYQVLALYN#STR.E	74	2.78	2.542	1000	QVLALYNSTRELL	TGFB3_HUMAN Transforming growth factor beta-3
P10619	CTSA	K.FYATN#DTEVAQSNFEALQDFFR.L	145	-3.01	4.892	104.034	DKFYATNDTEVAQ	PPGB_HUMAN Lysosomal protective protein
P10619	CTSA	R.LWSSLQTHCCSQN#K.C	244	-1.01	4.213	1000	THCCSQNKCNFYD	PPGB_HUMAN Lysosomal protective protein
P10619	CTSA	R.MDPPCTN#TTAASTYLNNPYVR.K	333	0.17	4.466	174.154	MDPPCTNTTAAST	PPGB_HUMAN Lysosomal protective protein
P10646	TFPI	R.YFYNN#QTK.Q	145	0.75	1.443	9.34	TRYFYNNQTKQCE	TFPI1_HUMAN Tissue factor pathway inhibitor
P10721	KIT	R.SLYGKEDN#DTLVR.C	130	3.7	2.439	1000	LYGKEDNDTLVRC	KIT_HUMAN Mast/stem cell growth factor receptor Kit
P10909	CLU	K.KKKEDALN#ETR.E	86	-1.52	3.291	1000	KKEDALNETRESE	CLUS_HUMAN Clusterin
P10909	CLU	K.ELPGVCN#ETM*M*ALWEECKPCLK.Q	103	-2.42	1.954	1000	ELPGVCNETMMAL	CLUS_HUMAN Clusterin
P10909	CLU	R.QLEEFLN#QSSPFYFWMNGDR.I	145	4.41	4.274	131.654	QLEEFLNQSSPFY	CLUS_HUMAN Clusterin
P10909	CLU	R.EIRHN#STGCLR.M	291	-0.9	2.198	1000	CREIRHNSTGCLR	CLUS_HUMAN Clusterin
P10909	CLU	K.M*LN#TSSLLEQLNEQFNWVSR.L	354	-3.26	5.946	84.615	YQWKMLNTSSLLE	CLUS_HUMAN Clusterin
P10909	CLU	R.LAN#LTQGEDQYYLR.V	374	-1.79	3.314	1000	WVSRLANLTQGED	CLUS_HUMAN Clusterin
P11047	LAMC1	K.QVLSYGQN#LSFSFR.V	576	-4.42	3.277	1000	VLSYGQNLSFSFR	LAMC1_HUMAN Laminin subunit gamma-1
P11047	LAMC1	K.LLNN#LTSIK.I	650	-0.72	2.773	24.437	FQKLLNNLTSIKI	LAMC1_HUMAN Laminin subunit gamma-1
P11047	LAMC1	R.CDQCEENYFYN#R.S	1022	2.28	4.411	97.748	EENYFYNRSWPGC	LAMC1_HUMAN Laminin subunit gamma-1
P11047	LAMC1	R.VN#NTLSSQISR.L	1107	1.19	3.775	24.437	DRLQRVNNTLSSQ	LAMC1_HUMAN Laminin subunit gamma-1
P11047	LAMC1	K.VAAAN#VSVTQPESTGDPNN#MTLLAEEARK.L	1161	1.67	4.51	163.382	AKVAAANVSVTQP	LAMC1_HUMAN Laminin subunit gamma-1
P11047	LAMC1	K.VAAAN#VSVTQPESTGDPNN#MTLLAEEARK.L	1175	1.67	4.51	0	STGDPNNMTLLAE	LAMC1_HUMAN Laminin subunit gamma-1
P11047	LAMC1	K.TAN#DTSTEAYNLLLR.T	1205	0.6	5.45	150.768	RVAKTANDTSTEA	LAMC1_HUMAN Laminin subunit gamma-1
P11047	LAMC1	R.TLAGEN#QTAFEIEELNR.K	1223	-2.32	4.517	177.905	RTLAGENQTAFEI	LAMC1_HUMAN Laminin subunit gamma-1
P11047	LAMC1	R.KIPAIN#QTITEANEK.T	1395	0.21	4.319	109.529	RKIPAINQTITEA	LAMC1_HUMAN Laminin subunit gamma-1
P11117	ACP2	R.YHGFLN#TSYHRQEVYVR.S	92	0.63	2.653	1000	RYHGFLNTSYHRQ	PPAL_HUMAN Lysosomal acid phosphatase
P11117	ACP2	R.FNPN#ISWQPIPVHTVPITEDR.L	133	-1.81	2.73	30.835	MQRFNPNISWQPI	PPAL_HUMAN Lysosomal acid phosphatase
P11117	ACP2	R.YEQLQN#ETRQTPEYQN#ESSR.N	167	-1.2	2.809	1000	RYEQLQNETRQTP	PPAL_HUMAN Lysosomal acid phosphatase
P11117	ACP2	R.YEQLQN#ETRQTPEYQN#ESSR.N	177	-1.2	2.809	1000	QTPEYQNESSRNA	PPAL_HUMAN Lysosomal acid phosphatase
P11117	ACP2	R.KN#LTLM*ATTSQLPK.L	267	-1.35	3.754	1000	LAQIRKNLTLMAT	PPAL_HUMAN Lysosomal acid phosphatase
P11166	SLC2A1	K.VIEEFYN#QTWVHR.Y	45	-3.05	3.103	1000	VIEEFYNQTWVHR	GTR1_HUMAN Solute carrier family 2, facilitated glucose transporter member 1
P11216	PYGB	K.TCAYTN#HTVLPEALER.W	377	1.88	2.508	1000	KTCAYTNHTVLPE	PYGB_HUMAN Glycogen phosphorylase, brain form
P11279	LAMP1	K.NGN#GTACIMAN#FSAAFSVNYDTK.S	37	-8.65	3.147	0	FMVKNGNGTACIM	LAMP1_HUMAN Lysosome-associated membrane glycoprotein 1
P11279	LAMP1	K.NGN#GTACIMAN#FSAAFSVNYDTK.S	45	-8.65	3.147	58.551	TACIMANFSAAFS	LAMP1_HUMAN Lysosome-associated membrane glycoprotein 1
P11279	LAMP1	K.SGPKN#M*TFDLPSDATVVLN#R.S	62	0.9	3.508	1000	TKSGPKNMTFDLP	LAMP1_HUMAN Lysosome-associated membrane glycoprotein 1
P11279	LAMP1	K.SGPKN#M*TFDLPSDATVVLN#R.S	76	0.9	3.508	1000	DATVVLNRSSCGK	LAMP1_HUMAN Lysosome-associated membrane glycoprotein 1
P11279	LAMP1	R.SSCGKEN#TSDPSLVIAFGR.G	84	-4.56	4.496	1000	SSCGKENTSDPSL	LAMP1_HUMAN Lysosome-associated membrane glycoprotein 1
P11279	LAMP1	R.GHTLTLN#FTRN#ATR.Y	103	-2.14	2.588	1000	GHTLTLNFTRNAT	LAMP1_HUMAN Lysosome-associated membrane glycoprotein 1
P11279	LAMP1	R.GHTLTLN#FTRN#ATR.Y	107	-2.14	2.588	1000	TLNFTRNATRYSV	LAMP1_HUMAN Lysosome-associated membrane glycoprotein 1
P11279	LAMP1	R.N#ATRYSVQLMSFVYN#LSDTHLFPN#ASSK.E	121	-3.31	6.771	1000	LMSFVYNLSDTHL	LAMP1_HUMAN Lysosome-associated membrane glycoprotein 1
P11279	LAMP1	R.N#ATRYSVQLMSFVYN#LSDTHLFPN#ASSK.E	130	-3.31	6.771	1000	DTHLFPNASSKEI	LAMP1_HUMAN Lysosome-associated membrane glycoprotein 1
P11279	LAMP1	R.CVSGTQVHMN#N#VTVTLHDATIQAYLSNSSFSR.G	165	1.38	3.49	28.813	TQVHMNNVTVTLH	LAMP1_HUMAN Lysosome-associated membrane glycoprotein 1
P11279	LAMP1	R.CVSGTQVHMN#NVTVTLHDATIQAYLSN#SSFSRGETR.C	181	4.02	3.297	73.168	IQAYLSNSSFSRG	LAMP1_HUMAN Lysosome-associated membrane glycoprotein 1
P11279	LAMP1	K.SPSVDKYN#VSGTN#GTCLLASM*GLQLN#LTYER.K	223	-4.25	4.388	1000	PSVDKYNVSGTNG	LAMP1_HUMAN Lysosome-associated membrane glycoprotein 1
P11279	LAMP1	K.SPSVDKYN#VSGTN#GTCLLASM*GLQLN#LTYER.K	228	-4.25	4.388	1000	YNVSGTNGTCLLA	LAMP1_HUMAN Lysosome-associated membrane glycoprotein 1
P11279	LAMP1	K.SPSVDKYN#VSGTN#GTCLLASM*GLQLN#LTYER.K	241	-4.25	4.388	1000	SMGLQLNLTYERK	LAMP1_HUMAN Lysosome-associated membrane glycoprotein 1
P11362	FGFR1	R.SPHRPILQAGLPAN#K.T	264	-1.1	2.464	1000	QAGLPANKTVALG	FGFR1_HUMAN Fibroblast growth factor receptor 1
P11362	FGFR1	K.TAGVN#TTDKEMEVLHLR.N	317	3.62	2.962	1000	LKTAGVNTTDKEM	FGFR1_HUMAN Fibroblast growth factor receptor 1
P11464	PSG1	R.ILILPSVTRN#ETGPYQCEIRDR.Y	303	0.37	3.162	1000	LPSVTRNETGPYQ	PSG1_HUMAN Pregnancy-specific beta-1-glycoprotein 1
P11717	IGF2R	R.SLLEFN#TTVSCDQQGTNHR.V	112	0.59	4.205	90.986	RSLLEFNTTVSCD	MPRI_HUMAN Cation-independent mannose-6-phosphate receptor
P11717	IGF2R	R.MSVINFECN#K.T	435	0.61	2.792	44.278	VINFECNKTAGND	MPRI_HUMAN Cation-independent mannose-6-phosphate receptor
P11717	IGF2R	K.TN#ITLVCKPGDLESAPVLR.T	581	-0.79	3.634	1000	GKKIKTNITLVCK	MPRI_HUMAN Cation-independent mannose-6-phosphate receptor
P11717	IGF2R	K.TEGEN#CTVFDSQAGFSFDLSPLTK.K	626	-3.59	3.911	1000	SKTEGENCTVFDS	MPRI_HUMAN Cation-independent mannose-6-phosphate receptor
P11717	IGF2R	R.DAGVGFPEYQEEDN#STYNFR.W	747	-1.37	3.011	44.278	EYQEEDNSTYNFR	MPRI_HUMAN Cation-independent mannose-6-phosphate receptor
P11717	IGF2R	K.TGPVVEDSGSLLLEYVN#GSACTTSDGRQTTYTTR.I	871	-2.29	4.151	1000	LLLEYVNGSACTT	MPRI_HUMAN Cation-independent mannose-6-phosphate receptor
P11717	IGF2R	R.HGNLYDLKPLGLN#DTIVSAGEYTYYFR.V	1246	2.61	6.305	69.812	LKPLGLNDTIVSA	MPRI_HUMAN Cation-independent mannose-6-phosphate receptor
P11717	IGF2R	K.MN#FTGGDTCHK.V	1312	0.41	2.633	1000	NGLLKMNFTGGDT	MPRI_HUMAN Cation-independent mannose-6-phosphate receptor
P11717	IGF2R	K.HFN#YTSLIAFHCKR.G	1757	0.36	2.6	1000	LADKHFNYTSLIA	MPRI_HUMAN Cation-independent mannose-6-phosphate receptor
P11717	IGF2R	R.MDGCTLTDEQLLYSFN#LSSLSTSTFK.V	1816	-3.17	3.255	1000	QLLYSFNLSSLST	MPRI_HUMAN Cation-independent mannose-6-phosphate receptor
P11717	IGF2R	R.AACAVKPQEVQMVN#GTITNPINGK.S	2136	-1.68	5.17	65.44	QEVQMVNGTITNP	MPRI_HUMAN Cation-independent mannose-6-phosphate receptor
P12074	COX6A1	R.TKPFPWGDGN#HTLFHNPHVNPLPTGYEDE.-	90	2.98	2.983	7.756	FPWGDGNHTLFHN	CX6A1_HUMAN Cytochrome c oxidase subunit 6A1, mitochondrial
P12109	COL6A1	R.RN#FTAADWGQSR.D	212	0.03	2.457	1000	DHTYRRNFTAADW	CO6A1_HUMAN Collagen alpha-1(VI) chain
P12110	COL6A2	R.RGTFTDCALAN#MTEQIRQDR.S	140	-1.14	3.125	1000	TDCALANMTEQIR	CO6A2_HUMAN Collagen alpha-2(VI) chain
P12110	COL6A2	R.N#MTLFSDLVAEK.F	785	-1.65	3.583	1000	KPQQVRNMTLFSD	CO6A2_HUMAN Collagen alpha-2(VI) chain
P12259	F5	R.TNIN#SSRDPDNIAAWYLR.S	1559	-0.7	2.715	13.38	DVRTNINSSRDPD	FA5_HUMAN Coagulation factor V
P12259	F5	K.TWN#QSIALR.L	2209	-0.65	2.531	1000	VIPKTWNQSIALR	FA5_HUMAN Coagulation factor V
P12273	PIP	K.TFYWDFYTN#R.T	105	-0.16	1.873	1000	YWDFYTNRTVQIA	PIP_HUMAN Prolactin-inducible protein
P12821	ACE	K.ELYEPIWQN#FTDPQLRR.I	111	-0.08	1.655	1000	YEPIWQNFTDPQL	ACE_HUMAN Angiotensin-converting enzyme
P12821	ACE	K.RQQYNALLSN#MSR.I	146	-1.37	2.795	71.949	YNALLSNMSRIYS	ACE_HUMAN Angiotensin-converting enzyme
P12821	ACE	K.IGLLDRVTN#DTESDINYLLK.M	445	4.31	6.412	151.292	LLDRVTNDTESDI	ACE_HUMAN Angiotensin-converting enzyme
P12821	ACE	K.YQGICPPVTRN#ETHFDAGAK.F	509	0.31	4.051	1000	CPPVTRNETHFDA	ACE_HUMAN Angiotensin-converting enzyme
P12821	ACE	K.NMQIAN#HTLK.Y	695	0.27	2.422	70.435	KNMQIANHTLKYG	ACE_HUMAN Angiotensin-converting enzyme
P12821	ACE	R.KFDVNQLQN#TTIK.R	714	-0.03	4.012	59.298	DVNQLQNTTIKRI	ACE_HUMAN Angiotensin-converting enzyme
P12821	ACE	K.EADDFFTSLGLLPVPPEFWN#K.S	942	2.27	4.352	1000	VPPEFWNKSMLEK	ACE_HUMAN Angiotensin-converting enzyme
P12830	CDH1	R.NPKPQVINIIDADLPPN#TSPFTAELTHGASANWTIQYNDPTQESIILKPK.M	622	0.66	3.494	7.774	DADLPPNTSPFTA	CADH1_HUMAN Cadherin-1
P12830	CDH1	R.NPKPQVINIIDADLPPNTSPFTAELTHGASAN#WTIQYNDPTQESIILKPK.M	637	-0.33	3.502	7.774	THGASANWTIQYN	CADH1_HUMAN Cadherin-1
P12956	XRCC6	R.TFN#TSTGGLLLPSDTK.R	304	0.98	2.383	1000	TKTRTFNTSTGGL	XRCC6_HUMAN X-ray repair cross-complementing protein 6
P13473	LAMP2	K.WQMN#FTVRYETTN#K.T	49	-3.66	2.772	1000	YAKWQMNFTVRYE	LAMP2_HUMAN Lysosome-associated membrane glycoprotein 2
P13473	LAMP2	K.WQMN#FTVRYETTN#K.T	58	-3.66	2.772	1000	VRYETTNKTYKTV	LAMP2_HUMAN Lysosome-associated membrane glycoprotein 2
P13473	LAMP2	K.TVTISDHGTVTYN#GSICGDDQNGPK.I	75	3.63	5.666	132.105	HGTVTYNGSICGD	LAMP2_HUMAN Lysosome-associated membrane glycoprotein 2
P13473	LAMP2	K.IAVQFGPGFSWIAN#FTK.A	101	-0.57	3.746	1000	GFSWIANFTKAAS	LAMP2_HUMAN Lysosome-associated membrane glycoprotein 2
P13473	LAMP2	K.N#DVVQHYWDVLVQAFVQN#GTVSTNEFLCDK.D	179	3.23	6.941	65.263	VQAFVQNGTVSTN	LAMP2_HUMAN Lysosome-associated membrane glycoprotein 2
P13473	LAMP2	K.EKPEAGTYSVNNGN#DTCLLATM*GLQLN#ITQDK.V	229	-3.13	4.102	5.085	YSVNNGNDTCLLA	LAMP2_HUMAN Lysosome-associated membrane glycoprotein 2
P13473	LAMP2	K.EKPEAGTYSVNN#GNDTCLLATMGLQLN#ITQDK.V	242	-0.18	5.027	69.346	TMGLQLNITQDKV	LAMP2_HUMAN Lysosome-associated membrane glycoprotein 2
P13473	LAMP2	K.VASVININPN#TTHSTGSCR.S	257	-1.38	3.351	31.275	VININPNTTHSTG	LAMP2_HUMAN Lysosome-associated membrane glycoprotein 2
P13473	LAMP2	R.SHTALLRLN#SSTIK.Y	275	-0.61	4.259	1000	TALLRLNSSTIKY	LAMP2_HUMAN Lysosome-associated membrane glycoprotein 2
P13473	LAMP2	R.VQPFN#VTQGK.Y	356	0.39	1.899	1000	LRVQPFNVTQGKY	LAMP2_HUMAN Lysosome-associated membrane glycoprotein 2
P13497	BMP1	R.VWPDGVIPFVIGGN#FTGSQR.A	142	-7.51	4.125	1000	PFVIGGNFTGSQR	BMP1_HUMAN Bone morphogenetic protein 1
P13497	BMP1	K.IILN#FTSLDLYR.S	363	-3.66	4.168	1000	GEKIILNFTSLDL	BMP1_HUMAN Bone morphogenetic protein 1
P13497	BMP1	K.LN#GSITSPGWPK.E	599	-0.98	2.664	1000	GFLTKLNGSITSP	BMP1_HUMAN Bone morphogenetic protein 1
P13674	P4HA1	K.DMSDGFISN#LTIQR.Q	113	-0.2	3.759	1000	SDGFISNLTIQRQ	P4HA1_HUMAN Prolyl 4-hydroxylase subunit alpha-1
P13688	CEACAM1	K.LSQGN#TTLSINPVK.R	378	-0.26	2.668	33.657	MKLSQGNTTLSIN	CEAM1_HUMAN Carcinoembryonic antigen-related cell adhesion molecule 1
P13693	TPT1	R.TEGNIDDSLIGGN#ASAEGPEGEGTESTVITGVDIVMNHHLQETSFTK.E	51	1.51	5.068	61.04	DSLIGGNASAEGP	TCTP_HUMAN Translationally-controlled tumor protein
P13726	F3	R.RN#NTFLSLR.D	169	-1.68	1.931	24.437	RTLVRRNNTFLSL	TF_HUMAN Tissue factor
P13747	HLA-E	R.GYYN#QSEAGSHTLQWM*HGCELGPDRR.F	107	-0.51	3.327	1000	TLRGYYNQSEAGS	HLAE_HUMAN HLA class I histocompatibility antigen, alpha chain E
P13987	CD59	K.TAVN#CSSDFDACLITK.A	43	-7.12	3.689	1000	DCKTAVNCSSDFD	CD59_HUMAN CD59 glycoprotein
P14151	SELL	R.DN#YTDLVAIQNK.A	60	1.81	3.174	154.915	RRFCRDNYTDLVA	LYAM1_HUMAN L-selectin
P14151	SELL	K.IGGIWTWVGTN#K.S	104	0.22	3.253	1000	WTWVGTNKSLTEE	LYAM1_HUMAN L-selectin
P14314	PRKCSH	K.DGSDEPGTAACPN#GSFHCTNTGYKPLYIPSNR.V	72	-0.27	5.056	41.429	GTAACPNGSFHCT	GLU2B_HUMAN Glucosidase 2 subunit beta
P14384	CPM	K.TVAQN#YSSVTHLHSIGK.S	38	-0.7	2.756	1000	LKTVAQNYSSVTH	CBPM_HUMAN Carboxypeptidase M
P14384	CPM	R.ELLLHLIDYLVTSDGKDPEITNLIN#STR.I	115	-2.2	6.659	12.092	EITNLINSTRIHI	CBPM_HUMAN Carboxypeptidase M
P14384	CPM	R.NFPDAFEYNN#VSR.Q	164	0.09	1.992	9.34	DAFEYNNVSRQPE	CBPM_HUMAN Carboxypeptidase M
P14384	CPM	K.YGEYYLLLLPGSYIIN#VTVPGHDPHITK.V	363	-1.67	3.291	1000	PGSYIINVTVPGH	CBPM_HUMAN Carboxypeptidase M
P14625	HSP90B1	R.TDDEVVQREEEAIQLDGLN#ASQIR.E	62	-1.73	3.486	1000	IQLDGLNASQIRE	ENPL_HUMAN Endoplasmin
P14625	HSP90B1	K.HNN#DTQHIWESDSNEFSVIADPRGNTLGR.G	217	-1.45	4.24	7.71	VTSKHNNDTQHIW	ENPL_HUMAN Endoplasmin
P14625	HSP90B1	K.GVVDSDDLPLN#VSR.E	445	1.6	4.039	1000	SDDLPLNVSRETL	ENPL_HUMAN Endoplasmin
P14625	HSP90B1	K.IADDKYN#DTFWK.E	481	-0.49	1.787	1000	IADDKYNDTFWKE	ENPL_HUMAN Endoplasmin
P14625	HSP90B1	K.LGVIEDHSN#RTR.L	502	0.63	2.146	1000	VIEDHSNRTRLAK	ENPL_HUMAN Endoplasmin
P14672	SLC2A4	K.VIEQSYN#ETWLGR.Q	57	1.38	3.717	1000	VIEQSYNETWLGR	GTR4_HUMAN Solute carrier family 2, facilitated glucose transporter member 4
P14867	GABRA1	K.SVAHN#M*TMPNK.L	138	1.15	1.225	17.25	KKSVAHNMTMPNK	GBRA1_HUMAN Gamma-aminobutyric acid receptor subunit alpha-1
P15144	ANPEP	K.GPSTPLPEDPNWN#VTEFHTTPK.M	265	0.36	3.599	11.015	PEDPNWNVTEFHT	AMPN_HUMAN Aminopeptidase N
P15151	PVR	R.VEDEGN#YTCLFVTFPQGSR.S	120	-1.3	3.961	1000	RVEDEGNYTCLFV	PVR_HUMAN Poliovirus receptor
P15260	IFNGR1	K.NSEWIDACIN#ISHHYCN#ISDHVGDPSNSLWVR.V	79	5.32	3.348	30.308	WIDACINISHHYC	INGR1_HUMAN Interferon gamma receptor 1
P15260	IFNGR1	K.NSEWIDACIN#ISHHYCN#ISDHVGDPSNSLWVR.V	86	5.32	3.348	20.999	ISHHYCNISDHVG	INGR1_HUMAN Interferon gamma receptor 1
P15309	ACPP	R.KFLN#ESYKHEQVYIR.S	94	0.3	3.038	1000	RYRKFLNESYKHE	PPAP_HUMAN Prostatic acid phosphatase
P15309	ACPP	K.VYDPLYCESVHN#FTLPSWATEDTM*TK.L	220	-3.85	3.779	1000	YCESVHNFTLPSW	PPAP_HUMAN Prostatic acid phosphatase
P15309	ACPP	K.GEYFVEMYYRN#ETQHEPYPLMLPGCSPSCPLER.F	333	1.05	4.334	1000	VEMYYRNETQHEP	PPAP_HUMAN Prostatic acid phosphatase
P15328	FOLR1	K.GWN#WTSGFNK.C	161	-1.09	3.321	123.857	NWHKGWNWTSGFN	FOLR1_HUMAN Folate receptor alpha
P15514	AREG	R.VEQVVKPPQN#K.T	113	0.27	2.901	1000	VVKPPQNKTESEN	AREG_HUMAN Amphiregulin
P15529	CD46	R.N#HTWLPVSDDACYR.E	83	0.17	2.71	1000	HTICDRNHTWLPV	MCP_HUMAN Membrane cofactor protein
P15529	CD46	K.GFYLDGSDTIVCDSN#STWDPPVPK.C	273	-0.59	3.509	1000	TIVCDSNSTWDPP	MCP_HUMAN Membrane cofactor protein
P15586	GNS	R.ASILTGKYPHNHHVVN#NTLEGN#CSSKSWQK.I	111	0.17	6.347	30.835	HNHHVVNNTLEGN	GNS_HUMAN N-acetylglucosamine-6-sulfatase
P15586	GNS	K.YPHNHHVVNN#TLEGN#CSSK.S	117	-1	2.393	52.725	NNTLEGNCSSKSW	GNS_HUMAN N-acetylglucosamine-6-sulfatase
P15586	GNS	K.YYN#YTLSIN#GKAR.K	183	-5.72	3.384	1000	KNSKYYNYTLSIN	GNS_HUMAN N-acetylglucosamine-6-sulfatase
P15586	GNS	R.KHGEN#YSVDYLTDVLAN#VSLDFLDYK.S	198	-1.37	5.023	1000	ARKHGENYSVDYL	GNS_HUMAN N-acetylglucosamine-6-sulfatase
P15586	GNS	R.KHGEN#YSVDYLTDVLAN#VSLDFLDYK.S	210	-1.37	5.023	1000	LTDVLANVSLDFL	GNS_HUMAN N-acetylglucosamine-6-sulfatase
P15586	GNS	K.TPMTN#SSIQFLDN#AFRK.R	279	1.61	3.4	1000	AKTPMTNSSIQFL	GNS_HUMAN N-acetylglucosamine-6-sulfatase
P15586	GNS	K.RLEFTGELN#NTYIFYTSDNGYHTGQFSLPIDKR.Q	317	-1.64	4.853	36.655	EFTGELNNTYIFY	GNS_HUMAN N-acetylglucosamine-6-sulfatase
P15586	GNS	R.GPGIKPN#QTSK.M	362	-1.47	2.655	1000	GPGIKPNQTSKML	GNS_HUMAN N-acetylglucosamine-6-sulfatase
P15586	GNS	K.M*LVANIDLGPTILDIAGYDLN#K.T	387	0.26	5.841	243.785	IAGYDLNKTQMDG	GNS_HUMAN N-acetylglucosamine-6-sulfatase
P15586	GNS	R.GASN#LTWR.S	405	0.53	2.324	1000	ILRGASNLTWRSD	GNS_HUMAN N-acetylglucosamine-6-sulfatase
P15586	GNS	R.SDVLVEYQGEGRN#VTDPTCPSLSPGVSQCFPDCVCEDAYN#N#TYACVR.T	422	-1.71	2.578	1000	YQGEGRNVTDPTC	GNS_HUMAN N-acetylglucosamine-6-sulfatase
P15586	GNS	R.SDVLVEYQGEGRN#VTDPTCPSLSPGVSQCFPDCVCEDAYN#N#TYACVR.T	449	-1.71	2.578	1000	VCEDAYNNTYACV	GNS_HUMAN N-acetylglucosamine-6-sulfatase
P15848	ARSB	R.HHYAGMVSLMDEAVGN#VTAALK.S	279	-1.35	3.211	1000	MDEAVGNVTAALK	ARSB_HUMAN Arylsulfatase B
P15848	ARSB	K.SSGLWN#NTVFIFSTDNGGQTLAGGNNWPLR.G	291	-3.97	3.651	7.71	KSSGLWNNTVFIF	ARSB_HUMAN Arylsulfatase B
P15848	ARSB	R.GHTN#GTKPLDGFDVWK.T	366	-1.14	3.741	1000	LARGHTNGTKPLD	ARSB_HUMAN Arylsulfatase B
P15848	ARSB	R.NSMAPAKDDSSLPEYSAFN#TSVHAAIR.H	426	5.24	4.737	84.892	PEYSAFNTSVHAA	ARSB_HUMAN Arylsulfatase B
P16070	CD44	K.AFN#STLPTMAQMEK.A	57	-1.53	3.395	1000	DLCKAFNSTLPTM	CD44_HUMAN CD44 antigen
P16070	CD44	K.TGSFGVTAVTVGDSNSNVN#R.S	599	-0.01	3.909	30.835	DSNSNVNRSLSGD	CD44_HUMAN CD44 antigen
P16144	ITGB4	K.HNIIPIFAVTN#YSYSYYEK.L	327	-0.45	5.577	132.105	PIFAVTNYSYSYY	ITB4_HUMAN Integrin beta-4
P16144	ITGB4	R.CSMGQCVCEPGWTGPSCDCPLSN#ATCIDSN#GGICNGR.G	579	3.88	5.314	20.999	CDCPLSNATCIDS	ITB4_HUMAN Integrin beta-4
P16144	ITGB4	R.CSFRDEDDDCTYSYTMEGDGAPGPN#STVLVHKK.K	695	-3.35	5.02	1000	DGAPGPNSTVLVH	ITB4_HUMAN Integrin beta-4
P16278	GLB1	K.CGALQGLYTTVDFGTGSN#ITDAFLSQR.K	247	2.5	5.163	1000	DFGTGSNITDAFL	BGAL_HUMAN Beta-galactosidase
P16278	GLB1	R.NNVITLN#ITGK.A	464	-1.64	3.057	100.207	NNVITLNITGKAG	BGAL_HUMAN Beta-galactosidase
P16422	EPCAM	K.QCN#GTSMCWCVNTAGVR.R	111	-0.93	4.28	120.756	FKAKQCNGTSMCW	EPCAM_HUMAN Epithelial cell adhesion molecule
P16422	EPCAM	K.FITSILYENNVITIDLVQN#SSQK.T	198	-1.26	5.97	128.857	TIDLVQNSSQKTQ	EPCAM_HUMAN Epithelial cell adhesion molecule
P16471	PRLR	K.ETFTCWWRPGTDGGLPTN#YSLTYHR.E	59	-2.4	3.384	1000	DGGLPTNYSLTYH	PRLR_HUMAN Prolactin receptor
P16519	PCSK2	R.KRNPEAGVATTDLYGN#CTLR.H	375	1.82	2.125	51.463	TTDLYGNCTLRHS	NEC2_HUMAN Neuroendocrine convertase 2
P16870	CPE	K.GN#ETIVNLIHSTR.I	139	-1.13	2.918	51.572	NEYQKGNETIVNL	CBPE_HUMAN Carboxypeptidase E
P17050	NAGA	K.LGIYADM*GN#FTCM*GYPGTTLDK.V	124	-4.36	4.107	1000	IYADMGNFTCMGY	NAGAB_HUMAN Alpha-N-acetylgalactosaminidase
P17050	NAGA	K.M*AAALN#ATGRPIAFSCSWPAYEGGLPPR.V	177	-5.55	3.152	1000	KMAAALNATGRPI	NAGAB_HUMAN Alpha-N-acetylgalactosaminidase
P17050	NAGA	R.VN#YSLLADICNLWR.N	201	-3.37	3.798	109.943	GLPPRVNYSLLAD	NAGAB_HUMAN Alpha-N-acetylgalactosaminidase
P17181	IFNAR1	K.LSGCQN#ITSTK.C	81	0.56	3.472	1000	KLSGCQNITSTKC	INAR1_HUMAN Interferon alpha/beta receptor 1
P17181	IFNAR1	R.IRAEKEN#TSSWYEVDSFTPFRK.A	110	1.02	4.137	1000	IRAEKENTSSWYE	INAR1_HUMAN Interferon alpha/beta receptor 1
P17181	IFNAR1	K.QSGNTPVIQDYPLIYEIIFWEN#TSNAERK.I	376	-0.74	5.087	11.015	EIIFWENTSNAER	INAR1_HUMAN Interferon alpha/beta receptor 1
P17301	ITGA2	K.LNLQTSTSIPN#VTEMK.T	105	-2.01	3.63	162.445	TSTSIPNVTEMKT	ITA2_HUMAN Integrin alpha-2
P17301	ITGA2	K.TN#MSLGLILTR.N	112	-2.35	3.074	1000	VTEMKTNMSLGLI	ITA2_HUMAN Integrin alpha-2
P17301	ITGA2	R.YFFN#VSDEAALLEK.A	343	-0.61	4.719	1000	TERYFFNVSDEAA	ITA2_HUMAN Integrin alpha-2
P17301	ITGA2	R.N#HSSYLGYSVAAISTGESTHFVAGAPR.A	432	-0.26	3.847	1000	QILQDRNHSSYLG	ITA2_HUMAN Integrin alpha-2
P17301	ITGA2	R.AN#YTGQIVLYSVNEN#GNITVIQAHR.G	460	0.87	3.723	123.863	AGAPRANYTGQIV	ITA2_HUMAN Integrin alpha-2
P17301	ITGA2	R.AN#YTGQIVLYSVNENGN#ITVIQAHR.G	475	0.43	4.337	4.085	SVNENGNITVIQA	ITA2_HUMAN Integrin alpha-2
P17301	ITGA2	K.QNNQVAIVYN#ITLDADGFSSR.V	699	-1.64	4.404	64.398	QVAIVYNITLDAD	ITA2_HUMAN Integrin alpha-2
P17301	ITGA2	R.TASCSN#VTCWLK.D	1057	-1.66	1.963	1000	RTASCSNVTCWLK	ITA2_HUMAN Integrin alpha-2
P17301	ITGA2	K.GEYFVN#VTTR.I	1074	0.04	1.924	1000	KGEYFVNVTTRIW	ITA2_HUMAN Integrin alpha-2
P17405	SMPD1	R.LRDVFGWGN#LTCPICK.G	86	-0.48	4.359	1000	DVFGWGNLTCPIC	ASM_HUMAN Sphingomyelin phosphodiesterase
P17405	SMPD1	R.KFLGPVPVYPAVGNHESTPVNSFPPPFIEGN#HSSR.W	335	-0.31	2.815	63.944	PPFIEGNHSSRWL	ASM_HUMAN Sphingomyelin phosphodiesterase
P17643	TYRP1	R.TCHCNGN#FSGHNCGTCRPGWR.G	104	3.1	3.095	30.835	TCHCNGNFSGHNC	TYRP1_HUMAN 5,6-dihydroxyindole-2-carboxylic acid oxidase
P17643	TYRP1	K.N#VCDICTDDLM*GSR.S	256	0.19	3.116	1000	NFATGKNVCDICT	TYRP1_HUMAN 5,6-dihydroxyindole-2-carboxylic acid oxidase
P17643	TYRP1	R.LPEPQDVAQCLEVGLFDTPPFYSN#STNSFR.N	350	0.26	6.012	4.54	TPPFYSNSTNSFR	TYRP1_HUMAN 5,6-dihydroxyindole-2-carboxylic acid oxidase
P17900	GM2A	R.SLTLEPDPIIVPGN#VTLSVMGSTSVPLSSPLK.V	63	-1.65	3.089	1000	PIIVPGNVTLSVM	SAP3_HUMAN Ganglioside GM2 activator
P17936	IGFBP3	R.GLCVN#ASAVSR.L	116	-2.18	2.2	1000	GRGLCVNASAVSR	IBP3_HUMAN Insulin-like growth factor-binding protein 3
P18075	BMP7	R.ERFDN#ETFR.I	187	-1.18	3.414	1000	IRERFDNETFRIS	BMP7_HUMAN Bone morphogenetic protein 7
P18084	ITGB5	K.N#FTALIPGTTVEILDGDSK.N	347	1.7	2.781	1000	HYMLYKNFTALIP	ITB5_HUMAN Integrin beta-5
P18084	ITGB5	R.DSLEVGVTYN#CTCGCSVGLEPNSAR.C	460	-1.83	3.346	69.383	EVGVTYNCTCGCS	ITB5_HUMAN Integrin beta-5
P18084	ITGB5	R.CN#GSGTYVCGLCECSPGYLGTR.C	477	-0.52	2.568	1000	PNSARCNGSGTYV	ITB5_HUMAN Integrin beta-5
P18084	ITGB5	R.CECQDGEN#QSVYQNLCR.E	505	2.42	4.941	146.622	ECQDGENQSVYQN	ITB5_HUMAN Integrin beta-5
P18084	ITGB5	R.CECQDGENQSVYQN#LCR.E	511	3.54	3.814	71.753	NQSVYQNLCREAE	ITB5_HUMAN Integrin beta-5
P18084	ITGB5	R.GDCSCN#QCSCFESEFGK.I	531	-0.26	3.262	1000	RGDCSCNQCSCFE	ITB5_HUMAN Integrin beta-5
P18084	ITGB5	K.IYGPFCECDN#FSCAR.N	552	-1.41	3.238	1000	PFCECDNFSCARN	ITB5_HUMAN Integrin beta-5
P18084	ITGB5	K.CHAGYIGDNCN#CSTDISTCR.G	586	0.27	4.606	59.298	YIGDNCNCSTDIS	ITB5_HUMAN Integrin beta-5
P18084	ITGB5	R.DCVECLLLHSGKPDN#QTCHSLCRDEVITWVDTIVK.D	654	0.46	5.152	1000	HSGKPDNQTCHSL	ITB5_HUMAN Integrin beta-5
P18564	ITGB6	R.QKN#SSDIVQIAPQSLILK.L	97	0.65	3.763	1000	SVGRQKNSSDIVQ	ITB6_HUMAN Integrin beta-6
P18564	ITGB6	K.IGWRN#DSLHLLVFVSDADSHFGMDSK.L	260	0.87	3.987	1000	EKIGWRNDSLHLL	ITB6_HUMAN Integrin beta-6
P18564	ITGB6	K.CHHGN#GSFQCGVCACHPGHM*GPR.C	471	-1.15	1.788	1000	SKCHHGNGSFQCG	ITB6_HUMAN Integrin beta-6
P18564	ITGB6	K.EAPDHPSCSGRGDCYCGQCICHLSPYGNIYGPYCQCDN#FSCVR.H	541	-0.76	4.191	85.45	PYCQCDNFSCVRH	ITB6_HUMAN Integrin beta-6
P18825	ADRA2C	R.GSGGVAN#ASGASWGPPR.G	33	-1.11	3.802	1000	GSGGVANASGASW	ADA2C_HUMAN Alpha-2C adrenergic receptor
P18850	ATF6	R.DHLLLPATTHN#K.T	584	-0.94	3.217	1000	LPATTHNKTTRPK	ATF6A_HUMAN Cyclic AMP-dependent transcription factor ATF-6 alpha
P19256	CD58	R.N#STSIYFK.M	169	0.41	2.055	1000	MEQCKRNSTSIYF	LFA3_HUMAN Lymphocyte function-associated antigen 3
P19256	CD58	K.IQCTLSNPLFN#TTSSIILTTCIPSSGHSR.H	195	3.48	5.43	23.624	LSNPLFNTTSSII	LFA3_HUMAN Lymphocyte function-associated antigen 3
P19438	TNFRSF1A	K.YIHPQN#N#SICCTK.C	54	0.5	4.069	1000	KYIHPQNNSICCT	TNR1A_HUMAN Tumor necrosis factor receptor superfamily member 1A
P19440	GGT1	R.LAFATMFN#SSEQSQK.G	120	-3.53	4.355	1000	AFATMFNSSEQSQ	GGT1_HUMAN Gamma-glutamyltranspeptidase 1
P19440	GGT1	R.LTLPQLADTYETLAIEGAQAFYN#GSLTAQIVK.D	230	4.16	6.029	1000	GAQAFYNGSLTAQ	GGT1_HUMAN Gamma-glutamyltranspeptidase 1
P19634	SLC9A1	R.SIGDVTTAPPEVTPESRPVN#HSVTDHGM*KPR.K	75	-0.54	3.13	1000	PESRPVNHSVTDH	SL9A1_HUMAN Sodium/hydrogen exchanger 1
P19971	TYMP	R.DGGRLSEADIRGFVAAVVN#GSAQGAQIGAMLMAIR.L	63	-1.22	2.65	1000	FVAAVVNGSAQGA	TYPH_HUMAN Thymidine phosphorylase
P20273	CD22	K.KVTTVIQNPMPIREGDTVTLSCNYN#SSNPSVTR.Y	445	-5.48	5.168	13.38	TLSCNYNSSNPSV	CD22_HUMAN B-cell receptor CD22
P20273	CD22	K.SATLTCESDANPPVSHYTWFDWNN#QSLPYHSQK.L	634	-4.77	3.266	5.75	TWFDWNNQSLPYH	CD22_HUMAN B-cell receptor CD22
P20645	M6PR	K.RLKPLFN#K.S	57	-1.12	2.509	1000	RLKPLFNKSFEST	MPRD_HUMAN Cation-dependent mannose-6-phosphate receptor
P20645	M6PR	R.EAGN#HTSGAGLVQIN#K.S	83	-1.35	4.344	1000	VCREAGNHTSGAG	MPRD_HUMAN Cation-dependent mannose-6-phosphate receptor
P20645	M6PR	R.EAGN#HTSGAGLVQIN#K.S	94	-1.35	4.344	1000	AGLVQINKSNGKE	MPRD_HUMAN Cation-dependent mannose-6-phosphate receptor
P20645	M6PR	K.ETVVGRLN#ETHIFN#GSN#WIMLIYK.G	107	-1.44	2.667	1000	TVVGRLNETHIFN	MPRD_HUMAN Cation-dependent mannose-6-phosphate receptor
P20645	M6PR	K.ETVVGRLN#ETHIFN#GSN#WIMLIYK.G	113	-1.44	2.667	1000	NETHIFNGSNWIM	MPRD_HUMAN Cation-dependent mannose-6-phosphate receptor
P20827	EFNA1	R.HTVFWN#SSNPK.F	26	-1.16	2.247	24.243	RHTVFWNSSNPKF	EFNA1_HUMAN Ephrin-A1
P20908	COL5A1	K.VYCN#FTAGGSTCVFPDKK.S	1672	-1.69	3.451	1000	SFKVYCNFTAGGS	CO5A1_HUMAN Collagen alpha-1(V) chain
P21583	KITLG	K.FSN#ISEGLSNYSIIDK.L	90	0.39	5.151	171.059	LLDKFSNISEGLS	SCF_HUMAN Kit ligand
P21583	KITLG	K.LVNIVDDLVECVKEN#SSK.D	118	1.29	2.495	110.838	VECVKENSSKDLK	SCF_HUMAN Kit ligand
P21589	NT5E	K.IEFDERGNVISSHGNPILLN#SSIPEDPSIK.A	311	0.76	5.407	101.329	GNPILLNSSIPED	5NTD_HUMAN 5'-nucleotidase
P21589	NT5E	K.LDN#YSTQELGK.T	333	1.04	2.548	1000	WRIKLDNYSTQEL	5NTD_HUMAN 5'-nucleotidase
P21589	NT5E	R.SPIDERNN#GTITWENLAAVLPFGGTFDLVQLK.G	403	-3.43	4.859	0	PIDERNNGTITWE	5NTD_HUMAN 5'-nucleotidase
P21675	TAF1	R.MDMENEESMMSYEGDGGEASHGLEDSN#ISYGSYEEPDPK.S	1797	-2.08	1.5	8.006	HGLEDSNISYGSY	TAF1_HUMAN Transcription initiation factor TFIID subunit 1
P21709	EPHA1	R.N#LSFSASGTQLSLR.W	338	-1.73	1.908	1000	PPSAPRNLSFSAS	EPHA1_HUMAN Ephrin type-A receptor 1
P21709	EPHA1	R.SPGAN#LTYELHVLNQDEER.Y	478	4.54	4.458	137.202	PRSPGANLTYELH	EPHA1_HUMAN Ephrin type-A receptor 1
P21802	FGFR2	R.NQHWSLIMESVVPSDKGN#YTCVVENEYGSIN#HTYHLDVVER.S	228	0.13	3.735	53.567	VPSDKGNYTCVVE	FGFR2_HUMAN Fibroblast growth factor receptor 2
P21802	FGFR2	R.NQHWSLIMESVVPSDKGN#YTCVVENEYGSIN#HTYHLDVVER.S	241	0.13	3.735	6.137	NEYGSINHTYHLD	FGFR2_HUMAN Fibroblast growth factor receptor 2
P21802	FGFR2	R.SPHRPILQAGLPAN#ASTVVGGDVEFVCK.V	265	0.18	5.804	1000	QAGLPANASTVVG	FGFR2_HUMAN Fibroblast growth factor receptor 2
P21802-10	FGFR2	K.VSNYIGQAN#QSAWLTVLPK.Q	350	0.12	5.605	71.753	NYIGQANQSAWLT	FGFR2_HUMAN Isoform 10 of Fibroblast growth factor receptor 2
P21860	ERBB3	R.HFN#DSGACVPR.C	250	-0.91	2.129	1000	FACRHFNDSGACV	ERBB3_HUMAN Receptor tyrosine-protein kinase erbB-3
P21860	ERBB3	R.FQTVDSSNIDGFVN#CTK.I	353	-0.17	4.999	87.265	NIDGFVNCTKILG	ERBB3_HUMAN Receptor tyrosine-protein kinase erbB-3
P21860	ERBB3	R.EITGYLNIQSWPPHM*HN#FSVFSN#LTTIGGR.S	408	-0.48	3.638	38.75	WPPHMHNFSVFSN	ERBB3_HUMAN Receptor tyrosine-protein kinase erbB-3
P21860	ERBB3	R.EITGYLNIQSWPPHM*HN#FSVFSN#LTTIGGR.S	414	-0.48	3.638	50.46	NFSVFSNLTTIGG	ERBB3_HUMAN Receptor tyrosine-protein kinase erbB-3
P21860	ERBB3	K.NLN#VTSLGFR.S	437	0.26	1.908	36.655	LIMKNLNVTSLGF	ERBB3_HUMAN Receptor tyrosine-protein kinase erbB-3
P21860	ERBB3	R.QLCYHHSLN#WTK.V	469	0.73	1.848	1000	CYHHSLNWTKVLR	ERBB3_HUMAN Receptor tyrosine-protein kinase erbB-3
P21860	ERBB3	K.VCDPLCSSGGCWGPGPGQCLSCRN#YSR.G	522	-1.82	4.272	1000	QCLSCRNYSRGGV	ERBB3_HUMAN Receptor tyrosine-protein kinase erbB-3
P21860	ERBB3	R.EFAHEAECFSCHPECQPMEGTATCN#GSGSDTCAQCAHFR.D	566	-5.03	3.445	1000	EGTATCNGSGSDT	ERBB3_HUMAN Receptor tyrosine-protein kinase erbB-3
P21860	ERBB3	K.GPIYKYPDVQN#ECRPCHENCTQGCK.G	608	-0.82	3.16	20.999	KYPDVQNECRPCH	ERBB3_HUMAN Receptor tyrosine-protein kinase erbB-3
P21860	ERBB3	K.YPDVQNECRPCHEN#CTQGCK.G	616	0.44	3.549	71.067	CRPCHENCTQGCK	ERBB3_HUMAN Receptor tyrosine-protein kinase erbB-3
P21926	CD9	K.AIHYALN#CCGLAGGVEQFISDICPKK.D	151	1.82	5.04	1000	AIHYALNCCGLAG	CD9_HUMAN CD9 antigen
P22083	FUT4	R.LRFN#ISGCR.L	216	1.23	2.075	1000	DCRLRFNISGCRL	FUT4_HUMAN Alpha-(1,3)-fucosyltransferase 4
P22303	ACHE	R.RATQLAHLVGCPPGGTGGN#DTELVACLR.T	296	-0.05	4.848	1000	PGGTGGNDTELVA	ACES_HUMAN Acetylcholinesterase
P22304	IDS	R.VHAGN#FSTIPQYFK.E	115	0.2	3.472	1000	WRVHAGNFSTIPQ	IDS_HUMAN Iduronate 2-sulfatase
P22304	IDS	K.VFHPGISSN#HTDDSPYSWSFPPYHPSSEK.Y	144	-1.89	3.107	1000	HPGISSNHTDDSP	IDS_HUMAN Iduronate 2-sulfatase
P22304	IDS	R.QREDVQALN#ISVPYGPIPVDFQR.K	280	1.36	3.015	1000	EDVQALNISVPYG	IDS_HUMAN Iduronate 2-sulfatase
P22304	IDS	R.LLSALDDLQLAN#STIIAFTSDHGWALGEHGEWAK.Y	325	2.29	4.058	1000	DDLQLANSTIIAF	IDS_HUMAN Iduronate 2-sulfatase
P22304-2	IDS	R.LLSALDDLQLAN#STIIAFTSDHGFLM*R.T	325	6.65	4.119	1000	DDLQLANSTIIAF	IDS_HUMAN Isoform 2 of Iduronate 2-sulfatase
P22413	ENPP1	K.DKGDCCIN#YSSVCQGEK.S	179	-2.34	4.098	1000	KGDCCINYSSVCQ	ENPP1_HUMAN Ectonucleotide pyrophosphatase/phosphodiesterase family member 1
P22413	ENPP1	K.MN#ASFSLK.S	285	-0.97	1.81	1000	MYDPKMNASFSLK	ENPP1_HUMAN Ectonucleotide pyrophosphatase/phosphodiesterase family member 1
P22413	ENPP1	K.M*YN#GSVPFEER.I	341	0.19	1.685	1000	DIYKMYNGSVPFE	ENPP1_HUMAN Ectonucleotide pyrophosphatase/phosphodiesterase family member 1
P22413	ENPP1	R.N#LSCREPNQHFKPYLK.H	477	-0.54	4.678	52.403	YEGIARNLSCREP	ENPP1_HUMAN Ectonucleotide pyrophosphatase/phosphodiesterase family member 1
P22413	ENPP1	K.HGIEADTFENIEVYNLMCDLLN#LTPAPN#NGTHGSLNHLLK.N	578	0.37	4.588	37.696	LMCDLLNLTPAPN	ENPP1_HUMAN Ectonucleotide pyrophosphatase/phosphodiesterase family member 1
P22413	ENPP1	R.DNLGCSCNPSILPIEDFQTQFN#LTVAEEK.I	643	-1.26	3.339	40.767	DFQTQFNLTVAEE	ENPP1_HUMAN Ectonucleotide pyrophosphatase/phosphodiesterase family member 1
P22455	FGFR4	K.HIVIN#GSSFGADGFPYVQVLK.T	290	-1.95	5.199	1000	LKHIVINGSSFGA	FGFR4_HUMAN Fibroblast growth factor receptor 4
P22607	FGFR3	R.LQVLN#ASHEDSGAYSCR.Q	98	-0.75	2.502	1000	QRLQVLNASHEDS	FGFR3_HUMAN Fibroblast growth factor receptor 3
P22607	FGFR3	R.HQQWSLVMESVVPSDRGN#YTCVVENK.F	225	0.88	3.22	11.069	VPSDRGNYTCVVE	FGFR3_HUMAN Fibroblast growth factor receptor 3
P22607	FGFR3	R.SPHRPILQAGLPAN#QTAVLGSDVEFHCK.V	262	-1.92	4.115	1000	QAGLPANQTAVLG	FGFR3_HUMAN Fibroblast growth factor receptor 3
P22607-2	FGFR3	R.LAN#VSERDGGEYLCR.A	327	-0.02	2.288	1000	VRLRLANVSERDG	FGFR3_HUMAN Isoform 2 of Fibroblast growth factor receptor 3
P22695	UQCRC2	K.RGSN#TTSHLHQAVAK.A	304	2.55	2.159	1000	HVKRGSNTTSHLH	QCR2_HUMAN Cytochrome b-c1 complex subunit 2, mitochondrial
P22695	UQCRC2	K.TIAQGN#LSNTDVQAAK.N	365	0.44	4.077	24.243	KTIAQGNLSNTDV	QCR2_HUMAN Cytochrome b-c1 complex subunit 2, mitochondrial
P23142	FBLN1	R.CATPHGDN#ASLEATFVKR.C	98	0.93	2.563	1000	ATPHGDNASLEAT	FBLN1_HUMAN Fibulin-1
P23229	ITGA6	R.AN#HSGAVVLLKR.D	323	-1.7	1.972	1000	SGAPRANHSGAVV	ITA6_HUMAN Integrin alpha-6
P23229	ITGA6	K.QLSCVANQN#GSQADCELGNPFK.R	770	-1.34	4.801	30.835	SCVANQNGSQADC	ITA6_HUMAN Integrin alpha-6
P23229	ITGA6	K.EINSLN#LTESHNSRK.K	930	0.09	3.258	24.243	KEINSLNLTESHN	ITA6_HUMAN Integrin alpha-6
P23229	ITGA6	R.KYQTLN#CSVNVNCVNIR.C	966	-4.5	5.053	59.298	RKYQTLNCSVNVN	ITA6_HUMAN Integrin alpha-6
P23229	ITGA6	R.SRLWN#STFLEEYSK.L	997	0.5	3.701	1000	LRSRLWNSTFLEE	ITA6_HUMAN Integrin alpha-6
P23284	PPIB	K.DTN#GSQFFITTVK.T	148	-1.57	1.974	1000	NAGKDTNGSQFFI	PPIB_HUMAN Peptidyl-prolyl cis-trans isomerase B
P23470	PTPRG	R.VGEEYQELQLDGFDNESSN#K.T	113	2.28	3.866	13.38	FDNESSNKTWMKN	PTPRG_HUMAN Receptor-type tyrosine-protein phosphatase gamma
P23470	PTPRG	K.VEFHWGHSN#GSAGSEHSIN#GR.R	156	-0.19	4.49	1000	FHWGHSNGSAGSE	PTPRG_HUMAN Receptor-type tyrosine-protein phosphatase gamma
P23470	PTPRG	K.VQPLN#QTALQVSWSQPETIYHPPIMNYMISYSWTK.N	359	-5.12	4.027	73.877	MKVQPLNQTALQV	PTPRG_HUMAN Receptor-type tyrosine-protein phosphatase gamma
P23470	PTPRG	R.SDFSQTM*LFQAN#TTR.I	444	-2.49	3.446	1000	TMLFQANTTRIFQ	PTPRG_HUMAN Receptor-type tyrosine-protein phosphatase gamma
P24394	IL4R	R.IYN#VTYLEPSLR.I	176	-0.6	3.009	1000	ADFRIYNVTYLEP	IL4RA_HUMAN Interleukin-4 receptor subunit alpha
P25106	ACKR3	K.TVTSASNN#ETYCR.S	192	-0.76	2.929	9.34	VTSASNNETYCRS	ACKR3_HUMAN Atypical chemokine receptor 3
P25311	AZGP1	K.DIVEYYNDSN#GSHVLQGR.F	112	1.94	5.246	24.243	EYYNDSNGSHVLQ	ZA2G_HUMAN Zinc-alpha-2-glycoprotein
P25445	FAS	R.LCDEGHGLEVEIN#CTR.T	118	2.58	5.835	1000	GLEVEINCTRTQN	TNR6_HUMAN Tumor necrosis factor receptor superfamily member 6
P25685	DNAJB1	K.GSGPSGGSGGGAN#GTSFSYTFHGDPHAMFAEFFGGR.N	86	7.52	5.042	1000	GSGGGANGTSFSY	DNJB1_HUMAN DnaJ homolog subfamily B member 1
P26006	ITGA3	R.ELAVPDGYTN#R.T	86	1.49	1.977	1000	VPDGYTNRTGAVY	ITA3_HUMAN Integrin alpha-3
P26006	ITGA3	R.TGAVYLCPLTAHKDDCERMN#ITVK.N	107	-1.24	3.094	1000	DDCERMNITVKND	ITA3_HUMAN Integrin alpha-3
P26006	ITGA3	K.N#ITIVTGAPR.H	265	-1.04	1.919	1000	FILHPKNITIVTG	ITA3_HUMAN Integrin alpha-3
P26006	ITGA3	R.RN#ITLAYTLEADRDRRPPR.L	511	-0.25	2.705	1000	NPNYRRNITLAYT	ITA3_HUMAN Integrin alpha-3
P26006	ITGA3	K.LRPIIISM*N#YSLPLRMPDRPR.L	573	0.49	4.127	1000	PIIISMNYSLPLR	ITA3_HUMAN Integrin alpha-3
P26006	ITGA3	R.SLDAYPILNQAQALEN#HTEVQFQK.E	605	0.03	2.278	22.529	QAQALENHTEVQF	ITA3_HUMAN Integrin alpha-3
P26006	ITGA3	R.KLLLSIN#VTNTR.T	656	-0.24	3.623	73.311	KLLLSINVTNTRT	ITA3_HUMAN Integrin alpha-3
P26006	ITGA3	R.SGEDAHEALLTLVVPPALLLSSVRPPGACQAN#ETIFCELGNPFKR.N	697	0.11	3.139	7.455	PGACQANETIFCE	ITA3_HUMAN Integrin alpha-3
P26006	ITGA3	K.WLLYPTEITVHGN#GSWPCRPPGDLIN#PLNLTLSDPGDRPSSPQR.R	841	1.11	3.827	10.231	EITVHGNGSWPCR	ITA3_HUMAN Integrin alpha-3
P26006	ITGA3	K.WLLYPTEITVHGNGSWPCRPPGDLIN#PLN#LTLSDPGDRPSSPQR.R	857	0.5	3.457	0.894	DLINPLNLTLSDP	ITA3_HUMAN Integrin alpha-3
P26006	ITGA3	R.AHCVWLECPIPDAPVVTN#VTVK.A	926	0.4	3.603	1000	DAPVVTNVTVKAR	ITA3_HUMAN Integrin alpha-3
P26006	ITGA3	R.VWN#STFIEDYRDFDRVR.V	935	1.11	1.981	1000	VKARVWNSTFIED	ITA3_HUMAN Integrin alpha-3
P26006	ITGA3	R.TSIPTINM*EN#K.T	969	-0.98	1.911	13.38	PTINMENKTTWFS	ITA3_HUMAN Integrin alpha-3
P26012	ITGB8	K.NYAIIKPIGFN#ETAK.I	456	1.09	4.101	87.582	IKPIGFNETAKIH	ITB8_HUMAN Integrin beta-8
P26012	ITGB8	K.ENWNCMQCLHPHN#LSQAILDQCK.T	648	0.32	3.355	56.916	QCLHPHNLSQAIL	ITB8_HUMAN Integrin beta-8
P26599	PTBP1	K.RGSDELFSTCVTNGPFIMSSNSASAANGN#DSKK.F	42	-2.21	3.642	5.31	ASAANGNDSKKFK	PTBP1_HUMAN Polypyrimidine tract-binding protein 1
P27037	ACVR2A	K.DRTN#QTGVEPCYGDK.D	43	0.65	2.13	1000	WEKDRTNQTGVEP	AVR2A_HUMAN Activin receptor type-2A
P27105	STOM	R.VQN#ATLAVAN#ITNADSATR.L	128	1.81	4.514	126.676	VYYRVQNATLAVA	STOM_HUMAN Erythrocyte band 7 integral membrane protein
P27105	STOM	R.VQN#ATLAVAN#ITNADSATR.L	135	1.81	4.514	37.54	ATLAVANITNADS	STOM_HUMAN Erythrocyte band 7 integral membrane protein
P27105	STOM	K.N#STIVFPLPIDMLQGIIGAK.H	264	-0.26	4.459	1000	TIAAEKNSTIVFP	STOM_HUMAN Erythrocyte band 7 integral membrane protein
P27487	DPP4	K.RQLITEERIPN#NTQWVTWSPVGHK.L	150	0.16	4.023	13.38	TEERIPNNTQWVT	DPP4_HUMAN Dipeptidyl peptidase 4
P27487	DPP4	K.KLDFIILN#ETK.F	520	-0.72	4.124	1000	LDFIILNETKFWY	DPP4_HUMAN Dipeptidyl peptidase 4
P27701	CD82	K.LKQEMGGIVTELIRDYN#SSREDSLQDAWDYVQAQVK.C	129	1.31	3.712	1000	ELIRDYNSSREDS	CD82_HUMAN CD82 antigen
P27701	CD82	K.GFCEAPGN#RTQSGNHPEDWPVYQEGCMEK.V	198	2.96	4.793	10.468	FCEAPGNRTQSGN	CD82_HUMAN CD82 antigen
P27797	CALR	K.SGTIFDNFLITNDEAYAEEFGN#ETWGVTK.A	344	-2.12	3.119	44.425	YAEEFGNETWGVT	CALR_HUMAN Calreticulin
P28300	LOX	R.RRDPGAAVPGAAN#ASAQQPR.T	81	-0.19	2.759	1000	AVPGAANASAQQP	LYOX_HUMAN Protein-lysine 6-oxidase
P28799	GRN	K.YGCCPMPN#ATCCSDHLHCCPQDTVCDLIQSK.C	236	-1	3.563	1000	GCCPMPNATCCSD	GRN_HUMAN Granulins
P28799	GRN	K.EN#ATTDLLTKLPAHTVGDVK.C	265	-0.52	2.273	1000	KCLSKENATTDLL	GRN_HUMAN Granulins
P28799	GRN	K.DVECGEGHFCHDN#QTCCR.D	530	-1.45	4.066	1000	GHFCHDNQTCCRD	GRN_HUMAN Granulins
P29122	PCSK6	K.TGFTQLGTSCITN#HTCSNADETFCEMVK.S	932	0.3	3.262	30.612	GTSCITNHTCSNA	PCSK6_HUMAN Proprotein convertase subtilisin/kexin type 6
P29320	EPHA3	R.GTN#VTISSLKPDTIYVFQIR.A	493	2.48	3.158	1000	LRARGTNVTISSL	EPHA3_HUMAN Ephrin type-A receptor 3
P29323	EPHB2	K.ELSEYN#ATAIK.S	482	1.15	2.251	1000	KELSEYNATAIKS	EPHB2_HUMAN Ephrin type-B receptor 2
P29400	COL4A5	R.GPPGLPGFPGTPGLPGMPGHDGAPGPQGIPGCN#GTK.G	125	-0.35	2.543	1000	QGIPGCNGTKGER	CO4A5_HUMAN Collagen alpha-5(IV) chain
P29401	TKT	K.N#STFSEIFKK.E	344	-1.5	1.684	1000	LDGDTKNSTFSEI	TKT_HUMAN Transketolase
P30464	HLA-B	R.GYYN#QSEAGSHTLQR.M	110	-1.24	4.363	1000	NLRGYYNQSEAGS	1B15_HUMAN HLA class I histocompatibility antigen, B-15 alpha chain
P30501	HLA-C	K.LRGYYN#QSEAGSHTLQR.M	110	-1.32	3.279	1000	KLRGYYNQSEAGS	1C02_HUMAN HLA class I histocompatibility antigen, Cw-2 alpha chain
P30511	HLA-F	R.RYN#QSEAGSHTLQGMN#GCDMGPDGR.L	107	1.08	4.939	1000	NLLRRYNQSEAGS	HLAF_HUMAN HLA class I histocompatibility antigen, alpha chain F
P30511	HLA-F	R.RYN#QSEAGSHTLQGMN#GCDMGPDGR.L	120	1.08	4.939	1000	HTLQGMNGCDMGP	HLAF_HUMAN HLA class I histocompatibility antigen, alpha chain F
P30532	CHRNA5	R.YN#GTVTWTPPANYK.S	155	-1.22	2.779	49.59	KTVIRYNGTVTWT	ACHA5_HUMAN Neuronal acetylcholine receptor subunit alpha-5
P30533	LRPAP1	R.VSHQGYSTEAEFEEPRVIDLWDLAQSAN#LTDK.E	268	0.48	5.265	1000	DLAQSANLTDKEL	AMRP_HUMAN Alpha-2-macroglobulin receptor-associated protein
P30542	ADORA1	R.AWAAN#GSMGEPVIK.C	159	-2.84	3.35	1000	ERAWAANGSMGEP	AA1R_HUMAN Adenosine receptor A1
P30825	SLC7A1	K.NWQLTEEDFGN#TSGR.L	226	1.87	4.697	148.399	TEEDFGNTSGRLC	CTR1_HUMAN High affinity cationic amino acid transporter 1
P30825	SLC7A1	R.LCLNN#DTK.E	235	0.55	2.143	0	GRLCLNNDTKEGK	CTR1_HUMAN High affinity cationic amino acid transporter 1
P30988	CALCR	R.M*QQLPAYQGEGPYCN#R.T	91	-0.3	4.101	1000	GEGPYCNRTWDGW	CALCR_HUMAN Calcitonin receptor
P30988	CALCR	K.GVWFKHPENN#RTWSN#YTMCNAFTPEK.L	143	-2.31	4.462	14.966	FKHPENNRTWSNY	CALCR_HUMAN Calcitonin receptor
P30988	CALCR	R.TWSN#YTMCNAFTPEK.L	148	-1.15	4.163	81.692	NNRTWSNYTMCNA	CALCR_HUMAN Calcitonin receptor
P31641	SLC6A6	K.ELPWAHCN#HSWN#TPHCMEDTMR.K	163	3.01	4.352	1000	LPWAHCNHSWNTP	SC6A6_HUMAN Sodium- and chloride-dependent taurine transporter
P31943	HNRNPH1	R.DLN#YCFSGMSDHRYGDGGSTFQSTTGHCVHMR.G	265	2.59	4.327	1000	RFGRDLNYCFSGM	HNRH1_HUMAN Heterogeneous nuclear ribonucleoprotein H
P32004	L1CAM	K.EELGVTVYQSPHSGSFTITGN#NSNFAQR.F	100	1.37	3.204	7.71	SFTITGNNSNFAQ	L1CAM_HUMAN Neural cell adhesion molecule L1
P32004	L1CAM	R.VTMGQNGN#LYFANVLTSDN#HSDYICHAHFPGTR.T	203	0.71	4.779	73.887	NVLTSDNHSDYIC	L1CAM_HUMAN Neural cell adhesion molecule L1
P32004	L1CAM	R.LLFPTN#SSSHLVALQGQPLVLECIAEGFPTPTIK.W	247	-2.48	5.23	1000	RLLFPTNSSSHLV	L1CAM_HUMAN Neural cell adhesion molecule L1
P32004	L1CAM	K.WLRPSGPMPADRVTYQNHN#K.T	294	3.52	2.227	0	VTYQNHNKTLQLL	L1CAM_HUMAN Neural cell adhesion molecule L1
P32004	L1CAM	K.ILTADN#QTYMAVQGSTAYLLCK.A	433	0.44	3.384	1000	KILTADNQTYMAV	L1CAM_HUMAN Neural cell adhesion molecule L1
P32004	L1CAM	R.FFPYAN#GTLGIRDLQAN#DTGR.Y	479	-0.74	2.168	1000	RFFPYANGTLGIR	L1CAM_HUMAN Neural cell adhesion molecule L1
P32004	L1CAM	R.FFPYAN#GTLGIRDLQAN#DTGR.Y	490	-0.74	2.168	1000	IRDLQANDTGRYF	L1CAM_HUMAN Neural cell adhesion molecule L1
P32004	L1CAM	R.LVIHSLDYSDQGN#YSCVASTELDVVESR.A	588	-0.94	3.493	1000	DYSDQGNYSCVAS	L1CAM_HUMAN Neural cell adhesion molecule L1
P32004	L1CAM	K.VPGN#QTSTTLK.L	671	0.62	2.556	1000	LGKVPGNQTSTTL	L1CAM_HUMAN Neural cell adhesion molecule L1
P32004	L1CAM	K.NPVDVKGEGN#ETTNMVITWKPLR.W	726	0.55	5.758	47.045	DVKGEGNETTNMV	L1CAM_HUMAN Neural cell adhesion molecule L1
P32004	L1CAM	R.GPWQEQIVSDPFLVVSN#TSTFVPYEIK.V	777	1.36	4.58	1000	PFLVVSNTSTFVP	L1CAM_HUMAN Neural cell adhesion molecule L1
P32004	L1CAM	R.GYN#VTYWR.E	849	-0.72	1.972	1000	GHLRGYNVTYWRE	L1CAM_HUMAN Neural cell adhesion molecule L1
P32004	L1CAM	K.DHVVVPAN#TTSVILSGLRPYSSYHLEVQAFNGR.G	876	3.37	2.472	49.223	HVVVPANTTSVIL	L1CAM_HUMAN Neural cell adhesion molecule L1
P32004	L1CAM	R.GSGPASEFTFSTPEGVPGHPEALHLECQSN#TSLLLR.W	931	-2.25	3.234	1000	HLECQSNTSLLLR	L1CAM_HUMAN Neural cell adhesion molecule L1
P32004	L1CAM	R.THN#LTDLSPHLR.Y	979	-0.86	3.715	1000	PELRTHNLTDLSP	L1CAM_HUMAN Neural cell adhesion molecule L1
P32004	L1CAM	R.EGGTMALSGISDFGN#ISATAGEN#YSVVSWVPK.E	1022	0.5	3.663	1000	GISDFGNISATAG	L1CAM_HUMAN Neural cell adhesion molecule L1
P32004	L1CAM	R.EGGTMALSGISDFGN#ISATAGEN#YSVVSWVPK.E	1030	0.5	3.663	1000	SATAGENYSVVSW	L1CAM_HUMAN Neural cell adhesion molecule L1
P32004	L1CAM	K.GGASLSPQYVSYN#QSSYTQWDLQPDTDYEIHLFK.E	1071	2.05	3.28	1000	PQYVSYNQSSYTQ	L1CAM_HUMAN Neural cell adhesion molecule L1
P32241	VIPR1	K.QCLEEAQLEN#ETIGCSK.M	58	1.37	3.705	1000	EEAQLENETIGCS	VIPR1_HUMAN Vasoactive intestinal polypeptide receptor 1
P32241	VIPR1	K.MWDN#LTCWPATPR.G	69	-0.77	4.26	1000	CSKMWDNLTCWPA	VIPR1_HUMAN Vasoactive intestinal polypeptide receptor 1
P33151	CDH5	R.DWIWNQMHIDEEKN#TSLPHHVGK.I	61	-0.41	3.706	29.638	HIDEEKNTSLPHH	CADH5_HUMAN Cadherin-5
P33908	MAN1A1	R.TCHESYN#RTFMK.L	513	0.73	3.518	1000	TCHESYNRTFMKL	MA1A1_HUMAN Mannosyl-oligosaccharide 1,2-alpha-mannosidase IA
P34059	GALNS	K.TGEAN#LTQIYLQEALDFIKR.Q	204	-2.27	4.335	1000	LKTGEANLTQIYL	GALNS_HUMAN N-acetylgalactosamine-6-sulfatase
P34059	GALNS	R.QGIDFCPGQN#VSGVTTHNLEDHTK.L	423	0.17	3.628	78.149	DFCPGQNVSGVTT	GALNS_HUMAN N-acetylgalactosamine-6-sulfatase
P34810	CD68	R.DLQAPLGQSFSCSN#SSIILSPAVHLDLLSLR.L	279	2.63	5.66	1000	QSFSCSNSSIILS	CD68_HUMAN Macrosialin
P34820	BMP8B	K.VPSIHLLN#R.T	158	2.09	2.18	1000	PSIHLLNRTLHVS	BMP8B_HUMAN Bone morphogenetic protein 8B
P35052	GPC1	R.ICPQGYTCCTSEMEENLAN#R.S	79	2.15	2.867	44.278	MEENLANRSHAEL	GPC1_HUMAN Glypican-1
P35052	GPC1	R.SFDDHFQHLLN#DSER.T	116	-1.35	3.786	1000	HFQHLLNDSERTL	GPC1_HUMAN Glypican-1
P35226	BMI1	K.ANSPAGGIPSTSSCLPSPSTPVQSPHPQFPHISSTMN#GTSNSPSGNHQSSFANRPR.K	294	1.75	2.946	5.31	HISSTMNGTSNSP	BMI1_HUMAN Polycomb complex protein BMI-1
P35232	PHB	R.SRN#ITYLPAGQSVLLQLPQ.-	256	-0.23	4.112	1000	QLSRSRNITYLPA	PHB_HUMAN Prohibitin
P35475	IDUA	R.GLSYN#FTHLDGYLDLLR.E	110	2.64	4.75	1000	GRGLSYNFTHLDG	IDUA_HUMAN Alpha-L-iduronidase
P35475	IDUA	K.VIAQHQNLLLAN#TTSAFPYALLSNDNAFLSYHPHPFAQR.T	336	0.53	4.037	44.395	QNLLLANTTSAFP	IDUA_HUMAN Alpha-L-iduronidase
P35475	IDUA	R.FQVN#NTRPPHVQLLR.K	372	-1.02	1.897	13.38	TARFQVNNTRPPH	IDUA_HUMAN Alpha-L-iduronidase
P35555	FBN1	R.VLPVN#VTDYCQLVR.Y	448	-1.27	2.332	1000	PRVLPVNVTDYCQ	FBN1_HUMAN Fibrillin-1
P35555	FBN1	K.AWGTPCEMCPAVN#TSEYK.I	1581	-1.91	3.068	1000	EMCPAVNTSEYKI	FBN1_HUMAN Fibrillin-1
P35613	BSG	K.ILLTCSLN#DSATEVTGHR.W	160	-7.5	4.04	1000	LLTCSLNDSATEV	BASI_HUMAN Basigin
P35613	BSG	K.ALMN#GSESR.F	268	-0.01	2.187	1000	EDKALMNGSESRF	BASI_HUMAN Basigin
P35613	BSG	R.SELHIENLNMEADPGQYRCN#GTSSK.G	302	0.26	2.737	45.653	PGQYRCNGTSSKG	BASI_HUMAN Basigin
P35658	NUP214	K.TFGGFASSSFGEQKPTGTFSSGGGSVASQGFGFSSPN#K.T	1965	2.42	3.312	1000	FGFSSPNKTGGFG	NU214_HUMAN Nuclear pore complex protein Nup214
P36888	FLT3	K.SPN#CTEEITEGVWNR.K	473	-0.33	1.823	46.016	CSDKSPNCTEEIT	FLT3_HUMAN Receptor-type tyrosine-protein kinase FLT3
P36941	LTBR	K.AGHFQN#TSSPSAR.C	177	-1.16	2.655	1000	KAGHFQNTSSPSA	TNR3_HUMAN Tumor necrosis factor receptor superfamily member 3
P36955	SERPINF1	K.VTQN#LTLIEESLTSEFIHDIDRELK.T	285	0.24	3.636	1000	PLKVTQNLTLIEE	PEDF_HUMAN Pigment epithelium-derived factor
P37088	SCNN1A	K.IGFQLCNQN#K.S	232	1.45	2.891	30.835	FQLCNQNKSDCFY	SCNNA_HUMAN Amiloride-sensitive sodium channel subunit alpha
P37088	SCNN1A	R.FNQVSCNQAN#YSHFHHPMYGNCYTFNDK.N	293	-0.72	3.713	28.708	VSCNQANYSHFHH	SCNNA_HUMAN Amiloride-sensitive sodium channel subunit alpha
P37173	TGFBR2	K.SCMSN#CSITSICEKPQEVCVAVWR.K	70	-0.94	5.367	1000	QKSCMSNCSITSI	TGFR2_HUMAN TGF-beta receptor type-2
P37173	TGFBR2	R.KNDEN#ITLETVCHDPK.L	94	2.59	3.006	27.055	WRKNDENITLETV	TGFR2_HUMAN TGF-beta receptor type-2
P38435	GGCX	K.VEN#GSETGPLPPELQPLLEGEVK.G	627	-0.03	4.039	1000	LKEKVENGSETGP	VKGC_HUMAN Vitamin K-dependent gamma-carboxylase
P38571	LIPA	K.YDLPASINFILN#K.T	161	0.72	4.162	59.298	SINFILNKTGQEQ	LICH_HUMAN Lysosomal acid lipase/cholesteryl ester hydrolase
P38571	LIPA	R.NLN#MSRVDVYTTHSPAGTSVQNM*LHWSQAVK.F	273	0.44	4.425	0	FNERNLNMSRVDV	LICH_HUMAN Lysosomal acid lipase/cholesteryl ester hydrolase
P38571	LIPA	K.NYFHYN#QSYPPTYNVK.D	321	-0.77	5.326	76.733	KNYFHYNQSYPPT	LICH_HUMAN Lysosomal acid lipase/cholesteryl ester hydrolase
P39060	COL18A1	R.SFVQLWN#DTVPTESLAR.A	129	0.65	3.555	1000	SFVQLWNDTVPTE	COIA1_HUMAN Collagen alpha-1(XVIII) chain
P40189	IL6ST	K.EQYTIIN#R.T	83	-0.38	1.734	1000	EQYTIINRTASSV	IL6RB_HUMAN Interleukin-6 receptor subunit beta
P40189	IL6ST	K.N#LSCIVNEGKK.M	131	0.09	2.772	76.287	PPEKPKNLSCIVN	IL6RB_HUMAN Interleukin-6 receptor subunit beta
P40189	IL6ST	K.VKPNPPHN#LSVINSEELSSILK.L	227	1.66	4.946	31.275	KPNPPHNLSVINS	IL6RB_HUMAN Interleukin-6 receptor subunit beta
P40189	IL6ST	K.SHLQN#YTVN#ATK.L	379	-0.06	2.632	1000	WKSHLQNYTVNAT	IL6RB_HUMAN Interleukin-6 receptor subunit beta
P40189	IL6ST	K.SHLQN#YTVN#ATK.L	383	-0.06	2.632	1000	LQNYTVNATKLTV	IL6RB_HUMAN Interleukin-6 receptor subunit beta
P40189	IL6ST	K.LTVN#LTNDR.Y	390	0.49	2.183	37.54	ATKLTVNLTNDRY	IL6RB_HUMAN Interleukin-6 receptor subunit beta
P40189	IL6ST	K.NEAVLEWDQLPVDVQNGFIRN#YTIFYR.T	553	-1.76	3.999	1.866	QNGFIRNYTIFYR	IL6RB_HUMAN Interleukin-6 receptor subunit beta
P40199	CEACAM6	R.LQLSNGN#MTLTLLSVK.R	197	1.19	3.754	30.835	LQLSNGNMTLTLL	CEAM6_HUMAN Carcinoembryonic antigen-related cell adhesion molecule 6
P40259	CD79B	R.MEESQN#ESLATLTIQGIR.F	101	0.48	2.784	1000	RMEESQNESLATL	CD79B_HUMAN B-cell antigen receptor complex-associated protein beta chain
P41271	NBL1	K.N#ITQIVGHSGCEAK.S	39	-0.66	3.173	1000	AWCEAKNITQIVG	NBL1_HUMAN Neuroblastoma suppressor of tumorigenicity 1
P41587	VIPR2	K.ACSGVWDN#ITCWRPANVGETVTVPCPK.V	58	2.42	3.821	61.679	CSGVWDNITCWRP	VIPR2_HUMAN Vasoactive intestinal polypeptide receptor 2
P42166	TMPO	K.SELVANN#VTLPAGEQR.K	24	-1.42	3.463	9.34	SELVANNVTLPAG	LAP2A_HUMAN Lamina-associated polypeptide 2, isoform alpha
P42702	LIFR	K.VPSN#STETVIESDEFRPGIR.Y	680	2.05	2.508	1000	WRKVPSNSTETVI	LIFR_HUMAN Leukemia inhibitory factor receptor
P42785	PRCP	K.N#YSVLYFQQK.V	47	-1.73	2.592	1000	LPAVAKNYSVLYF	PCP_HUMAN Lysosomal Pro-X carboxypeptidase
P42785	PRCP	K.N#ISSHTNIVFSNGELDPWSGGGVTK.D	415	2.07	4.692	48.874	TMYGGKNISSHTN	PCP_HUMAN Lysosomal Pro-X carboxypeptidase
P42892	ECE1	K.HLLEN#STASVSEAERK.A	166	-2.13	3.025	1000	IKHLLENSTASVS	ECE1_HUMAN Endothelin-converting enzyme 1
P42892	ECE1	R.LGGWN#ITGPWAK.D	210	0.03	3.724	1000	ERLGGWNITGPWA	ECE1_HUMAN Endothelin-converting enzyme 1
P42892	ECE1	K.NSNSN#VIQVDQSGLGLPSRDYYLN#K.T	270	-1.9	3.813	105.136	SRDYYLNKTENEK	ECE1_HUMAN Endothelin-converting enzyme 1
P42892	ECE1	K.LLGGGDEEAIRPQMQQILDFETALAN#ITIPQEKR.R	316	-0.53	5.468	1000	FETALANITIPQE	ECE1_HUMAN Endothelin-converting enzyme 1
P42892	ECE1	K.EYLEQISTLIN#TTDR.C	383	-0.61	4.023	1000	QISTLINTTDRCL	ECE1_HUMAN Endothelin-converting enzyme 1
P42892	ECE1	R.FFN#FSWR.V	539	-0.67	2.382	1000	NAMRFFNFSWRVT	ECE1_HUMAN Endothelin-converting enzyme 1
P42892	ECE1	K.RQTECM*VEQYSN#YSVNGEPVNGR.H	651	0.66	3.782	84.609	MVEQYSNYSVNGE	ECE1_HUMAN Endothelin-converting enzyme 1
P43005	SLC1A1	R.EEVKPPSDPEMN#MTEESFTAVMTTAISK.N	178	-0.02	4.264	1000	PSDPEMNMTEESF	EAA3_HUMAN Excitatory amino acid transporter 3
P43251	BTD	K.DVQIIVFPEDGIHGFN#FTR.T	119	0.98	5.1	1000	DGIHGFNFTRTSI	BTD_HUMAN Biotinidase
P43251	BTD	R.FN#DTEVLQR.L	150	1.55	3.29	1000	LEPHRFNDTEVLQ	BTD_HUMAN Biotinidase
P43251	BTD	R.YQFNTNVVFSNN#GTLVDR.Y	203	-0.34	4.415	24.437	NVVFSNNGTLVDR	BTD_HUMAN Biotinidase
P43251	BTD	K.NPVGLIGAEN#ATGETDPSHSK.F	349	-0.97	5.261	150.768	GLIGAENATGETD	BTD_HUMAN Biotinidase
P43251	BTD	K.WNVNAPPTFHSEMM*YDN#FTLVPVWGK.E	402	3.05	3.729	44.193	SEMMYDNFTLVPV	BTD_HUMAN Biotinidase
P43307	SSR1	R.YPQDYQFYIQN#FTALPLNTVVPPQR.Q	136	2.71	3.801	77.923	YQFYIQNFTALPL	SSRA_HUMAN Translocon-associated protein subunit alpha
P43307	SSR1	K.DLNGN#VFQDAVFN#QTVTVIER.E	191	1.12	4.51	62.715	FQDAVFNQTVTVI	SSRA_HUMAN Translocon-associated protein subunit alpha
P43308	SSR2	R.IAPASN#VSHTVVLRPLK.A	88	-0.61	3.806	1000	RIAPASNVSHTVV	SSRB_HUMAN Translocon-associated protein subunit beta
P43308	SSR2	K.AGYFN#FTSATITYLAQEDGPVVIGSTSAPGQGGILAQR.E	104	-3.28	4.469	1000	LKAGYFNFTSATI	SSRB_HUMAN Translocon-associated protein subunit beta
P45452	MMP13	K.MN#LTYR.I	117	1.13	1.309	1000	LKWSKMNLTYRIV	MMP13_HUMAN Collagenase 3
P45452	MMP13	K.VWSDVTPLN#FTR.L	152	-1.12	2.305	1000	SDVTPLNFTRLHD	MMP13_HUMAN Collagenase 3
P45877	PPIC	K.VIDGM*TVVHSIELQATDGHDRPLTN#CSIIN#SGK.I	190	-2.02	3.364	1000	HDRPLTNCSIINS	PPIC_HUMAN Peptidyl-prolyl cis-trans isomerase C
P46531	NOTCH1	K.CEAAN#GTEACVCGGAFVGPR.C	41	0.73	4.907	1000	GKCEAANGTEACV	NOTC1_HUMAN Neurogenic locus notch homolog protein 1
P46531	NOTCH1	K.CFNN#GTCVDQVGGYSCTCPPGFVGER.C	1241	-0.47	4.26	0	SPKCFNNGTCVDQ	NOTC1_HUMAN Neurogenic locus notch homolog protein 1
P46531	NOTCH1	K.N#CTQSLQCWK.Y	1489	-0.13	2.923	1000	FNDPWKNCTQSLQ	NOTC1_HUMAN Neurogenic locus notch homolog protein 1
P46531	NOTCH1	R.N#SSFHFLR.E	1587	-0.73	1.448	1000	PPEQLRNSSFHFL	NOTC1_HUMAN Neurogenic locus notch homolog protein 1
P46977	STT3A	K.VMSWWDYGYQITAMAN#R.T	537	-4.84	4.601	1000	QITAMANRTILVD	STT3A_HUMAN Dolichyl-diphosphooligosaccharide--protein glycosyltransferase subunit STT3A
P46977	STT3A	R.TILVDN#NTWN#NTHISR.V	544	-0.29	3.842	17.009	RTILVDNNTWNNT	STT3A_HUMAN Dolichyl-diphosphooligosaccharide--protein glycosyltransferase subunit STT3A
P46977	STT3A	R.TILVDNNTWN#NTHISR.V	548	-1.98	4.745	24.437	VDNNTWNNTHISR	STT3A_HUMAN Dolichyl-diphosphooligosaccharide--protein glycosyltransferase subunit STT3A
P48029	SLC6A8	R.HEDCAN#ASLAN#LTCDQLADRR.S	192	3.61	2.331	1000	RHEDCANASLANL	SC6A8_HUMAN Sodium- and chloride-dependent creatine transporter 1
P48029	SLC6A8	R.HEDCAN#ASLAN#LTCDQLADRR.S	197	3.61	2.331	1000	ANASLANLTCDQL	SC6A8_HUMAN Sodium- and chloride-dependent creatine transporter 1
P48307	TFPI2	K.YFFN#LSSMTCEK.F	116	-0.29	3.303	1000	TEKYFFNLSSMTC	TFPI2_HUMAN Tissue factor pathway inhibitor 2
P48307	TFPI2	K.KIPSFCYSPKDEGLCSAN#VTR.Y	170	-0.84	4.079	1000	EGLCSANVTRYYF	TFPI2_HUMAN Tissue factor pathway inhibitor 2
P48431	SOX2	R.LHMSQHYQSGPVPGTAIN#GTLPLSHM.-	309	0.18	3.328	1000	VPGTAINGTLPLS	SOX2_HUMAN Transcription factor SOX-2
P48436	SOX9	R.SQYDYTDHQN#SSSYYSHAAGQGTGLYSTFTYMNPAQRPMYTPIADTSGVPSIPQTHSPQHWEQPVYTQLTRP.-	447	-0.81	4.025	20.792	DYTDHQNSSSYYS	SOX9_HUMAN Transcription factor SOX-9
P48449	LSS	K.MQGTN#GSQIWDTAFAIQALLEAGGHHRPEFSSCLQK.A	382	5.57	3.652	1000	MKMQGTNGSQIWD	ERG7_HUMAN Lanosterol synthase
P48509	CD151	R.YHQPGHEAVTSAVDQLQQEFHCCGSN#N#SQDWRDSEWIR.S	159	-0.3	4.205	1000	FHCCGSNNSQDWR	CD151_HUMAN CD151 antigen
P48551	IFNAR2	K.N#HSIVPTHYTLLYTIMSKPEDLK.V	58	-1.65	3.084	1000	LSWELKNHSIVPT	INAR2_HUMAN Interferon alpha/beta receptor 2
P48551	IFNAR2	K.GNMSGN#FTYIIDK.L	192	-0.53	3.086	65.089	KGNMSGNFTYIID	INAR2_HUMAN Interferon alpha/beta receptor 2
P48723	HSPA13	K.NGMVEFSVTSN#ETITVSPEYVGSR.L	137	2.26	4.125	57.711	EFSVTSNETITVS	HSP13_HUMAN Heat shock 70 kDa protein 13
P48723	HSPA13	K.QRN#STIEAANLAGLK.I	184	1.26	4.065	137.179	FDLKQRNSTIEAA	HSP13_HUMAN Heat shock 70 kDa protein 13
P48960	CD97	R.WCPQN#SSCVN#ATACR.C	33	0.24	4.148	1000	ARWCPQNSSCVNA	CD97_HUMAN CD97 antigen
P48960	CD97	R.WCPQN#SSCVN#ATACR.C	38	0.24	4.148	1000	QNSSCVNATACRC	CD97_HUMAN CD97 antigen
P48960	CD97	K.TFKN#ESENTCQDVDECQQNPR.L	108	-1.35	5.317	65.089	GAKTFKNESENTC	CD97_HUMAN CD97 antigen
P48960	CD97	R.GDKN#VTM*GQSSAR.M	371	-1.2	3.028	1000	QERGDKNVTMGQS	CD97_HUMAN CD97 antigen
P48960	CD97	K.LNWAVAAGAEDPGPAVAGILSIQN#MTTLLAN#ASLNLHSK.K	406	0.21	4.47	26.889	GILSIQNMTTLLA	CD97_HUMAN CD97 antigen
P48960	CD97	K.LNWAVAAGAEDPGPAVAGILSIQN#MTTLLAN#ASLNLHSK.K	413	0.21	4.47	17.25	MTTLLANASLNLH	CD97_HUMAN CD97 antigen
P48960	CD97	R.RLSAVN#SIFLSHN#NTK.E	453	0.56	4.24	24.437	SIFLSHNNTKELN	CD97_HUMAN CD97 antigen
P48960-2	CD97	K.TFKN#ESENTCQDVDECSSGQHQCDSSTVCFNTVGSYSCR.C	108	1.8	4.324	14.062	GAKTFKNESENTC	CD97_HUMAN Isoform 2 of CD97 antigen
P49184	DNASE1L1	R.SLLHTAAAFDFPTSFQLTEEEALN#ISDHYPVEVELK.L	261	-3.23	4.089	1000	TEEEALNISDHYP	DNSL1_HUMAN Deoxyribonuclease-1-like 1
P49281	SLC11A2	K.TNEQVVEVCTN#TSSPHAGLFPK.D	336	0.41	3.202	114.498	VVEVCTNTSSPHA	NRAM2_HUMAN Natural resistance-associated macrophage protein 2
P49281	SLC11A2	K.DN#STLAVDIYK.G	349	1.25	2.948	1000	GLFPKDNSTLAVD	NRAM2_HUMAN Natural resistance-associated macrophage protein 2
P49588	AARS	R.RPIMSN#HTATHILNFALR.S	604	-0.1	3.263	39.878	RRPIMSNHTATHI	SYAC_HUMAN Alanine--tRNA ligase, cytoplasmic
P49641	MAN2A2	R.RAN#LTSMLIQR.V	305	-0.45	2.667	1000	YLLRRANLTSMLI	MA2A2_HUMAN Alpha-mannosidase 2x
P49641	MAN2A2	K.NLGFN#CTTSQGK.V	1093	-4.09	2.022	65.089	AKNLGFNCTTSQG	MA2A2_HUMAN Alpha-mannosidase 2x
P49746	THBS3	R.LGFLGN#QSQGCLPAR.T	407	0.19	1.888	1000	RLGFLGNQSQGCL	TSP3_HUMAN Thrombospondin-3
P49961	ENTPD1	K.VVN#VSDLYK.T	292	-0.57	2.032	1000	GYKKVVNVSDLYK	ENTP1_HUMAN Ectonucleoside triphosphate diphosphohydrolase 1
P50443	SLC26A2	K.AGYDNAHSAPSLGMVSN#GSTLLN#HTSDR.I	199	2.43	2.768	24.352	SLGMVSNGSTLLN	S26A2_HUMAN Sulfate transporter
P50443	SLC26A2	K.AGYDNAHSAPSLGMVSN#GSTLLN#HTSDR.I	205	2.43	2.768	27.983	NGSTLLNHTSDRI	S26A2_HUMAN Sulfate transporter
P50443	SLC26A2	K.LHENYN#SSIAGHIPTGFMPPK.V	357	-1.7	2.646	11.015	KLHENYNSSIAGH	S26A2_HUMAN Sulfate transporter
P50454	SERPINH1	R.SLSN#STARN#VTWK.L	120	0.32	3.254	1000	LLRSLSNSTARNV	SERPH_HUMAN Serpin H1
P50454	SERPINH1	R.SLSN#STARN#VTWK.L	125	0.32	3.254	1000	SNSTARNVTWKLG	SERPH_HUMAN Serpin H1
P50895	BCAM	K.VLSLPLN#SSAVVN#CSVHGLPTPALR.W	377	-1.38	3.631	1000	VLSLPLNSSAVVN	BCAM_HUMAN Basal cell adhesion molecule
P50895	BCAM	K.VLSLPLN#SSAVVN#CSVHGLPTPALR.W	383	-1.38	3.631	1000	NSSAVVNCSVHGL	BCAM_HUMAN Basal cell adhesion molecule
P50895	BCAM	K.DSTPLGDGPMLSLSSITFDSN#GTYVCEASLPTVPVLSR.T	419	-1.95	2.656	1000	SITFDSNGTYVCE	BCAM_HUMAN Basal cell adhesion molecule
P50895	BCAM	R.TQN#FTLLVQGSPELK.T	439	-0.98	3.139	1000	VLSRTQNFTLLVQ	BCAM_HUMAN Basal cell adhesion molecule
P50897	PPT1	K.EDVYRN#HSIFLADINQER.G	197	0.18	4.642	162.97	KEDVYRNHSIFLA	PPT1_HUMAN Palmitoyl-protein thioesterase 1
P50897	PPT1	R.GIN#ESYKK.N	212	-0.99	1.868	1000	NQERGINESYKKN	PPT1_HUMAN Palmitoyl-protein thioesterase 1
P50897	PPT1	K.FLN#DSIVDPVDSEWFGFYR.S	232	-6.47	5.356	1000	VMVKFLNDSIVDP	PPT1_HUMAN Palmitoyl-protein thioesterase 1
P51511	MMP15	R.KWNNHHLTFSIQN#YTEK.L	150	1.43	4.397	154.915	LTFSIQNYTEKLG	MMP15_HUMAN Matrix metalloproteinase-15
P51512	MMP16	R.SAETMQSALAAMQQFYGIN#MTGKVDR.N	83	1.74	4.011	1000	QQFYGINMTGKVD	MMP16_HUMAN Matrix metalloproteinase-16
P51688	SGSH	R.NALLLLADDGGFESGAYN#N#SAIATPHLDALAR.R	41	2.02	4.395	39.878	FESGAYNNSAIAT	SPHM_HUMAN N-sulphoglucosamine sulphohydrolase
P51688	SGSH	K.HVGPETVYPFDFAYTEENGSVLQVGRN#ITR.I	151	1.2	2.545	3.3	VLQVGRNITRIKL	SPHM_HUMAN N-sulphoglucosamine sulphohydrolase
P51688	SGSH	R.DAGVLN#DTLVIFTSDN#GIPFPSGR.T	264	1.14	3.963	1000	RDAGVLNDTLVIF	SPHM_HUMAN N-sulphoglucosamine sulphohydrolase
P51688	SGSH	K.MPFPIDQDFYVSPTFQDLLN#R.T	413	-0.4	4.71	1000	TFQDLLNRTTAGQ	SPHM_HUMAN N-sulphoglucosamine sulphohydrolase
P51689	ARSD	K.TANAFKPNILLIM*ADDLGTGDLGCYGN#NTLR.T	61	1.04	5.104	24.437	DLGCYGNNTLRTP	ARSD_HUMAN Arylsulfatase D
P51689	ARSD	R.ALQWNAGSGGLPEN#ETTFAR.I	128	-0.95	5.245	120.756	SGGLPENETTFAR	ARSD_HUMAN Arylsulfatase D
P51689	ARSD	K.N#STFTYFTSDHGGHLEAR.D	347	-4.06	4.317	1000	EDNGLKNSTFTYF	ARSD_HUMAN Arylsulfatase D
P51788	CLCN2	K.ETLVTLFDN#RTWVR.Q	403	-0.68	1.637	1000	LVTLFDNRTWVRQ	CLCN2_HUMAN Chloride channel protein 2
P51790	CLCN3	K.ELFTDCGPLESSSLCDYRNDMN#ASK.I	479	0.98	3.427	20.167	DYRNDMNASKIVD	CLCN3_HUMAN H(+)/Cl(-) exchange transporter 3
P51795	CLCN5	K.LCDYENRFN#TSK.G	408	-1.46	2.379	24.243	DYENRFNTSKGGE	CLCN5_HUMAN H(+)/Cl(-) exchange transporter 5
P51805	PLXNA3	K.LAPN#LTELR.A	59	-0.4	1.359	1000	VFKLAPNLTELRA	PLXA3_HUMAN Plexin-A3
P51805	PLXNA3	R.AN#ISSPGLIYTYTQDPTVTR.L	1009	-0.97	2.359	1000	LAIDRANISSPGL	PLXA3_HUMAN Plexin-A3
P51805	PLXNA3	K.YRGIETTNTCQVIN#DTAMLCK.A	1073	-0.18	5.409	104.477	NTCQVINDTAMLC	PLXA3_HUMAN Plexin-A3
P51884	LUM	K.AFEN#VTDLQWLILDHNLLENSK.I	88	-0.68	2.748	66.56	DEKAFENVTDLQW	LUM_HUMAN Lumican
P52569	SLC7A2	K.ISEEFLKN#ISASAR.E	227	-0.05	3.132	1000	SEEFLKNISASAR	CTR2_HUMAN Low affinity cationic amino acid transporter 2
P52797	EFNA3	R.HAVYWN#SSNQHLR.R	38	-1.13	4.29	87.265	RHAVYWNSSNQHL	EFNA3_HUMAN Ephrin-A3
P52798	EFNA4	R.HVVYWN#SSNPR.L	33	2.71	2.473	53.534	RHVVYWNSSNPRL	EFNA4_HUMAN Ephrin-A4
P52799	EFNB2	K.SIVLEPIYWN#SSNSK.F	36	7.54	3.451	13.38	LEPIYWNSSNSKF	EFNB2_HUMAN Ephrin-B2
P52803	EFNA5	R.YAVYWN#SSNPR.F	37	-0.02	3.054	37.54	RYAVYWNSSNPRF	EFNA5_HUMAN Ephrin-A5
P52803	EFNA5	K.VFVRPTN#SCMK.T	162	0.88	1.698	1000	VFVRPTNSCMKTI	EFNA5_HUMAN Ephrin-A5
P52823	STC1	K.LN#VCSIAK.R	133	1.01	2.18	1000	ECYSKLNVCSIAK	STC1_HUMAN Stanniocalcin-1
P53634	CTSC	R.DVN#CSVMGPQEK.K	53	-0.97	3.544	1000	GSQRDVNCSVMGP	CATC_HUMAN Dipeptidyl peptidase 1
P53634	CTSC	K.YKEEGSKVTTYCN#ETMTGWVHDVLGR.N	119	1.33	3.999	1000	KVTTYCNETMTGW	CATC_HUMAN Dipeptidyl peptidase 1
P53634	CTSC	R.IRILTN#NSQTPILSPQEVVSCSQYAQGCEGGFPYLIAGK.Y	276	2.48	3.696	0	RIRILTNNSQTPI	CATC_HUMAN Dipeptidyl peptidase 1
P53794	SLC5A3	R.YMLASPDVTSILLTYN#LSNTNSCNVSPKK.E	232	-1.87	3.256	7.971	SILLTYNLSNTNS	SC5A3_HUMAN Sodium/myo-inositol cotransporter
P53794	SLC5A3	R.YM*LASPDVTSILLTYNLSN#TN#SCNVSPKK.E	237	3.22	3.575	18.603	YNLSNTNSCNVSP	SC5A3_HUMAN Sodium/myo-inositol cotransporter
P53801	PTTG1IP	R.LGGAALLLLLIPVAAAQEPPGAACSQN#TN#K.T	45	1.36	2.41	1000	ACSQNTNKTCEEC	PTTG_HUMAN Pituitary tumor-transforming gene 1 protein-interacting protein
P53801	PTTG1IP	K.N#VSCLWCN#TNK.A	54	-1.17	2.958	126.07	CEECLKNVSCLWC	PTTG_HUMAN Pituitary tumor-transforming gene 1 protein-interacting protein
P54289	CACNA2D1	K.RSLDNDNYVFTAPYFN#K.S	781	-1.21	3.53	109.943	FTAPYFNKSGPGA	CA2D1_HUMAN Voltage-dependent calcium channel subunit alpha-2/delta-1
P54709	ATP1B3	K.N#LTVCPDGALFEQK.G	124	-2.25	2.281	1000	TLEEQKNLTVCPD	AT1B3_HUMAN Sodium/potassium-transporting ATPase subunit beta-3
P54709	ATP1B3	K.LHVGYLQPLVAVQVSFAPN#NTGK.E	240	-4.58	5.753	12.218	QVSFAPNNTGKEV	AT1B3_HUMAN Sodium/potassium-transporting ATPase subunit beta-3
P54753	EPHB3	R.YAAVN#ITTNQAAPSEVPTLR.L	445	-0.65	2.971	44.278	PRYAAVNITTNQA	EPHB3_HUMAN Ephrin type-B receptor 3
P54760	EPHB4	K.CAQLTVN#LTRFPETVPR.E	203	0.2	2.741	1000	CAQLTVNLTRFPE	EPHB4_HUMAN Ephrin type-B receptor 4
P54760	EPHB4	R.SVVSRLN#GSSLHLEWSAPLESGGREDLTYALR.C	335	-0.4	3.017	1000	SVVSRLNGSSLHL	EPHB4_HUMAN Ephrin type-B receptor 4
P54760	EPHB4	R.GLRPDFTYTFEVTALNGVSSLATGPVPFEPVN#VTTDREVPPAVSDIR.V	426	-0.72	3.545	30.536	VPFEPVNVTTDRE	EPHB4_HUMAN Ephrin type-B receptor 4
P54764	EPHA4	R.ADNDAASMPCTRPPSAPLNLISNVN#ETSVNLEWSSPQNTGGR.Q	340	3.87	4.252	2.37	NLISNVNETSVNL	EPHA4_HUMAN Ephrin type-A receptor 4
P54802	NAGLU	R.LFPN#STMVGTGM*APEGISQNEVVYSLMAELGWRK.D	435	0.79	3.858	63.944	AARLFPNSTMVGT	ANAG_HUMAN Alpha-N-acetylglucosaminidase
P54802	NAGLU	R.SVYN#CSGEACR.G	503	-0.1	2.554	1000	LLRSVYNCSGEAC	ANAG_HUMAN Alpha-N-acetylglucosaminidase
P54802	NAGLU	R.RPSLQMN#TSIWYN#RSDVFEAWR.L	526	-3.56	3.302	1000	RPSLQMNTSIWYN	ANAG_HUMAN Alpha-N-acetylglucosaminidase
P54802	NAGLU	R.RPSLQMN#TSIWYN#RSDVFEAWR.L	532	-3.56	3.302	1000	NTSIWYNRSDVFE	ANAG_HUMAN Alpha-N-acetylglucosaminidase
P54803	GALC	K.KRNPN#ITLIGLPWSFPGWLGK.G	143	-0.85	2.796	6.591	AKKRNPNITLIGL	GALC_HUMAN Galactocerebrosidase
P54803	GALC	K.GGSYVALTDGLGN#LTIIIETMSHK.H	379	0.15	2.718	1000	LTDGLGNLTIIIE	GALC_HUMAN Galactocerebrosidase
P54803	GALC	K.CIRPFLPYFN#VSQQFATFVLK.G	403	-0.83	3.498	1000	PFLPYFNVSQQFA	GALC_HUMAN Galactocerebrosidase
P54803	GALC	R.QVLNQRPITWAADASNTISIIGDYN#WTNLTIK.C	556	-0.28	3.447	0	SIIGDYNWTNLTI	GALC_HUMAN Galactocerebrosidase
P54855	UGT2B15	R.GHEVTVLTSSASTLVN#ASK.S	65	-1.38	4.942	1000	SASTLVNASKSSA	UDB15_HUMAN UDP-glucuronosyltransferase 2B15
P55011	SLC12A2	R.DATGNVN#DTIVTELTN#CTSAACK.L	553	-4.66	4.454	19.843	DATGNVNDTIVTE	S12A2_HUMAN Solute carrier family 12 member 2
P55011	SLC12A2	R.DATGNVN#DTIVTELTN#CTSAACK.L	562	-4.66	4.454	170.957	IVTELTNCTSAAC	S12A2_HUMAN Solute carrier family 12 member 2
P55083	MFAP4	R.FN#GSVSFFR.G	87	-0.92	2.813	1000	VFQKRFNGSVSFF	MFAP4_HUMAN Microfibril-associated glycoprotein 4
P55259	GP2	R.QDLN#SSDVHSLQPQLDCGPR.E	216	-2.84	4.213	1000	FCRQDLNSSDVHS	GP2_HUMAN Pancreatic secretory granule membrane major glycoprotein GP2
P55259	GP2	R.NILERN#QTHAIYK.N	291	0.84	1.976	11.069	RNILERNQTHAIY	GP2_HUMAN Pancreatic secretory granule membrane major glycoprotein GP2
P55268	LAMB2	R.CAPNFWN#LTSGHGCQPCACHPSR.A	1085	0.12	1.834	49.312	CAPNFWNLTSGHG	LAMB2_HUMAN Laminin subunit beta-2
P55268	LAMB2	R.LALN#LTLR.Q	1308	-0.89	2.108	1000	RDRLALNLTLRQL	LAMB2_HUMAN Laminin subunit beta-2
P55268	LAMB2	R.RAN#TSALAVPSPVSN#SASAR.H	1348	-0.37	4.056	1000	EAERRANTSALAV	LAMB2_HUMAN Laminin subunit beta-2
P55287	CDH11	K.TTKPLDREETAWLN#ITVFAAEIHNR.H	455	0.71	3.402	95.477	EETAWLNITVFAA	CAD11_HUMAN Cadherin-11
P55287	CDH11	R.FIFSLPPEIIHNPN#FTVR.D	540	-3.23	3.838	17.009	EIIHNPNFTVRDN	CAD11_HUMAN Cadherin-11
P55289	CDH12	R.LSPEAAIKPN#FTVR.D	537	-0.78	2.928	1000	EAAIKPNFTVRDF	CAD12_HUMAN Cadherin-12
P56159	GFRA1	R.QCVAGKETN#FSLASGLEAKDECR.S	59	-1.84	4.213	1000	VAGKETNFSLASG	GFRA1_HUMAN GDNF family receptor alpha-1
P56159	GFRA1	K.NAIQAFGN#GSDVTVWQPAFPVQTTTATTTTALR.V	347	0.24	5.495	2.806	AIQAFGNGSDVTV	GFRA1_HUMAN GDNF family receptor alpha-1
P56159	GFRA1	K.SN#VSGNTHLCISNGNYEK.E	406	-0.01	2.723	80.102	AQKLKSNVSGNTH	GFRA1_HUMAN GDNF family receptor alpha-1
P56199	ITGA1	K.QTQVGIVQYGEN#VTHEFN#LNKYSSTEEVLVAAK.K	217	1.02	3.157	12.377	IVQYGENVTHEFN	ITA1_HUMAN Integrin alpha-1
P56199	ITGA1	R.YN#HTGQVIIYR.M	460	-0.05	2.135	1000	AGQPRYNHTGQVI	ITA1_HUMAN Integrin alpha-1
P56704	WNT3A	R.DRTCN#VSSHGIDGCDLLCCGR.G	298	1.21	2.805	1000	TRDRTCNVSSHGI	WNT3A_HUMAN Protein Wnt-3a
P56705	WNT4	R.WN#CSTLDSLPVFGK.V	88	-1.79	3.525	1000	FRNRRWNCSTLDS	WNT4_HUMAN Protein Wnt-4
P56706	WNT7B	R.EAAFTYAITAAGVAHAVTAACSQGN#LSN#CGCDREK.Q	127	-0.72	3.668	1000	AACSQGNLSNCGC	WNT7B_HUMAN Protein Wnt-7b
P56817	BACE1	K.WEGELGTDLVSIPHGPN#VTVR.A	153	0.37	4.511	1000	SIPHGPNVTVRAN	BACE1_HUMAN Beta-secretase 1
P57057	SLC37A1	R.KSGSAAPHQLPDN#ETDCGWAPFDK.N	81	0.83	4.902	1000	PHQLPDNETDCGW	GLPT_HUMAN Glycerol-3-phosphate transporter
P57087	JAM2	R.LGSQSTN#SSYTMNTK.T	187	-0.4	3.94	57.711	LGSQSTNSSYTMN	JAM2_HUMAN Junctional adhesion molecule B
P61647	ST8SIA6	K.NLQYGIESFSN#K.T	93	-1.58	1.993	41.302	GIESFSNKTKGYS	SIA8F_HUMAN Alpha-2,8-sialyltransferase 8F
P61647	ST8SIA6	K.LASCCDAVQNFVVSQN#NTPVGTN#MSYEVESKK.E	144	0.9	5.574	17.009	NFVVSQNNTPVGT	SIA8F_HUMAN Alpha-2,8-sialyltransferase 8F
P61647	ST8SIA6	K.LASCCDAVQNFVVSQN#NTPVGTN#MSYEVESKK.E	151	0.9	5.574	41.302	NTPVGTNMSYEVE	SIA8F_HUMAN Alpha-2,8-sialyltransferase 8F
P61647	ST8SIA6	K.NIFHMFPVSQPFVDYPYN#QCAVVGN#GGILN#K.S	184	-1.49	4.433	54.65	FVDYPYNQCAVVG	SIA8F_HUMAN Alpha-2,8-sialyltransferase 8F
P61647	ST8SIA6	K.NIFHMFPVSQPFVDYPYN#QCAVVGN#GGILN#K.S	196	-1.49	4.433	99.747	GNGGILNKSLCGT	SIA8F_HUMAN Alpha-2,8-sialyltransferase 8F
P61812	TGFB2	K.ISLHCPCCTFVPSNNYIIPN#KSEELEAR.F	241	0.48	4.686	34.892	NNYIIPNKSEELE	TGFB2_HUMAN Transforming growth factor beta-2
P62937	PPIA	K.HTGPGILSM*ANAGPNTN#GSQFFICTAK.T	108	-4.22	4.753	44.278	NAGPNTNGSQFFI	PPIA_HUMAN Peptidyl-prolyl cis-trans isomerase A
P68104	EEF1A1	R.KDGN#ASGTTLLEALDCILPPTRPTDKPLRLPLQDVYK.I	222	2.24	4.093	1000	VTRKDGNASGTTL	EF1A1_HUMAN Elongation factor 1-alpha 1
P69849	NOMO3	R.VTNSNANAASPLIVAGYN#VSGSVR.S	218	-1.18	5.753	201.041	LIVAGYNVSGSVR	NOMO3_HUMAN Nodal modulator 3
P69849	NOMO3	R.LEN#ITTGTYTIHAQK.E	369	-1.76	2.241	1000	GSFRLENITTGTY	NOMO3_HUMAN Nodal modulator 3
P69849	NOMO3	K.ISIMHEDWCWKN#K.S	568	0.72	2.022	1000	EDWCWKNKSLEVE	NOMO3_HUMAN Nodal modulator 3
P69849	NOMO3	R.ENVGIYN#LSK.G	618	2.57	2.161	81.692	ENVGIYNLSKGVN	NOMO3_HUMAN Nodal modulator 3
P69849	NOMO3	R.SNLLTQDNGILTFSN#LSPGQYYFKPM*MK.E	918	2.11	3.685	52.403	GILTFSNLSPGQY	NOMO3_HUMAN Nodal modulator 3
P78324	SIRPA	R.LQLTWLENGN#VSR.T	292	1.16	3.282	30.835	TWLENGNVSRTET	SHPS1_HUMAN Tyrosine-protein phosphatase non-receptor type substrate 1
P78347	GTF2I	R.TPTQTN#GSNVPFKPR.G	708	0.46	1.997	23.624	RTPTQTNGSNVPF	GTF2I_HUMAN General transcription factor II-I
P78504	JAG1	R.SYTLLVEAWDSSN#DTVQPDSIIEK.A	143	0.81	3.913	1000	EAWDSSNDTVQPD	JAG1_HUMAN Protein jagged-1
P78504	JAG1	R.DDFFGHYACDQNGN#K.T	217	-0.1	3.887	48.874	ACDQNGNKTCMEG	JAG1_HUMAN Protein jagged-1
P78504	JAG1	R.TTPCEVIDSCTVAMASN#DTPEGVR.Y	585	0.75	4.728	1000	TVAMASNDTPEGV	JAG1_HUMAN Protein jagged-1
P78504	JAG1	R.DGN#SSLIAAVAEVR.V	1045	1.47	4.262	1000	VSKRDGNSSLIAA	JAG1_HUMAN Protein jagged-1
P78536	ADAM17	K.VVVVDGKN#ESEYTVK.W	103	-1	2.941	1000	VVVDGKNESEYTV	ADA17_HUMAN Disintegrin and metalloproteinase domain-containing protein 17
P78536	ADAM17	R.VDDIYRN#TSWDNAGFK.G	264	-0.22	4.221	122.185	VDDIYRNTSWDNA	ADA17_HUMAN Disintegrin and metalloproteinase domain-containing protein 17
P78536	ADAM17	K.MFSN#CSK.Q	452	0.3	1.822	1000	NNKMFSNCSKQSI	ADA17_HUMAN Disintegrin and metalloproteinase domain-containing protein 17
P78536	ADAM17	K.CQEAIN#ATCK.G	539	-0.77	1.804	1000	KCQEAINATCKGV	ADA17_HUMAN Disintegrin and metalloproteinase domain-containing protein 17
P78536	ADAM17	R.EQQLESCACN#ETDNSCK.V	594	3.36	4.362	76.733	LESCACNETDNSC	ADA17_HUMAN Disintegrin and metalloproteinase domain-containing protein 17
P78536	ADAM17	R.EQQLESCACNETDN#SCK.V	598	-1.05	2.565	6.039	ACNETDNSCKVCC	ADA17_HUMAN Disintegrin and metalloproteinase domain-containing protein 17
P78552	IL13RA1	R.ICLQVGSQCSTN#ESEKPSILVEK.C	105	-0.55	3.893	1000	GSQCSTNESEKPS	I13R1_HUMAN Interleukin-13 receptor subunit alpha-1
P78552	IL13RA1	K.CISPPEGDPESAVTELQCIWHN#LSYMK.C	138	2.45	2.923	1000	LQCIWHNLSYMKC	I13R1_HUMAN Interleukin-13 receptor subunit alpha-1
P78552	IL13RA1	R.NTSPDTN#YTLYYWHR.S	157	-1.16	3.368	51.004	NTSPDTNYTLYYW	I13R1_HUMAN Interleukin-13 receptor subunit alpha-1
P78552	IL13RA1	K.CENPEFERNVEN#TSCFMVPGVLPDTLNTVR.I	293	-1.58	3.455	10.095	FERNVENTSCFMV	I13R1_HUMAN Interleukin-13 receptor subunit alpha-1
P80188	LCN2	K.SYN#VTSVLFR.K	85	0.05	3.114	1000	KEDKSYNVTSVLF	NGAL_HUMAN Neutrophil gelatinase-associated lipocalin
P84996	GNAS	R.RNAVSSSTN#NSR.T	609	1.91	1.743	0	AVSSSTNNSRTKR	ALEX_HUMAN Protein ALEX
P98153	DGCR2	R.LN#GSLATFSTDQELR.F	149	0.9	3.918	1000	QTCQRLNGSLATF	IDD_HUMAN Integral membrane protein DGCR2/IDD
P98160	HSPG2	R.ALVN#FTR.S	89	-0.65	1.381	1000	YFRALVNFTRSIE	PGBM_HUMAN Basement membrane-specific heparan sulfate proteoglycan core protein
P98160	HSPG2	K.GVN#VTMPAQPGTPPLSSTQLQIDPSLHEFQLVDLSRR.F	554	2.45	2.76	1000	DDFKGVNVTMPAQ	PGBM_HUMAN Basement membrane-specific heparan sulfate proteoglycan core protein
P98160	HSPG2	K.TRNQELEDNVHISPN#GSIITIVGTRPSNHGTYR.C	3072	1.53	4.855	24.632	NVHISPNGSIITI	PGBM_HUMAN Basement membrane-specific heparan sulfate proteoglycan core protein
P98160	HSPG2	R.SLTQGSLIVGDLAPVN#GTSQGK.F	3780	0.17	3.882	1000	GDLAPVNGTSQGK	PGBM_HUMAN Basement membrane-specific heparan sulfate proteoglycan core protein
P98160	HSPG2	R.IQGEEIVFHDLN#LTAHGISHCPTCR.D	3836	0.04	2.778	1000	IVFHDLNLTAHGI	PGBM_HUMAN Basement membrane-specific heparan sulfate proteoglycan core protein
P98160	HSPG2	K.SQGLNLHTLLYLGGVEPSVPLSPATN#MSAHFR.G	4068	1	3.802	95.624	PLSPATNMSAHFR	PGBM_HUMAN Basement membrane-specific heparan sulfate proteoglycan core protein
P98161	PKD1	R.LLSTAGTPEN#GSEPESR.S	621	0.07	3.009	1000	TAGTPENGSEPES	PKD1_HUMAN Polycystin-1
P98161	PKD1	R.SEELWPWMAHVLLPYVHGN#QSSPELGPPR.L	3738	2.95	5.118	1000	LPYVHGNQSSPEL	PKD1_HUMAN Polycystin-1
P98172	EFNB1	K.HHDYYITSTSN#GSLEGLENR.E	139	-0.56	4.567	147.336	YITSTSNGSLEGL	EFNB1_HUMAN Ephrin-B1
Q00887	PSG9	R.ETVYSN#ASLLIQN#VTR.K	104	1.13	5.194	1000	RETVYSNASLLIQ	PSG9_HUMAN Pregnancy-specific beta-1-glycoprotein 9
Q00887	PSG9	R.ETVYSN#ASLLIQN#VTR.K	111	1.13	5.194	1000	ASLLIQNVTRKDA	PSG9_HUMAN Pregnancy-specific beta-1-glycoprotein 9
Q00888	PSG4	R.ILILPN#VTRN#ETGPYQCEIR.D	299	3.46	2.293	1000	RILILPNVTRNET	PSG4_HUMAN Pregnancy-specific beta-1-glycoprotein 4
Q00888	PSG4	R.ILILPN#VTRN#ETGPYQCEIR.D	303	3.46	2.293	1000	LPNVTRNETGPYQ	PSG4_HUMAN Pregnancy-specific beta-1-glycoprotein 4
Q00973	B4GALNT1	K.EQVVGLLAWNN#CSCESSGGGLPLPFQK.Q	79	2.27	3.554	24.437	GLLAWNNCSCESS	B4GN1_HUMAN Beta-1,4 N-acetylgalactosaminyltransferase 1
Q00973	B4GALNT1	R.LYPPGSLPQGAQYN#ISALVTIATK.T	274	-2.06	2.761	1000	PQGAQYNISALVT	B4GN1_HUMAN Beta-1,4 N-acetylgalactosaminyltransferase 1
Q01151	CD83	K.GQN#GSFDAPNERPYSLK.I	79	0.4	3.859	51.809	YHQKGQNGSFDAP	CD83_HUMAN CD83 antigen
Q01459	CTBS	K.LVM*GVPWYGYDYTCLN#LSEDHVCTIAK.V	262	-0.46	2.743	1000	YDYTCLNLSEDHV	DIAC_HUMAN Di-N-acetylchitobiase
Q01459	CTBS	K.QIN#SSISGNLWDK.D	299	-1.04	3.379	57.711	TIMKQINSSISGN	DIAC_HUMAN Di-N-acetylchitobiase
Q02083	NAAA	R.FN#VSLDSVPELR.W	37	-0.14	3.562	1000	PAAPRFNVSLDSV	NAAA_HUMAN N-acylethanolamine-hydrolyzing acid amidase
Q02127	DHODH	K.ELGIDGLIVTN#TTVSRPAGLQGALR.S	283	0.63	2.299	1000	DGLIVTNTTVSRP	PYRD_HUMAN Dihydroorotate dehydrogenase (quinone), mitochondrial
Q02218	OGDH	R.SMSCPSTGLTEDILTHIGNVASSVPVEN#FTIHGGLSR.I	628	-3.72	4.808	67.169	SSVPVENFTIHGG	ODO1_HUMAN 2-oxoglutarate dehydrogenase, mitochondrial
Q02487	DSC2	K.N#VTLHVPSKLDAEK.L	34	-2.19	2.723	1000	ASDACKNVTLHVP	DSC2_HUMAN Desmocollin-2
Q02487	DSC2	R.AN#YTILK.G	392	0.38	2.271	1000	TANWRANYTILKG	DSC2_HUMAN Desmocollin-2
Q02487	DSC2	K.NGIYN#ITVLASDQGGR.T	546	-0.8	2.876	24.243	IKNGIYNITVLAS	DSC2_HUMAN Desmocollin-2
Q02742	GCNT1	R.HLELAGENPSSDIN#CTK.V	58	1.27	5.336	123.857	NPSSDINCTKVLQ	GCNT1_HUMAN Beta-1,3-galactosyl-O-glycosyl-glycoprotein beta-1,6-N-acetylglucosaminyltransferase
Q02742	GCNT1	R.WTPDDYIN#MTSDCSSFIK.R	95	-4.97	2.98	1000	TPDDYINMTSDCS	GCNT1_HUMAN Beta-1,3-galactosyl-O-glycosyl-glycoprotein beta-1,6-N-acetylglucosaminyltransferase
Q02750	MAP2K1	K.KKPTPIQLNPAPDGSAVN#GTSSAETNLEALQK.K	21	0.75	6.416	89.296	PDGSAVNGTSSAE	MP2K1_HUMAN Dual specificity mitogen-activated protein kinase kinase 1
Q02809	PLOD1	R.FLGSGGFIGYAPN#LSK.L	163	-0.63	4.595	1000	FIGYAPNLSKLVA	PLOD1_HUMAN Procollagen-lysine,2-oxoglutarate 5-dioxygenase 1
Q02809	PLOD1	R.EQIN#ITLDHR.C	197	0.8	2.408	1000	EKREQINITLDHR	PLOD1_HUMAN Procollagen-lysine,2-oxoglutarate 5-dioxygenase 1
Q02809	PLOD1	K.YIHQN#YTK.A	538	-0.34	1.728	1000	EKYIHQNYTKALA	PLOD1_HUMAN Procollagen-lysine,2-oxoglutarate 5-dioxygenase 1
Q02809	PLOD1	R.FLRYN#CSIR.A	686	-0.64	1.905	1000	CRFLRYNCSIRAP	PLOD1_HUMAN Procollagen-lysine,2-oxoglutarate 5-dioxygenase 1
Q03167	TGFBR3	K.MN#GTHFVLESPLNGCGTRPR.W	492	0.44	2.057	54.784	TCKAKMNGTHFVL	TGBR3_HUMAN Transforming growth factor beta receptor type 3
Q03405	PLAUR	R.GCGYLPGCPGSNGFHNN#DTFHFLK.C	184	2.43	2.411	7.649	SNGFHNNDTFHFL	UPAR_HUMAN Urokinase plasminogen activator surface receptor
Q03405	PLAUR	K.GN#STHGCSSEETFLIDCR.G	222	1.75	5.232	1000	CYSCKGNSTHGCS	UPAR_HUMAN Urokinase plasminogen activator surface receptor
Q04721	NOTCH2	R.DGYEPCVNEGMCVTYHN#GTGYCK.C	46	2.67	3.01	91.093	MCVTYHNGTGYCK	NOTC2_HUMAN Neurogenic locus notch homolog protein 2
Q04726	TLE3	R.TPISITSSYAAPFAMMSHHEMN#GSLTSPGAYAGLHNIPPQMSAAAAAAAAAYGR.S	380	1.86	4.059	8.746	MSHHEMNGSLTSP	TLE3_HUMAN Transducin-like enhancer protein 3
Q04771	ACVR1	K.TPPSPGQAVECCQGDWCNRN#ITAQLPTK.G	102	-1.29	3.121	5.085	GDWCNRNITAQLP	ACVR1_HUMAN Activin receptor type-1
Q04900	CD164	K.N#TTQHPN#VTTLAPISN#VTSAPVTSLPLVTTPAPETCEGR.N	26	-1.52	4.211	1000	VLSADKNTTQHPN	MUC24_HUMAN Sialomucin core protein 24
Q04900	CD164	K.N#TTQHPN#VTTLAPISN#VTSAPVTSLPLVTTPAPETCEGR.N	32	-1.52	4.211	1000	NTTQHPNVTTLAP	MUC24_HUMAN Sialomucin core protein 24
Q04900	CD164	K.N#TTQHPN#VTTLAPISN#VTSAPVTSLPLVTTPAPETCEGR.N	41	-1.52	4.211	1000	TLAPISNVTSAPV	MUC24_HUMAN Sialomucin core protein 24
Q04900	CD164	K.TVTTSGTTN#NTVTPTSQPVRK.S	146	0.75	3.774	24.437	TTSGTTNNTVTPT	MUC24_HUMAN Sialomucin core protein 24
Q04912	MST1R	R.RGLDFFQSPSFCPNPPGLEALSPN#TSCR.H	419	0.31	4.439	118.334	LEALSPNTSCRHF	RON_HUMAN Macrophage-stimulating protein receptor
Q04912	MST1R	R.LDN#VTVAHMGTMDGR.I	458	-2.78	2.361	1000	YVTRLDNVTVAHM	RON_HUMAN Macrophage-stimulating protein receptor
Q04912	MST1R	R.SLNYLLYVSN#FSLGDSGQPVQR.D	488	2.71	3.126	23.624	YLLYVSNFSLGDS	RON_HUMAN Macrophage-stimulating protein receptor
Q04912	MST1R	R.AVLVN#GTECLLAR.V	720	-1.97	2.327	1000	SRAVLVNGTECLL	RON_HUMAN Macrophage-stimulating protein receptor
Q04912	MST1R	R.DPQGWVAGN#LSAR.G	841	-0.65	2.549	1000	QGWVAGNLSARGD	RON_HUMAN Macrophage-stimulating protein receptor
Q06418	TYRO3	K.IGGPAPSPSVLN#VTGVTQSTMFSCEAHNLK.G	191	-1.91	5.666	96.82	PSPSVLNVTGVTQ	TYRO3_HUMAN Tyrosine-protein kinase receptor TYRO3
Q06418	TYRO3	R.TATVHLQALPAAPFN#ITVTK.L	230	-0.17	3.947	1000	LPAAPFNITVTKL	TYRO3_HUMAN Tyrosine-protein kinase receptor TYRO3
Q06481	APLP2	K.SQVMTHLHVIEERRN#QSLSLLYK.V	541	1.19	1.752	1000	VIEERRNQSLSLL	APLP2_HUMAN Amyloid-like protein 2
Q07699	SCN1B	R.VVWN#GSR.G	93	0.34	1.559	1000	EGRVVWNGSRGTK	SCN1B_HUMAN Sodium channel subunit beta-1
Q07837	SLC3A1	K.SPMQWDN#SSNAGFSEASNTWLPTNSDYHTVN#VDVQKTQPR.S	513	-0.66	2.588	22.848	SPMQWDNSSNAGF	SLC31_HUMAN Neutral and basic amino acid transport protein rBAT
Q07954	LRP1	R.LGCQHHCVPTLDGPTCYCN#SSFQLQADGK.T	136	-2.98	5.329	1000	GPTCYCNSSFQLQ	LRP1_HUMAN Prolow-density lipoprotein receptor-related protein 1
Q07954	LRP1	R.FN#STEYQVVTR.V	446	-0.85	1.769	1000	IRVNRFNSTEYQV	LRP1_HUMAN Prolow-density lipoprotein receptor-related protein 1
Q07954	LRP1	R.LYWVDAFYDRIETILLN#GTDRK.I	729	-2.15	4.291	1000	IETILLNGTDRKI	LRP1_HUMAN Prolow-density lipoprotein receptor-related protein 1
Q07954	LRP1	K.WTGHN#VTVVQR.T	1511	-1.57	2.981	1000	NKWTGHNVTVVQR	LRP1_HUMAN Prolow-density lipoprotein receptor-related protein 1
Q07954	LRP1	R.QPM*APNPCEANGGQGPCSHLCLINYN#R.T	1558	-1.32	2.995	17.009	LCLINYNRTVSCA	LRP1_HUMAN Prolow-density lipoprotein receptor-related protein 1
Q07954	LRP1	K.RAFIN#GTGVETVVSADLPNAHGLAVDWVSR.N	1645	-0.08	6.784	138.763	IKRAFINGTGVET	LRP1_HUMAN Prolow-density lipoprotein receptor-related protein 1
Q07954	LRP1	K.LYWTDGDN#ISMAN#MDGSNRTLLFSGQK.G	1723	-6.32	3.845	41.164	YWTDGDNISMANM	LRP1_HUMAN Prolow-density lipoprotein receptor-related protein 1
Q07954	LRP1	K.LYWTDGDN#ISMANMDGSN#R.T	1733	1.66	3.036	40.978	ANMDGSNRTLLFS	LRP1_HUMAN Prolow-density lipoprotein receptor-related protein 1
Q07954	LRP1	K.LYWISSGN#HTINR.C	1763	0.01	3.642	59.298	YWISSGNHTINRC	LRP1_HUMAN Prolow-density lipoprotein receptor-related protein 1
Q07954	LRP1	R.N#STTLVMHM*K.V	1825	0.11	2.62	1000	GSVVLRNSTTLVM	LRP1_HUMAN Prolow-density lipoprotein receptor-related protein 1
Q07954	LRP1	R.GSKDN#ATDSVPLR.T	2127	0.28	2.447	1000	KRGSKDNATDSVP	LRP1_HUMAN Prolow-density lipoprotein receptor-related protein 1
Q07954	LRP1	R.VDIPQQPMGIIAVANDTN#SCELSPCR.I	2475	-1.23	3.243	2.806	AVANDTNSCELSP	LRP1_HUMAN Prolow-density lipoprotein receptor-related protein 1
Q07954	LRP1	R.INNGGCQDLCLLTHQGHVN#CSCR.G	2502	-0.56	3.228	145.085	THQGHVNCSCRGG	LRP1_HUMAN Prolow-density lipoprotein receptor-related protein 1
Q07954	LRP1	R.CVSNMLWCNGADDCGDGSDEIPCN#K.T	2601	-2.41	4.072	73.616	SDEIPCNKTACGV	LRP1_HUMAN Prolow-density lipoprotein receptor-related protein 1
Q07954	LRP1	R.WLCDGDKDCADGADESIAAGCLYN#STCDDREFMCQN#R.Q	2815	-0.95	2.386	1000	AAGCLYNSTCDDR	LRP1_HUMAN Prolow-density lipoprotein receptor-related protein 1
Q07954	LRP1	K.CN#ASSQFLCSSGR.C	2905	0.19	3.101	1000	SQEHKCNASSQFL	LRP1_HUMAN Prolow-density lipoprotein receptor-related protein 1
Q07954	LRP1	K.LNLDGSN#YTLLK.Q	3048	-4.13	2.941	65.44	LNLDGSNYTLLKQ	LRP1_HUMAN Prolow-density lipoprotein receptor-related protein 1
Q07954	LRP1	R.MHLN#GSNVQVLHR.T	3089	0.58	2.877	43.066	IRRMHLNGSNVQV	LRP1_HUMAN Prolow-density lipoprotein receptor-related protein 1
Q07954	LRP1	R.TCVSN#CTASQFVCK.N	3333	-4.85	4.006	1000	GRTCVSNCTASQF	LRP1_HUMAN Prolow-density lipoprotein receptor-related protein 1
Q07954	LRP1	R.TCPLDEFQCN#NTLCKPLAWK.C	3662	2.51	3.466	0	LDEFQCNNTLCKP	LRP1_HUMAN Prolow-density lipoprotein receptor-related protein 1
Q07954	LRP1	K.LTSCATN#ASICGDEAR.C	3788	-1.4	4.146	1000	LTSCATNASICGD	LRP1_HUMAN Prolow-density lipoprotein receptor-related protein 1
Q07954	LRP1	R.FGTCSQLCN#NTK.G	3839	0.2	2.747	24.437	TCSQLCNNTKGGH	LRP1_HUMAN Prolow-density lipoprotein receptor-related protein 1
Q07954	LRP1	R.GVTHLN#ISGLK.M	3953	-0.54	2.305	1000	RGVTHLNISGLKM	LRP1_HUMAN Prolow-density lipoprotein receptor-related protein 1
Q07954	LRP1	R.LN#GTDPIVAADSKR.G	4075	-2.19	3.149	1000	IGSIRLNGTDPIV	LRP1_HUMAN Prolow-density lipoprotein receptor-related protein 1
Q07954	LRP1	K.FGHSPLVN#LTGGLSHASDVVLYHQHK.Q	4125	-0.29	3.221	1000	GHSPLVNLTGGLS	LRP1_HUMAN Prolow-density lipoprotein receptor-related protein 1
Q08174	PCDH1	K.AN#DSDQGANAEIEYTFHQAPEVVRR.L	305	1.92	3.79	84.609	VIQVKANDSDQGA	PCDH1_HUMAN Protocadherin-1
Q08174	PCDH1	R.YGTALVHLYVN#ETLAN#R.T	813	-0.45	4.414	1000	LVHLYVNETLANR	PCDH1_HUMAN Protocadherin-1
Q08174	PCDH1	R.YGTALVHLYVN#ETLAN#R.T	818	-0.45	4.414	1000	VNETLANRTLLET	PCDH1_HUMAN Protocadherin-1
Q08334	IL10RB	K.GN#LTFTAQYLSYR.I	49	-4.68	3.124	1000	PAFAKGNLTFTAQ	I10R2_HUMAN Interleukin-10 receptor subunit beta
Q08334	IL10RB	K.CM*N#TTLTECDFSSLSK.Y	68	-0.26	2.66	1000	FQDKCMNTTLTEC	I10R2_HUMAN Interleukin-10 receptor subunit beta
Q08380	LGALS3BP	R.ALGFEN#ATQALGR.A	69	-0.33	4.064	1000	RALGFENATQALG	LG3BP_HUMAN Galectin-3-binding protein
Q08380	LGALS3BP	R.DAGVVCTN#ETR.S	125	-1.12	1.855	1000	AGVVCTNETRSTH	LG3BP_HUMAN Galectin-3-binding protein
Q08380	LGALS3BP	K.EPGSN#VTMSVDAECVPMVR.D	192	0.91	4.698	1000	WKEPGSNVTMSVD	LG3BP_HUMAN Galectin-3-binding protein
Q08380	LGALS3BP	K.GLN#LTEDTYKPR.I	398	-0.05	2.77	1000	ARYKGLNLTEDTY	LG3BP_HUMAN Galectin-3-binding protein
Q08380	LGALS3BP	K.AAIPSALDTN#SSK.S	551	-1.52	2.22	1000	PSALDTNSSKSTS	LG3BP_HUMAN Galectin-3-binding protein
Q08380	LGALS3BP	R.TVIRPFYLTN#SSGVD.-	580	-3.7	2.881	1000	RPFYLTNSSGVD	LG3BP_HUMAN Galectin-3-binding protein
Q08431	MFGE8	K.VAYSN#DSANWTEYQDPR.T	325	1.44	3.608	59.298	YKVAYSNDSANWT	MFGM_HUMAN Lactadherin
Q08431	MFGE8	K.VAYSNDSAN#WTEYQDPR.T	329	2.71	3.739	59.298	YSNDSANWTEYQD	MFGM_HUMAN Lactadherin
Q08722	CD47	R.DIYTFDGALN#K.S	73	-1.89	2.282	1000	TFDGALNKSTVPT	CD47_HUMAN Leukocyte surface antigen CD47
Q08722	CD47	K.SDAVSHTGN#YTCEVTELTR.E	111	-3.65	3.231	1000	AVSHTGNYTCEVT	CD47_HUMAN Leukocyte surface antigen CD47
Q08752	PPID	R.NTN#GSQFFITTVPTPHLDGK.H	128	-0.01	2.226	17.009	NAGRNTNGSQFFI	PPID_HUMAN Peptidyl-prolyl cis-trans isomerase D
Q08J23	NSUN2	R.QLYMVSKELRNVLLN#N#SEKMK.V	573	-1.07	3.37	52.403	LRNVLLNNSEKMK	NSUN2_HUMAN tRNA (cytosine(34)-C(5))-methyltransferase
Q09028	RBBP4	R.SNN#TSKPSHSVDAHTAEVNCLSFNPYSEFILATGSADK.T	261	-4.34	4.724	0	WDTRSNNTSKPSH	RBBP4_HUMAN Histone-binding protein RBBP4
Q09327	MGAT3	K.MLERPPPGRPEEKPEGAN#GSSAR.R	141	-1.1	2.828	1000	EKPEGANGSSARR	MGAT3_HUMAN Beta-1,4-mannosyl-glycoprotein 4-beta-N-acetylglucosaminyltransferase
Q09327	MGAT3	K.FREMLTN#GTFEYIR.H	259	1.86	4.022	1000	FREMLTNGTFEYI	MGAT3_HUMAN Beta-1,4-mannosyl-glycoprotein 4-beta-N-acetylglucosaminyltransferase
Q09328	MGAT5	K.WNLNPQQFYTMFPHTPDN#SFLGFVVEQHLN#SSDIHHINEIKR.Q	433	9.18	6.168	42.19	VVEQHLNSSDIHH	MGT5A_HUMAN Alpha-1,6-mannosylglycoprotein 6-beta-N-acetylglucosaminyltransferase A
Q09328	MGAT5	K.RQN#QSLVYGKVDSFWK.N	447	0.83	3.171	1000	NEIKRQNQSLVYG	MGT5A_HUMAN Alpha-1,6-mannosylglycoprotein 6-beta-N-acetylglucosaminyltransferase A
Q0P6H9	TMEM62	R.DGSFHYVHSTPFGN#YSFICVDATVNPGPK.R	180	-2.25	2.77	16.996	HSTPFGNYSFICV	TMM62_HUMAN Transmembrane protein 62
Q0P6H9	TMEM62	R.SN#HTIWFGHFTTSTILSPSPGIR.S	223	0.04	3.039	1000	KESSRSNHTIWFG	TMM62_HUMAN Transmembrane protein 62
Q0P6H9	TMEM62	K.WNPRN#YSSGTHNIEVIVQDSAGR.S	381	0.02	4.474	12.092	LKWNPRNYSSGTH	TMM62_HUMAN Transmembrane protein 62
Q10472	GALNT1	K.INQFNLMASEMIALN#R.S	95	2.32	4.009	177.905	SEMIALNRSLPDV	GALT1_HUMAN Polypeptide N-acetylgalactosaminyltransferase 1
Q10472	GALNT1	R.N#VTLPEIF.-	552	1.01	2.619	1000	QQWLLRNVTLPEI	GALT1_HUMAN Polypeptide N-acetylgalactosaminyltransferase 1
Q10589	BST2	R.N#VTHLLQQELTEAQK.G	65	-0.59	4.942	1000	AVMECRNVTHLLQ	BST2_HUMAN Bone marrow stromal antigen 2
Q10589	BST2	K.GFQDVEAQAATCN#HTVMALMASLDAEK.A	92	-2.05	4.68	1000	AQAATCNHTVMAL	BST2_HUMAN Bone marrow stromal antigen 2
Q11201	ST3GAL1	R.FN#QTMQPLLTAQNALLEDDTYR.W	79	1.39	5.495	120.756	WFDERFNQTMQPL	SIA4A_HUMAN CMP-N-acetylneuraminate-beta-galactosamide-alpha-2,3-sialyltransferase 1
Q11201	ST3GAL1	K.KPNNLN#DTIK.E	114	-0.14	3.216	6.591	KKPNNLNDTIKEL	SIA4A_HUMAN CMP-N-acetylneuraminate-beta-galactosamide-alpha-2,3-sialyltransferase 1
Q11201	ST3GAL1	R.ELGDN#VSMILVPFK.T	201	1.55	3.88	1000	FRELGDNVSMILV	SIA4A_HUMAN CMP-N-acetylneuraminate-beta-galactosamide-alpha-2,3-sialyltransferase 1
Q11201	ST3GAL1	K.TGVHDADFESN#VTATLASINK.I	323	-0.4	6.878	183.444	DADFESNVTATLA	SIA4A_HUMAN CMP-N-acetylneuraminate-beta-galactosamide-alpha-2,3-sialyltransferase 1
Q11206	ST3GAL4	R.LRN#SSLGDAINK.Y	131	0.13	3.19	115.01	NGHRLRNSSLGDA	SIA4C_HUMAN CMP-N-acetylneuraminate-beta-galactosamide-alpha-2,3-sialyltransferase 4
Q11206	ST3GAL4	K.SMAGSGHN#VSQEALAIKR.M	310	0.39	4.547	1000	MAGSGHNVSQEAL	SIA4C_HUMAN CMP-N-acetylneuraminate-beta-galactosamide-alpha-2,3-sialyltransferase 4
Q12770	SCAP	R.LMLLHPSPN#CSLR.A	263	0.39	2.831	1000	LLHPSPNCSLRAE	SCAP_HUMAN Sterol regulatory element-binding protein cleavage-activating protein
Q12770	SCAP	R.HWPTLFSYYN#ITLAK.R	641	-1.97	4.021	1000	TLFSYYNITLAKR	SCAP_HUMAN Sterol regulatory element-binding protein cleavage-activating protein
Q12797	ASPH	R.LVQLFPN#DTSLK.N	452	-0.18	1.985	1000	LVQLFPNDTSLKN	ASPH_HUMAN Aspartyl/asparaginyl beta-hydroxylase
Q12797-3	ASPH	K.DFRYN#LSEVLQGK.L	64	1.38	3.469	1000	AKDFRYNLSEVLQ	ASPH_HUMAN Isoform 3 of Aspartyl/asparaginyl beta-hydroxylase
Q12891	HYAL2	R.LKVPLDLNAFDVQASPNEGFVNQN#ITIFYR.D	74	4.62	5.348	24.243	EGFVNQNITIFYR	HYAL2_HUMAN Hyaluronidase-2
Q12891	HYAL2	R.SVHGGVPQN#VSLWAHRK.M	103	-0.88	3.463	1000	HGGVPQNVSLWAH	HYAL2_HUMAN Hyaluronidase-2
Q12891	HYAL2	R.LLVPYVVN#VSWATQYCSR.A	357	-3.84	3.552	1000	LVPYVVNVSWATQ	HYAL2_HUMAN Hyaluronidase-2
Q12906	ILF3	K.KQPHGGQQKPSYGSGYQSHQGQQQSYN#QSPYSNYGPPQGK.Q	760	2.06	3.355	47.844	GQQQSYNQSPYSN	ILF3_HUMAN Interleukin enhancer-binding factor 3
Q12907	LMAN2	R.VFPYISVMVN#N#GSLSYDHSK.D	183	-1.61	3.919	1000	ISVMVNNGSLSYD	LMAN2_HUMAN Vesicular integral-membrane protein VIP36
Q12913	PTPRJ	K.AALSWSN#GN#GTASCR.V	231	-0.93	3.204	1000	LSWSNGNGTASCR	PTPRJ_HUMAN Receptor-type tyrosine-protein phosphatase eta
Q12913	PTPRJ	R.LQVN#ISGLKPGVQYNINPYLLQSN#K.T	258	-0.14	5.435	85.29	DSRLQVNISGLKP	PTPRJ_HUMAN Receptor-type tyrosine-protein phosphatase eta
Q12913	PTPRJ	R.LQVN#ISGLKPGVQYNINPYLLQSN#K.T	278	-0.14	5.435	22.492	PYLLQSNKTKGDP	PTPRJ_HUMAN Receptor-type tyrosine-protein phosphatase eta
Q12913	PTPRJ	R.YN#ATVYSQAAN#GTEGQPQAIEFR.T	342	1.75	5.126	1000	EPGTRYNATVYSQ	PTPRJ_HUMAN Receptor-type tyrosine-protein phosphatase eta
Q12913	PTPRJ	R.YN#ATVYSQAAN#GTEGQPQAIEFR.T	351	1.75	5.126	1000	VYSQAANGTEGQP	PTPRJ_HUMAN Receptor-type tyrosine-protein phosphatase eta
Q12913	PTPRJ	K.IHVAGETDSSNLN#VSEPR.A	413	-1.26	5.543	48.874	TDSSNLNVSEPRA	PTPRJ_HUMAN Receptor-type tyrosine-protein phosphatase eta
Q12913	PTPRJ	R.VEITTN#QSIIIGGLFPGTK.Y	501	2.18	2.837	1000	RVEITTNQSIIIG	PTPRJ_HUMAN Receptor-type tyrosine-protein phosphatase eta
Q12913	PTPRJ	R.N#TCTTGITDPPPPDGSPN#ITSVSHNSVK.V	807	1.42	3.173	38.057	MAAPTRNTCTTGI	PTPRJ_HUMAN Receptor-type tyrosine-protein phosphatase eta
Q12913	PTPRJ	R.NTCTTGITDPPPPDGSPN#ITSVSHNSVK.V	824	1.54	2.737	40.978	PPDGSPNITSVSH	PTPRJ_HUMAN Receptor-type tyrosine-protein phosphatase eta
Q12913	PTPRJ	R.SQSLSEVLKYEIDVGN#ESTTLGYYNGKLEPLGSYR.A	910	3.47	4.346	65.246	YEIDVGNESTTLG	PTPRJ_HUMAN Receptor-type tyrosine-protein phosphatase eta
Q12913	PTPRJ	R.ACVAGFTN#ITFHPQNK.G	937	1.25	4.072	93.154	CVAGFTNITFHPQ	PTPRJ_HUMAN Receptor-type tyrosine-protein phosphatase eta
Q12999	TSPAN31	R.SKQTDVIN#ASWWVMSN#K.T	109	-7.3	3.977	1000	KQTDVINASWWVM	TSN31_HUMAN Tetraspanin-31
Q12999	TSPAN31	R.SKQTDVIN#ASWWVMSN#K.T	117	-7.3	3.977	1000	SWWVMSNKTRDEL	TSN31_HUMAN Tetraspanin-31
Q12999	TSPAN31	R.SFDCCGLFN#LTTLYQQDYDFCTAICK.S	134	-1.91	2.469	1000	DCCGLFNLTTLYQ	TSN31_HUMAN Tetraspanin-31
Q13002	GRIK2	R.TLLPN#TTLTYDTQK.I	73	-0.4	1.49	1000	NRTLLPNTTLTYD	GRIK2_HUMAN Glutamate receptor ionotropic, kainate 2
Q13002	GRIK2	K.IGTWDPASGLN#MTESQK.G	412	-2.99	2.147	1000	DPASGLNMTESQK	GRIK2_HUMAN Glutamate receptor ionotropic, kainate 2
Q13003	GRIK3	R.TLLPN#TTLTYDIQR.I	76	-2.94	2.369	1000	NRTLLPNTTLTYD	GRIK3_HUMAN Glutamate receptor ionotropic, kainate 3
Q13003	GRIK3	R.YSGVN#LTGFR.I	278	-0.11	1.887	1000	YRYSGVNLTGFRI	GRIK3_HUMAN Glutamate receptor ionotropic, kainate 3
Q13003	GRIK3	K.VGVWSPADGLN#ITEVAK.G	415	-0.01	3.323	1000	SPADGLNITEVAK	GRIK3_HUMAN Glutamate receptor ionotropic, kainate 3
Q13145	BAMBI	R.N#HSGTTIPTLECCHEDMCNYR.G	87	1.41	3.905	155.51	QAKQARNHSGTTI	BAMBI_HUMAN BMP and activin membrane-bound inhibitor homolog
Q13177	PAK2	R.MSSTIFSTGGKDPLSAN#HSLKPLPSVPEEK.K	34	2.8	3.281	1000	KDPLSANHSLKPL	PAK2_HUMAN Serine/threonine-protein kinase PAK 2
Q13263	TRIM28	R.LLPCLHSACSACLGPAAPAAAN#SSGDGGAAGDGTVVDCPVCK.Q	101	4.18	4.367	1000	AAPAAANSSGDGG	TIF1B_HUMAN Transcription intermediary factor 1-beta
Q13275	SEMA3F	K.ATGTAHFFNFLLN#TTDYR.I	53	-0.2	3.307	115.01	FFNFLLNTTDYRI	SEM3F_HUMAN Semaphorin-3F
Q13286	CLN3	R.TSGN#QSHVDPGPTPIPHN#SSSR.F	71	-1.04	4.408	1000	HKRTSGNQSHVDP	CLN3_HUMAN Battenin
Q13286	CLN3	R.TSGN#QSHVDPGPTPIPHN#SSSR.F	85	-1.04	4.408	1000	PTPIPHNSSSRFD	CLN3_HUMAN Battenin
Q13308	PTK7	R.SAN#ASFNIK.W	116	0.44	2.333	76.733	EEARSANASFNIK	PTK7_HUMAN Inactive tyrosine-protein kinase 7
Q13308	PTK7	R.DGTPLSDGQSN#HTVSSK.E	175	-0.75	3.519	1000	LSDGQSNHTVSSK	PTK7_HUMAN Inactive tyrosine-protein kinase 7
Q13308	PTK7	K.ERN#LTLRPAGPEHSGLYSCCAHSAFGQACSSQN#FTLSIADESFAR.V	184	0.98	4.696	1000	VSSKERNLTLRPA	PTK7_HUMAN Inactive tyrosine-protein kinase 7
Q13308	PTK7	K.ERN#LTLRPAGPEHSGLYSCCAHSAFGQACSSQN#FTLSIADESFAR.V	214	0.98	4.696	1000	QACSSQNFTLSIA	PTK7_HUMAN Inactive tyrosine-protein kinase 7
Q13308	PTK7	R.YEEAMFHCQFSAQPPPSLQWLFEDETPITN#R.S	268	0.56	4.111	1000	DETPITNRSRPPH	PTK7_HUMAN Inactive tyrosine-protein kinase 7
Q13308	PTK7	R.RATVFAN#GSLLLTQVRPR.N	283	-4.22	3.103	1000	RATVFANGSLLLT	PTK7_HUMAN Inactive tyrosine-protein kinase 7
Q13308	PTK7	R.RQDVN#ITVATVPSWLK.K	405	-1	3.972	1000	QRRQDVNITVATV	PTK7_HUMAN Inactive tyrosine-protein kinase 7
Q13308	PTK7	R.VTRDDAGN#YTCIASN#GPQGQIR.A	567	3.97	3.603	1000	TRDDAGNYTCIAS	PTK7_HUMAN Inactive tyrosine-protein kinase 7
Q13308	PTK7	R.MHIFQN#GSLVIHDVAPEDSGR.Y	646	-5.39	3.273	1000	RMHIFQNGSLVIH	PTK7_HUMAN Inactive tyrosine-protein kinase 7
Q13308	PTK7	R.YTCIAGN#SCNIK.H	668	-0.29	3.072	5.085	YTCIAGNSCNIKH	PTK7_HUMAN Inactive tyrosine-protein kinase 7
Q13332	PTPRS	R.FSILPM*SHEIMPGGN#VN#ITCVAVGSPMPYVK.W	263	3.9	5.15	1000	MPGGNVNITCVAV	PTPRS_HUMAN Receptor-type tyrosine-protein phosphatase S
Q13332	PTPRS	R.KVEAEALN#ATAIR.V	733	-0.23	2.518	1000	VEAEALNATAIRV	PTPRS_HUMAN Receptor-type tyrosine-protein phosphatase S
Q13332	PTPRS	R.GHPQILEAAGN#ASAGTVLLR.W	940	-0.66	3.397	1000	ILEAAGNASAGTV	PTPRS_HUMAN Receptor-type tyrosine-protein phosphatase S
Q13433	SLC39A6	R.YGEN#N#SLSVEGFRK.L	67	-1.72	3.419	1000	FYRYGENNSLSVE	S39A6_HUMAN Zinc transporter ZIP6
Q13433	SLC39A6	R.KTN#ESVSEPRK.G	241	1.62	2.554	1000	LAGRKTNESVSEP	S39A6_HUMAN Zinc transporter ZIP6
Q13433	SLC39A6	R.NTNENPQECFN#ASK.L	266	-0.48	4.042	87.265	NPQECFNASKLLT	S39A6_HUMAN Zinc transporter ZIP6
Q13438	OS9	K.RYHSQTYGN#GSK.C	177	-0.19	3.484	1000	HSQTYGNGSKCDL	OS9_HUMAN Protein OS-9
Q13443	ADAM9	R.GYVEGVHN#SSIALSDCFGLR.G	125	-2.18	4.822	1000	YVEGVHNSSIALS	ADAM9_HUMAN Disintegrin and metalloproteinase domain-containing protein 9
Q13443	ADAM9	R.GLLHLEN#ASYGIEPLQN#SSHFEHIIYR.M	144	-0.72	6.837	1000	GLLHLENASYGIE	ADAM9_HUMAN Disintegrin and metalloproteinase domain-containing protein 9
Q13443	ADAM9	R.GLLHLEN#ASYGIEPLQN#SSHFEHIIYR.M	154	-0.72	6.837	1000	GIEPLQNSSHFEH	ADAM9_HUMAN Disintegrin and metalloproteinase domain-containing protein 9
Q13443	ADAM9	R.N#FSSCSAEDFEK.L	381	2.77	3.76	1000	GASGSRNFSSCSA	ADAM9_HUMAN Disintegrin and metalloproteinase domain-containing protein 9
Q13444	ADAM15	R.DFQHLLN#R.T	237	-0.88	2.013	1000	DFQHLLNRTLEVA	ADA15_HUMAN Disintegrin and metalloproteinase domain-containing protein 15
Q13444	ADAM15	K.TCIMEASTDFLPGLN#FSN#CSRR.A	389	-0.43	2.673	1000	DFLPGLNFSNCSR	ADA15_HUMAN Disintegrin and metalloproteinase domain-containing protein 15
Q13444	ADAM15	K.TCIMEASTDFLPGLN#FSN#CSRR.A	392	-0.43	2.673	1000	PGLNFSNCSRRAL	ADA15_HUMAN Disintegrin and metalloproteinase domain-containing protein 15
Q13454	TUSC3	R.N#YSMIVMFTALQPQR.Q	83	-0.39	2.535	1000	IKAPPRNYSMIVM	TUSC3_HUMAN Tumor suppressor candidate 3
Q13510	ASAH1	R.TVLEN#STSYEEAK.N	259	-1.66	3.085	1000	TRTVLENSTSYEE	ASAH1_HUMAN Acid ceramidase
Q13510	ASAH1	K.ILAPAYFILGGN#QSGEGCVITR.D	286	-2.92	5.682	1000	YFILGGNQSGEGC	ASAH1_HUMAN Acid ceramidase
Q13510	ASAH1	R.TSQEN#ISFETM*YDVLSTKPVLNK.L	348	0.35	4.219	166.051	NRTSQENISFETM	ASAH1_HUMAN Acid ceramidase
Q13530	SERINC3	R.ITAPTLAPGN#STAVVPTPTPPSK.S	315	-3.44	4.071	1000	PTLAPGNSTAVVP	SERC3_HUMAN Serine incorporator 3
Q13563	PKD2	K.MQPSN#QTEADN#RSFIFYENLLLGVPR.I	299	0.72	4.479	54.65	WKMQPSNQTEADN	PKD2_HUMAN Polycystin-2
Q13563	PKD2	K.MQPSN#QTEADN#RSFIFYENLLLGVPR.I	305	0.72	4.479	43.442	NQTEADNRSFIFY	PKD2_HUMAN Polycystin-2
Q13586	STIM1	R.LAVTN#TTMTGTVLK.M	171	-2.05	2.365	1000	PRLAVTNTTMTGT	STIM1_HUMAN Stromal interaction molecule 1
Q13591	SEMA5A	R.LFTCGTNAFTPVCTN#R.S	142	0.38	3.922	132.105	FTPVCTNRSLSNL	SEM5A_HUMAN Semaphorin-5A
Q13591	SEMA5A	R.SLSN#LTEIHDQISGMAR.C	147	1.11	2.175	1000	TNRSLSNLTEIHD	SEM5A_HUMAN Semaphorin-5A
Q13591	SEMA5A	K.VRVPLN#QTSSSCLLEEIELFPERR.R	437	1.47	2.8	1000	KVRVPLNQTSSSC	SEM5A_HUMAN Semaphorin-5A
Q13641	TPBG	K.CVN#RN#LTEVPTDLPAYVR.N	81	2.61	3.163	1000	VKCVNRNLTEVPT	TPBG_HUMAN Trophoblast glycoprotein
Q13641	TPBG	R.RPPLAELAALN#LSGSRLDEVR.A	124	-2.01	2.716	1000	AELAALNLSGSRL	TPBG_HUMAN Trophoblast glycoprotein
Q13641	TPBG	R.QLDLSHNPLADLSPFAFSGSN#ASVSAPSPLVELILN#HIVPPEDERQNR.S	166	-0.7	4.241	11.133	FAFSGSNASVSAP	TPBG_HUMAN Trophoblast glycoprotein
Q13641	TPBG	R.HLDLSN#NSLVSLTYVSFR.N	243	2.05	5.704	24.437	RHLDLSNNSLVSL	TPBG_HUMAN Trophoblast glycoprotein
Q13641	TPBG	R.N#LTHLESLHLEDNALK.V	256	1.05	4.615	128.035	TYVSFRNLTHLES	TPBG_HUMAN Trophoblast glycoprotein
Q13641	TPBG	K.VLHN#GTLAELQGLPHIR.V	275	-1.32	4.665	1000	ALKVLHNGTLAEL	TPBG_HUMAN Trophoblast glycoprotein
Q13683	ITGA7	R.QLQPRPQSWLLVGAPQALALPGQQAN#R.T	86	5	3.833	1000	LPGQQANRTGGLF	ITA7_HUMAN Integrin alpha-7
Q13724	MOGS	R.LAEHLGEAEVAAELGPLAASLEAAESLDELHWAPELGVFADFGN#HTK.A	657	-1.65	6.514	1000	VFADFGNHTKAVQ	MOGS_HUMAN Mannosyl-oligosaccharide glucosidase
Q13740	ALCAM	K.DRLN#LSENYTLSISNAR.I	91	1.09	2.208	0	EYKDRLNLSENYT	CD166_HUMAN CD166 antigen
Q13740	ALCAM	K.DRLNLSEN#YTLSISNAR.I	95	-1.89	4.941	97.748	RLNLSENYTLSIS	CD166_HUMAN CD166 antigen
Q13740	ALCAM	K.LGDCISEDSYPDGN#ITWYR.N	167	2.54	3.846	1000	DSYPDGNITWYRN	CD166_HUMAN CD166 antigen
Q13740	ALCAM	K.NAIKEGDN#ITLK.C	265	-0.97	3.739	98.352	AIKEGDNITLKCL	CD166_HUMAN CD166 antigen
Q13740	ALCAM	R.N#ATVVWMK.D	361	-0.83	2.33	1000	TISASRNATVVWM	CD166_HUMAN CD166 antigen
Q13740	ALCAM	K.TIICHVEGFPKPAIQWTITGSGSVIN#QTEESPYIN#GR.Y	457	-2.12	3.762	1000	GSGSVINQTEESP	CD166_HUMAN CD166 antigen
Q13740	ALCAM	K.IIISPEEN#VTLTCTAENQLER.T	480	0.62	4.553	137.202	IISPEENVTLTCT	CD166_HUMAN CD166 antigen
Q13740	ALCAM	R.TVNSLN#VSAISIPEHDEADEISDENR.E	499	1.44	4.157	53.534	RTVNSLNVSAISI	CD166_HUMAN CD166 antigen
Q13740-2	ALCAM	R.TVNSLN#VSANENREK.V	499	-0.45	3.588	59.298	RTVNSLNVSANEN	CD166_HUMAN Isoform 2 of CD166 antigen
Q13751	LAMB3	R.N#ATASLWSGPGLEDR.G	604	0.5	3.518	1000	RFGRLRNATASLW	LAMB3_HUMAN Laminin subunit beta-3
Q13751	LAMB3	R.QMACTPISCPGELCPQDN#GTACGSR.C	810	-1.29	3.99	1000	ELCPQDNGTACGS	LAMB3_HUMAN Laminin subunit beta-3
Q13753	LAMC2	R.LLRN#LTALR.I	342	1.28	2.656	1000	YRRLLRNLTALRI	LAMC2_HUMAN Laminin subunit gamma-2
Q13753	LAMC2	R.AQEALSM*GN#ATFYEVESILK.N	942	-1.39	4.867	1000	EALSMGNATFYEV	LAMC2_HUMAN Laminin subunit gamma-2
Q13873	BMPR2	R.ISHEN#GTILCSK.G	55	0.63	2.622	1000	SRISHENGTILCS	BMPR2_HUMAN Bone morphogenetic protein receptor type-2
Q14108	SCARB2	R.N#GTEAFDSWEKPPLPVYTQFYFFN#VTN#PEEILR.G	45	4.15	3.328	1000	KKIVLRNGTEAFD	SCRB2_HUMAN Lysosome membrane protein 2
Q14108	SCARB2	R.N#GTEAFDSWEKPPLPVYTQFYFFN#VTN#PEEILR.G	68	4.15	3.328	1000	TQFYFFNVTNPEE	SCRB2_HUMAN Lysosome membrane protein 2
Q14108	SCARB2	K.ANIQFGDN#GTTISAVSNK.A	105	-0.44	4.164	137.202	NIQFGDNGTTISA	SCRB2_HUMAN Lysosome membrane protein 2
Q14108	SCARB2	K.NGTN#DGDYVFLTGEDSYLN#FTK.I	224	-1.05	4.758	133.6	GEDSYLNFTKIVE	SCRB2_HUMAN Lysosome membrane protein 2
Q14108	SCARB2	K.CN#MIN#GTDGDSFHPLITKDEVLYVFPSDFCR.S	249	0.86	3.072	1000	DKCNMINGTDGDS	SCRB2_HUMAN Lysosome membrane protein 2
Q14108	SCARB2	R.YKVPAEILAN#TSDN#AGFCIPEGNCLGSGVLNVSICK.N	304	1.53	3.234	37.642	PAEILANTSDNAG	SCRB2_HUMAN Lysosome membrane protein 2
Q14108	SCARB2	R.YKVPAEILANTSDN#AGFCIPEGNCLGSGVLN#VSICK.N	325	-1.3	5.12	75.509	LGSGVLNVSICKN	SCRB2_HUMAN Lysosome membrane protein 2
Q14108	SCARB2	R.TMVFPVM*YLN#ESVHIDKETASR.L	412	-2.84	2.622	1000	FPVMYLNESVHID	SCRB2_HUMAN Lysosome membrane protein 2
Q14112	NID2	R.IHQN#ITYQVCR.H	703	-1.43	2.757	1000	SYRIHQNITYQVC	NID2_HUMAN Nidogen-2
Q14114	LRP8	R.APSISPSTLSPATSN#HSQHYANEDSK.M	807	3.2	2.846	11.714	LSPATSNHSQHYA	LRP8_HUMAN Low-density lipoprotein receptor-related protein 8
Q14118	DAG1	R.LGAN#GSHIPQTSSVFSIEVYPEDHSELQSVR.T	141	-0.26	4.643	1000	ATRLGANGSHIPQ	DAG1_HUMAN Dystroglycan
Q14118	DAG1	K.LAFAFGDRN#CSTITLQN#ITR.G	641	-3.27	5.083	1000	FAFGDRNCSTITL	DAG1_HUMAN Dystroglycan
Q14118	DAG1	K.LAFAFGDRN#CSTITLQN#ITR.G	649	-3.27	5.083	1000	STITLQNITRGSI	DAG1_HUMAN Dystroglycan
Q14126	DSG2	K.DTGELN#VTSILDREETPFFLLTGYALDAR.G	112	-0.75	4.347	1000	KDTGELNVTSILD	DSG2_HUMAN Desmoglein-2
Q14126	DSG2	K.IN#ATDADEPNTLNSK.I	182	-0.25	4.051	132.105	TLVMKINATDADE	DSG2_HUMAN Desmoglein-2
Q14126	DSG2	R.YVQN#GTYTVK.I	462	-0.67	2.086	1000	ESRYVQNGTYTVK	DSG2_HUMAN Desmoglein-2
Q14156	EFR3A	R.LSVEFEAN#DLQGGSVGSVNLN#TSSKDN#DEK.I	367	0.88	2.474	0	VGSVNLNTSSKDN	EFR3A_HUMAN Protein EFR3 homolog A
Q14264	ERV3-1	K.AFTDPVGELTCLGQQYYN#ETLGK.T	369	0.95	5.047	1000	LGQQYYNETLGKT	ENR1_HUMAN HERV-R_7q21.2 provirus ancestral Env polyprotein
Q14264	ERV3-1	R.FPSLN#HSWYQLEAPNTWQAPSGLYWICGPQAYR.Q	399	1.42	5.536	55.37	SRFPSLNHSWYQL	ENR1_HUMAN HERV-R_7q21.2 provirus ancestral Env polyprotein
Q14332	FZD2	K.GISIPDHGFCQPISIPLCTDIAYN#QTIMPNLLGHTNQEDAGLEVHQFYPLVK.V	53	4.5	4.686	16.619	CTDIAYNQTIMPN	FZD2_HUMAN Frizzled-2
Q14332	FZD2	R.HGAEQICVGQN#HSEDGAPALLTTAPPPGLQPGAGGTPGGPGGGGAPPR.Y	154	0.65	2.859	1000	QICVGQNHSEDGA	FZD2_HUMAN Frizzled-2
Q14393	GAS6	R.GLYHLN#LTVGGIPFHEK.D	463	-0.13	3.015	1000	RGLYHLNLTVGGI	GAS6_HUMAN Growth arrest-specific protein 6
Q14435	GALNT3	R.IAEN#YTAVVSPDIASIDLNTFEFNKPSPYGSNHNR.G	297	1.11	5.489	110.534	LARIAENYTAVVS	GALT3_HUMAN Polypeptide N-acetylgalactosaminyltransferase 3
Q14435	GALNT3	K.N#FTWYLNNIYPEVYVPDLNPVISGYIK.S	484	-3.05	4.229	6.454	HRLQCKNFTWYLN	GALT3_HUMAN Polypeptide N-acetylgalactosaminyltransferase 3
Q14508	WFDC2	K.TGVCPELQADQN#CTQECVSDSECADNLK.C	44	1.89	3.075	35.594	ELQADQNCTQECV	WFDC2_HUMAN WAP four-disulfide core domain protein 2
Q14517	FAT1	K.AIGGIDWDSHPFGYN#LTLQAK.D	333	1.52	3.286	1000	SHPFGYNLTLQAK	FAT1_HUMAN Protocadherin Fat 1
Q14517	FAT1	K.ILSPLDRETTDKYTLN#ITVYDLGIPQK.A	791	-0.17	2.764	1000	TDKYTLNITVYDL	FAT1_HUMAN Protocadherin Fat 1
Q14517	FAT1	K.KQVYN#LTVR.A	998	0.29	2.263	1000	EKKQVYNLTVRAK	FAT1_HUMAN Protocadherin Fat 1
Q14517	FAT1	R.IVVN#VSDTNDHAPWFTASSYK.G	1551	0.85	2.691	41.302	FARIVVNVSDTND	FAT1_HUMAN Protocadherin Fat 1
Q14517	FAT1	K.TGALTVQN#TTQLR.S	1940	-1.21	2.868	1000	GALTVQNTTQLRS	FAT1_HUMAN Protocadherin Fat 1
Q14517	FAT1	R.GISYQMFGN#HSK.S	2325	0.93	1.523	1000	SYQMFGNHSKSHD	FAT1_HUMAN Protocadherin Fat 1
Q14517	FAT1	R.HALKPFYSLN#LSVSDGVFR.S	2464	0.29	4.04	1000	KPFYSLNLSVSDG	FAT1_HUMAN Protocadherin Fat 1
Q14517	FAT1	K.KLDIGQYLLN#VSVTDGK.F	3613	0.62	4.019	1000	IGQYLLNVSVTDG	FAT1_HUMAN Protocadherin Fat 1
Q14517	FAT1	R.QVTQEMLN#HTIAIR.F	3640	-2.3	3.553	1000	VTQEMLNHTIAIR	FAT1_HUMAN Protocadherin Fat 1
Q14517	FAT1	K.IN#SSVTDIEEIIGVR.I	3716	0.91	4.211	1000	QLLHKINSSVTDI	FAT1_HUMAN Protocadherin Fat 1
Q14671	PUM1	R.TSSSLTPIGHSFYNGLSFSSSPGPVGM*PLPSQGPGHSQTPPPSLSSHGSSSSLNLGGLTN#GSGR.Y	779	-0.85	3.969	8.463	NLGGLTNGSGRYI	PUM1_HUMAN Pumilio homolog 1
Q14697-2	GANAB	R.VSFSDKVN#LTLGSIWDK.I	193	-2.1	2.247	1000	SFSDKVNLTLGSI	GANAB_HUMAN Isoform 2 of Neutral alpha-glucosidase AB
Q14703	MBTPS1	K.YAESDPTVPCN#ETR.W	148	-1.64	3.121	1000	DPTVPCNETRWSQ	MBTP1_HUMAN Membrane-bound transcription factor site-1 protease
Q14703	MBTPS1	K.KIDVLN#LSIGGPDFMDHPFVDK.V	305	-2.81	5.042	1000	KKIDVLNLSIGGP	MBTP1_HUMAN Membrane-bound transcription factor site-1 protease
Q14703	MBTPS1	R.DVDNGLSLVIFSDWYN#TSVMR.K	728	-2.23	3.427	124.374	IFSDWYNTSVMRK	MBTP1_HUMAN Membrane-bound transcription factor site-1 protease
Q14703	MBTPS1	R.LSWAKPQPLN#ETAPSNLWK.H	939	0.11	4.551	73.616	AKPQPLNETAPSN	MBTP1_HUMAN Membrane-bound transcription factor site-1 protease
Q14766	LTBP1	R.YVQDQVAAPFQLSN#HTGR.I	347	-1.12	3.567	1000	APFQLSNHTGRIK	LTBP1_HUMAN Latent-transforming growth factor beta-binding protein 1
Q14766	LTBP1	K.GN#TTTLISEN#GHAADTLTATNFR.V	378	0.11	4.164	66.299	NSCEKGNTTTLIS	LTBP1_HUMAN Latent-transforming growth factor beta-binding protein 1
Q14766	LTBP1	K.ECYYNLNDASLCDNVLAPN#VTK.Q	1366	-0.27	4.539	44.278	DNVLAPNVTKQEC	LTBP1_HUMAN Latent-transforming growth factor beta-binding protein 1
Q14767	LTBP2	R.NVCGGQCCPGWTTAN#STNHCIKPVCEPPCQNR.G	181	-1.88	3.031	11.721	PGWTTANSTNHCI	LTBP2_HUMAN Latent-transforming growth factor beta-binding protein 2
Q14833	GRM4	R.RAN#QTGHFFWMGSDSWGSK.I	301	0.33	2.809	1000	EAARRANQTGHFF	GRM4_HUMAN Metabotropic glutamate receptor 4
Q14956	GPNMB	R.VQAVLTSDSPALVGSN#ITFAVNLIFPR.C	93	-5.45	3.933	47.808	PALVGSNITFAVN	GPNMB_HUMAN Transmembrane glycoprotein NMB
Q14956	GPNMB	R.VSVNTAN#VTLGPQLM*EVTVYRR.H	200	-2.5	3.233	51.004	VSVNTANVTLGPQ	GPNMB_HUMAN Transmembrane glycoprotein NMB
Q14956	GPNMB	K.NDRN#SSDETFLK.D	249	1.21	2.916	14.966	FQKNDRNSSDETF	GPNMB_HUMAN Transmembrane glycoprotein NMB
Q14956	GPNMB	K.DLPIMFDVLIHDPSHFLN#YSTIN#YK.W	275	-0.75	2.239	1000	DPSHFLNYSTINY	GPNMB_HUMAN Transmembrane glycoprotein NMB
Q15035	TRAM2	K.TAFLFILPQYN#ISVPTADSETVHYHYGPK.D	55	-2.82	3.249	1000	FILPQYNISVPTA	TRAM2_HUMAN Translocating chain-associated membrane protein 2
Q15043	SLC39A14	R.GN#VTQHVQGHRN#LSTCFSSGDLFTAHN#FSEQSR.I	77	-3.37	5.107	1000	VGVGRGNVTQHVQ	S39AE_HUMAN Zinc transporter ZIP14
Q15043	SLC39A14	R.GN#VTQHVQGHRN#LSTCFSSGDLFTAHN#FSEQSR.I	87	-3.37	5.107	1000	HVQGHRNLSTCFS	S39AE_HUMAN Zinc transporter ZIP14
Q15043	SLC39A14	R.GN#VTQHVQGHRN#LSTCFSSGDLFTAHN#FSEQSR.I	102	-3.37	5.107	1000	DLFTAHNFSEQSR	S39AE_HUMAN Zinc transporter ZIP14
Q15165	PON2	K.HTNMN#LTQLK.V	254	0.08	2.647	30.835	EKHTNMNLTQLKV	PON2_HUMAN Serum paraoxonase/arylesterase 2
Q15223	PVRL1	R.ESQLN#LTVMAKPTNWIEGTQAVLR.A	139	2.75	5.301	74.376	NRESQLNLTVMAK	PVRL1_HUMAN Poliovirus receptor-related protein 1
Q15223	PVRL1	K.GEAEYQEIRNPN#GTVTVISR.Y	202	-1.72	4.997	31.275	QEIRNPNGTVTVI	PVRL1_HUMAN Poliovirus receptor-related protein 1
Q15223	PVRL1	K.ADANPPATEYHWTTLN#GSLPK.G	286	0.66	3.865	124.374	YHWTTLNGSLPKG	PVRL1_HUMAN Poliovirus receptor-related protein 1
Q15223	PVRL1	K.GPIN#YSLAGTYICEATNPIGTR.S	307	-0.12	4.673	93.839	FFKGPINYSLAGT	PVRL1_HUMAN Poliovirus receptor-related protein 1
Q15223	PVRL1	R.SGQVEVN#ITEFPYTPSPPEHGRR.A	332	-2.5	3.104	1000	SGQVEVNITEFPY	PVRL1_HUMAN Poliovirus receptor-related protein 1
Q15238	PSG5	R.ILILPSVTRN#ETGPYECEIR.D	210	-1.35	3.247	1000	LPSVTRNETGPYE	PSG5_HUMAN Pregnancy-specific beta-1-glycoprotein 5
Q15262	PTPRK	R.LQLPTM*KEN#DTHCIDFSYLLYSQK.G	101	-1.91	3.472	1000	LPTMKENDTHCID	PTPRK_HUMAN Receptor-type tyrosine-protein phosphatase kappa
Q15262	PTPRK	K.GPLANPIWN#VTGFTGR.D	140	-0.64	3.447	44.278	LANPIWNVTGFTG	PTPRK_HUMAN Receptor-type tyrosine-protein phosphatase kappa
Q15262	PTPRK	R.LGDVEVNAGQN#ATFQCIATGR.D	211	1.65	5.419	97.748	EVNAGQNATFQCI	PTPRK_HUMAN Receptor-type tyrosine-protein phosphatase kappa
Q15262	PTPRK	R.RIAVDWESLGYN#ITR.C	416	-2.5	4.746	1000	WESLGYNITRCHT	PTPRK_HUMAN Receptor-type tyrosine-protein phosphatase kappa
Q15262	PTPRK	R.CHTFN#VTICYHYFR.G	424	-1.92	1.847	1000	TRCHTFNVTICYH	PTPRK_HUMAN Receptor-type tyrosine-protein phosphatase kappa
Q15262	PTPRK	R.GHN#ESKADCLDM*DPK.A	436	-0.63	3.811	1000	HYFRGHNESKADC	PTPRK_HUMAN Receptor-type tyrosine-protein phosphatase kappa
Q15262	PTPRK	K.APQHVVN#HLPPYTN#VSLK.M	462	-0.99	3.894	1000	HLPPYTNVSLKMI	PTPRK_HUMAN Receptor-type tyrosine-protein phosphatase kappa
Q15293	RCN1	R.VVRPDSELGERPPEDN#QSFQYDHEAFLGKEDSK.T	53	-0.82	4.204	1000	ERPPEDNQSFQYD	RCN1_HUMAN Reticulocalbin-1
Q15303	ERBB4	R.NPWPSN#LTLVSTN#GSSGCGR.C	174	-0.56	3.237	59.298	RNPWPSNLTLVST	ERBB4_HUMAN Receptor tyrosine-protein kinase erbB-4
Q15303	ERBB4	R.NPWPSN#LTLVSTN#GSSGCGR.C	181	-0.56	3.237	118.011	LTLVSTNGSSGCG	ERBB4_HUMAN Receptor tyrosine-protein kinase erbB-4
Q15303	ERBB4	K.DTDCFACMNFN#DSGACVTQCPQTFVYNPTTFQLEHNFNAK.Y	253	-0.71	3.844	9.296	FACMNFNDSGACV	ERBB4_HUMAN Receptor tyrosine-protein kinase erbB-4
Q15303	ERBB4	R.KAEN#CTAEGMVCNHLCSSDGCWGPGPDQCLSCR.R	495	-1.05	4.006	10.478	DNRKAENCTAEGM	ERBB4_HUMAN Receptor tyrosine-protein kinase erbB-4
Q15303	ERBB4	K.M*EDGLLTCHGPGPDN#CTK.C	576	-0.4	3.973	1000	HGPGPDNCTKCSH	ERBB4_HUMAN Receptor tyrosine-protein kinase erbB-4
Q15303	ERBB4	K.YADPDRECHPCHPN#CTQGCN#GPTSHDCIYYPWTGHSTLPQHAR.T	620	-1.77	3.088	1000	CHPCHPNCTQGCN	ERBB4_HUMAN Receptor tyrosine-protein kinase erbB-4
Q15391	P2RY14	K.IVKPLWTSFIQSVSYSKLLSVIVWMLMLLLAVPNIILTN#QSVR.E	161	0.11	2.53	11.069	PNIILTNQSVREV	P2Y14_HUMAN P2Y purinoceptor 14
Q15465	SHH	R.LLLTAAHLLFVAPHN#DSATGEPEASSGSGPPSGGALGPR.A	278	-4.6	4.469	1000	LFVAPHNDSATGE	SHH_HUMAN Sonic hedgehog protein
Q15652	JMJD1C	K.SSSEQSLTEMWRPNN#N#LSK.E	1281	-1.25	1.955	30.835	MWRPNNNLSKEKT	JHD2C_HUMAN Probable JmjC domain-containing histone demethylation protein 2C
Q15758	SLC1A5	R.SYSTTYEERN#ITGTR.V	212	-1.14	2.5	1000	TTYEERNITGTRV	AAAT_HUMAN Neutral amino acid transporter B(0)
Q15768	EFNB3	K.ENLPGDPTSN#ATSR.G	210	-0.91	2.905	84.609	PGDPTSNATSRGA	EFNB3_HUMAN Ephrin-B3
Q15904	ATP6AP1	R.ELKLN#ASLPALLLIR.L	170	1.87	3.975	1000	LRELKLNASLPAL	VAS1_HUMAN V-type proton ATPase subunit S1
Q15904	ATP6AP1	K.QPVSPVIHPPVSYN#DTAPR.I	261	-0.56	2.282	1000	HPPVSYNDTAPRI	VAS1_HUMAN V-type proton ATPase subunit S1
Q15904	ATP6AP1	R.ILFWAQN#FSVAYK.D	273	-0.69	1.867	1000	ILFWAQNFSVAYK	VAS1_HUMAN V-type proton ATPase subunit S1
Q15904	ATP6AP1	R.LEVHSN#GSVAYFN#ASQVTGPSIYSFHCEYVSSLSK.K	350	-1.49	3.085	1000	RLEVHSNGSVAYF	VAS1_HUMAN V-type proton ATPase subunit S1
Q15904	ATP6AP1	R.LEVHSN#GSVAYFN#ASQVTGPSIYSFHCEYVSSLSK.K	357	-1.49	3.085	1000	GSVAYFNASQVTG	VAS1_HUMAN V-type proton ATPase subunit S1
Q16394	EXT1	R.EMLHN#ATFCLVPR.G	330	-2.97	2.491	1000	YREMLHNATFCLV	EXT1_HUMAN Exostosin-1
Q16549	PCSK7	R.DIN#VTGVWER.N	167	0.42	2.43	1000	SPGRDINVTGVWE	PCSK7_HUMAN Proprotein convertase subtilisin/kexin type 7
Q16563	SYPL1	K.GQTEIQVNCPPAVTEN#K.T	71	-0.11	3.978	159.548	PPAVTENKTVTAT	SYPL1_HUMAN Synaptophysin-like protein 1
Q16563	SYPL1	R.LNEASFQPPPGVN#ICDVNWK.D	96	-0.56	4.829	51.004	QPPPGVNICDVNW	SYPL1_HUMAN Synaptophysin-like protein 1
Q16585	SGCB	R.ITSN#ATSDLNIK.V	211	0.96	2.378	71.753	TERITSNATSDLN	SGCB_HUMAN Beta-sarcoglycan
Q16585	SGCB	K.TIEFHM*GGN#MELKAEN#SIILN#GSVMVSTTR.L	258	-0.14	3.1	1000	ENSIILNGSVMVS	SGCB_HUMAN Beta-sarcoglycan
Q16635	TAZ	K.VN#MSSEFLR.F	184	1.58	2.367	1000	FPEGKVNMSSEFL	TAZ_HUMAN Tafazzin
Q16651	PRSS8	R.YIRPICLPAAN#ASFPNGLHCTVTGWGHVAPSVSLLTPKPLQQLEVPLISR.E	159	-0.64	3.155	8.463	ICLPAANASFPNG	PRSS8_HUMAN Prostasin
Q16706	MAN2A1	R.LLAENNEIISNIRDSVIN#LSESVEDGPK.S	78	1.58	3.267	46.129	IRDSVINLSESVE	MA2A1_HUMAN Alpha-mannosidase 2
Q16706	MAN2A1	K.FIVESLTPSSLSLM*HSPPGTQN#ISEINLSPM*EISTFR.I	1125	3.31	4.163	49.312	SPPGTQNISEINL	MA2A1_HUMAN Alpha-mannosidase 2
Q16769	QPCT	K.NYHQPAILN#SSALR.Q	49	0.91	2.58	74.417	HQPAILNSSALRQ	QPCT_HUMAN Glutaminyl-peptide cyclotransferase
Q16769	QPCT	R.YFQN#YSYGGVIQDDHIPFLRR.G	296	-3.36	3.675	1000	EGRYFQNYSYGGV	QPCT_HUMAN Glutaminyl-peptide cyclotransferase
Q16787	LAMA3	R.ERFN#ISTPAFR.G	2728	-0.45	2.007	1000	AIRERFNISTPAF	LAMA3_HUMAN Laminin subunit alpha-3
Q16880	UGT8	R.YPGIFN#STTSDAFLQSK.M	78	1.58	4.534	1000	RYPGIFNSTTSDA	CGT_HUMAN 2-hydroxyacylsphingosine 1-beta-galactosyltransferase
Q24JP5	TMEM132A	R.VQQVGHYPPAN#SSLSSR.S	71	-0.68	3.11	1000	GHYPPANSSLSSR	T132A_HUMAN Transmembrane protein 132A
Q24JP5	TMEM132A	R.HN#FTASLLTLR.I	280	-1.54	2.137	1000	TLLLRHNFTASLL	T132A_HUMAN Transmembrane protein 132A
Q29980	MICB	R.AQTLAMN#VTNFWK.E	164	1.2	3.881	73.311	AQTLAMNVTNFWK	MICB_HUMAN MHC class I polypeptide-related sequence B
Q29980	MICB	R.N#ITLTWR.Q	234	0.12	1.857	1000	SSFYPRNITLTWR	MICB_HUMAN MHC class I polypeptide-related sequence B
Q29983	MICA	R.AKPQGQWAEDVLGN#KTWDRETR.D	79	-1.5	2.505	1000	AEDVLGNKTWDRE	MICA_HUMAN MHC class I polypeptide-related sequence A
Q29983	MICA	R.RTVPPMVN#VTR.S	210	-0.08	2.633	1000	TVPPMVNVTRSEA	MICA_HUMAN MHC class I polypeptide-related sequence A
Q29983	MICA	R.SEASEGN#ITVTCR.A	220	-2.86	3.581	1000	SEASEGNITVTCR	MICA_HUMAN MHC class I polypeptide-related sequence A
Q29983	MICA	R.ASGFYPWN#ITLSWR.Q	234	-2.24	2.896	1000	SGFYPWNITLSWR	MICA_HUMAN MHC class I polypeptide-related sequence A
Q29983	MICA	R.QDGVSLSHDTQQWGDVLPDGN#GTYQTWVATR.I	261	2.28	4.775	1000	DVLPDGNGTYQTW	MICA_HUMAN MHC class I polypeptide-related sequence A
Q29983	MICA	R.FTCYMEHSGN#HSTHPVPSGK.V	289	0.08	2.112	1000	YMEHSGNHSTHPV	MICA_HUMAN MHC class I polypeptide-related sequence A
Q2MV58	TCTN1	K.AVIYSLN#FTANPPQR.V	130	0.65	2.514	20.167	AVIYSLNFTANPP	TECT1_HUMAN Tectonic-1
Q2MV58	TCTN1	R.KKVPITVQSIVIQSLN#K.T	295	-1.97	3.203	1000	IVIQSLNKTLTRR	TECT1_HUMAN Tectonic-1
Q2MV58	TCTN1	K.IVN#VTANLISSSFPEANSGNER.T	528	-0.55	3.248	11.015	PQAKIVNVTANLI	TECT1_HUMAN Tectonic-1
Q2VWP7	PRTG	K.SPELHLEPLN#CTTISVR.W	630	0.22	2.513	1000	LHLEPLNCTTISV	PRTG_HUMAN Protogenin
Q2VWP7	PRTG	R.RPAFTAAQIIN#YTIR.C	754	0.34	3.502	1000	TAAQIINYTIRCN	PRTG_HUMAN Protogenin
Q2Y0W8	SLC4A8	R.CTLPENPNN#HTLQYWK.D	646	-0.58	3.366	9.34	LPENPNNHTLQYW	S4A8_HUMAN Electroneutral sodium bicarbonate exchanger 1
Q30154	HLA-DRB5	R.FLQQDKYECHFFN#GTER.V	48	-1.06	2.894	1000	YECHFFNGTERVR	DRB5_HUMAN HLA class II histocompatibility antigen, DR beta 5 chain
Q30201	HFE	K.GWDHM*FTVDFWTIMENHN#HSK.E	110	0.46	2.945	10.095	TIMENHNHSKESH	HFE_HUMAN Hereditary hemochromatosis protein
Q30201	HFE	R.ALNYYPQN#ITM*K.W	234	-0.58	2.792	100.207	LNYYPQNITMKWL	HFE_HUMAN Hereditary hemochromatosis protein
Q32P28	LEPRE1	R.EKPFEDFLPSHYNYLQFAYYNIGN#YTQAVECAK.T	316	1.51	4.444	18.603	AYYNIGNYTQAVE	P3H1_HUMAN Prolyl 3-hydroxylase 1
Q32P28	LEPRE1	K.VPLQSAHLYYN#VTEK.V	540	-1.85	4.61	1000	SAHLYYNVTEKVR	P3H1_HUMAN Prolyl 3-hydroxylase 1
Q32P44	EML3	K.SHVHFWNWSGGVGVPGN#GTLTR.K	443	-2.1	3.357	26.412	GVGVPGNGTLTRK	EMAL3_HUMAN Echinoderm microtubule-associated protein-like 3
Q3LIE5	ADPRM	R.HSLLHLQGAIEDWNN#ESSMPCCVLQLGDIIDGYNAQYNASK.K	61	-0.29	3.082	4.54	AIEDWNNESSMPC	ADPRM_HUMAN Manganese-dependent ADP-ribose/CDP-alcohol diphosphatase
Q3MIR4	TMEM30B	K.ELEYDYTGDPGTGN#CSVCAAAGQGR.A	75	-0.21	3.284	1000	GDPGTGNCSVCAA	CC50B_HUMAN Cell cycle control protein 50B
Q3MIR4	TMEM30B	R.YGVSRDDAQLSGLPSALRHPVN#ECAPYQR.S	145	-0.48	2.843	1000	ALRHPVNECAPYQ	CC50B_HUMAN Cell cycle control protein 50B
Q3MIR4	TMEM30B	R.SAAGLPIAPCGAIAN#SLFN#DSFSLWHQR.Q	171	3.48	2.859	1000	IANSLFNDSFSLW	CC50B_HUMAN Cell cycle control protein 50B
Q3MIR4	TMEM30B	K.FRNPPLVN#GSLALAFQGTAPPPN#WR.R	213	2.15	2.412	13.38	RNPPLVNGSLALA	CC50B_HUMAN Cell cycle control protein 50B
Q3MIR4	TMEM30B	R.RPVYELSPDPN#NTGFINQDFVVWMR.T	241	-2.01	3.512	6.591	ELSPDPNNTGFIN	CC50B_HUMAN Cell cycle control protein 50B
Q3MIR4	TMEM30B	R.QGN#YSAGLPR.G	273	0.49	2.095	1000	ARIRQGNYSAGLP	CC50B_HUMAN Cell cycle control protein 50B
Q3MIR4	TMEM30B	R.GAYRVN#ITYNYPVR.A	286	0.09	3.028	115.01	RGAYRVNITYNYP	CC50B_HUMAN Cell cycle control protein 50B
Q3T906	GNPTAB	K.VPM*LVLDPALPAN#ITLK.D	148	-0.75	4.59	1000	DPALPANITLKDL	GNPTA_HUMAN N-acetylglucosamine-1-phosphotransferase subunits alpha/beta
Q3T906	GNPTAB	K.NPSTN#VSVVVFDSTK.D	179	0.56	3.11	37.54	PKNPSTNVSVVVF	GNPTA_HUMAN N-acetylglucosamine-1-phosphotransferase subunits alpha/beta
Q3T906	GNPTAB	R.N#LSHLPTFSSPAIESHIHR.I	376	1.13	3.367	1000	HQDVFRNLSHLPT	GNPTA_HUMAN N-acetylglucosamine-1-phosphotransferase subunits alpha/beta
Q3T906	GNPTAB	K.VILLPN#QTHYIIPK.G	551	-0.33	2.447	1000	KVILLPNQTHYII	GNPTA_HUMAN N-acetylglucosamine-1-phosphotransferase subunits alpha/beta
Q3T906	GNPTAB	R.AQEEVKIPLVN#ISLLPK.D	699	-0.23	4.192	1000	VKIPLVNISLLPK	GNPTA_HUMAN N-acetylglucosamine-1-phosphotransferase subunits alpha/beta
Q3T906	GNPTAB	K.NQAIITDETN#DSLVAPQEK.Q	759	2.77	4.265	99.228	IITDETNDSLVAP	GNPTA_HUMAN N-acetylglucosamine-1-phosphotransferase subunits alpha/beta
Q3T906	GNPTAB	R.IHELPLSLQDLTGLEHMLIN#CSK.M	1056	-2.78	4.261	1000	LEHMLINCSKMLP	GNPTA_HUMAN N-acetylglucosamine-1-phosphotransferase subunits alpha/beta
Q3T906	GNPTAB	R.TN#VSHVVGQLDDIRK.N	1129	-0.52	3.706	1000	FKMIRTNVSHVVG	GNPTA_HUMAN N-acetylglucosamine-1-phosphotransferase subunits alpha/beta
Q495W5	FUT11	R.LFN#LTSTFSR.H	166	-0.62	2.345	1000	PGIRLFNLTSTFS	FUT11_HUMAN Alpha-(1,3)-fucosyltransferase 11
Q495W5	FUT11	R.DWM*PNN#HSVILIDDFESPQK.L	318	-1.64	4.746	9.34	RDWMPNNHSVILI	FUT11_HUMAN Alpha-(1,3)-fucosyltransferase 11
Q4G148	GXYLT1	K.GRLDNWSFLQTFN#YTLYPITFPSENAAEWKK.L	173	-2.34	4.864	19.777	SFLQTFNYTLYPI	GXLT1_HUMAN Glucoside xylosyltransferase 1
Q4G148	GXYLT1	K.KFN#STQIAAM*APEHEEPR.I	237	-3.47	2.852	1000	SLLKKFNSTQIAA	GXLT1_HUMAN Glucoside xylosyltransferase 1
Q4G148	GXYLT1	K.TGVNSGVM*LMN#M*TR.M	278	-0.53	3.166	93.154	SGVMLMNMTRMRR	GXLT1_HUMAN Glucoside xylosyltransferase 1
Q4G148	GXYLT1	R.AVYEALRN#CSFEDDNIR.S	387	2.55	4.244	127.526	VYEALRNCSFEDD	GXLT1_HUMAN Glucoside xylosyltransferase 1
Q4KMG0	CDON	R.LYSHLATDSVDPADSGN#YSCMAGN#K.S	287	2.17	3.834	1000	DPADSGNYSCMAG	CDON_HUMAN Cell adhesion molecule-related/down-regulated by oncogenes
Q4KMG0	CDON	R.LYSHLATDSVDPADSGN#YSCMAGN#K.S	294	2.17	3.834	1000	YSCMAGNKSGDVK	CDON_HUMAN Cell adhesion molecule-related/down-regulated by oncogenes
Q4KMQ2	ANO6	K.LN#ITCESSK.K	361	0.19	1.755	1000	CPFWKLNITCESS	ANO6_HUMAN Anoctamin-6
Q4KMQ2	ANO6	K.NIN#GTDPIQK.Y	493	-1.02	2.878	19.843	KLPKNINGTDPIQ	ANO6_HUMAN Anoctamin-6
Q4KMQ2	ANO6	K.SKGNPYSDLGN#HTTCR.Y	802	0.39	3.702	64.398	PYSDLGNHTTCRY	ANO6_HUMAN Anoctamin-6
Q4ZIN3	TMEM259	K.VFKPPSSTEALN#DSQEFPFPETPTK.V	189	-4.11	3.136	1000	SSTEALNDSQEFP	MBRL_HUMAN Membralin
Q50LG9	LRRC24	R.RLYLHN#NSLR.A	83	-0.22	2.82	17.009	RRLYLHNNSLRAL	LRC24_HUMAN Leucine-rich repeat-containing protein 24
Q58DX5	NAALADL2	K.N#VTNQIALLK.L	295	-0.49	2.373	42.098	RIRKIKNVTNQIA	NADL2_HUMAN Inactive N-acetylated-alpha-linked acidic dipeptidase-like protein 2
Q58DX5	NAALADL2	R.GN#SSLYPVASPSLQQLVVEK.N	534	0.18	4.22	1000	HSPIRGNSSLYPV	NADL2_HUMAN Inactive N-acetylated-alpha-linked acidic dipeptidase-like protein 2
Q58DX5	NAALADL2	R.AQCPETN#ISSIQIQGDADYFINHLGVPIVQFAYEDIK.T	567	1.64	4.553	36.447	AQCPETNISSIQI	NADL2_HUMAN Inactive N-acetylated-alpha-linked acidic dipeptidase-like protein 2
Q58EX2	SDK2	R.RAIN#LTWTKPFDGNSPLIR.Y	609	0.43	3.971	114.968	VERRAINLTWTKP	SDK2_HUMAN Protein sidekick-2
Q58EX2	SDK2	R.TN#QSIMIQWQPPPESHQNGILK.G	704	0.86	2.147	50.703	IASGRTNQSIMIQ	SDK2_HUMAN Protein sidekick-2
Q58EX2	SDK2	K.VTEWTLQGVPTVPPGNVHAEATN#STTIR.F	804	2.12	3.524	12.236	VHAEATNSTTIRF	SDK2_HUMAN Protein sidekick-2
Q58EX2	SDK2	R.ISWEEYN#R.T	936	0.01	1.973	1000	ISWEEYNRTNTRV	SDK2_HUMAN Protein sidekick-2
Q58EX2	SDK2	R.VTHYLPN#VTLEYR.V	948	0.12	2.295	1000	VTHYLPNVTLEYR	SDK2_HUMAN Protein sidekick-2
Q58EX2	SDK2	K.IQTLQAPPDM*APAN#VSLR.T	1102	-2.92	2.744	1000	PDMAPANVSLRTA	SDK2_HUMAN Protein sidekick-2
Q58EX2	SDK2	R.TRESVPSSGPTN#VSALATTSSSMLVR.W	1205	-0.86	2.94	1000	PSSGPTNVSALAT	SDK2_HUMAN Protein sidekick-2
Q58EX2	SDK2	R.FWLVEGN#SSR.S	1256	-1.24	2.683	1000	FWLVEGNSSRSAQ	SDK2_HUMAN Protein sidekick-2
Q58EX2	SDK2	R.WALHSASVSHN#ASSFIVDR.L	1457	0.07	2.171	1000	SASVSHNASSFIV	SDK2_HUMAN Protein sidekick-2
Q58EX2	SDK2	R.N#LSRPSLTQYELDNLNK.H	1575	1.62	3.417	85.265	SMYSMRNLSRPSL	SDK2_HUMAN Protein sidekick-2
Q58EX2	SDK2	K.IYFWEAQRGN#LTER.V	1670	-1.5	2.499	1000	WEAQRGNLTERVK	SDK2_HUMAN Protein sidekick-2
Q5BKX6	SLC45A4	K.APSN#STAWQAYNAGVK.M	547	0.21	4.713	150.768	DPKAPSNSTAWQA	S45A4_HUMAN Solute carrier family 45 member 4
Q5H8A4	PIGG	R.AEHGAEPPAPEPSAGASSN#WTTLPPPLFSK.V	56	-1.31	4.547	1000	SAGASSNWTTLPP	PIGG_HUMAN GPI ethanolamine phosphate transferase 2
Q5H8A4	PIGG	K.HFVEYDGTTSFFVSDYTEVDNN#VTR.H	194	0.89	3.637	9.34	YTEVDNNVTRHLD	PIGG_HUMAN GPI ethanolamine phosphate transferase 2
Q5JRA6	MIA3	K.LKVPESENN#KTSN#SSQVSNEQDK.I	246	-0.69	4.58	9.34	VPESENNKTSNSS	MIA3_HUMAN Melanoma inhibitory activity protein 3
Q5JRA6	MIA3	K.LKVPESENN#KTSN#SSQVSNEQDK.I	250	-0.69	4.58	51.004	ENNKTSNSSQVSN	MIA3_HUMAN Melanoma inhibitory activity protein 3
Q5JRA6	MIA3	K.IQQESLGSAPLMGDDHPN#ASRDSVEGDALVN#GAK.L	589	-1.58	4.176	1000	MGDDHPNASRDSV	MIA3_HUMAN Melanoma inhibitory activity protein 3
Q5JS37	NHLRC3	K.LSQDFM*ILWLHGEN#GTGPAK.F	206	-1.47	4.391	1000	LWLHGENGTGPAK	NHLC3_HUMAN NHL repeat-containing protein 3
Q5JS37	NHLRC3	K.DTGEWLGAWN#NCFTEEGPSSVR.F	252	0.45	5.034	24.437	EWLGAWNNCFTEE	NHLC3_HUMAN NHL repeat-containing protein 3
Q5JS37	NHLRC3	K.YLIVAQLN#LSR.L	278	-0.56	2.232	1000	LIVAQLNLSRLSV	NHLC3_HUMAN NHL repeat-containing protein 3
Q5JTV8	TOR1AIP1	K.HLN#SSHPR.S	399	-0.05	2.518	1000	FLEKHLNSSHPRS	TOIP1_HUMAN Torsin-1A-interacting protein 1
Q5JU69	TOR2A	K.SWVQGN#LTACGR.S	149	-5.41	2.683	1000	KSWVQGNLTACGR	TOR2A_HUMAN Torsin-2A
Q5MY95	ENTPD8	R.HPCYLSGYQTTLALGPLYESPCVHATPPLSLPQN#LTVEGTGNPGACVSAIR.E	304	2.44	5.188	48.091	PLSLPQNLTVEGT	ENTP8_HUMAN Ectonucleoside triphosphate diphosphohydrolase 8
Q5MY95	ENTPD8	R.QPLSTVN#ATIWEFCQRPWK.L	374	-0.25	2.669	1000	QPLSTVNATIWEF	ENTP8_HUMAN Ectonucleoside triphosphate diphosphohydrolase 8
Q5NDL2	EOGT	R.LN#ITQEGPKDGK.I	354	0.77	2.342	1000	HVLHRLNITQEGP	EOGT_HUMAN EGF domain-specific O-linked N-acetylglucosamine transferase
Q5R3F8	ELFN2	K.LSN#LTEGMLR.G	117	-2.29	1.71	1000	GYNKLSNLTEGML	PPR29_HUMAN Protein phosphatase 1 regulatory subunit 29
Q5SGD2	PPM1L	R.RDHMEDRFEVLTDLAN#K.T	117	1.39	2.661	1000	VLTDLANKTHPSI	PPM1L_HUMAN Protein phosphatase 1L
Q5SGD2	PPM1L	R.AGGFISFN#GSWR.V	252	-1.29	2.29	1000	GGFISFNGSWRVQ	PPM1L_HUMAN Protein phosphatase 1L
Q5SZK8	FREM2	R.RKPTGAFEN#ITLGMN#FTQDEVDRNLIQYVHLGQEGIR.D	1363	0.94	4.421	62.099	PTGAFENITLGMN	FREM2_HUMAN FRAS1-related extracellular matrix protein 2
Q5SZK8	FREM2	R.RKPTGAFEN#ITLGMN#FTQDEVDRNLIQYVHLGQEGIR.D	1369	0.94	4.421	30.956	NITLGMNFTQDEV	FREM2_HUMAN FRAS1-related extracellular matrix protein 2
Q5SZK8	FREM2	K.GN#HSITQFTQADIDDMK.I	1716	-2	4.306	1000	LNLDKGNHSITQF	FREM2_HUMAN FRAS1-related extracellular matrix protein 2
Q5SZK8	FREM2	K.ATVSIN#DSVSDLPK.M	2121	-4.12	2.553	1000	KATVSINDSVSDL	FREM2_HUMAN FRAS1-related extracellular matrix protein 2
Q5SZK8	FREM2	R.LVLGTPQSNSPFGAAVGEQN#ETLIR.I	2236	0.67	4.815	118.011	AAVGEQNETLIRI	FREM2_HUMAN FRAS1-related extracellular matrix protein 2
Q5SZK8	FREM2	K.TGSICASENIN#DTLTR.Y	2427	4.24	3.246	48.874	CASENINDTLTRY	FREM2_HUMAN FRAS1-related extracellular matrix protein 2
Q5T3F8	TMEM63B	-.MLPFLLATLGTTALN#NSNPK.D	15	-1.01	4.975	9.34	LGTTALNNSNPKD	TM63B_HUMAN Transmembrane protein 63B
Q5T3F8	TMEM63B	K.HFEEAYPN#CTVLEARPCYNVAR.L	266	-0.52	2.681	19.843	FEEAYPNCTVLEA	TM63B_HUMAN Transmembrane protein 63B
Q5T3J3	LRIF1	K.RKTENAYNAIINGEAN#VTGSQLLSSILPTSDVSQHNILTSHSK.T	659	3.42	3.86	4.691	IINGEANVTGSQL	LRIF1_HUMAN Ligand-dependent nuclear receptor-interacting factor 1
Q5T4B2	CERCAM	R.NWGADYILFADTDNILTNN#QTLR.L	153	0.4	5.369	12.218	DNILTNNQTLRLL	GT253_HUMAN Probable inactive glycosyltransferase 25 family member 3
Q5T4B2	CERCAM	R.VVDAVDGWMLN#SSAIR.N	360	-1.46	4.292	1000	VDGWMLNSSAIRN	GT253_HUMAN Probable inactive glycosyltransferase 25 family member 3
Q5UCC4	EMC10	R.GHEVEDVDLELFN#TSVQLQPPTTAPGPETAAFIER.L	182	0.35	4	1000	VDLELFNTSVQLQ	EMC10_HUMAN ER membrane protein complex subunit 10
Q5VU97	CACHD1	K.FN#TSLAGDLTNLVHGSHCSK.Y	905	0.24	2.253	113.379	QRFYKFNTSLAGD	CAHD1_HUMAN VWFA and cache domain-containing protein 1
Q5VV43	KIAA0319	R.LSNLDPGN#YSFR.L	498	0.29	2.46	51.004	SNLDPGNYSFRLT	K0319_HUMAN Dyslexia-associated protein KIAA0319
Q5VV43	KIAA0319	R.HVLVLPN#NSITLDGSR.S	733	-0.46	3.27	24.437	HVLVLPNNSITLD	K0319_HUMAN Dyslexia-associated protein KIAA0319
Q5VW38	GPR107	K.DGYMVVN#VSSLSLNEPEDK.D	70	-0.38	4.48	93.154	DGYMVVNVSSLSL	GP107_HUMAN Protein GPR107
Q5VW38	GPR107	K.VLGQSQEPNVNPASAGN#QTQK.T	169	0.76	5.48	104.477	NPASAGNQTQKTQ	GP107_HUMAN Protein GPR107
Q5VY80	RAET1L	K.TFLHYDCGN#KTVTPVSPLGK.K	68	1.83	3.959	1000	LHYDCGNKTVTPV	RET1L_HUMAN Retinoic acid early transcript 1L protein
Q5ZPR3	CD276	R.DQGSAYAN#RTALFPDLLAQGN#ASLR.L	91	0.7	4.014	1000	QGSAYANRTALFP	CD276_HUMAN CD276 antigen
Q5ZPR3	CD276	R.DQGSAYAN#RTALFPDLLAQGN#ASLR.L	104	0.7	4.014	1000	DLLAQGNASLRLQ	CD276_HUMAN CD276 antigen
Q5ZPR3	CD276	R.VVLGAN#GTYSCLVR.N	215	-4.26	3.561	1000	RVVLGANGTYSCL	CD276_HUMAN CD276 antigen
Q5ZPR3	CD276	K.QLVHSFTEGRDQGSAYAN#R.T	309	0.33	3.175	1000	QGSAYANRTALFP	CD276_HUMAN CD276 antigen
Q5ZPR3	CD276	R.GYPEAEVFWQDGQGVPLTGN#VTTSQM*AN#EQGLFDVHSVLR.V	407	0.23	3.34	1000	GVPLTGNVTTSQM	CD276_HUMAN CD276 antigen
Q68BL7	OLFML2A	R.HYEN#HSAIMLGIKK.E	183	-0.57	2.567	1000	QLRHYENHSAIML	OLM2A_HUMAN Olfactomedin-like protein 2A
Q68CP4	HGSNAT	K.AGKPSAAAASVSTQHGSILQLN#DTLEEK.E	142	-2.28	3.606	1000	GSILQLNDTLEEK	HGNAT_HUMAN Heparan-alpha-glucosaminide N-acetyltransferase
Q68CP4	HGSNAT	R.FGEFGN#YSLLVK.N	162	1.15	3.349	1000	RFGEFGNYSLLVK	HGNAT_HUMAN Heparan-alpha-glucosaminide N-acetyltransferase
Q68CP4	HGSNAT	K.YPN#CTGGAAGYIDR.L	461	-0.91	2.782	1000	DFGKYPNCTGGAA	HGNAT_HUMAN Heparan-alpha-glucosaminide N-acetyltransferase
Q68CQ7	GLT8D1	R.SNVIFYIVTLN#NTADHLR.S	103	1.14	3.266	6.591	FYIVTLNNTADHL	GL8D1_HUMAN Glycosyltransferase 8 domain-containing protein 1
Q68CQ7	GLT8D1	K.ASTCSFNPGVFVAN#LTEWK.R	249	0.42	5.131	171.059	PGVFVANLTEWKR	GL8D1_HUMAN Glycosyltransferase 8 domain-containing protein 1
Q68CQ7	GLT8D1	K.RQN#ITNQLEK.W	257	-0.15	2.73	37.54	TEWKRQNITNQLE	GL8D1_HUMAN Glycosyltransferase 8 domain-containing protein 1
Q68CR1	SEL1L3	R.N#QTLAGEYFHK.A	818	1.16	2.024	1000	PGVPGRNQTLAGE	SE1L3_HUMAN Protein sel-1 homolog 3
Q68CR1	SEL1L3	R.YYN#FSVFQIDAPSFAYLK.M	937	5.14	3.988	1000	CVWRYYNFSVFQI	SE1L3_HUMAN Protein sel-1 homolog 3
Q68D85	NCR3LG1	K.LN#SSQEDPGTVYQCVVR.H	216	-2.71	4.252	1000	TSCLKLNSSQEDP	NR3L1_HUMAN Natural cytotoxicity triggering receptor 3 ligand 1
Q68DV7	RNF43	K.LMQSHPLYLCN#ASDDDNLEPGFISIVK.L	92	0.41	4.943	52.403	HPLYLCNASDDDN	RNF43_HUMAN E3 ubiquitin-protein ligase RNF43
Q6AZY7	SCARA3	K.ALNN#CSFCHEAGQLGPEIR.K	115	0	3.999	19.843	DPKALNNCSFCHE	SCAR3_HUMAN Scavenger receptor class A member 3
Q6AZY7	SCARA3	K.AAVHQIN#FTVGQTSEWIHGIQR.K	224	1.04	3.152	1000	AAVHQINFTVGQT	SCAR3_HUMAN Scavenger receptor class A member 3
Q6AZY7	SCARA3	K.IVTDWQN#YTR.L	257	-1.11	1.948	1000	IVTDWQNYTRLFS	SCAR3_HUMAN Scavenger receptor class A member 3
Q6AZY7	SCARA3	R.MASHEIEIGTIFTNIN#ATDNHVHSMLK.Y	365	2.73	3.44	11.721	TIFTNINATDNHV	SCAR3_HUMAN Scavenger receptor class A member 3
Q6EMK4	VASN	R.LHEITN#ETFR.G	117	0.26	2.468	1000	RLHEITNETFRGL	VASN_HUMAN Vasorin
Q6EMK4	VASN	R.LPASLAEYTVTQLRPN#ATYSVCVM*PLGPGR.V	528	-0.28	3.509	1000	VTQLRPNATYSVC	VASN_HUMAN Vasorin
Q6H3X3	RAET1G	K.KLN#VTTAWK.A	82	-0.83	1.782	1000	PLGKKLNVTTAWK	RET1G_HUMAN Retinoic acid early transcript 1G protein
Q6IA86	ELP2	K.EHAAIILWN#TTSWK.Q	600	-1.46	3.646	1000	AAIILWNTTSWKQ	ELP2_HUMAN Elongator complex protein 2
Q6J4K2	SLC8B1	R.GSSTGAHISPQFPASGVN#QTPVVDCRK.V	46	-0.29	4.809	1000	FPASGVNQTPVVD	NCKX6_HUMAN Sodium/potassium/calcium exchanger 6, mitochondrial
Q6J4K2	SLC8B1	K.VCGLN#VSDR.C	60	-0.15	2.526	1000	RKVCGLNVSDRCD	NCKX6_HUMAN Sodium/potassium/calcium exchanger 6, mitochondrial
Q6N021	TET2	K.NGEHHSPSHIIHN#YSAAPGMFNSSLHALHLQNK.E	1765	-1.96	5.379	6.603	PSHIIHNYSAAPG	TET2_HUMAN Methylcytosine dioxygenase TET2
Q6N022	TENM4	K.FN#VSLGK.A	467	0.92	1.607	1000	PVHLKFNVSLGKA	TEN4_HUMAN Teneurin-4
Q6N022	TENM4	R.LTN#VTFPTGQVSSFR.S	1705	1.15	4.404	1000	SFGRLTNVTFPTG	TEN4_HUMAN Teneurin-4
Q6N022	TENM4	R.LNGVN#VTYSPGGYIAGIQR.G	1884	0.84	3.928	27.055	SRLNGVNVTYSPG	TEN4_HUMAN Teneurin-4
Q6N022	TENM4	R.TLENGVN#VTVSQINTVLNGR.T	2646	-0.44	3.539	2.806	TLENGVNVTVSQI	TEN4_HUMAN Teneurin-4
Q6NSJ0	KIAA1161	R.AAAIKVN#DSVPFHLGWN#STER.S	240	-0.45	3.611	1000	AAAIKVNDSVPFH	K1161_HUMAN Uncharacterized family 31 glucosidase KIAA1161
Q6NSJ0	KIAA1161	R.AAAIKVN#DSVPFHLGWN#STER.S	250	-0.45	3.611	1000	PFHLGWNSTERSL	K1161_HUMAN Uncharacterized family 31 glucosidase KIAA1161
Q6NSJ0	KIAA1161	R.VTLWVHPFVN#YN#SSR.F	398	2.66	3.275	1000	HPFVNYNSSRFGE	K1161_HUMAN Uncharacterized family 31 glucosidase KIAA1161
Q6NSJ0	KIAA1161	R.VGYQSQN#ISCFFR.L	511	-0.03	3.437	1000	VGYQSQNISCFFR	K1161_HUMAN Uncharacterized family 31 glucosidase KIAA1161
Q6NSJ5	LRRC8E	K.IICLPN#HELQEN#LSEAPCQQLLPR.G	63	2.5	2.275	1000	NHELQENLSEAPC	LRC8E_HUMAN Leucine-rich repeat-containing protein 8E
Q6NUJ1	PSAPL1	K.LDHWLMSN#SSELMITHALER.V	311	-3	3.269	1000	DHWLMSNSSELMI	SAPL1_HUMAN Proactivator polypeptide-like 1
Q6NUS6	TCTN3	R.GTDGGTLQSPSEATATRPAVPGLPTVVPTLVTPSAPGN#R.T	78	-0.52	5.008	1000	TPSAPGNRTVDLF	TECT3_HUMAN Tectonic-3
Q6NUS6	TCTN3	R.QFCVHVN#NSNLNYFQK.L	165	0.17	3.227	9.34	QFCVHVNNSNLNY	TECT3_HUMAN Tectonic-3
Q6NUS6	TCTN3	K.VSVSLGQTN#LTVEPGASLQQHFILR.F	347	-1.96	2.608	1000	VSLGQTNLTVEPG	TECT3_HUMAN Tectonic-3
Q6NUS6	TCTN3	R.SGNPGYIVGKPLLALTDDISYSMTLLQSQGN#GSCSVK.R	410	-3.73	4.027	36.816	LLQSQGNGSCSVK	TECT3_HUMAN Tectonic-3
Q6NW40	RGMB	R.GNLVYHSAVLGISDLMSQRN#CSK.D	120	-0.37	4.931	131.322	DLMSQRNCSKDGP	RGMB_HUMAN RGM domain family member B
Q6P2H3	CEP85	K.SHVTIPTAHVM*PSTLGTSPAKPN#STPVGPSSSKLPLSGLAESVGMTR.N	107	0.32	2.804	1000	TSPAKPNSTPVGP	CEP85_HUMAN Centrosomal protein of 85 kDa
Q6P3R8	NEK5	R.VLN#NSM*ELAR.T	155	-0.54	2.073	24.437	GIARVLNNSMELA	NEK5_HUMAN Serine/threonine-protein kinase Nek5
Q6P4A8	PLBD1	K.NGDAYGFYN#N#SVK.T	71	2.78	2.682	64.398	DAYGFYNNSVKTT	PLBL1_HUMAN Phospholipase B-like 1
Q6P4A8	PLBD1	K.IYN#WSGYPLLVQK.L	411	-1.19	3.962	1000	FHEKIYNWSGYPL	PLBL1_HUMAN Phospholipase B-like 1
Q6P4E1	CASC4	K.LQN#N#ISYQMADIHHLK.E	115	1.26	2.314	1000	KVKLQNNISYQMA	CASC4_HUMAN Protein CASC4
Q6P4E1	CASC4	K.N#NTYLVK.R	150	0.99	1.985	0	LQDYRKNNTYLVK	CASC4_HUMAN Protein CASC4
Q6P4F1	FUT10	R.LGQCGADACFFTIN#R.T	110	-1.92	3.417	1000	ACFFTINRTYLHH	FUT10_HUMAN Alpha-(1,3)-fucosyltransferase 10
Q6P4Q7	CNNM4	R.LYGYSLGN#ISSNLISFTEVDDAETLHK.S	85	2.25	5.478	51.809	YGYSLGNISSNLI	CNNM4_HUMAN Metal transporter CNNM4
Q6P4Q7	CNNM4	K.DLVVQQLVN#VSRGN#TSGVLVVLTK.F	122	-0.98	4.44	1000	VVQQLVNVSRGNT	CNNM4_HUMAN Metal transporter CNNM4
Q6P4Q7	CNNM4	K.DLVVQQLVN#VSRGN#TSGVLVVLTK.F	127	-0.98	4.44	1000	VNVSRGNTSGVLV	CNNM4_HUMAN Metal transporter CNNM4
Q6P5Q4	LMOD2	K.SNDPDTTEVN#LNNIEN#ITTQTLTR.F	223	-1.53	3.019	17.739	NLNNIENITTQTL	LMOD2_HUMAN Leiomodin-2
Q6P995	FAM171B	R.QYLSQAVVEVFVN#YTK.T	108	2.49	3.191	1000	VVEVFVNYTKTNS	F171B_HUMAN Protein FAM171B
Q6P9F7	LRRC8B	K.ASM*N#TSSNPGTPLPLPLR.I	78	-1.96	3.971	31.275	ILKASMNTSSNPG	LRC8B_HUMAN Leucine-rich repeat-containing protein 8B
Q6PCB0	VWA1	R.RQQLPGN#ATDWIWAGLDPDTDYDVALVPESNVR.L	264	1.06	3.779	41.386	RQQLPGNATDWIW	VWA1_HUMAN von Willebrand factor A domain-containing protein 1
Q6PCB0	VWA1	R.N#CTTLQGLAPGTAYLVTVTAAFR.S	386	-0.96	3.511	1000	EVPAGRNCTTLQG	VWA1_HUMAN von Willebrand factor A domain-containing protein 1
Q6PCB8	EMB	K.CQNCFPLN#WTWYSSN#GSVK.V	189	-5.08	4.463	81.692	QNCFPLNWTWYSS	EMB_HUMAN Embigin
Q6PCB8	EMB	K.CQNCFPLN#WTWYSSN#GSVK.V	196	-5.08	4.463	170.167	WTWYSSNGSVKVP	EMB_HUMAN Embigin
Q6PCB8	EMB	K.YVIN#GTYAN#ETK.L	213	-0.26	2.617	1000	MNKYVINGTYANE	EMB_HUMAN Embigin
Q6PCB8	EMB	K.YVIN#GTYAN#ETK.L	218	-0.26	2.617	1000	INGTYANETKLKI	EMB_HUMAN Embigin
Q6PIU2	NCEH1	K.GNYDFVQAMIVNN#HTSLDVEEAAAVR.A	270	-0.48	4.609	17.009	QAMIVNNHTSLDV	NCEH1_HUMAN Neutral cholesterol ester hydrolase 1
Q6PIU2	NCEH1	R.LN#WTSLLPASFTK.N	287	0.13	3.591	1000	AVRARLNWTSLLP	NCEH1_HUMAN Neutral cholesterol ester hydrolase 1
Q6PJF5	RHBDF2	R.SN#HTGFLHMDCEIK.G	584	-0.44	3.372	1000	TEQARSNHTGFLH	RHDF2_HUMAN Inactive rhomboid protein 2
Q6PJP8	DCLRE1A	K.GN#ISIYGIPYSEHSSYLEMK.R	983	-0.03	2.731	1000	IPQTKGNISIYGI	DCR1A_HUMAN DNA cross-link repair 1A protein
Q6PK18	OGFOD3	R.FMFMEEGAN#K.T	267	-0.39	1.701	1000	FMEEGANKTVEPR	OGFD3_HUMAN 2-oxoglutarate and iron-dependent oxygenase domain-containing protein 3
Q6PKC3	TXNDC11	R.HFN#TSLVFPR.E	326	0.4	2.151	1000	YLHRHFNTSLVFP	TXD11_HUMAN Thioredoxin domain-containing protein 11
Q6PKC3	TXNDC11	R.EVLN#YTAENICK.W	337	2.54	3.347	65.44	FPREVLNYTAENI	TXD11_HUMAN Thioredoxin domain-containing protein 11
Q6PKC3	TXNDC11	R.YLFPEVDM*TSTN#FTGLSCR.T	595	-5.1	3.255	1000	VDMTSTNFTGLSC	TXD11_HUMAN Thioredoxin domain-containing protein 11
Q6PKC3	TXNDC11	K.LTLESFIQN#FSVLYSPLK.R	666	1.78	3.719	1000	LESFIQNFSVLYS	TXD11_HUMAN Thioredoxin domain-containing protein 11
Q6PKC3	TXNDC11	K.QPEPSATPQLPGSSPPPAN#VSATLVSER.N	969	-0.13	2.923	1000	SSPPPANVSATLV	TXD11_HUMAN Thioredoxin domain-containing protein 11
Q6U841	SLC4A10	R.ESN#ISASDIIWEN#LTVSECK.S	687	1.1	4.578	1000	KEWRESNISASDI	S4A10_HUMAN Sodium-driven chloride bicarbonate exchanger
Q6U841	SLC4A10	R.ESN#ISASDIIWEN#LTVSECK.S	697	1.1	4.578	1000	SDIIWENLTVSEC	S4A10_HUMAN Sodium-driven chloride bicarbonate exchanger
Q6UW56	ATRAID	K.GTILGLDLQN#CSLEDPGPN#FHQAHTTVIIDLQANPLK.G	79	6.12	4.072	64.04	LGLDLQNCSLEDP	ARAID_HUMAN All-trans retinoic acid-induced differentiation factor
Q6UW56	ATRAID	K.NLCN#N#TGDPEMCPENGSCVPDGPGLLQCVCADGFHGYK.C	157	-0.21	3.165	0	GQKNLCNNTGDPE	ARAID_HUMAN All-trans retinoic acid-induced differentiation factor
Q6UW56	ATRAID	K.NLCNNTGDPEMCPEN#GSCVPDGPGLLQCVCADGFHGYK.C	168	-0.14	4.404	6.603	PEMCPENGSCVPD	ARAID_HUMAN All-trans retinoic acid-induced differentiation factor
Q6UW63	KDELC1	K.SN#LSDLLEK.L	414	1.37	2.148	1000	YIPVKSNLSDLLE	KDEL1_HUMAN KDEL motif-containing protein 1
Q6UWB1	IL27RA	R.VSAVN#ATSWEPLTN#LSLVCLDSASAPR.S	302	0.85	4.23	1000	ARVSAVNATSWEP	I27RA_HUMAN Interleukin-27 receptor subunit alpha
Q6UWB1	IL27RA	R.VSAVN#ATSWEPLTN#LSLVCLDSASAPR.S	311	0.85	4.23	1000	SWEPLTNLSLVCL	I27RA_HUMAN Interleukin-27 receptor subunit alpha
Q6UWB1	IL27RA	R.LPPGN#LSALLPGN#FTVGVPYR.I	374	-4.15	2.932	1000	VRLPPGNLSALLP	I27RA_HUMAN Interleukin-27 receptor subunit alpha
Q6UWB1	IL27RA	R.LPPGN#LSALLPGN#FTVGVPYR.I	382	-4.15	2.932	1000	SALLPGNFTVGVP	I27RA_HUMAN Interleukin-27 receptor subunit alpha
Q6UWH4	FAM198B	R.KAEFIQDGRPCPIILWDASLSSASN#DTHSSVK.L	322	0.95	4.315	1000	SLSSASNDTHSSV	F198B_HUMAN Protein FAM198B
Q6UWJ1	TMCO3	K.ELN#ESENSVFQAVYGLQR.A	104	3.3	4.783	11.015	IFQKELNESENSV	TMCO3_HUMAN Transmembrane and coiled-coil domain-containing protein 3
Q6UWJ1	TMCO3	K.NMQHQN#QSLSMLDEILEDVR.K	174	-1.21	5.81	42.098	KNMQHQNQSLSML	TMCO3_HUMAN Transmembrane and coiled-coil domain-containing protein 3
Q6UWL2	SUSD1	R.HAILVGN#HSSR.L	253	-0.35	2.737	1000	HAILVGNHSSRLG	SUSD1_HUMAN Sushi domain-containing protein 1
Q6UWL2	SUSD1	R.LDPMESVREETVN#LTTDSR.T	348	1.34	3.318	1000	VREETVNLTTDSR	SUSD1_HUMAN Sushi domain-containing protein 1
Q6UWL2	SUSD1	R.TPEVCLALYPGTN#YTVN#ISTAPPRR.S	367	0.11	2.751	1000	ALYPGTNYTVNIS	SUSD1_HUMAN Sushi domain-containing protein 1
Q6UWL2	SUSD1	R.TPEVCLALYPGTN#YTVN#ISTAPPRR.S	371	0.11	2.751	1000	GTNYTVNISTAPP	SUSD1_HUMAN Sushi domain-containing protein 1
Q6UWU2	GLB1L	R.GLYTTVDFGPADN#M*TK.I	243	-6.09	3.028	1000	DFGPADNMTKIFT	GLB1L_HUMAN Beta-galactosidase-1-like protein
Q6UWU2	GLB1L	R.KYEPHGPLVNSEYYTGWLDYWGQN#HSTR.S	276	-0.44	7.478	152.876	LDYWGQNHSTRSV	GLB1L_HUMAN Beta-galactosidase-1-like protein
Q6UWU2	GLB1L	R.LSFGSN#SSDFK.G	486	-0.08	2.675	1000	RLSFGSNSSDFKG	GLB1L_HUMAN Beta-galactosidase-1-like protein
Q6UWU2	GLB1L	K.ITLLELEDVPLQPQVQFLDKPILN#STSTLHR.T	625	0.97	4.785	1000	LDKPILNSTSTLH	GLB1L_HUMAN Beta-galactosidase-1-like protein
Q6UWV2	MPZL3	K.GDASISISNPTIKDN#GTFSCAVK.N	123	0.86	3.886	57.711	NPTIKDNGTFSCA	MPZL3_HUMAN Myelin protein zero-like protein 3
Q6UWY0	ARSK	K.NLHPPWILSEFHGCNVN#ASTYMLR.T	413	0.87	2.893	20.167	FHGCNVNASTYML	ARSK_HUMAN Arylsulfatase K
Q6UWY0	ARSK	K.QSIGQN#YSNVIANLR.W	498	-3.59	4.503	24.243	KQSIGQNYSNVIA	ARSK_HUMAN Arylsulfatase K
Q6UX71	PLXDC2	R.VN#LSFDFPFYGHFLR.E	160	1.23	3.807	1000	RQAARVNLSFDFP	PXDC2_HUMAN Plexin domain-containing protein 2
Q6UX71	PLXDC2	R.MLTATQYIAPLM*ANFDPSVSRN#STVR.Y	213	1.17	2.815	40.994	DPSVSRNSTVRYF	PXDC2_HUMAN Plexin domain-containing protein 2
Q6UX71	PLXDC2	K.ITN#ISAVEM*TPLPTCLQFNR.C	316	-4.09	4.402	187.337	QMSKITNISAVEM	PXDC2_HUMAN Plexin domain-containing protein 2
Q6UX71	PLXDC2	R.CGPCVSSQIGFN#CSWCSK.L	345	-3.2	4.485	1000	SSQIGFNCSWCSK	PXDC2_HUMAN Plexin domain-containing protein 2
Q6UXD5	SEZ6L2	R.LLAN#SSMLGEGQVLR.S	247	-4.36	3.622	1000	APRLLANSSMLGE	SE6L2_HUMAN Seizure 6-like protein 2
Q6UXD5	SEZ6L2	R.IVSPEPGGAVGPN#LTCR.W	373	-1.68	2.492	1000	GGAVGPNLTCRWV	SE6L2_HUMAN Seizure 6-like protein 2
Q6UXD5	SEZ6L2	K.EVPRN#DTCPELPPPEWGWR.T	641	-5.67	4.721	1000	FKEVPRNDTCPEL	SE6L2_HUMAN Seizure 6-like protein 2
Q6UXG2	KIAA1324	R.FDEWDELPHGFASLSAN#MELDDSAAESTGN#CTSSK.W	153	-1.48	5.1	1000	AAESTGNCTSSKW	K1324_HUMAN UPF0577 protein KIAA1324
Q6UXG2	KIAA1324	K.TN#NSTCQPCPYGSYSNGSDCTR.C	390	0.38	4.098	0	PGFFKTNNSTCQP	K1324_HUMAN UPF0577 protein KIAA1324
Q6UXG2	KIAA1324	K.TNN#STCQPCPYGSYSN#GSDCTR.C	391	0.9	4.637	12.218	GFFKTNNSTCQPC	K1324_HUMAN UPF0577 protein KIAA1324
Q6UXG2	KIAA1324	K.TNN#STCQPCPYGSYSN#GSDCTR.C	404	0.9	4.637	80.014	PYGSYSNGSDCTR	K1324_HUMAN UPF0577 protein KIAA1324
Q6UXG2	KIAA1324	K.QSYTYIIEEN#TTTSFTWAFQR.T	544	-2.98	4.591	1000	TYIIEENTTTSFT	K1324_HUMAN UPF0577 protein KIAA1324
Q6UXG2	KIAA1324	K.IYSIN#VTN#VMNGVASYCRPCALEASDVGSSCTSCPAGYYIDRDSGTCHSCPTNTILK.A	576	-3.29	4.264	44.395	AKIYSINVTNVMN	K1324_HUMAN UPF0577 protein KIAA1324
Q6UXG2	KIAA1324	R.TFNYN#FSALANTVTLAGGPSFTSK.G	672	4.51	4.85	36.655	TRTFNYNFSALAN	K1324_HUMAN UPF0577 protein KIAA1324
Q6UXG2	KIAA1324	R.KMSVCTDN#VTDLRIPEGESGFSK.S	717	-0.58	5.196	1000	MSVCTDNVTDLRI	K1324_HUMAN UPF0577 protein KIAA1324
Q6UXH1	CRELD2	R.N#ETHSICTACDESCK.T	190	-0.54	4.537	1000	YFSSLRNETHSIC	CREL2_HUMAN Cysteine-rich with EGF-like domain protein 2
Q6UXH1	CRELD2	K.NAN#GSYTCEECDSSCVGCTGEGPGNCK.E	251	0.86	1.518	15.521	QFCKNANGSYTCE	CREL2_HUMAN Cysteine-rich with EGF-like domain protein 2
Q6UXM1	LRIG3	K.LQQLHLN#TSSLLCDCQLK.W	442	4.7	2.865	1000	LQQLHLNTSSLLC	LRIG3_HUMAN Leucine-rich repeats and immunoglobulin-like domains protein 3
Q6UXM1	LRIG3	K.LN#WTKDDSPLVVTER.H	729	-1.07	3.103	1000	SPPPKLNWTKDDS	LRIG3_HUMAN Leucine-rich repeats and immunoglobulin-like domains protein 3
Q6V0I7	FAT4	K.YQN#VTGFSNVNINR.H	2937	-2.3	2.967	57.711	QILKYQNVTGFSN	FAT4_HUMAN Protocadherin Fat 4
Q6Y7W6	GIGYF2	K.LPSSSTWGQQSN#TTACQSQATLSLAEIQKLEEERER.Q	934	-0.18	3.228	1000	TWGQQSNTTACQS	PERQ2_HUMAN PERQ amino acid-rich with GYF domain-containing protein 2
Q6YBV0	SLC36A4	K.VFISN#STN#SSNPCER.R	194	0.02	3.674	71.753	SKVFISNSTNSSN	S36A4_HUMAN Proton-coupled amino acid transporter 4
Q6YBV0	SLC36A4	K.VFISN#STN#SSNPCER.R	197	0.02	3.674	37.54	FISNSTNSSNPCE	S36A4_HUMAN Proton-coupled amino acid transporter 4
Q6YBV0	SLC36A4	K.VVAGTPQSPFLNLN#STCLTSGLK.-	495	-2.67	3.154	44.278	SPFLNLNSTCLTS	S36A4_HUMAN Proton-coupled amino acid transporter 4
Q6YHK3	CD109	R.FLVTAPGIIRPGGN#VTIGVELLEHCPSQVTVK.A	41	-1.89	3.095	1000	IIRPGGNVTIGVE	CD109_HUMAN CD109 antigen
Q6YHK3	CD109	K.TASN#LTVSVLEAEGVFEK.G	68	0.74	5.037	1000	LLKTASNLTVSVL	CD109_HUMAN CD109 antigen
Q6YHK3	CD109	K.HLN#GTITAK.Y	247	-0.2	1.885	1000	MNSKHLNGTITAK	CD109_HUMAN CD109 antigen
Q6YHK3	CD109	K.INGSAN#FSFNDEEM*K.N	291	0.3	3.765	44.278	KINGSANFSFNDE	CD109_HUMAN CD109 antigen
Q6YHK3	CD109	K.QHDYIIEFFDYTTVLKPSLN#FTATVK.V	365	-3.45	3.486	1000	VLKPSLNFTATVK	CD109_HUMAN CD109 antigen
Q6YHK3	CD109	R.N#YTEYWSGSNSGNQK.M	397	-0.69	4.647	162.445	ITVTQRNYTEYWS	CD109_HUMAN CD109 antigen
Q6YHK3	CD109	K.MEAVQKIN#YTVPQSGTFK.I	419	-3.65	3.554	1000	EAVQKINYTVPQS	CD109_HUMAN CD109 antigen
Q6YHK3	CD109	R.GQLVAVGKQN#STMFSLTPENSWTPK.A	513	1.45	4.699	142.629	VAVGKQNSTMFSL	CD109_HUMAN CD109 antigen
Q6YHK3	CD109	R.GISDN#YTLALITYALSSVGSPK.A	1086	-1.85	2.12	1000	SRGISDNYTLALI	CD109_HUMAN CD109 antigen
Q6YHK3	CD109	K.LNLYLDSVN#ETQFCVNIPAVR.N	1355	2.62	2.398	3.359	LYLDSVNETQFCV	CD109_HUMAN CD109 antigen
Q6YI46	TMEM64	K.GNQPN#TSGSSFYNKR.T	358	0.38	1.756	5.75	VKGNQPNTSGSSF	TMM64_HUMAN Transmembrane protein 64
Q6ZMG9	CERS6	R.FWLPHN#VTWADLK.N	18	-2.15	2.294	1000	RFWLPHNVTWADL	CERS6_HUMAN Ceramide synthase 6
Q6ZMJ2	SCARA5	K.VQDALQN#QSDSLLALAGAVQR.L	134	2.96	4.245	1000	VQDALQNQSDSLL	SCAR5_HUMAN Scavenger receptor class A member 5
Q6ZMP0	THSD4	K.VIDGTPCDQN#GTAICVSGQCK.S	373	-0.55	4.139	1000	GTPCDQNGTAICV	THSD4_HUMAN Thrombospondin type-1 domain-containing protein 4
Q6ZMP0	THSD4	K.IN#ITEMYK.S	441	-0.88	2.524	1000	EGATKINITEMYK	THSD4_HUMAN Thrombospondin type-1 domain-containing protein 4
Q6ZNA5	FRRS1	K.VYWNAPSSAPN#HTQFLVTVVEK.Y	138	-0.58	3.852	78.156	APSSAPNHTQFLV	FRRS1_HUMAN Ferric-chelate reductase 1
Q6ZPD9	DPY19L3	K.QM*LQAPTLVQGFHGLIYDN#KTESM*K.T	118	-1.49	3.246	1000	HGLIYDNKTESMK	D19L3_HUMAN Probable C-mannosyltransferase DPY19L3
Q6ZQN7	SLCO4C1	K.VYYN#CSCIER.K	544	0.6	2.747	1000	KPKVYYNCSCIER	SO4C1_HUMAN Solute carrier organic anion transporter family member 4C1
Q6ZQY2		K.VLDISYNGFGDPGASAVGEALKAN#NVLEELN#MSNN#RISAMGALSLGLGLR.V	281	2.23	3.91	1.383	NVLEELNMSNNRI	YV012_HUMAN Leucine-rich repeat-containing protein LOC400891
Q6ZRP7	QSOX2	R.QTMIDFLQN#HTEGSRPPACPR.L	178	-2.3	1.99	1000	MIDFLQNHTEGSR	QSOX2_HUMAN Sulfhydryl oxidase 2
Q6ZRP7	QSOX2	R.GSHYVAIVFESN#SSYLGR.E	218	-3.62	4.4	1000	AIVFESNSSYLGR	QSOX2_HUMAN Sulfhydryl oxidase 2
Q6ZRP7	QSOX2	K.LGVSSVPSCYLIYPN#GSHGLINVVKPLR.A	266	2.3	3.425	11.714	CYLIYPNGSHGLI	QSOX2_HUMAN Sulfhydryl oxidase 2
Q6ZSS7	MFSD6	K.IRPTTHPTN#ASHQLTILPTN#SSFTSFLTISPK.M	171	-0.54	4.73	1000	PTTHPTNASHQLT	MFSD6_HUMAN Major facilitator superfamily domain-containing protein 6
Q6ZSS7	MFSD6	K.IRPTTHPTN#ASHQLTILPTN#SSFTSFLTISPK.M	182	-0.54	4.73	1000	LTILPTNSSFTSF	MFSD6_HUMAN Major facilitator superfamily domain-containing protein 6
Q6ZSS7	MFSD6	R.MMDLTLN#SSTATPVSPGSVTK.E	243	-6.25	3.313	1000	MMDLTLNSSTATP	MFSD6_HUMAN Major facilitator superfamily domain-containing protein 6
Q6ZUK4	TMEM26	K.EDFN#QTLTSNEQTSR.A	110	3.28	2.879	71.753	SRKEDFNQTLTSN	TMM26_HUMAN Transmembrane protein 26
Q6ZXV5	TMTC3	R.AN#ESRLEEADQLYR.Q	541	-1.25	2.936	1000	ANLIRANESRLEE	TMTC3_HUMAN Transmembrane and TPR repeat-containing protein 3
Q70JA7	CHSY3	R.SLN#SSKPLYLGQTGLGNIEELGK.L	279	0.25	4.589	198.394	EFLRSLNSSKPLY	CHSS3_HUMAN Chondroitin sulfate synthase 3
Q70SY1	CREB3L2	R.VSGLESRPDVDLPHFIISN#ETSLEK.S	480	-2.83	3.108	1000	PHFIISNETSLEK	CR3L2_HUMAN Cyclic AMP-responsive element-binding protein 3-like protein 2
Q70UQ0	IKBIP	K.QDILN#NSLTTLSQDITK.V	144	-0.39	5.397	24.437	EKQDILNNSLTTL	IKIP_HUMAN Inhibitor of nuclear factor kappa-B kinase-interacting protein
Q70UQ0	IKBIP	K.ISN#LTIVQAEIKDIKDEIAHISDMN.-	328	-0.45	4.204	1000	LSEKISNLTIVQA	IKIP_HUMAN Inhibitor of nuclear factor kappa-B kinase-interacting protein
Q70UQ0-4	IKBIP	K.FQN#ITDFWKR.S	154	0.15	2.756	1000	LNEKFQNITDFWK	IKIP_HUMAN Isoform 4 of Inhibitor of nuclear factor kappa-B kinase-interacting protein
Q71RG4	TMUB2	K.FLN#DTEELAVARPEDTVGALK.S	182	0.41	4.085	1000	VRLKFLNDTEELA	TMUB2_HUMAN Transmembrane and ubiquitin-like domain-containing protein 2
Q75T13	PGAP1	R.HIN#LTTLSVAGGFRDYQVR.S	234	0.67	2.634	1000	LNARHINLTTLSV	PGAP1_HUMAN GPI inositol-deacylase
Q75T13	PGAP1	K.LHIAQPEN#NTHVALFK.M	558	-0.03	2.803	6.591	HIAQPENNTHVAL	PGAP1_HUMAN GPI inositol-deacylase
Q76FK4	NOL8	K.HEDPSIISMEDGSPYVN#GSLGEVTPCQHAK.K	621	3.76	3.389	1000	DGSPYVNGSLGEV	NOL8_HUMAN Nucleolar protein 8
Q7KYR7	BTN2A1	R.GSVALVIHN#ITAQEN#GTYR.C	114	-0.14	5.159	1000	VALVIHNITAQEN	BT2A1_HUMAN Butyrophilin subfamily 2 member A1
Q7KYR7	BTN2A1	R.GSVALVIHN#ITAQEN#GTYR.C	120	-0.14	5.159	1000	NITAQENGTYRCY	BT2A1_HUMAN Butyrophilin subfamily 2 member A1
Q7KYR7	BTN2A1	K.SVRN#MSCSIN#NTLLGQKK.E	216	-1.75	4.546	86.833	RDKSVRNMSCSIN	BT2A1_HUMAN Butyrophilin subfamily 2 member A1
Q7KYR7	BTN2A1	R.N#MSCSIN#NTLLGQKK.E	222	-2.47	3.394	24.437	NMSCSINNTLLGQ	BT2A1_HUMAN Butyrophilin subfamily 2 member A1
Q7LFX5	CHST15	K.EHHHQSSVNN#ISYMK.D	142	-0.44	3.53	17.009	HQSSVNNISYMKD	CHSTF_HUMAN Carbohydrate sulfotransferase 15
Q7LFX5	CHST15	K.SPCWYEEFSGQN#TTDPYLTNSYVLYSKR.F	208	2.15	3.158	44.753	EEFSGQNTTDPYL	CHSTF_HUMAN Carbohydrate sulfotransferase 15
Q7LFX5	CHST15	R.LYSDYLYFASSN#K.S	409	0.43	3.379	1000	LYFASSNKSADDF	CHSTF_HUMAN Carbohydrate sulfotransferase 15
Q7LFX5	CHST15	R.ACVYN#NTLNNAMPVR.L	441	1.18	3.843	9.34	LRACVYNNTLNNA	CHSTF_HUMAN Carbohydrate sulfotransferase 15
Q7LGA3	HS2ST1	K.YHVLHIN#TTK.N	108	-1.23	1.869	1000	YHVLHINTTKNNP	HS2ST_HUMAN Heparan sulfate 2-O-sulfotransferase 1
Q7Z2K6	ERMP1	K.ISVDVQRPTGSFSIDFLGGFTSYYDN#ITNVVVK.L	182	-6.59	4.443	12.092	FTSYYDNITNVVV	ERMP1_HUMAN Endoplasmic reticulum metallopeptidase 1
Q7Z2K6	ERMP1	K.RDSGIWIN#GFDYTGISHITPHIPEIN#DSIR.A	730	0.5	4.075	1000	PHIPEINDSIRAH	ERMP1_HUMAN Endoplasmic reticulum metallopeptidase 1
Q7Z2K6	ERMP1	K.GSTLSQWSLGN#GTPVTSK.G	819	-1.31	4.409	1000	SQWSLGNGTPVTS	ERMP1_HUMAN Endoplasmic reticulum metallopeptidase 1
Q7Z388	DPY19L4	R.GVYELTHNN#K.T	123	0.69	2.302	9.34	YELTHNNKTVSLK	D19L4_HUMAN Probable C-mannosyltransferase DPY19L4
Q7Z388	DPY19L4	K.FGLN#MTK.N	389	-0.29	2.453	1000	EVKFGLNMTKNFT	D19L4_HUMAN Probable C-mannosyltransferase DPY19L4
Q7Z3B1	NEGR1	K.LFNGQQGIIIQN#FSTR.S	275	0.73	2.945	91.093	QGIIIQNFSTRSI	NEGR1_HUMAN Neuronal growth regulator 1
Q7Z3C6	ATG9A	K.MVN#HSLHPTEPVK.V	99	-0.96	2.338	1000	FANKMVNHSLHPT	ATG9A_HUMAN Autophagy-related protein 9A
Q7Z402	TMC7	K.ACGPFTNFN#TTWEVIPK.T	638	1.98	3.409	30.835	GPFTNFNTTWEVI	TMC7_HUMAN Transmembrane channel-like protein 7
Q7Z422	SZRD1	K.RPTSNGVVSSPN#STSRPTLPVK.S	76	-1.13	2.489	80.102	GVVSSPNSTSRPT	SZRD1_HUMAN SUZ domain-containing protein 1
Q7Z434	MAVS	K.VPANPASVSTVPSKLPTSSKPPGAVPSNALTNPAPSKLPIN#STR.A	352	-2.63	4.045	18.321	PSKLPINSTRAGM	MAVS_HUMAN Mitochondrial antiviral-signaling protein
Q7Z4F1	LRP10	R.TSPAN#CTWLILGSK.E	56	-0.53	2.159	1000	SRTSPANCTWLIL	LRP10_HUMAN Low-density lipoprotein receptor-related protein 10
Q7Z4F1	LRP10	R.GFN#ATYHVR.G	299	0.44	2.738	1000	SNGRGFNATYHVR	LRP10_HUMAN Low-density lipoprotein receptor-related protein 10
Q7Z4H8	KDELC2	R.YFYLQAVN#SEGQN#LTR.S	61	-0.38	4.946	1000	VNSEGQNLTRSPA	KDEL2_HUMAN KDEL motif-containing protein 2
Q7Z4H8	KDELC2	R.KVN#GTPSPIPIISWCGSLDSRDVVLPTYDITHSMLEAMR.G	251	-5.06	4.67	1000	LEHRKVNGTPSPI	KDEL2_HUMAN KDEL motif-containing protein 2
Q7Z4H8	KDELC2	R.GVTNDLLSIQGNTGPSWIN#K.T	306	1.71	3.375	69.198	TGPSWINKTERAF	KDEL2_HUMAN KDEL motif-containing protein 2
Q7Z5N4	SDK1	K.NGEN#KTSPFIHLSIAR.D	271	1.37	2.751	6.591	NEKNGENKTSPFI	SDK1_HUMAN Protein sidekick-1
Q7Z5N4	SDK1	R.DVGTPETM*APTIVVPPGN#R.S	301	-3.13	2.998	1000	IVVPPGNRSVVAG	SDK1_HUMAN Protein sidekick-1
Q7Z5N4	SDK1	R.TN#QSIMVQWQPPPETEHN#GVLR.G	782	-6.54	3.774	1000	VASGRTNQSIMVQ	SDK1_HUMAN Protein sidekick-1
Q7Z5N4	SDK1	R.SHIVRGN#HTQSALLAGLR.K	1333	-0.31	3.638	1000	SHIVRGNHTQSAL	SDK1_HUMAN Protein sidekick-1
Q7Z5N4	SDK1	K.TVN#SSSTSTMCELTHLKK.Y	1654	-1.7	3.495	1000	SSFKTVNSSSTST	SDK1_HUMAN Protein sidekick-1
Q7Z5N4	SDK1	K.IYYWEADSQN#ETEK.M	1748	0.14	4.657	1000	WEADSQNETEKMK	SDK1_HUMAN Protein sidekick-1
Q7Z5N4	SDK1	R.TITYGPELQAN#ITAGPAEGSPGSPR.D	1893	-0.9	4.663	1000	GPELQANITAGPA	SDK1_HUMAN Protein sidekick-1
Q7Z692	CEACAM19	R.DIVGFPN#GSMLLR.R	104	1.82	2.376	1000	DIVGFPNGSMLLR	CEA19_HUMAN Carcinoembryonic antigen-related cell adhesion molecule 19
Q7Z7H5	TMED4	R.QYGSEGRFTFTSHTPGDHQICLHSN#STR.M	117	-1.54	3.997	1000	QICLHSNSTRMAL	TMED4_HUMAN Transmembrane emp24 domain-containing protein 4
Q7Z7M0	MEGF8	R.EAPGFVTDGAGN#YSVNGNCEWLIEAPSPQHR.I	50	-1.83	2.765	4.416	VTDGAGNYSVNGN	MEGF8_HUMAN Multiple epidermal growth factor-like domains protein 8
Q7Z7M0	MEGF8	K.MLLHLFSDANYNLLGFN#ASFR.F	134	-1.81	5.231	38.189	YNLLGFNASFRFS	MEGF8_HUMAN Multiple epidermal growth factor-like domains protein 8
Q7Z7M0	MEGF8	R.ACDLHLWENQGAGWWHN#VSAR.D	217	-0.16	5.718	111.739	GAGWWHNVSARDP	MEGF8_HUMAN Multiple epidermal growth factor-like domains protein 8
Q7Z7M0	MEGF8	R.VN#STELFHVDR.H	421	0.16	2.325	1000	RFSVRVNSTELFH	MEGF8_HUMAN Multiple epidermal growth factor-like domains protein 8
Q7Z7M0	MEGF8	R.LLGDCQACLAFSSPTAPPRGPGTLGWCVHN#ESCLPRPEQAR.C	637	1.53	3.543	1000	LGWCVHNESCLPR	MEGF8_HUMAN Multiple epidermal growth factor-like domains protein 8
Q7Z7M0	MEGF8	R.CRPGSFGN#ATGSR.G	1201	0.79	2.373	1000	RPGSFGNATGSRG	MEGF8_HUMAN Multiple epidermal growth factor-like domains protein 8
Q7Z7M0	MEGF8	R.ALLTN#VSSVALGSR.R	1271	-1.01	4.223	1000	GRALLTNVSSVAL	MEGF8_HUMAN Multiple epidermal growth factor-like domains protein 8
Q7Z7M0	MEGF8	R.LLSSPEACN#QSGACTWCHGACLSGDQAHR.L	1887	-1.02	2.93	1000	SSPEACNQSGACT	MEGF8_HUMAN Multiple epidermal growth factor-like domains protein 8
Q7Z7M0	MEGF8	K.TGYTM*DN#MTGLCRPVCAQGCVN#GSCVEPDHCR.C	2214	-1.61	3.997	1000	TGYTMDNMTGLCR	MEGF8_HUMAN Multiple epidermal growth factor-like domains protein 8
Q7Z7M0	MEGF8	K.TGYTM*DN#MTGLCRPVCAQGCVN#GSCVEPDHCR.C	2229	-1.61	3.997	1000	CAQGCVNGSCVEP	MEGF8_HUMAN Multiple epidermal growth factor-like domains protein 8
Q7Z7N9	TMEM179B	R.SLCNSIISLN#TTISCSEAQK.I	136	2.12	2.848	71.753	NSIISLNTTISCS	T179B_HUMAN Transmembrane protein 179B
Q86SJ2	AMIGO2	R.HNN#ITSISTGSFSTTPNLK.C	104	-2.87	5.136	12.218	LILRHNNITSIST	AMGO2_HUMAN Amphoterin-induced protein 2
Q86SJ2	AMIGO2	R.LLEPDKEMENFYVFHN#GSLVIESPR.F	345	0.72	5.22	73.616	NFYVFHNGSLVIE	AMGO2_HUMAN Amphoterin-induced protein 2
Q86SQ4	GPR126	K.KGFN#ASYIR.V	143	0.55	2.441	1000	IQKKGFNASYIRV	GP126_HUMAN G-protein coupled receptor 126
Q86SQ4	GPR126	R.LWN#FTM*NAK.I	314	-0.24	2.058	59.298	YNFRLWNFTMNAK	GP126_HUMAN G-protein coupled receptor 126
Q86SQ4	GPR126	K.ILSN#LSCNVK.G	324	1.02	2.935	76.733	NAKILSNLSCNVK	GP126_HUMAN G-protein coupled receptor 126
Q86SQ4	GPR126	R.LVLWALLVYN#ATN#NTNLEGK.I	485	5.17	5.274	76.733	WALLVYNATNNTN	GP126_HUMAN G-protein coupled receptor 126
Q86SQ4	GPR126	R.LVLWALLVYN#ATN#NTNLEGK.I	488	5.17	5.274	9.34	LVYNATNNTNLEG	GP126_HUMAN G-protein coupled receptor 126
Q86SQ4	GPR126	K.NN#ESLDEGLRLHTVNVR.Q	505	2.04	2.877	9.34	QKLLKNNESLDEG	GP126_HUMAN G-protein coupled receptor 126
Q86SQ4	GPR126	R.ICFYN#ATNPLVTYWGPVDISNCLK.E	563	2.54	4.395	30.835	SRICFYNATNPLV	GP126_HUMAN G-protein coupled receptor 126
Q86SQ4	GPR126	K.TIDELAFKIDLN#STSHVN#ITTR.N	667	-1.32	3.628	1000	AFKIDLNSTSHVN	GP126_HUMAN G-protein coupled receptor 126
Q86SQ4	GPR126	K.TIDELAFKIDLN#STSHVN#ITTR.N	673	-1.32	3.628	1000	NSTSHVNITTRNL	GP126_HUMAN G-protein coupled receptor 126
Q86SQ4	GPR126	R.RAQFTFFN#K.T	750	-0.59	2.068	1000	AQFTFFNKTGLFQ	GP126_HUMAN G-protein coupled receptor 126
Q86SQ4	GPR126	K.TLVSYVMACSIGN#ITIQNLKDPVQIK.I	776	-3.98	4.794	15.381	MACSIGNITIQNL	GP126_HUMAN G-protein coupled receptor 126
Q86SQ4	GPR126	K.SFGGWN#TSGCVAHR.D	818	-1.01	3.37	1000	KSFGGWNTSGCVA	GP126_HUMAN G-protein coupled receptor 126
Q86SR1	GALNT10	K.RYLETLPN#TSIIIPFHNEGWSSLLR.T	146	2.9	3.336	52.725	YLETLPNTSIIIP	GLT10_HUMAN Polypeptide N-acetylgalactosaminyltransferase 10
Q86SR1	GALNT10	R.IFMNTCNPSSLTQQWLFEHTN#STVLEK.F	593	1.86	4.917	33.192	WLFEHTNSTVLEK	GLT10_HUMAN Polypeptide N-acetylgalactosaminyltransferase 10
Q86UF1	TSPAN33	K.DWSQNMYFN#CSEDNPSR.E	172	-0.63	2.207	51.004	SQNMYFNCSEDNP	TSN33_HUMAN Tetraspanin-33
Q86UK0	ABCA12	R.HASLATVFPSPSSDLEIPGTYTFN#GSQVLAR.I	156	0.51	4.82	1000	PGTYTFNGSQVLA	ABCAC_HUMAN ATP-binding cassette sub-family A member 12
Q86UK0	ABCA12	K.FCLSN#MTLLESSLQELNK.Q	214	3.45	2.478	54.205	NKFCLSNMTLLES	ABCAC_HUMAN ATP-binding cassette sub-family A member 12
Q86UK0	ABCA12	R.N#LTELLCESETFSLIEK.S	435	-2.27	3.625	1000	KLSQLRNLTELLC	ABCAC_HUMAN ATP-binding cassette sub-family A member 12
Q86UK0	ABCA12	K.EFCN#LSLSER.S	623	1.23	2.213	1000	AMKEFCNLSLSER	ABCAC_HUMAN ATP-binding cassette sub-family A member 12
Q86UK0	ABCA12	K.WN#TSGEPITNFGVCSCSENVQECPK.F	1835	1.83	3.885	48.315	DSLEKWNTSGEPI	ABCAC_HUMAN ATP-binding cassette sub-family A member 12
Q86UK0	ABCA12	K.WNTSGEPITNFGVCSCSEN#VQECPKFN#YSPPHRR.T	1860	-0.28	4.827	44.468	QECPKFNYSPPHR	ABCAC_HUMAN ATP-binding cassette sub-family A member 12
Q86UK0	ABCA12	R.TYSSQVIYN#LTGQR.V	1876	-1.96	2.454	1000	SSQVIYNLTGQRV	ABCAC_HUMAN ATP-binding cassette sub-family A member 12
Q86UK0	ABCA12	R.FDITGVPAN#R.T	1921	0.13	2.136	1000	ITGVPANRTLAKV	ABCAC_HUMAN ATP-binding cassette sub-family A member 12
Q86UK7	ZNF598	R.SAFQEEDFPALVSSVPKPGTAPTSLVSAWN#SSSSSKK.V	508	-0.68	2.892	1000	SLVSAWNSSSSSK	ZN598_HUMAN Zinc finger protein 598
Q86UN2	RTN4RL1	R.AEDFRN#CTGPASPHQIK.S	303	-2.04	2.581	1000	RAEDFRNCTGPAS	R4RL1_HUMAN Reticulon-4 receptor-like 1
Q86UN3	RTN4RL2	R.ARGN#SSSNHLYGVAEAGAPPADPSTLYR.D	325	0.99	4.157	3.359	GSRARGNSSSNHL	R4RL2_HUMAN Reticulon-4 receptor-like 2
Q86V85	GPR180	K.AQLTMTMN#QTEHN#LTVSQIPSPQTWHVFYADK.Y	105	-2	3.199	1000	QLTMTMNQTEHNL	GP180_HUMAN Integral membrane protein GPR180
Q86V85	GPR180	K.AQLTMTMN#QTEHN#LTVSQIPSPQTWHVFYADK.Y	110	-2	3.199	1000	MNQTEHNLTVSQI	GP180_HUMAN Integral membrane protein GPR180
Q86VZ4	LRP11	R.RPAPPAAVLGCYLFN#CTAR.G	164	-0.3	2.9	1000	LGCYLFNCTARGR	LRP11_HUMAN Low-density lipoprotein receptor-related protein 11
Q86VZ4	LRP11	R.SSDN#VSVTVLR.A	291	0.95	2.555	1000	GQRSSDNVSVTVL	LRP11_HUMAN Low-density lipoprotein receptor-related protein 11
Q86VZ4	LRP11	K.RN#HSAFWGPESQIIPVMPDSSSSGK.N	401	-0.2	4.371	1000	SNTEKRNHSAFWG	LRP11_HUMAN Low-density lipoprotein receptor-related protein 11
Q86WC4	OSTM1	R.ELLLDFAN#SSAELTGCLVR.S	93	-1.23	5.156	1000	LLLDFANSSAELT	OSTM1_HUMAN Osteopetrosis-associated transmembrane protein 1
Q86WC4	OSTM1	K.MNELENKAEPGTHLCIDVEDAMN#ITRK.L	263	0.56	4.782	118.757	DVEDAMNITRKLW	OSTM1_HUMAN Osteopetrosis-associated transmembrane protein 1
Q86WK6	AMIGO1	K.QQLPNVPHSLPSYTALLDLSHNN#LSR.L	72	-2.5	3.726	9.34	LDLSHNNLSRLRA	AMGO1_HUMAN Amphoterin-induced protein 1
Q86WK6	AMIGO1	K.KLHNVFN#LSFLNCGEYK.E	264	2.2	4.261	73.311	KLHNVFNLSFLNC	AMGO1_HUMAN Amphoterin-induced protein 1
Q86WK6	AMIGO1	R.VLDEVTN#GTVSVSK.D	315	0.34	2.51	1000	VLDEVTNGTVSVS	AMGO1_HUMAN Amphoterin-induced protein 1
Q86WK7	AMIGO3	R.GVFVN#ASGLR.L	107	-1.75	2.212	1000	GRGVFVNASGLRL	AMGO3_HUMAN Amphoterin-induced protein 3
Q86WK7	AMIGO3	R.VFEN#CSSAPALGLERPEEHLYALVGR.S	272	2.22	3.488	1000	HSRVFENCSSAPA	AMGO3_HUMAN Amphoterin-induced protein 3
Q86WK7	AMIGO3	R.LYCN#TSVPAMR.I	301	0.29	1.972	1000	SLRLYCNTSVPAM	AMGO3_HUMAN Amphoterin-induced protein 3
Q86X52	CHSY1	R.SLN#SSEPLFLGQTGLGTTEEMGK.L	189	0.58	4.464	1000	NFLRSLNSSEPLF	CHSS1_HUMAN Chondroitin sulfate synthase 1
Q86XR7-2	TICAM2	K.QYDSFTFTASKN#GTYK.F	103	-0.23	3.797	1000	TFTASKNGTYKFC	TCAM2_HUMAN Isoform 2 of TIR domain-containing adapter molecule 2
Q86XS8	RNF130	R.AAFHNAVAVVIYNN#K.S	135	0.68	3.933	24.437	AVVIYNNKSKEEP	GOLI_HUMAN E3 ubiquitin-protein ligase RNF130
Q86XT9	TMEM219	R.GSHVVGLLTTLNFGDGPDRN#K.T	101	3.74	4.002	50.805	GDGPDRNKTRTFQ	TM219_HUMAN Insulin-like growth factor-binding protein 3 receptor
Q86XX4	FRAS1	K.SPHN#CTDCGPSHVLLDGQCLSQCPDGYFHQEGSCTECHPTCR.Q	728	-1.46	3.26	1000	AGKSPHNCTDCGP	FRAS1_HUMAN Extracellular matrix protein FRAS1
Q86XX4	FRAS1	K.SGLCVYNCVPGFSVHTSN#ETCSGK.I	1093	-0.28	4.166	59.367	FSVHTSNETCSGK	FRAS1_HUMAN Extracellular matrix protein FRAS1
Q86XX4	FRAS1	K.IVYN#ITLPLHPNQGIIEHR.D	1504	1.87	3.448	99.228	SGKIVYNITLPLH	FRAS1_HUMAN Extracellular matrix protein FRAS1
Q86XX4	FRAS1	K.VIIN#DTEDEPTLEFDKK.I	2664	5.42	2.963	1000	QAKVIINDTEDEP	FRAS1_HUMAN Extracellular matrix protein FRAS1
Q86XX4	FRAS1	K.IYWVN#ESAGFLFAPIER.K	2682	3.28	4.314	1000	KKIYWVNESAGFL	FRAS1_HUMAN Extracellular matrix protein FRAS1
Q86YB8	ERO1LB	K.LGAIN#STLSN#QSK.E	140	-0.16	2.729	1000	NKLGAINSTLSNQ	ERO1B_HUMAN ERO1-like protein beta
Q86YB8	ERO1LB	K.LGAIN#STLSN#QSK.E	145	-0.16	2.729	1000	INSTLSNQSKEAF	ERO1B_HUMAN ERO1-like protein beta
Q86YD3	TMEM25	R.AQHELN#CSLQDPR.S	106	-3.02	2.552	1000	RAQHELNCSLQDP	TMM25_HUMAN Transmembrane protein 25
Q86YD3	TMEM25	R.SLAHN#LSVVATNDVGVTSASLPAPGLLATR.V	205	1.06	3.102	14.003	LRSLAHNLSVVAT	TMM25_HUMAN Transmembrane protein 25
Q8IUL8	CILP2	R.VREAGQN#VTFCCK.A	308	1.46	3.965	1000	VREAGQNVTFCCK	CILP2_HUMAN Cartilage intermediate layer protein 2
Q8IUL8	CILP2	K.KYSWFHN#GTLLDRR.A	329	-0.9	3.023	1000	KYSWFHNGTLLDR	CILP2_HUMAN Cartilage intermediate layer protein 2
Q8IV08	PLD3	K.ELGVVMYN#CSCLAR.D	236	-5.73	3.537	1000	LGVVMYNCSCLAR	PLD3_HUMAN Phospholipase D3
Q8IV08	PLD3	R.YNQETPMEICLN#GTPALAYLASAPPPLCPSGR.T	284	0.64	3.164	7.279	PMEICLNGTPALA	PLD3_HUMAN Phospholipase D3
Q8IV08	PLD3	R.DN#HTHSDIQVK.L	387	-1.35	3.183	1000	LAALRDNHTHSDI	PLD3_HUMAN Phospholipase D3
Q8IVV7	GID4	R.SSEWYQSLN#LTHVPEHSAPIYEFR.-	285	2.46	4.499	1000	EWYQSLNLTHVPE	GID4_HUMAN Glucose-induced degradation protein 4 homolog
Q8IW52	SLITRK4	K.GDVFHN#LTNLR.R	423	-0.15	2.032	53.534	KGDVFHNLTNLRR	SLIK4_HUMAN SLIT and NTRK-like protein 4
Q8IWA5	SLC44A2	K.GVLMVGN#ETTYEDGHGSRKN#ITDLVEGAKK.A	187	1.14	3.791	1000	GVLMVGNETTYED	CTL2_HUMAN Choline transporter-like protein 2
Q8IWA5	SLC44A2	K.GVLMVGN#ETTYEDGHGSRKN#ITDLVEGAKK.A	200	1.14	3.791	1000	GHGSRKNITDLVE	CTL2_HUMAN Choline transporter-like protein 2
Q8IWA5	SLC44A2	K.TCNPETFPSSN#ESR.Q	417	0.71	3.778	132.105	ETFPSSNESRQCP	CTL2_HUMAN Choline transporter-like protein 2
Q8IWF2	FOXRED2	R.VQYN#TTIAHVTLDK.D	143	-0.51	3.619	1000	GLRVQYNTTIAHV	FXRD2_HUMAN FAD-dependent oxidoreductase domain-containing protein 2
Q8IWF2	FOXRED2	K.EN#STAFEYLEEFPIQMLAQLETLTGRK.A	462	2.97	3.983	1000	VILLKENSTAFEY	FXRD2_HUMAN FAD-dependent oxidoreductase domain-containing protein 2
Q8IWF2	FOXRED2	R.N#FSGPDKDVFFDDR.S	502	-0.3	3.384	1000	NMEYGRNFSGPDK	FXRD2_HUMAN FAD-dependent oxidoreductase domain-containing protein 2
Q8IWK6	GPR125	R.VLYMFNQMPLN#LTNAVATAR.Q	433	-2.42	3.227	37.54	FNQMPLNLTNAVA	GP125_HUMAN Probable G-protein coupled receptor 125
Q8IWK6	GPR125	K.LFPATGN#STNLADDGK.R	652	0.18	3.441	24.243	LFPATGNSTNLAD	GP125_HUMAN Probable G-protein coupled receptor 125
Q8IWK6	GPR125	K.IDGVNVDTHHIPVN#VTLR.R	687	0.63	4.743	105.418	THHIPVNVTLRRI	GP125_HUMAN Probable G-protein coupled receptor 125
Q8IWT6	LRRC8A	K.DSCN#DSFRGWAAPGPEPTYPN#STILPTPDTGPTGIK.Y	66	2.33	3.936	1000	VTKDSCNDSFRGW	LRC8A_HUMAN Leucine-rich repeat-containing protein 8A
Q8IWT6	LRRC8A	K.DSCN#DSFRGWAAPGPEPTYPN#STILPTPDTGPTGIK.Y	83	2.33	3.936	1000	PEPTYPNSTILPT	LRC8A_HUMAN Leucine-rich repeat-containing protein 8A
Q8IWU5	SULF2	R.NIRPNIILVLTDDQDVELGSMQVMN#K.T	65	-0.57	4.937	197.647	GSMQVMNKTRRIM	SULF2_HUMAN Extracellular sulfatase Sulf-2
Q8IWU5	SULF2	K.YVHNHNTYTNNEN#CSSPSWQAQHESR.T	112	-0.28	2.401	36.556	TYTNNENCSSPSW	SULF2_HUMAN Extracellular sulfatase Sulf-2
Q8IWU5	SULF2	R.TFAVYLN#STGYR.T	132	-3.04	3.126	1000	TFAVYLNSTGYRT	SULF2_HUMAN Extracellular sulfatase Sulf-2
Q8IWU5	SULF2	K.YLNEYN#GSYVPPGWK.E	149	-1.5	2.532	73.311	KYLNEYNGSYVPP	SULF2_HUMAN Extracellular sulfatase Sulf-2
Q8IWU5	SULF2	R.FYN#YTLCR.N	171	-1.16	1.622	1000	KNSRFYNYTLCRN	SULF2_HUMAN Extracellular sulfatase Sulf-2
Q8IWU5	SULF2	K.DYLTDLITN#DSVSFFR.T	198	-0.46	3.709	1000	LTDLITNDSVSFF	SULF2_HUMAN Extracellular sulfatase Sulf-2
Q8IWU5	SULF2	R.LFPN#ASQHITPSYNYAPNPDK.H	241	2.02	3.727	73.887	YSRLFPNASQHIT	SULF2_HUMAN Extracellular sulfatase Sulf-2
Q8IWU5	SULF2	R.CYILEN#DTVQCDLDLYK.S	608	-1.63	4.429	1000	RCYILENDTVQCD	SULF2_HUMAN Extracellular sulfatase Sulf-2
Q8IWU5	SULF2	K.RLQN#N#DTCSMPGLTCFTHDNQHWQTAPFWTLGPFCACTSANNNTYWCMR.T	717	2.85	5.688	31.656	LKRLQNNDTCSMP	SULF2_HUMAN Extracellular sulfatase Sulf-2
Q8IWU5	SULF2	K.RLQNN#DTCSMPGLTCFTHDN#QHWQTAPFWTLGPFCACTSANN#NTYWCMR.T	754	-0.95	3.715	7.71	ACTSANNNTYWCM	SULF2_HUMAN Extracellular sulfatase Sulf-2
Q8IWU6	SULF1	K.NIRPNIILVLTDDQDVELGSLQVMN#K.T	64	2.75	5.288	127.793	GSLQVMNKTRKIM	SULF1_HUMAN Extracellular sulfatase Sulf-1
Q8IWU6	SULF1	K.YVHNHNVYTNNEN#CSSPSWQAMHEPR.T	111	-0.07	2.647	47.045	VYTNNENCSSPSW	SULF1_HUMAN Extracellular sulfatase Sulf-1
Q8IWU6	SULF1	R.TFAVYLN#NTGYR.T	131	0.65	2.43	9.34	TFAVYLNNTGYRT	SULF1_HUMAN Extracellular sulfatase Sulf-1
Q8IWU6	SULF1	K.YLNEYN#GSYIPPGWR.E	148	-0.39	3.956	53.534	KYLNEYNGSYIPP	SULF1_HUMAN Extracellular sulfatase Sulf-1
Q8IWU6	SULF1	R.FYN#YTVCR.N	170	-0.47	2.571	1000	KNSRFYNYTVCRN	SULF1_HUMAN Extracellular sulfatase Sulf-1
Q8IWU6	SULF1	K.DYFTDLITN#ESINYFK.M	197	-1.47	5.373	97.748	FTDLITNESINYF	SULF1_HUMAN Extracellular sulfatase Sulf-1
Q8IWU6	SULF1	K.LYPN#ASQHITPSYNYAPNMDK.H	240	-1.05	4.211	71.949	FSKLYPNASQHIT	SULF1_HUMAN Extracellular sulfatase Sulf-1
Q8IWU6	SULF1	K.CFILPN#DSIHCER.E	623	0.12	2.535	1000	KCFILPNDSIHCE	SULF1_HUMAN Extracellular sulfatase Sulf-1
Q8IXL6	FAM20C	R.ILQDFSSDPSSN#LSSHSLEK.L	101	-1.01	2.724	1000	SSDPSSNLSSHSL	DMP4_HUMAN Extracellular serine/threonine protein kinase FAM20C
Q8IXL6	FAM20C	K.FGN#ETFIIHLDNGR.G	470	-0.94	2.863	91.087	TFEKFGNETFIIH	DMP4_HUMAN Extracellular serine/threonine protein kinase FAM20C
Q8IXS0	FAM217A	-.MGRRN#ENCANSLRVSN#ISQENLSHWNLDSEVPVSENK.N	16	2.65	3.543	6.981	NSLRVSNISQENL	F217A_HUMAN Protein FAM217A
Q8IZA0	KIAA0319L	K.VN#DSNELGGLTTSGSAEVHK.A	207	3.87	2.665	0	TQHSKVNDSNELG	K319L_HUMAN Dyslexia-associated protein KIAA0319-like protein
Q8IZA0	KIAA0319L	K.N#VSVQPEISEGLATTPSTQQVK.S	247	-0.52	4.668	1000	LSGGPKNVSVQPE	K319L_HUMAN Dyslexia-associated protein KIAA0319-like protein
Q8IZA0	KIAA0319L	K.VIVEGQN#AHGEGYVN#VTVKPEPR.K	395	1.68	3.661	1000	HGEGYVNVTVKPE	K319L_HUMAN Dyslexia-associated protein KIAA0319-like protein
Q8IZA0	KIAA0319L	K.LVPGN#YTFSLTVVDSDGATN#STTAN#LTVNK.A	472	-1.22	4.179	87.138	SKLVPGNYTFSLT	K319L_HUMAN Dyslexia-associated protein KIAA0319-like protein
Q8IZA0	KIAA0319L	K.LVPGN#YTFSLTVVDSDGATN#STTAN#LTVNK.A	487	-1.22	4.179	56.122	DSDGATNSTTANL	K319L_HUMAN Dyslexia-associated protein KIAA0319-like protein
Q8IZA0	KIAA0319L	K.LVPGN#YTFSLTVVDSDGATN#STTAN#LTVNK.A	492	-1.22	4.179	65.089	TNSTTANLTVNKA	K319L_HUMAN Dyslexia-associated protein KIAA0319-like protein
Q8IZA0	KIAA0319L	K.AVDYPPVANAGPNQVITLPQNSITLFGN#QSTDDHGITSYEWSLSPSSK.G	525	-0.8	3.768	10.752	SITLFGNQSTDDH	K319L_HUMAN Dyslexia-associated protein KIAA0319-like protein
Q8IZA0	KIAA0319L	K.TQGPDGVQLENAN#SSVATVTGLQVGTYVFTLTVKDER.N	649	-2.08	5.184	13.38	VQLENANSSVATV	K319L_HUMAN Dyslexia-associated protein KIAA0319-like protein
Q8IZA0	KIAA0319L	R.DEGSPAAGEVLN#HSDHHPILFLSNLVEGTYTFHLK.V	742	1.34	4.512	62.68	AAGEVLNHSDHHP	K319L_HUMAN Dyslexia-associated protein KIAA0319-like protein
Q8IZA0	KIAA0319L	R.ALEVN#TVTCQLN#CSDHGHCDSFTK.R	890	-0.74	1.856	1000	TVTCQLNCSDHGH	K319L_HUMAN Dyslexia-associated protein KIAA0319-like protein
Q8IZD4	DCP1B	R.SADLHPLSELPENRPCEN#GSTHSAGEFFTGPVQPGSPHNIGTSR.G	318	-0.37	4.023	12.236	ENRPCENGSTHSA	DCP1B_HUMAN mRNA-decapping enzyme 1B
Q8IZF3	GPR115	R.QLHIHN#NSENIVNELFIQTK.G	229	0.73	3.139	0	RQLHIHNNSENIV	GP115_HUMAN Probable G-protein coupled receptor 115
Q8IZF3	GPR115	K.GFHINHN#TSEK.S	250	0.68	2.728	17.009	GFHINHNTSEKSL	GP115_HUMAN Probable G-protein coupled receptor 115
Q8IZF3	GPR115	R.EAHLQN#VSLPR.Q	309	-0.06	1.741	1000	REAHLQNVSLPRQ	GP115_HUMAN Probable G-protein coupled receptor 115
Q8IZH2	XRN1	K.LTAIVKPQPAVHQHSSSSSVSSGHLGALN#HSPQSLFVPTQVPTKDDDEFCNIWQSLQGSGK.M	1213	1.95	4.039	24.319	GHLGALNHSPQSL	XRN1_HUMAN 5'-3' exoribonuclease 1
Q8IZJ1	UNC5B	R.DCSGTLLDSKN#CTDGLCMQNK.K	347	1.33	4.287	139.126	TLLDSKNCTDGLC	UNC5B_HUMAN Netrin receptor UNC5B
Q8IZM9	SLC38A6	K.GFQISN#VTDDCKPK.L	233	0.19	3.012	1000	KGFQISNVTDDCK	S38A6_HUMAN Probable sodium-coupled neutral amino acid transporter 6
Q8IZY2	ABCA7	K.VLASGN#WTPESPSPACQCSRPGAR.R	1335	-0.49	3.553	1000	KVLASGNWTPESP	ABCA7_HUMAN ATP-binding cassette sub-family A member 7
Q8IZY2	ABCA7	R.RLLPDCPAAAGGPPPPQAVTGSGEVVQN#LTGR.N	1381	2.31	7.079	1000	SGEVVQNLTGRNL	ABCA7_HUMAN ATP-binding cassette sub-family A member 7
Q8J025	APCDD1	R.HFIFHDNN#NTWEGHYYHYSDPVCK.H	319	-1.39	2.504	12.092	FIFHDNNNTWEGH	APCD1_HUMAN Protein APCDD1
Q8N0Z9	VSIG10	R.GQVTWYRN#NSEPVFLLSSN#SSLRPAEPR.F	59	0.41	3.855	19.843	QVTWYRNNSEPVF	VSI10_HUMAN V-set and immunoglobulin domain-containing protein 10
Q8N0Z9	VSIG10	R.NN#SEPVFLLSSN#SSLRPAEPR.F	70	-0.46	2.513	69.276	VFLLSSNSSLRPA	VSI10_HUMAN V-set and immunoglobulin domain-containing protein 10
Q8N0Z9	VSIG10	K.TCFTGGN#VTLTCQVSGAYPPAK.I	326	-2.74	3.645	1000	TCFTGGNVTLTCQ	VSI10_HUMAN V-set and immunoglobulin domain-containing protein 10
Q8N0Z9	VSIG10	R.N#LTQPEVIIQPSSR.H	347	0.3	2.785	1000	KILWLRNLTQPEV	VSI10_HUMAN V-set and immunoglobulin domain-containing protein 10
Q8N0Z9	VSIG10	R.HLITQDGQN#STLTIHN#CSQDLDEGYYICR.A	369	2.74	3.998	1000	ITQDGQNSTLTIH	VSI10_HUMAN V-set and immunoglobulin domain-containing protein 10
Q8N0Z9	VSIG10	R.HLITQDGQN#STLTIHN#CSQDLDEGYYICR.A	376	2.74	3.998	1000	STLTIHNCSQDLD	VSI10_HUMAN V-set and immunoglobulin domain-containing protein 10
Q8N271	PROM2	K.GVPEAN#FSSMVQEEN#STFNALPALAAMQTSSVVQELKK.A	343	2.03	5.994	89.08	KGVPEANFSSMVQ	PROM2_HUMAN Prominin-2
Q8N271	PROM2	K.GVPEAN#FSSMVQEEN#STFNALPALAAMQTSSVVQELKK.A	352	2.03	5.994	15.007	SMVQEENSTFNAL	PROM2_HUMAN Prominin-2
Q8N271	PROM2	R.KN#ISIHQAYQQCK.E	540	1.48	3.932	1000	LLGLRKNISIHQA	PROM2_HUMAN Prominin-2
Q8N271	PROM2	R.ALESSAPNLQLETSDVLAN#VTYLK.G	707	-1.08	5.274	182.307	TSDVLANVTYLKG	PROM2_HUMAN Prominin-2
Q8N271	PROM2	R.ILRN#VSECFLAR.E	725	0.43	3.46	1000	AARILRNVSECFL	PROM2_HUMAN Prominin-2
Q8N2K0	ABHD12	K.KPQDQGLN#HTCNYYLQPEEDVTIGVWHTVPAVWWK.N	123	1.61	5.303	45.026	PQDQGLNHTCNYY	ABD12_HUMAN Monoacylglycerol lipase ABHD12
Q8N2S1-2	LTBP4	R.N#ATSVDSGAPGGAAPGGPGFR.A	62	0.85	2.012	1000	PTCAPRNATSVDS	LTBP4_HUMAN Isoform 2 of Latent-transforming growth factor beta-binding protein 4
Q8N3Y3	GYLTL1B	R.AAALDGDPGAGPGDHN#RSDCGPQPPPPPK.C	80	1.2	2.634	1000	AGPGDHNRSDCGP	LARG2_HUMAN Glycosyltransferase-like protein LARGE2
Q8N441	FGFRL1	R.SKPVLTGTHPVN#TTVDFGGTTSFQCK.V	255	-1.66	3.593	1000	TGTHPVNTTVDFG	FGRL1_HUMAN Fibroblast growth factor receptor-like 1
Q8N441	FGFRL1	K.RVEYGAEGRHN#STIDVGGQK.F	293	-0.84	2.946	1000	GAEGRHNSTIDVG	FGRL1_HUMAN Fibroblast growth factor receptor-like 1
Q8N4A0	GALNT4	R.GISSECLDYNSPDNNPTGAN#LSLFGCHGQGGNQFFEYTSNK.E	471	0.88	2.862	13.063	NNPTGANLSLFGC	GALT4_HUMAN Polypeptide N-acetylgalactosaminyltransferase 4
Q8N5B7	CERS5	R.FWLPEN#VSWADLEGPADGYGYPR.G	26	0.23	5.519	1000	RFWLPENVSWADL	CERS5_HUMAN Ceramide synthase 5
Q8N697	SLC15A4	R.LLN#CTAPGPDAAAR.C	140	-1.6	2.328	1000	GSARLLNCTAPGP	S15A4_HUMAN Solute carrier family 15 member 4
Q8N6C5	IGSF1	K.TWLLARPSAVVQMGQN#VSLR.C	338	-1.81	3.018	1000	VVQMGQNVSLRCR	IGSF1_HUMAN Immunoglobulin superfamily member 1
Q8N6C5	IGSF1	K.N#LTLWCR.S	607	-0.55	2.041	1000	PLAPWKNLTLWCR	IGSF1_HUMAN Immunoglobulin superfamily member 1
Q8N6C5	IGSF1	R.VTFN#CSTPHQHM*SFILYK.D	798	-0.76	3.614	1000	GARVTFNCSTPHQ	IGSF1_HUMAN Immunoglobulin superfamily member 1
Q8N6C5	IGSF1	K.EGEATSM*QLWGSTSNDGAFPITN#ISGTSMGR.Y	1027	2.45	3.372	84.498	GAFPITNISGTSM	IGSF1_HUMAN Immunoglobulin superfamily member 1
Q8N6C5	IGSF1	R.GEDSGIYSCVYYLDSTPFAASN#HSDSLEIWVTDKPPKPSLSAWPSTMFK.L	1147	1.51	4.73	1000	TPFAASNHSDSLE	IGSF1_HUMAN Immunoglobulin superfamily member 1
Q8N6C5	IGSF1	K.GIGN#YSCSYR.L	1223	-1.63	2.112	1000	EGKGIGNYSCSYR	IGSF1_HUMAN Immunoglobulin superfamily member 1
Q8N6Q3	CD177	R.VQGCMPQPGCNLLN#GTQEIGPVGMTENCNRK.D	189	-4.22	3.247	10.095	PGCNLLNGTQEIG	CD177_HUMAN CD177 antigen
Q8N6Q3	CD177	K.MSIQGCVAQPSSFLLN#HTR.Q	382	-1.12	2.893	1000	PSSFLLNHTRQIG	CD177_HUMAN CD177 antigen
Q8N766	EMC1	K.DSLACFN#QTYTINLYLVETGR.R	370	1.69	4.348	104.477	DSLACFNQTYTIN	EMC1_HUMAN ER membrane protein complex subunit 1
Q8N766	EMC1	R.FIN#YN#QTVSR.M	913	1.04	2.18	1000	ERFINYNQTVSRM	EMC1_HUMAN ER membrane protein complex subunit 1
Q8N8U9	BMPER	K.GCTYEGNTYN#SSFK.W	116	-1.94	3.125	13.38	YEGNTYNSSFKWQ	BMPER_HUMAN BMP-binding endothelial regulator protein
Q8N8Z6	DCBLD1	K.NYPGTYPN#HTVCEK.T	64	1	3.434	54.586	YPGTYPNHTVCEK	DCBD1_HUMAN Discoidin, CUB and LCCL domain-containing protein 1
Q8N8Z6	DCBLD1	R.ASSSWQSVN#ESGDQVHWSPGQAR.L	277	-4.39	5.109	1000	SSWQSVNESGDQV	DCBD1_HUMAN Discoidin, CUB and LCCL domain-containing protein 1
Q8NAC3	IL17RC	R.APGGDPCQPLVPPLSWEN#VTVDK.V	420	-0.76	3.654	1000	PPLSWENVTVDKV	I17RC_HUMAN Interleukin-17 receptor C
Q8NAC3	IL17RC	R.GPQDN#RSLCALEPSGCTSLPSK.A	477	2.27	2.868	1000	TRGPQDNRSLCAL	I17RC_HUMAN Interleukin-17 receptor C
Q8NAT1	POMGNT2	K.LN#VSHTGVPLGEEYILVFSR.T	276	-0.05	4.858	1000	FMTEKLNVSHTGV	PMGT2_HUMAN Protein O-linked-mannose beta-1,4-N-acetylglucosaminyltransferase 2
Q8NBJ4	GOLM1	K.AVLVN#N#ITTGER.L	109	2.52	2.192	1000	KAVLVNNITTGER	GOLM1_HUMAN Golgi membrane protein 1
Q8NBJ5	COLGALT1	R.TALWVATDHN#MDN#TSTVLR.E	96	-3.48	2.898	1000	TDHNMDNTSTVLR	GT251_HUMAN Procollagen galactosyltransferase 1
Q8NBJ5	COLGALT1	K.AM*N#TSQVEALGIQM*LPGYRDPYHGRPLTK.G	381	-2.15	2.478	1000	VDGKAMNTSQVEA	GT251_HUMAN Procollagen galactosyltransferase 1
Q8NBJ7	SUMF2	K.GQVYPWGNWFQPN#R.T	191	-2.06	2.818	51.004	GNWFQPNRTNLWQ	SUMF2_HUMAN Sulfatase-modifying factor 2
Q8NBJ9	SIDT2	R.TYVDEVNSELVNIYTFN#HTVTR.N	54	0.06	3.378	51.004	VNIYTFNHTVTRN	SIDT2_HUMAN SID1 transmembrane family member 2
Q8NBJ9	SIDT2	R.TGEQFSFN#TTAAQPQYFKYEFPEGVDSVIVK.V	165	-0.05	5.136	1000	GEQFSFNTTAAQP	SIDT2_HUMAN SID1 transmembrane family member 2
Q8NBK3	SUMF1	K.FVN#STGYLTEAEKFGDSFVFEGMLSEQVK.T	141	0.49	3.161	1000	EFEKFVNSTGYLT	SUMF1_HUMAN Sulfatase-modifying factor 1
Q8NBL1	POGLUT1	K.VFIDQIN#R.S	40	-0.83	2.497	1000	VFIDQINRSLENY	PGLT1_HUMAN Protein O-glucosyltransferase 1
Q8NBL1	POGLUT1	R.SLENYEPCSSQN#CSCYHGVIEEDLTPFR.G	53	1.61	3.376	46.016	EPCSSQNCSCYHG	PGLT1_HUMAN Protein O-glucosyltransferase 1
Q8NBL1	POGLUT1	K.KKN#STAYFR.G	204	0.6	2.214	1000	WPWKKKNSTAYFR	PGLT1_HUMAN Protein O-glucosyltransferase 1
Q8NBL1	POGLUT1	K.FLSYN#VTR.R	373	-0.82	1.846	1000	SKFLSYNVTRRKG	PGLT1_HUMAN Protein O-glucosyltransferase 1
Q8NBN3	TMEM87A	K.FDGEPCDLSLN#ITWYLK.S	79	1.39	4.202	1000	PCDLSLNITWYLK	TM87A_HUMAN Transmembrane protein 87A
Q8NBN3	TMEM87A	K.LFQN#CSELFK.T	127	-2.73	2.785	1000	SSKLFQNCSELFK	TM87A_HUMAN Transmembrane protein 87A
Q8NBN3	TMEM87A	R.LPLLGEKQEAKEN#GTN#LTFIGDK.T	157	-1.07	4.06	1000	KQEAKENGTNLTF	TM87A_HUMAN Transmembrane protein 87A
Q8NBN3	TMEM87A	R.LPLLGEKQEAKEN#GTN#LTFIGDK.T	160	-1.07	4.06	1000	AKENGTNLTFIGD	TM87A_HUMAN Transmembrane protein 87A
Q8NBR0	TP53I13	R.ESNAPSVPTVSLLPGAPGGN#ASSR.T	262	3.24	3.839	95.358	PGAPGGNASSRTE	P5I13_HUMAN Tumor protein p53-inducible protein 13
Q8NBS9	TXNDC5	K.IAEVDCTAERN#ICSK.Y	386	-0.1	3.96	1000	DCTAERNICSKYS	TXND5_HUMAN Thioredoxin domain-containing protein 5
Q8NBU5	ATAD1	R.EYVN#STSEESHDEDEIRPVQQQDLHR.A	316	0.73	3.452	1000	CVREYVNSTSEES	ATAD1_HUMAN ATPase family AAA domain-containing protein 1
Q8NC42	RNF149	R.RN#ASAVVLYNEER.Y	131	0.32	3.456	99.228	LVAARRNASAVVL	RN149_HUMAN E3 ubiquitin-protein ligase RNF149
Q8NC42	RNF149	R.YGN#ITLPMSHAGTGNIVVIMISYPK.G	145	-1.8	3.795	31.935	NEERYGNITLPMS	RN149_HUMAN E3 ubiquitin-protein ligase RNF149
Q8NC56	LEMD2	K.CIPVM*EAQEYIAN#VTSSSSAK.F	311	-2.3	3.945	1000	AQEYIANVTSSSS	LEMD2_HUMAN LEM domain-containing protein 2
Q8NCC3	PLA2G15	R.SAVSTSWLLPYN#YTWSPEK.V	273	-2.15	2.388	1000	SWLLPYNYTWSPE	PAG15_HUMAN Group XV phospholipase A2
Q8NCC3	PLA2G15	K.VFVQTPTIN#YTLR.D	289	-0.14	2.273	1000	VQTPTINYTLRDY	PAG15_HUMAN Group XV phospholipase A2
Q8NCC3	PLA2G15	R.QEHQVLLQELPGSEHIEMLAN#ATTLAYLKR.V	398	-0.93	4.12	1000	HIEMLANATTLAY	PAG15_HUMAN Group XV phospholipase A2
Q8NCC5	SLC37A3	K.VSISEQWTPSAFN#TSVELPVEIWSSNHLFPSAEK.A	58	-0.26	4.763	101.974	WTPSAFNTSVELP	SPX3_HUMAN Sugar phosphate exchanger 3
Q8NCH0	CHST14	K.YILDFSLFAYPLPN#VTK.E	368	-1.18	3.26	1000	FAYPLPNVTKEAC	CHSTE_HUMAN Carbohydrate sulfotransferase 14
Q8NCL4	GALNT6	R.APEAQQTLFSIN#QSCLPGFYTPAELKPFWERPPQDPNAPGADGK.A	86	0.09	3.994	38.562	QTLFSINQSCLPG	GALT6_HUMAN Polypeptide N-acetylgalactosaminyltransferase 6
Q8NCQ2	CSNK1G2-AS1	K.SPDYANGGKAAM*DSRASDAIN#K.S	83	0.2	2.881	63.419	RASDAINKSKVDT	CNAS1_HUMAN Uncharacterized protein CSNK1G2-AS1
Q8NCS7	SLC44A5	K.VIAPGGHCIHEN#QTCDPEIFN#TTEIAK.A	416	2.42	3.932	1000	GHCIHENQTCDPE	CTL5_HUMAN Choline transporter-like protein 5
Q8NCS7	SLC44A5	K.VIAPGGHCIHEN#QTCDPEIFN#TTEIAK.A	425	2.42	3.932	1000	CDPEIFNTTEIAK	CTL5_HUMAN Choline transporter-like protein 5
Q8NE01	CNNM3	R.LFGPGFAN#SSWSWVAPEGAGCREEAASPAGEWR.A	73	0.66	3.001	1000	FGPGFANSSWSWV	CNNM3_HUMAN Metal transporter CNNM3
Q8NE01	CNNM3	R.FYNHPLHFVFN#DTKLDAVLEEFKR.G	395	2.05	4.354	70.563	PLHFVFNDTKLDA	CNNM3_HUMAN Metal transporter CNNM3
Q8NES3	LFNG	R.HTGNVVITN#CSAAHSR.Q	167	0.77	6.004	111.687	GNVVITNCSAAHS	LFNG_HUMAN Beta-1,3-N-acetylglucosaminyltransferase lunatic fringe
Q8NF50	DOCK8	R.N#ITIKIQFM*CGEDASN#AMPVIFGKSSGPEFLQEVYTAVTYHNK.S	581	0.35	3.598	25.015	KLASARNITIKIQ	DOCK8_HUMAN Dedicator of cytokinesis protein 8
Q8NFQ8	TOR1AIP2	K.HLN#ASNPTEPATIIFTAAR.E	286	-1.39	4.665	73.311	FLQKHLNASNPTE	TOIP2_HUMAN Torsin-1A-interacting protein 2
Q8NFT8	DNER	R.LVSFEVPQN#TSVK.I	223	0.72	3.577	1000	SFEVPQNTSVKIR	DNER_HUMAN Delta and Notch-like epidermal growth factor-related receptor
Q8NFZ8	CADM4	R.QTLFFN#GTR.A	67	0.93	2.507	1000	RQTLFFNGTRALK	CADM4_HUMAN Cell adhesion molecule 4
Q8NFZ8	CADM4	R.WNRGN#ESLPER.A	262	-1.14	2.947	37.54	IRWNRGNESLPER	CADM4_HUMAN Cell adhesion molecule 4
Q8NFZ8	CADM4	R.AEAVGETLTLPGLVSADN#GTYTCEASNK.H	286	1.65	3.851	65.44	GLVSADNGTYTCE	CADM4_HUMAN Cell adhesion molecule 4
Q8NHP8	PLBD2	R.HPDAVAWAN#LTN#AIR.E	88	-4.19	3.328	1000	DAVAWANLTNAIR	PLBL2_HUMAN Putative phospholipase B-like 2
Q8NHP8	PLBD2	R.RN#QSLVQDMDSM*VR.L	465	-0.24	1.834	1000	AQIFRRNQSLVQD	PLBL2_HUMAN Putative phospholipase B-like 2
Q8NHP8	PLBD2	R.SDLNPAN#GSYPFQALR.Q	515	-0.47	4.838	53.534	SDLNPANGSYPFQ	PLBL2_HUMAN Putative phospholipase B-like 2
Q8NI32	LYPD6B	R.SCCEGMICNVELPTN#HTNAVFAVM*HAQR.T	147	-1.47	3.3	24.465	NVELPTNHTNAVF	LPD6B_HUMAN Ly6/PLAUR domain-containing protein 6B
Q8TAB3	PCDH19	K.DGGLPSLQSN#ATVR.V	546	-0.16	1.918	1000	LPSLQSNATVRVI	PCD19_HUMAN Protocadherin-19
Q8TB96	ITFG1	K.N#HSALITSVVPGDYDGDSQMDVLLTYLPK.N	95	-0.48	3.279	1000	VKVSFKNHSALIT	TIP_HUMAN T-cell immunomodulatory protein
Q8TB96	ITFG1	K.SELGAVIFWGQN#QTLDPNNMTILN#R.T	139	1.5	6.028	62.659	VIFWGQNQTLDPN	TIP_HUMAN T-cell immunomodulatory protein
Q8TB96	ITFG1	K.SELGAVIFWGQN#QTLDPNN#MTILN#R.T	146	-0.77	3.974	9.34	QTLDPNNMTILNR	TIP_HUMAN T-cell immunomodulatory protein
Q8TB96	ITFG1	K.SELGAVIFWGQN#QTLDPNNMTILN#R.T	151	1.5	6.028	33.657	NNMTILNRTFQDE	TIP_HUMAN T-cell immunomodulatory protein
Q8TB96	ITFG1	K.N#TSGSNQQAFLLENVPCNN#ASCEEARR.M	353	-0.93	2.897	33.657	ALVILKNTSGSNQ	TIP_HUMAN T-cell immunomodulatory protein
Q8TB96	ITFG1	K.NTSGSN#QQAFLLENVPCNN#ASCEEAR.R	371	0.55	2.91	9.34	ENVPCNNASCEEA	TIP_HUMAN T-cell immunomodulatory protein
Q8TBF5	PIGX	R.N#ITEAVMVSENFDIEAPNYLSK.E	103	0.71	4.792	98.352	ASLRERNITEAVM	PIGX_HUMAN Phosphatidylinositol-glycan biosynthesis class X protein
Q8TBP5	FAM174A	R.GSEGGN#GSNPVAGLETDDHGGK.A	83	-0.68	4.082	37.54	RGSEGGNGSNPVA	F174A_HUMAN Membrane protein FAM174A
Q8TC12	RDH11	R.IVN#VSSLAHHLGR.I	174	-1.86	2.87	1000	APSRIVNVSSLAH	RDH11_HUMAN Retinol dehydrogenase 11
Q8TCJ2	STT3B	R.VMSWWDYGYQIAGMAN#R.T	616	-4.96	4.57	1000	QIAGMANRTTLVD	STT3B_HUMAN Dolichyl-diphosphooligosaccharide--protein glycosyltransferase subunit STT3B
Q8TCJ2	STT3B	R.TTLVDN#NTWN#NSHIALVGK.A	623	0.54	4.149	26.927	RTTLVDNNTWNNS	STT3B_HUMAN Dolichyl-diphosphooligosaccharide--protein glycosyltransferase subunit STT3B
Q8TCJ2	STT3B	R.TTLVDNNTWN#NSHIALVGK.A	627	-3.6	4.895	24.437	VDNNTWNNSHIAL	STT3B_HUMAN Dolichyl-diphosphooligosaccharide--protein glycosyltransferase subunit STT3B
Q8TCJ2	STT3B	K.AMSSN#ETAAYK.I	641	-0.5	2.999	1000	GKAMSSNETAAYK	STT3B_HUMAN Dolichyl-diphosphooligosaccharide--protein glycosyltransferase subunit STT3B
Q8TCT7	SPPL2B	R.N#WTASLLCSAADLPAR.G	69	1.39	2.465	1000	SFLQLRNWTASLL	SPP2B_HUMAN Signal peptide peptidase-like 2B
Q8TCT7	SPPL2B	R.LVPPGGN#KTQYDEIGIPVALLSYK.D	129	-1.55	2.942	1000	LVPPGGNKTQYDE	SPP2B_HUMAN Signal peptide peptidase-like 2B
Q8TCT8	SPPL2A	K.GGAEAMLVVN#NSVLFPPSGN#RSEFPDVK.I	116	-1.68	3.091	24.437	EAMLVVNNSVLFP	SPP2A_HUMAN Signal peptide peptidase-like 2A
Q8TCT8	SPPL2A	K.GGAEAMLVVN#NSVLFPPSGN#RSEFPDVK.I	126	-1.68	3.091	65.263	LFPPSGNRSEFPD	SPP2A_HUMAN Signal peptide peptidase-like 2A
Q8TCT8	SPPL2A	R.DMN#QTLGDN#ITVK.M	149	-2.56	3.98	1000	KDFRDMNQTLGDN	SPP2A_HUMAN Signal peptide peptidase-like 2A
Q8TCT8	SPPL2A	R.DMN#QTLGDN#ITVK.M	155	-2.56	3.98	1000	NQTLGDNITVKMY	SPP2A_HUMAN Signal peptide peptidase-like 2A
Q8TDL5	BPIFB1	K.DHN#ATSILQQLPLLSAMR.E	48	-0.59	4.455	1000	QELKDHNATSILQ	BPIB1_HUMAN BPI fold-containing family B member 1
Q8TE59	ADAMTS19	R.QVACTQQLSN#GTLIR.A	1009	-2.07	2.507	1000	CTQQLSNGTLIRA	ATS19_HUMAN A disintegrin and metalloproteinase with thrombospondin motifs 19
Q8TE99	ACPL2	R.AANPIDSMLCHFCHN#VSFPCTR.N	305	3.34	4.261	105.418	LCHFCHNVSFPCT	ACPL2_HUMAN Acid phosphatase-like protein 2
Q8TEM1	NUP210	R.VN#FTLEASEGCYR.W	44	-4.32	2.512	1000	TRATRVNFTLEAS	PO210_HUMAN Nuclear pore membrane glycoprotein 210
Q8TEM1	NUP210	R.MQGASRLPN#STIYVVEPGYLGFTVHPGDR.W	337	-0.16	2.831	1000	GASRLPNSTIYVV	PO210_HUMAN Nuclear pore membrane glycoprotein 210
Q8TEM1	NUP210	R.IETVLPAEFFEVLSSSQN#GSYHR.I	405	1.65	2.812	1000	VLSSSQNGSYHRI	PO210_HUMAN Nuclear pore membrane glycoprotein 210
Q8TEM1	NUP210	R.AHGGSGN#FSWSSSSHLVATVTVK.G	484	-2.04	2.99	1000	AHGGSGNFSWSSS	PO210_HUMAN Nuclear pore membrane glycoprotein 210
Q8TEM1	NUP210	K.FFQN#VTAEDTDSIGLALFAPHSSR.N	681	-8.85	3.831	1000	PSKFFQNVTAEDT	PO210_HUMAN Nuclear pore membrane glycoprotein 210
Q8TEM1	NUP210	R.RFDN#FSSLSIQWESTRPVLASIEPELPMQLVSQDDESGQKK.L	801	0.07	3.011	1000	EGRRFDNFSSLSI	PO210_HUMAN Nuclear pore membrane glycoprotein 210
Q8TEM1	NUP210	R.IREGSGYFFLN#TSTADVVK.V	926	-3.01	3.005	1000	SGYFFLNTSTADV	PO210_HUMAN Nuclear pore membrane glycoprotein 210
Q8TEM1	NUP210	R.AASPIITLVALDEALDN#YTITFLIR.G	1039	-3.81	6.283	1000	LDEALDNYTITFL	PO210_HUMAN Nuclear pore membrane glycoprotein 210
Q8TEM1	NUP210	R.DDFVQIGKGPTN#NTCVVR.T	1441	-0.13	3.247	24.437	IGKGPTNNTCVVR	PO210_HUMAN Nuclear pore membrane glycoprotein 210
Q8TEQ8	PIGO	R.LELTN#HSSCQEPPGPGSLPWGSQGKPGACWMASR.F	37	2.12	5.273	1000	TRLELTNHSSCQE	PIGO_HUMAN GPI ethanolamine phosphate transferase 3
Q8TER0	SNED1	R.GYCLASN#GSHSCTCK.V	886	0.05	1.428	1000	GYCLASNGSHSCT	SNED1_HUMAN Sushi, nidogen and EGF-like domain-containing protein 1
Q8TF66	LRRC15	R.MLANLQN#ISLQNNR.L	369	-0.63	3.924	53.534	MLANLQNISLQNN	LRC15_HUMAN Leucine-rich repeat-containing protein 15
Q8WTR4	GDPD5	R.RPASMLN#WTTLQR.L	301	-0.59	2.809	1000	RPASMLNWTTLQR	GDPD5_HUMAN Glycerophosphodiester phosphodiesterase domain-containing protein 5
Q8WTV0	SCARB1	R.HKSN#ITFNNN#DTVSFLEYR.T	102	-6.46	5.808	97.748	EFRHKSNITFNNN	SCRB1_HUMAN Scavenger receptor class B member 1
Q8WTV0	SCARB1	R.HKSNITFN#NN#DTVSFLEYR.T	108	-0.01	2.933	18.978	NITFNNNDTVSFL	SCRB1_HUMAN Scavenger receptor class B member 1
Q8WTV0	SCARB1	K.FGLFAELN#NSDSGLFTVFTGVQN#ISR.I	212	-5.12	5.327	24.437	GLFAELNNSDSGL	SCRB1_HUMAN Scavenger receptor class B member 1
Q8WTV0	SCARB1	K.FGLFAELN#NSDSGLFTVFTGVQN#ISR.I	227	-5.12	5.327	154.095	VFTGVQNISRIHL	SCRB1_HUMAN Scavenger receptor class B member 1
Q8WTV0	SCARB1	K.VDFWHSDQCNMIN#GTSGQMWPPFMTPESSLEFYSPEACR.S	255	0.82	3.293	2.185	DQCNMINGTSGQM	SCRB1_HUMAN Scavenger receptor class B member 1
Q8WTV0	SCARB1	K.TLFAN#GSIYPPNEGFCPCLESGIQN#VSTCR.F	310	1.17	3.928	31.935	PKTLFANGSIYPP	SCRB1_HUMAN Scavenger receptor class B member 1
Q8WTV0	SCARB1	K.TLFAN#GSIYPPNEGFCPCLESGIQN#VSTCR.F	330	1.17	3.928	51.252	LESGIQNVSTCRF	SCRB1_HUMAN Scavenger receptor class B member 1
Q8WTV0	SCARB1	R.FSAPLFLSHPHFLNADPVLAEAVTGLHPNQEAHSLFLDIHPVTGIPMN#CSVK.L	383	-3.01	4.644	36.127	VTGIPMNCSVKLQ	SCRB1_HUMAN Scavenger receptor class B member 1
Q8WUA8	TSKU	R.LEMVN#ESVLAGPGYTTLAGLDLSHNLLTSISPTAFSR.L	74	-3.76	5.248	65.895	NRLEMVNESVLAG	TSK_HUMAN Tsukushin
Q8WUA8	TSKU	R.YLESLDLSHNGLTALPAESFTSSPLSDVN#LSHNQLR.E	137	-0.37	4.163	26.927	SPLSDVNLSHNQL	TSK_HUMAN Tsukushin
Q8WVQ1	CANT1	R.LGQAPANWYN#DTYPLSPPQR.T	88	0.08	3.702	24.243	APANWYNDTYPLS	CANT1_HUMAN Soluble calcium-activated nucleotidase 1
Q8WWB7	C1orf85	R.TFAN#GSLAFR.V	187	-2.33	2.602	1000	PTRTFANGSLAFR	NCUG1_HUMAN Lysosomal protein NCU-G1
Q8WWI5	SLC44A1	K.FAEIN#GSALCSYNLKPSEYTTSPK.S	135	1.89	3.919	78.156	QKFAEINGSALCS	CTL1_HUMAN Choline transporter-like protein 1
Q8WWI5	SLC44A1	R.CAPVN#ISCYAK.F	180	0.21	2.52	1000	HRCAPVNISCYAK	CTL1_HUMAN Choline transporter-like protein 1
Q8WWQ8	STAB2	R.CDN#N#DTTIIRGRCR.T	1275	-0.83	1.762	1000	KNRCDNNDTTIIR	STAB2_HUMAN Stabilin-2
Q8WWZ7	ABCA5	K.FTLSNLILGYTPVTN#ITSSIMQK.V	86	4.44	4.212	111.687	GYTPVTNITSSIM	ABCA5_HUMAN ATP-binding cassette sub-family A member 5
Q8WWZ7	ABCA5	K.TN#VSLWK.E	190	0.3	1.847	1000	IIQLKTNVSLWKE	ABCA5_HUMAN ATP-binding cassette sub-family A member 5
Q8WXG9	GPR98	K.TLGSN#ATYIAK.T	1406	0.99	1.495	1000	YKTLGSNATYIAK	GPR98_HUMAN G-protein coupled receptor 98
Q8WXG9	GPR98	R.VAENHVGPIIN#VTR.T	2139	0.04	2.949	75.738	HVGPIINVTRTGG	GPR98_HUMAN G-protein coupled receptor 98
Q8WXG9	GPR98	K.HNLSPLN#GTLHFDETESQK.T	4088	-9.16	3.547	40.978	HNLSPLNGTLHFD	GPR98_HUMAN G-protein coupled receptor 98
Q8WXI7	MUC16	K.N#TSVGPLYSGCR.L	12272	0.65	1.723	1000	LKPLFKNTSVGPL	MUC16_HUMAN Mucin-16
Q8WY21	SORCS1	K.DCSLGQSYLN#STGYRK.V	765	-1.07	3.52	1000	LGQSYLNSTGYRK	SORC1_HUMAN VPS10 domain-containing receptor SorCS1
Q8WY21	SORCS1	K.VVSNN#CTDGVREQYTAKPQK.C	776	0.51	2.116	19.843	RKVVSNNCTDGVR	SORC1_HUMAN VPS10 domain-containing receptor SorCS1
Q92187	ST8SIA4	R.TLN#ISHDLHSLLPEVSPMK.N	119	-0.32	2.96	1000	DRRRTLNISHDLH	SIA8D_HUMAN CMP-N-acetylneuraminate-poly-alpha-2,8-sialyltransferase
Q92187	ST8SIA4	R.LSM*LN#DSVLWIPAFMVK.G	219	-2.63	3.38	1000	HRLSMLNDSVLWI	SIA8D_HUMAN CMP-N-acetylneuraminate-poly-alpha-2,8-sialyltransferase
Q92484	SMPDL3A	R.IISLNTNLYYGPNIMTLN#K.T	222	6.65	5.194	109.966	PNIMTLNKTDPAN	ASM3A_HUMAN Acid sphingomyelinase-like phosphodiesterase 3a
Q92484	SMPDL3A	K.VYIIAHVPVGYLPSSQN#ITAMR.E	263	-2.41	2.649	1000	YLPSSQNITAMRE	ASM3A_HUMAN Acid sphingomyelinase-like phosphodiesterase 3a
Q92484	SMPDL3A	K.LLDM*LQYYLN#LTEANLK.G	356	-3.9	3.798	62.715	MLQYYLNLTEANL	ASM3A_HUMAN Acid sphingomyelinase-like phosphodiesterase 3a
Q92485	SMPDL3B	K.DM*VTYFMN#LSQANAQGTPR.W	343	-0.3	6.295	122.185	MVTYFMNLSQANA	ASM3B_HUMAN Acid sphingomyelinase-like phosphodiesterase 3b
Q92508	PIEZO1	R.ELYN#GTADITLR.F	2294	1.14	3.112	1000	MKRELYNGTADIT	PIEZ1_HUMAN Piezo-type mechanosensitive ion channel component 1
Q92508	PIEZO1	K.HMLALAPN#STARR.Q	2331	1.1	2.804	1000	MLALAPNSTARRQ	PIEZ1_HUMAN Piezo-type mechanosensitive ion channel component 1
Q92542	NCSTN	R.KIYIPLN#K.T	45	-0.01	2.341	1000	KIYIPLNKTAPCV	NICA_HUMAN Nicastrin
Q92542	NCSTN	R.LLN#ATHQIGCQSSISGDTGVIHVVEK.E	55	-2.1	3.913	1000	PCVRLLNATHQIG	NICA_HUMAN Nicastrin
Q92542	NCSTN	R.RSSIQSTFSINPEIVCDPLSDYN#VWSMLKPIN#TTGTLKPDDR.V	264	4.97	5.471	41.45	SMLKPINTTGTLK	NICA_HUMAN Nicastrin
Q92542	NCSTN	R.TSLELWM*HTDPVSQKN#ESVR.N	387	-5.64	3.277	1000	DPVSQKNESVRNQ	NICA_HUMAN Nicastrin
Q92542	NCSTN	R.RPN#QSQPLPPSSLQR.F	417	-1.21	3.743	1000	VILRRPNQSQPLP	NICA_HUMAN Nicastrin
Q92542	NCSTN	R.ARN#ISGVVLADHSGAFHNK.Y	435	-0.81	5.692	243.785	RFLRARNISGVVL	NICA_HUMAN Nicastrin
Q92542	NCSTN	R.ALYELAGGTN#FSDTVQADPQTVTR.L	506	-3.22	3.051	1000	ELAGGTNFSDTVQ	NICA_HUMAN Nicastrin
Q92542	NCSTN	K.AN#N#SWFQSILR.Q	530	-0.37	2.754	1000	GFLIKANNSWFQS	NICA_HUMAN Nicastrin
Q92542	NCSTN	K.DLYEYSWVQGPLHSN#ETDRLPR.C	612	-1.75	2.858	1000	QGPLHSNETDRLP	NICA_HUMAN Nicastrin
Q92545	TMEM131	K.ILPGGN#TSFDVVFLAR.V	168	2.16	2.828	1000	KILPGGNTSFDVV	TM131_HUMAN Transmembrane protein 131
Q92545	TMEM131	R.VVGNVENTLFIN#TSNHGVFTYQVFGVGVPNPYR.L	190	-1.68	3.23	0	ENTLFINTSNHGV	TM131_HUMAN Transmembrane protein 131
Q92545	TMEM131	R.VPVN#SSFSPIINIHNPHSEPLQVVEMYSSGGDLHLELPTGQQGGTRK.L	223	-0.88	3.831	6.115	GARVPVNSSFSPI	TM131_HUMAN Transmembrane protein 131
Q92545	TMEM131	R.EADN#HTAFIR.I	290	-0.57	2.743	1000	SSREADNHTAFIR	TM131_HUMAN Transmembrane protein 131
Q92545	TMEM131	K.LREPN#FTLK.R	1012	0.77	2.867	1000	LKLREPNFTLKRT	TM131_HUMAN Transmembrane protein 131
Q92581-2	SLC9A6	R.YGIHVPSDVNN#VTLSCEVQSSPTTLLVN#VSGK.F	128	0.15	4.646	0	VPSDVNNVTLSCE	SL9A6_HUMAN Isoform 2 of Sodium/hydrogen exchanger 6
[truncated: 712 more rows]

## Sheet: MCF7_02
Supplementary Dataset 3(b). Protein N-glycosylation sites (2815) identified in the second MCF7 experiment
Reference	Gene Symbol	Glycopeptide	Site	PPM	XCorr	ModScore	13mer	Annotation
A0PJZ3	GXYLT2	R.LFN#STQLAAMAPEHEIPK.I	233	0.56	2.819	1000	KLLRLFNSTQLAA	GXLT2_HUMAN Glucoside xylosyltransferase 2
A0PJZ3	GXYLT2	R.HPFYGSAGVNSGVMLMN#LTR.I	274	-2.04	2.795	86.833	SGVMLMNLTRIRS	GXLT2_HUMAN Glucoside xylosyltransferase 2
A1A5B4	ANO9	K.GYVN#HSLSVFHTK.D	652	-1.18	3.749	1000	CLKGYVNHSLSVF	ANO9_HUMAN Anoctamin-9
A1A5B4	ANO9	K.DFQDPDGIEGSEN#VTLCR.Y	674	-6.51	4.489	1000	GIEGSENVTLCRY	ANO9_HUMAN Anoctamin-9
A2RU67	KIAA1467	K.MLSAFN#ATSGK.A	237	-1.23	1.892	1000	KMLSAFNATSGKA	K1467_HUMAN Uncharacterized protein KIAA1467
A2RU67	KIAA1467	R.SIN#LSELIDVYSDGVELLQM*VK.A	372	-1.97	5.433	1000	EKRRSINLSELID	K1467_HUMAN Uncharacterized protein KIAA1467
A2RU67	KIAA1467	K.APDSN#CSNLLITTR.Q	396	-1.1	3.584	37.54	VKAPDSNCSNLLI	K1467_HUMAN Uncharacterized protein KIAA1467
A2RU67	KIAA1467	R.GQN#LTPYWALR.L	415	0.17	3.288	1000	VLLRGQNLTPYWA	K1467_HUMAN Uncharacterized protein KIAA1467
A2VDJ0	KIAA0922	R.DALSLQFEPVLLPTSTTN#FTK.I	343	1.22	4.011	1000	LPTSTTNFTKIAS	T131L_HUMAN Transmembrane protein 131-like
A2VDJ0	KIAA0922	R.LIAEPGLM*LN#FSATALR.S	593	1.4	3.462	1000	EPGLMLNFSATAL	T131L_HUMAN Transmembrane protein 131-like
A2VDJ0	KIAA0922	R.NN#LTVIDMIGVEGFGAR.E	709	-0.39	4.782	0	LILIRNNLTVIDM	T131L_HUMAN Transmembrane protein 131-like
A4D1S0	KLRG2	R.GPQGWHWIDEAPLPPQLLPEDGEDN#LDINCGALEEGTLVAAN#CSTPRPWVCAK.G	395	-2.5	5.228	13.791	GTLVAANCSTPRP	KLRG2_HUMAN Killer cell lectin-like receptor subfamily G member 2
A6NMZ7	COL6A6	R.DLSMFSQN#MTHIIK.D	198	-0.27	1.948	1000	LSMFSQNMTHIIK	CO6A6_HUMAN Collagen alpha-6(VI) chain
A6NMZ7	COL6A6	K.VINSLSMGIN#KSEVLQHIQNLSPR.T	288	-0.99	3.366	20.625	SLSMGINKSEVLQ	CO6A6_HUMAN Collagen alpha-6(VI) chain
A6NMZ7	COL6A6	K.TFADLAAHN#QTFLK.K	400	0.25	1.679	1000	ADLAAHNQTFLKK	CO6A6_HUMAN Collagen alpha-6(VI) chain
A6NMZ7	COL6A6	K.GPSLLNANLLDSLWDTFQN#K.S	1290	-0.15	5.238	137.44	LWDTFQNKSAARG	CO6A6_HUMAN Collagen alpha-6(VI) chain
A8K2U0	A2ML1	R.QGN#GTFVQTDKPLYTPGQQVYFR.I	120	-1.88	3.981	1000	LIQRQGNGTFVQT	A2ML1_HUMAN Alpha-2-macroglobulin-like protein 1
A8MVS5	HIDE1	R.LVPPYPSSQEDPIHIACMAPGNFPGAN#FTLYR.G	48	-0.36	2.563	12.431	GNFPGANFTLYRG	HIDE1_HUMAN Protein HIDE1
A8MVS5	HIDE1	R.GVTFN#LSGGSSK.A	73	-0.78	2.079	1000	QRGVTFNLSGGSS	HIDE1_HUMAN Protein HIDE1
A8MVW0	FAM171A2	R.ASVDVFGN#R.T	66	0.64	2.28	1000	SVDVFGNRTLLAA	F1712_HUMAN Protein FAM171A2
A8MWY0	KIAA1324L	K.N#ITIEGVAYTSECFPCKPGTFSNKPGSFNCQVCPR.N	278	1.1	3.632	80.382	KPVLVKNITIEGV	K132L_HUMAN UPF0577 protein KIAA1324-like
A8MWY0	KIAA1324L	K.KDCPPCNPGFYN#N#GSSSCHPCPPGTFSDGTK.E	405	-0.19	4.426	31.935	NPGFYNNGSSSCH	K132L_HUMAN UPF0577 protein KIAA1324-like
A8MWY0	KIAA1324L	K.N#ATFTFTWAFQR.T	560	-0.97	2.312	1000	THIIFKNATFTFT	K132L_HUMAN UPF0577 protein KIAA1324-like
A8MWY0	KIAA1324L	K.EN#QSLHYDFSN#LSSVGSLMN#GPSFTSK.G	682	2.35	3.373	1000	FYHEKENQSLHYD	K132L_HUMAN UPF0577 protein KIAA1324-like
A8MWY0	KIAA1324L	K.EN#QSLHYDFSN#LSSVGSLMN#GPSFTSK.G	691	2.35	3.373	1000	LHYDFSNLSSVGS	K132L_HUMAN UPF0577 protein KIAA1324-like
A8MWY0	KIAA1324L	K.YFHFFN#ISLCGHEGKK.M	716	-0.16	3.247	1000	KYFHFFNISLCGH	K132L_HUMAN UPF0577 protein KIAA1324-like
A8MWY0	KIAA1324L	K.MALCTNN#ITDFTVK.E	733	-1.16	2.95	24.437	MALCTNNITDFTV	K132L_HUMAN UPF0577 protein KIAA1324-like
B0FP48	UPK3BL	R.VQPGTDVAAPEHISYVPQLSN#DTLAGR.L	51	-1.11	2.451	1000	YVPQLSNDTLAGR	UPK3L_HUMAN Uroplakin-3b-like protein
B0FP48	UPK3BL	R.TNQDIPAPAN#FSQR.G	110	0.18	3.304	104.034	DIPAPANFSQRGY	UPK3L_HUMAN Uroplakin-3b-like protein
B3KQ29	TLE4	-.MAVPCPYPTPFGIVPHAGMN#GELTSPGAAYAGLHN#ISPQM*SAAAAAAAAAAAYGR.S	35	2.06	3.216	1000	AYAGLHNISPQMS	B3KQ29_HUMAN Transducin-like enhancer protein 4
B4DS77	SHISA9	R.LN#QSTCTNYDTPLWLNTGKPPAR.K	116	-1.86	3.489	47.045	FKKRRLNQSTCTN	SHSA9_HUMAN Protein shisa-9
B4DXG7	EFNA3	R.HVVYWN#SSNPSLR.R	33	-0.59	3.579	37.54	RHVVYWNSSNPSL	B4DXG7_HUMAN Ephrin-A3
C9JCK0	TBL1XR1	K.NGENTANGEENGAHTIANN#HTDMMEVDGDVEIPPN.-	57	-3.14	2.344	10.468	AHTIANNHTDMME	C9JCK0_HUMAN F-box-like/WD repeat-containing protein TBL1XR1 (Fragment)
C9JZ58	ZNF568	R.RGEN#CCASEVM*AEM*EFCPCCPGWSAM*AR.S	126	0.17	1.376	1000	EPRRGENCCASEV	C9JZ58_HUMAN Zinc finger protein 568
D6RDV5	EFNA5	K.VFVRPTN#DTVHESAEPSR.G	162	-0.23	2.312	1000	VFVRPTNDTVHES	D6RDV5_HUMAN Ephrin-A5
E5RJP6	TTC13	R.FPFATDN#DSTN#EELDIY.-	140	-2.84	1.708	1000	FPFATDNDSTNEE	E5RJP6_HUMAN Tetratricopeptide repeat protein 13
E9PMV2	HLA-DQA1	K.RYN#STAATNEVPEVTVFSK.S	104	-1.45	5.385	33.657	IMIKRYNSTAATN	E9PMV2_HUMAN HLA class II histocompatibility antigen, DQ alpha 1 chain (Fragment)
F2Z333	C1orf233	R.AFALN#CSWR.G	109	-0.05	2.948	1000	VRAFALNCSWRGA	CA233_HUMAN Fibronectin type-III domain-containing transmembrane protein C1orf233
G3V185	TMEM179B	R.SLCNSIISLN#TTIRPLLG.-	136	0.33	2.935	23.624	NSIISLNTTIRPL	G3V185_HUMAN Transmembrane protein 179B
H0Y3S9	ARID1B	-.AAVMQAAANSAQSRQGSFPGMNQSGLMASSSPYSQPMNNSSSLMN#TQAPPYSMAPAMVN#SSAASVGLADMMSPGESK.L	59	-2.31	3.586	9.481	MAPAMVNSSAASV	H0Y3S9_HUMAN AT-rich interactive domain-containing protein 1B (Fragment)
H0YBZ9	SMN1	-.LSPICEVAN#NIEQNAQENEN#ESQVSTDESENSRSPGNKSDN#IKPK.S	20	9.81	2.856	10.452	NAQENENESQVST	H0YBZ9_HUMAN Survival motor neuron protein (Fragment)
H0YDI1	CD58	-.FSQQIYGVVYGN#VTFHVPSN#VPLK.E	12	-2.25	2.926	1000	YGVVYGNVTFHVP	H0YDI1_HUMAN Lymphocyte function-associated antigen 3 (Fragment)
H0YEN4	NUP98	K.KLVLKNLN#NSNLFSPVNRDSENLASPSEYPENGE.-	209	4.24	2.245	2.37	LVLKNLNNSNLFS	H0YEN4_HUMAN Nuclear pore complex protein Nup98-Nup96 (Fragment)
H3BRR8	CCDC135	K.N#YWIN#MQDCWN#CCKVPR.E	113	-0.84	1.806	1000	NMQDCWNCCKVPR	H3BRR8_HUMAN Coiled-coil domain-containing protein lobo homolog (Fragment)
H3BS89	TMEM178B	R.QYN#STNMGLWR.K	102	-1.62	2.946	24.243	ECSRQYNSTNMGL	T178B_HUMAN Transmembrane protein 178B
H7C2U8	ITFG3	R.YKPDTLAVAVEN#GTGTDRQETGEAR.H	81	1.42	2.45	1000	LAVAVENGTGTDR	H7C2U8_HUMAN Protein ITFG3 (Fragment)
O00115	DNASE2	R.SN#TSQLAFLLYNDQPPQPSK.A	86	-1.12	3.968	126.07	QPLYRSNTSQLAF	DNS2A_HUMAN Deoxyribonuclease-2-alpha
O00115	DNASE2	K.GHHVSQEPWN#SSITLTSQAGAVFQSFAK.F	212	-3.45	3.368	1000	VSQEPWNSSITLT	DNS2A_HUMAN Deoxyribonuclease-2-alpha
O00115	DNASE2	K.TVGILPSN#CSDIWQVLNVNQIAFPGPAGPSFN#STEDHSK.W	266	0.64	5.486	30.687	VGILPSNCSDIWQ	DNS2A_HUMAN Deoxyribonuclease-2-alpha
O00115	DNASE2	K.TVGILPSN#CSDIWQVLNVNQIAFPGPAGPSFN#STEDHSK.W	290	0.64	5.486	97.565	PAGPSFNSTEDHS	DNS2A_HUMAN Deoxyribonuclease-2-alpha
O00204	SULT2B1	R.GMPTFPWDEDPEEDGSPDPEPSPEPEPKPSLEPNTSLEREPRPN#SSPSPSPGQASETPHPRPS.-	346	1.41	3.833	3.495	EREPRPNSSPSPS	ST2B1_HUMAN Sulfotransferase family cytosolic 2B member 1
O00220	TNFRSF10A	R.CTEGVGYTN#ASNNLFACLPCTACK.S	156	-0.33	4.451	37.54	EGVGYTNASNNLF	TR10A_HUMAN Tumor necrosis factor receptor superfamily member 10A
O00300	TNFRSF11B	R.CPDGFFSN#ETSSK.A	152	5.81	2.203	1000	PDGFFSNETSSKA	TR11B_HUMAN Tumor necrosis factor receptor superfamily member 11B
O00300	TNFRSF11B	K.HTN#CSVFGLLLTQK.G	165	2.09	4.298	1000	PCRKHTNCSVFGL	TR11B_HUMAN Tumor necrosis factor receptor superfamily member 11B
O00300	TNFRSF11B	R.HIGHAN#LTFEQLR.S	289	-0.41	3.502	1000	RHIGHANLTFEQL	TR11B_HUMAN Tumor necrosis factor receptor superfamily member 11B
O00303	EIF3F	R.FLMSLVNQVPKIVPDDFETMLNSNINDLLMVTYLAN#LTQSQIALNEKLVNL.-	342	-2.28	3.54	8.825	MVTYLANLTQSQI	EIF3F_HUMAN Eukaryotic translation initiation factor 3 subunit F
O00391	QSOX1	K.N#GSGAVFPVAGADVQTLR.E	130	-0.46	3.77	1000	FKAFTKNGSGAVF	QSOX1_HUMAN Sulfhydryl oxidase 1
O00391	QSOX1	R.DVQNVAAAPELAMGALELESRN#STLDPGKPEMMK.S	575	0.06	2.708	47.688	LELESRNSTLDPG	QSOX1_HUMAN Sulfhydryl oxidase 1
O00391	QSOX1	K.SPTN#TTPHVPAEGPEASRPPK.L	591	-1.21	3.42	1000	MMKSPTNTTPHVP	QSOX1_HUMAN Sulfhydryl oxidase 1
O00391-2	QSOX1	K.SPTN#TTPHVPAEGPELI.-	591	-4.42	3.256	1000	MMKSPTNTTPHVP	QSOX1_HUMAN Isoform 2 of Sulfhydryl oxidase 1
O00461	GOLIM4	R.KPDPAEQQN#VTQVAHSPQGYNTAR.E	257	0.41	4.335	84.687	DPAEQQNVTQVAH	GOLI4_HUMAN Golgi integral membrane protein 4
O00462	MANBA	R.GN#WSICN#GN#GSLELPGAVPGCVHSALFQQGLIQDSYYR.F	28	1.1	4.175	1000	SYSLRGNWSICNG	MANBA_HUMAN Beta-mannosidase
O00462	MANBA	R.GN#WSICN#GN#GSLELPGAVPGCVHSALFQQGLIQDSYYR.F	35	1.1	4.175	1000	WSICNGNGSLELP	MANBA_HUMAN Beta-mannosidase
O00462	MANBA	R.WVSLDN#WTYSK.E	77	-1.04	1.999	1000	RWVSLDNWTYSKE	MANBA_HUMAN Beta-mannosidase
O00462	MANBA	R.IEAYN#ICHLNYFTFSPIYDK.S	211	-0.71	4.568	49.59	VRIEAYNICHLNY	MANBA_HUMAN Beta-mannosidase
O00462	MANBA	R.IVELFVN#ISK.N	280	0.18	2.436	1000	IVELFVNISKNIT	MANBA_HUMAN Beta-mannosidase
O00468	AGRN	K.NELM*LN#SSLMR.I	135	-1.48	3.27	88.444	KNELMLNSSLMRI	AGRIN_HUMAN Agrin
O00468	AGRN	R.GPCGSRDPCSN#VTCSFGSTCAR.S	250	-9.43	5.518	1000	SRDPCSNVTCSFG	AGRIN_HUMAN Agrin
O00468	AGRN	R.GPTFAPLPPVAPLHCAQTPYGCCQDN#ITAAR.G	777	-2.02	3.607	1000	YGCCQDNITAARG	AGRIN_HUMAN Agrin
O00468	AGRN	R.CVEESGSAHCVCPMLTCPEAN#ATK.V	932	-5.52	2.476	1000	LTCPEANATKVCG	AGRIN_HUMAN Agrin
O00469	PLOD2	K.YFN#YTVK.V	63	-0.61	1.892	1000	QSAKYFNYTVKVL	PLOD2_HUMAN Procollagen-lysine,2-oxoglutarate 5-dioxygenase 2
O00469	PLOD2	R.EAIN#ITLDHK.C	209	-1.32	2.044	1000	LKREAINITLDHK	PLOD2_HUMAN Procollagen-lysine,2-oxoglutarate 5-dioxygenase 2
O00469	PLOD2	K.IVGPEEN#LSQAEAR.N	365	-1.79	3.149	1000	IVGPEENLSQAEA	PLOD2_HUMAN Procollagen-lysine,2-oxoglutarate 5-dioxygenase 2
O00469	PLOD2	R.LLSTANYN#TSHYNNDLWQIFENPVDWKEK.Y	522	-1.2	3.479	9.888	LSTANYNTSHYNN	PLOD2_HUMAN Procollagen-lysine,2-oxoglutarate 5-dioxygenase 2
O00469	PLOD2	R.YN#CSIESPR.K	696	0.08	2.82	1000	CKFLRYNCSIESP	PLOD2_HUMAN Procollagen-lysine,2-oxoglutarate 5-dioxygenase 2
O00548	DLL1	R.DGVNDFSCTCPPGYTGRN#CSAPVSR.C	477	0.98	3.206	105.204	PGYTGRNCSAPVS	DLL1_HUMAN Delta-like protein 1
O00584	RNASET2	R.DPPDYWTIHGLWPDKSEGCN#R.S	76	-1.16	2.857	1000	DKSEGCNRSWPFN	RNT2_HUMAN Ribonuclease T2
O00584	RNASET2	K.QDQQLQN#CTEPGEQPSPK.Q	212	0	5.233	1000	QDQQLQNCTEPGE	RNT2_HUMAN Ribonuclease T2
O00591	GABRP	K.LSLPGFEN#LTAGYNK.F	43	-1.98	2.541	33.657	SLPGFENLTAGYN	GBRP_HUMAN Gamma-aminobutyric acid receptor subunit pi
O00591	GABRP	R.LFSN#GTVLYALR.I	145	0.37	3.104	1000	LIRLFSNGTVLYA	GBRP_HUMAN Gamma-aminobutyric acid receptor subunit pi
O00592	PODXL	K.ATTLGVSSDSPGTTTLAQQVSGPVN#TTVAR.G	104	-0.65	3.569	1000	QVSGPVNTTVARG	PODXL_HUMAN Podocalyxin
O00592	PODXL	K.SADTTTVATSTATAKPN#TTSSQNGAEDTTNSGGK.S	144	0.7	5.339	64.757	TATAKPNTTSSQN	PODXL_HUMAN Podocalyxin
O00592	PODXL	K.QLVLN#LTGNTLCAGGASDEK.L	360	-0.3	5.221	76.733	EKQLVLNLTGNTL	PODXL_HUMAN Podocalyxin
O00754	MAN2B1	R.WWHQQTN#ATQEVVR.D	133	-0.23	3.489	1000	WWHQQTNATQEVV	MA2B1_HUMAN Lysosomal alpha-mannosidase
O00754	MAN2B1	K.AN#LTWSVKHDDFFPYADGPHQFWTGYFSSRPALK.R	367	-0.07	3.731	1000	WELNKANLTWSVK	MA2B1_HUMAN Lysosomal alpha-mannosidase
O00754	MAN2B1	K.DHFTFCQQLN#ISICPLSQTAAR.F	497	-0.89	2.965	1000	TFCQQLNISICPL	MA2B1_HUMAN Lysosomal alpha-mannosidase
O00754	MAN2B1	R.QTFFWYN#ASIGDN#ESDQASGAYIFRPNQQKPLPVSR.W	645	1.5	5.306	58.835	QTFFWYNASIGDN	MA2B1_HUMAN Lysosomal alpha-mannosidase
O00754	MAN2B1	R.QTFFWYNASIGDN#ESDQASGAYIFRPNQQKPLPVSR.W	651	-3.39	4.229	52.255	NASIGDNESDQAS	MA2B1_HUMAN Lysosomal alpha-mannosidase
O00754	MAN2B1	K.TPLVQEVHQN#FSAWCSQVVR.L	692	-3.68	3.462	1000	VQEVHQNFSAWCS	MA2B1_HUMAN Lysosomal alpha-mannosidase
O00754	MAN2B1	K.LN#QTEPVAGNYYPVNTR.I	766	0.83	5.123	139.126	RPTWKLNQTEPVA	MA2B1_HUMAN Lysosomal alpha-mannosidase
O00754	MAN2B1	R.GVSEPLMEN#GSGAWVR.G	832	-0.87	3.403	1000	SEPLMENGSGAWV	MA2B1_HUMAN Lysosomal alpha-mannosidase
O00754	MAN2B1	R.N#LSAPVTLNLR.D	930	-0.33	2.079	104.034	GEDSGRNLSAPVT	MA2B1_HUMAN Lysosomal alpha-mannosidase
O14494	PPAP2A	R.LRPHFLDVCDPDWSKIN#CSDGYIEYYICR.G	142	-4.63	3.303	1000	PDWSKINCSDGYI	LPP1_HUMAN Lipid phosphate phosphohydrolase 1
O14495	PPAP2B	R.LRPHFLSVCNPDFSQIN#CSEGYIQNYR.C	170	-0.12	4.509	46.73	PDFSQINCSEGYI	LPP3_HUMAN Lipid phosphate phosphohydrolase 3
O14524	TMEM194A	K.EKLN#DTYVNVGLYSTK.T	125	-0.66	5.037	100.207	FLKEKLNDTYVNV	T194A_HUMAN Transmembrane protein 194A
O14578	CIT	R.YNEN#LSKYCIRKEIETSEPCSCIHFTNYSILIGTN#K.F	1718	0.54	3.226	4.54	ILRYNENLSKYCI	CTRO_HUMAN Citron Rho-interacting kinase
O14656	TOR1A	K.IIAENIYEGGLNSDYVHLFVATLHFPHASN#ITLYK.D	143	0.27	5.23	59.342	HFPHASNITLYKD	TOR1A_HUMAN Torsin-1A
O14657	TOR1B	R.FAECCREERPLN#ASALKLDLEEK.L	64	-0.84	3.075	1000	REERPLNASALKL	TOR1B_HUMAN Torsin-1B
O14657	TOR1B	R.GN#VSACANSVFIFDEMDK.L	165	-0.8	4.991	81.692	QKWIRGNVSACAN	TOR1B_HUMAN Torsin-1B
O14672	ADAM10	K.AIDTIYQTTDFSGIRN#ISFMVK.R	267	-3.95	2.545	1000	DFSGIRNISFMVK	ADA10_HUMAN Disintegrin and metalloproteinase domain-containing protein 10
O14672	ADAM10	R.IRIN#TTADEK.D	278	0.33	2.382	1000	VKRIRINTTADEK	ADA10_HUMAN Disintegrin and metalloproteinase domain-containing protein 10
O14672	ADAM10	R.N#ISQVLEK.K	439	1.68	2.885	1000	SLCSIRNISQVLE	ADA10_HUMAN Disintegrin and metalloproteinase domain-containing protein 10
O14672	ADAM10	R.EGICNGFTALCPASDPKPN#FTDCNR.H	551	-1.34	3.67	30.835	ASDPKPNFTDCNR	ADA10_HUMAN Disintegrin and metalloproteinase domain-containing protein 10
O14773	TPP1	K.RYN#LTSQDVGSGTSN#N#SQACAQFLEQYFHDSDLAQFM*R.L	210	-0.04	4.517	1000	VIRKRYNLTSQDV	TPP1_HUMAN Tripeptidyl-peptidase 1
O14773	TPP1	K.RYN#LTSQDVGSGTSN#N#SQACAQFLEQYFHDSDLAQFM*R.L	222	-0.04	4.517	1000	VGSGTSNNSQACA	TPP1_HUMAN Tripeptidyl-peptidase 1
O14773	TPP1	R.HEGQEPFLQWLMLLSN#ESALPHVHTVSYGDDEDSLSSAYIQR.V	313	-6.51	4.469	1000	WLMLLSNESALPH	TPP1_HUMAN Tripeptidyl-peptidase 1
O14773	TPP1	K.FLSSSPHLPPSSYFN#ASGR.A	443	-4.37	3.061	1000	PPSSYFNASGRAY	TPP1_HUMAN Tripeptidyl-peptidase 1
O14786	NRP1	R.GPECSQN#YTTPSGVIK.S	150	-0.21	4.666	1000	GPECSQNYTTPSG	NRP1_HUMAN Neuropilin-1
O14786	NRP1	K.EGFSAN#YSVLQSSVSEDFK.C	261	-0.2	4.84	1000	KEGFSANYSVLQS	NRP1_HUMAN Neuropilin-1
O14786	NRP1	K.IGYSNN#GSDWK.M	522	0.57	2.539	9.34	KIGYSNNGSDWKM	NRP1_HUMAN Neuropilin-1
O14798	TNFRSF10C	R.SEHTGACNPCTEGVDYTN#ASNNEPSCFPCTVCK.S	77	-0.5	6.185	58.433	EGVDYTNASNNEP	TR10C_HUMAN Tumor necrosis factor receptor superfamily member 10C
O15031	PLXNB2	R.ALSN#ISLR.L	127	-0.41	2.546	1000	ALRALSNISLRLF	PLXB2_HUMAN Plexin-B2
O15031	PLXNB2	R.GGLN#LTAVTVAAEN#NHTVAFLGTSDGR.I	391	-0.4	3.311	77.192	LQRGGLNLTAVTV	PLXB2_HUMAN Plexin-B2
O15031	PLXNB2	R.GGLN#LTAVTVAAENN#HTVAFLGTSDGR.I	402	3.09	4.629	9.34	TVAAENNHTVAFL	PLXB2_HUMAN Plexin-B2
O15031	PLXNB2	K.SCVAVTSAQPQN#MSR.R	528	-1.09	4.284	1000	TSAQPQNMSRRAQ	PLXB2_HUMAN Plexin-B2
O15031	PLXNB2	K.LSHDAN#ETLPLHLYVK.S	733	-0.77	5.484	1000	KLSHDANETLPLH	PLXB2_HUMAN Plexin-B2
O15031	PLXNB2	K.LHVTLYN#CSFGR.S	759	-1.93	2.566	1000	LHVTLYNCSFGRS	PLXB2_HUMAN Plexin-B2
O15031	PLXNB2	R.CVYEALCN#TTSECPPPVITR.I	795	-1.69	4.152	1000	VYEALCNTTSECP	PLXB2_HUMAN Plexin-B2
O15031	PLXNB2	R.ISVAGRN#CSFQPER.Y	844	0.16	2.847	1000	ISVAGRNCSFQPE	PLXB2_HUMAN Plexin-B2
O15031	PLXNB2	R.SIN#VTGQGFSLIQR.F	1002	-1.06	2.069	1000	SGGRSINVTGQGF	PLXB2_HUMAN Plexin-B2
O15031	PLXNB2	R.FAMVVIAEPLQSWQPPREAESLQPMTVVGTDYVFHN#DTK.V	1049	-1.26	3.471	1000	TDYVFHNDTKVVF	PLXB2_HUMAN Plexin-B2
O15031	PLXNB2	K.VVFLSPAVPEEPEAYN#LTVLIEMDGHR.A	1068	-0.58	3.862	1000	EEPEAYNLTVLIE	PLXB2_HUMAN Plexin-B2
O15031	PLXNB2	R.TEAGAFEYVPDPTFEN#FTGGVKK.Q	1099	-0.99	3.941	1000	PDPTFENFTGGVK	PLXB2_HUMAN Plexin-B2
O15041	SEMA3E	K.NPVIFGLFN#TTSNIFR.G	330	3.79	5.019	76.733	VIFGLFNTTSNIF	SEM3E_HUMAN Semaphorin-3E
O15118	NPC1	K.DGYDLVQELCPGFFFGN#VSLCCDVR.Q	70	-5.57	5.387	1000	PGFFFGNVSLCCD	NPC1_HUMAN Niemann-Pick C1 protein
O15118	NPC1	R.QSQFLN#VTATEDYVDPVTN#QTK.T	122	0.46	5.271	1000	RQSQFLNVTATED	NPC1_HUMAN Niemann-Pick C1 protein
O15118	NPC1	R.QSQFLN#VTATEDYVDPVTN#QTK.T	135	0.46	5.271	1000	YVDPVTNQTKTNV	NPC1_HUMAN Niemann-Pick C1 protein
O15118	NPC1	K.ELQYYVGQSFANAM*YN#ACR.D	158	-0.43	4.393	76.733	FANAMYNACRDVE	NPC1_HUMAN Niemann-Pick C1 protein
O15118	NPC1	K.DADACN#ATNWIEYM*FNK.D	185	-0.7	5.738	73.311	KDADACNATNWIE	NPC1_HUMAN Niemann-Pick C1 protein
O15118	NPC1	K.NPN#LTISFTAER.S	598	-0.56	3.684	36.655	KNYKNPNLTISFT	NPC1_HUMAN Niemann-Pick C1 protein
O15118	NPC1	K.GQNM*VCGGM*GCN#NDSLVQQIFNAAQLDN#YTR.I	931	0.44	3.451	74.717	NAAQLDNYTRIGF	NPC1_HUMAN Niemann-Pick C1 protein
O15118	NPC1	R.VDN#ITDQFCN#ASVVDPACVR.C	961	-0.79	5.222	1000	SCCRVDNITDQFC	NPC1_HUMAN Niemann-Pick C1 protein
O15118	NPC1	R.VDN#ITDQFCN#ASVVDPACVR.C	968	-0.79	5.222	1000	ITDQFCNASVVDP	NPC1_HUMAN Niemann-Pick C1 protein
O15118	NPC1	R.LIASN#VTETMGIN#GSAYR.V	1064	-5.74	2.088	1000	ARLIASNVTETMG	NPC1_HUMAN Niemann-Pick C1 protein
O15118	NPC1	R.LIASN#VTETMGIN#GSAYR.V	1072	-5.74	2.088	1000	TETMGINGSAYRV	NPC1_HUMAN Niemann-Pick C1 protein
O15230	LAMA5	K.LVGGPVAGGDPN#QTIR.G	95	-0.71	3.451	1000	VAGGDPNQTIRGQ	LAMA5_HUMAN Laminin subunit alpha-5
O15230	LAMA5	R.IVPLENGEIVVSLVN#GRPGAMN#FSYSPLLR.E	243	1.34	3.577	95.273	GRPGAMNFSYSPL	LAMA5_HUMAN Laminin subunit alpha-5
O15230	LAMA5	R.CDVCAEGFTGFPSCYPTPSSSN#DTR.E	479	-1.35	4.181	1000	PTPSSSNDTREQV	LAMA5_HUMAN Laminin subunit alpha-5
O15230	LAMA5	R.FGFNPLEFEN#FSWR.G	900	-1.21	4.254	104.477	NPLEFENFSWRGY	LAMA5_HUMAN Laminin subunit alpha-5
O15230	LAMA5	R.LN#LTSPDLFWLVFR.Y	921	3.16	4.188	1000	RIVARLNLTSPDL	LAMA5_HUMAN Laminin subunit alpha-5
O15230	LAMA5	R.VWQGHAN#ASFCPHGYGCR.T	1330	-2.25	3.074	1000	VWQGHANASFCPH	LAMA5_HUMAN Laminin subunit alpha-5
O15230	LAMA5	R.TIPPDCLLCQPQTFGCHPLVGCEECN#CSGPGIQELTDPTCDTDSGQCK.C	1529	0.01	3.358	1000	VGCEECNCSGPGI	LAMA5_HUMAN Laminin subunit alpha-5
O15230	LAMA5	R.CEICAPGFYGNALLPGN#CTR.C	2019	-1.31	4.618	87.265	NALLPGNCTRCDC	LAMA5_HUMAN Laminin subunit alpha-5
O15230	LAMA5	R.GIN#ASSMAWAR.L	2196	-1.75	2.132	1000	EQLRGINASSMAW	LAMA5_HUMAN Laminin subunit alpha-5
O15230	LAMA5	R.LN#ASIADLQSQLR.S	2209	-0.75	4.467	1000	ARLHRLNASIADL	LAMA5_HUMAN Laminin subunit alpha-5
O15230	LAMA5	R.TLSELMSQTGHLGLAN#ASAPSGEQLLR.T	2303	-5.08	4.847	1000	GHLGLANASAPSG	LAMA5_HUMAN Laminin subunit alpha-5
O15230	LAMA5	R.KQELSRDN#ATLQATLHAAR.D	2423	-0.16	5.153	1000	QELSRDNATLQAT	LAMA5_HUMAN Laminin subunit alpha-5
O15230	LAMA5	R.LVEAAEAHAQQLGQLALN#LSSIILDVNQDR.L	2501	3.87	5.009	110.807	LGQLALNLSSIIL	LAMA5_HUMAN Laminin subunit alpha-5
O15230	LAMA5	R.AQQLLAN#STALEEAMLQEQQR.L	2568	-0.65	5.175	1000	AQQLLANSTALEE	LAMA5_HUMAN Laminin subunit alpha-5
O15230	LAMA5	R.GVHN#ASLALSASIGR.V	2707	-4.7	3.349	1000	ENRGVHNASLALS	LAMA5_HUMAN Laminin subunit alpha-5
O15230	LAMA5	R.LN#TTGVSAGCTADLLVGR.A	3107	-1.62	2.074	1000	VDLKRLNTTGVSA	LAMA5_HUMAN Laminin subunit alpha-5
O15230	LAMA5	K.TQAGFADGAPHYVAFYSN#ATGVWLYVDDQLQQMKPHR.G	3209	1.38	3.534	1000	YVAFYSNATGVWL	LAMA5_HUMAN Laminin subunit alpha-5
O15230	LAMA5	R.LLLGGLPESGTIYN#FSGCISNVFVQR.L	3257	3.37	4.689	67.169	ESGTIYNFSGCIS	LAMA5_HUMAN Laminin subunit alpha-5
O15230	LAMA5	R.VFDLQQNLGSVN#VSTGCAPALQAQTPGLGPR.G	3287	-0.57	5.58	18.805	QNLGSVNVSTGCA	LAMA5_HUMAN Laminin subunit alpha-5
O15321	TM9SF1	R.IIFAN#VSVR.D	178	-1.32	1.787	1000	DRIIFANVSVRDV	TM9S1_HUMAN Transmembrane 9 superfamily member 1
O15342	ATP6V0E1	K.N#ETIWYLK.Y	70	-0.42	2.283	1000	FGPQLKNETIWYL	VA0E1_HUMAN V-type proton ATPase subunit e 1
O15393	TMPRSS2	K.LN#TSAGNVDIYK.K	213	0.66	2.666	81.692	TSFMKLNTSAGNV	TMPS2_HUMAN Transmembrane protease serine 2
O15393	TMPRSS2	R.CIACGVNLN#SSR.Q	249	-0.07	2.135	48.874	ACGVNLNSSRQSR	TMPS2_HUMAN Transmembrane protease serine 2
O15394	NCAM2	R.FAMLANN#NLQILNIN#K.S	177	0.85	4.672	48.874	LQILNINKSDEGI	NCAM2_HUMAN Neural cell adhesion molecule 2
O15394	NCAM2	K.SFN#ATAERGEEM*TFSCR.A	219	0.11	2.76	1000	MPQKSFNATAERG	NCAM2_HUMAN Neural cell adhesion molecule 2
O15394	NCAM2	K.FISN#QTIYYSWEGNPIN#ISCDVK.S	406	-1.51	4.457	126.07	APKFISNQTIYYS	NCAM2_HUMAN Neural cell adhesion molecule 2
O15394	NCAM2	K.FISN#QTIYYSWEGNPIN#ISCDVK.S	419	-1.51	4.457	53.534	WEGNPINISCDVK	NCAM2_HUMAN Neural cell adhesion molecule 2
O15394	NCAM2	K.LVLPAKN#TTNLK.T	445	-1.75	2.167	5.085	LVLPAKNTTNLKT	NCAM2_HUMAN Neural cell adhesion molecule 2
O15394	NCAM2	R.YN#CTATNHIGTR.F	474	0.35	3.051	51.004	NDFGRYNCTATNH	NCAM2_HUMAN Neural cell adhesion molecule 2
O15394	NCAM2	R.SHGVQTMVVLNNLEPN#TTYEIR.V	562	0.24	3.587	99.228	LNNLEPNTTYEIR	NCAM2_HUMAN Neural cell adhesion molecule 2
O15460	P4HA2	K.RLNTDWPALEDLVLQDSAAGFIAN#LSVQR.Q	115	-0.11	4.967	87.447	AAGFIANLSVQRQ	P4HA2_HUMAN Prolyl 4-hydroxylase subunit alpha-2
O15460	P4HA2	K.TLTN#QTEAELATPEGIYERPVDYLPERDVYESLCR.G	264	-0.65	3.659	1000	REKTLTNQTEAEL	P4HA2_HUMAN Prolyl 4-hydroxylase subunit alpha-2
O15496	PLA2G10	R.YSWQCVN#QSVLCGPAENK.C	113	-1.42	3.076	108.433	YSWQCVNQSVLCG	PA2GX_HUMAN Group 10 secretory phospholipase A2
O15533	TAPBP	K.GHLLLAATPGLNGQMPAAQEGAVAFAAWDDDEPWGPWTGN#GTFWLPR.V	253	1.51	5.482	62.069	WGPWTGNGTFWLP	TPSN_HUMAN Tapasin
O43157	PLXNB1	K.YTLDPN#ITSAGPTK.S	1253	-1.14	2.253	1000	KYTLDPNITSAGP	PLXB1_HUMAN Plexin-B1
O43157	PLXNB1	R.VVPETACSLGPSCSSQQFEEPCHVN#SSQLITCR.T	1330	-1.16	3.344	1000	EEPCHVNSSQLIT	PLXB1_HUMAN Plexin-B1
O43194	GPR39	R.HHEQPETSN#MSICTNLSSR.W	206	0.94	4.404	224.294	EQPETSNMSICTN	GPR39_HUMAN G-protein coupled receptor 39
O43278	SPINT1	K.EGTYLFQLTVTSSDHPEDTAN#VTVTVLSTK.Q	235	3.53	3.08	1000	HPEDTANVTVTVL	SPIT1_HUMAN Kunitz-type protease inhibitor 1
O43286	B4GALT5	K.GPIDIN#MSEIGMDYIHELFSKDPTIK.L	128	-0.03	4.324	1000	KGPIDINMSEIGM	B4GT5_HUMAN Beta-1,4-galactosyltransferase 5
O43286	B4GALT5	K.ERQGLDGLNNLNYFAN#ITYDALYK.N	364	-0.95	4.045	36.556	NLNYFANITYDAL	B4GT5_HUMAN Beta-1,4-galactosyltransferase 5
O43291	SPINT2	R.WWYN#VTDGSCQLFVYGGCDGNSNNYLTK.E	57	-2.8	4.908	122.344	MPRWWYNVTDGSC	SPIT2_HUMAN Kunitz-type protease inhibitor 2
O43291	SPINT2	K.KCATVTEN#ATGDLATSR.N	94	-3.15	3.977	1000	CATVTENATGDLA	SPIT2_HUMAN Kunitz-type protease inhibitor 2
O43291	SPINT2	R.WYFDVERN#SCNNFIYGGCR.G	156	-0.36	3.366	53.534	YFDVERNSCNNFI	SPIT2_HUMAN Kunitz-type protease inhibitor 2
O43291-2	SPINT2	R.SIHEN#ATGDLATSR.N	37	0.25	2.559	1000	ERSIHENATGDLA	SPIT2_HUMAN Isoform 2 of Kunitz-type protease inhibitor 2
O43292	GPAA1	K.DIVFLVTEHDLLGTEAWLEAYHDVN#VTGMQSSPLQGR.A	203	-0.8	6.852	1000	EAYHDVNVTGMQS	GPAA1_HUMAN Glycosylphosphatidylinositol anchor attachment 1 protein
O43405	COCH	R.VYSLPGREN#YSSVDAN#GIQSQMLSR.W	100	-2.97	4.263	1000	SLPGRENYSSVDA	COCH_HUMAN Cochlin
O43462	MBTPS2	R.LDGSTECCNN#HSLTDVCFSYR.N	337	-0.39	2.88	6.591	STECCNNHSLTDV	MBTP2_HUMAN Membrane-bound transcription factor site-2 protease
O43493	TGOLN2	K.QEEAGVRPSAGN#VSTHPSLSQRPGGSTK.S	39	0.57	2.785	1000	VRPSAGNVSTHPS	TGON2_HUMAN Trans-Golgi network integral membrane protein 2
O43505	B3GNT1	R.VAQPGINYALGTN#VSYPNNLLR.N	204	-0.04	4.123	87.265	NYALGTNVSYPNN	B3GN1_HUMAN N-acetyllactosaminide beta-1,3-N-acetylglucosaminyltransferase
O43505	B3GNT1	K.NELVQLYQVGEVRPFYYGLCTPCQAPTN#YSR.W	300	-1.1	5.031	141.341	PCQAPTNYSRWVN	B3GN1_HUMAN N-acetyllactosaminide beta-1,3-N-acetylglucosaminyltransferase
O43529	CHST10	K.EAGIDHLVSYPTIPPGITVYN#R.T	316	-1.15	3.71	1000	PGITVYNRTKVEH	CHSTA_HUMAN Carbohydrate sulfotransferase 10
O43556	SGCE	R.LNAIN#ITSALDR.G	200	-0.33	3.161	73.311	ERLNAINITSALD	SGCE_HUMAN Epsilon-sarcoglycan
O43567	RNF13	K.GFLINSKPEN#ACEPIVPPPVK.D	75	1.38	4.379	38.189	INSKPENACEPIV	RNF13_HUMAN E3 ubiquitin-protein ligase RNF13
O43567	RNF13	K.DN#SSGTFIVLIR.R	88	-0.6	2.603	1000	PPPVKDNSSGTFI	RNF13_HUMAN E3 ubiquitin-protein ligase RNF13
O43570	CA12	K.KYPSCGGLLQSPIDLHSDILQYDASLTPLEFQGYN#LSANK.Q	80	-0.88	3.532	31.275	LEFQGYNLSANKQ	CAH12_HUMAN Carbonic anhydrase 12
O43688	PPAP2C	R.VN#CSVYVQLEK.V	139	-3.99	2.2	1000	PDWSRVNCSVYVQ	LPP2_HUMAN Lipid phosphate phosphohydrolase 2
O43852	CALU	K.N#ATYGYVLDDPDPDDGFNYK.Q	131	0.99	5.126	161.681	SWEEYKNATYGYV	CALU_HUMAN Calumenin
O43889	CREB3	R.GPILPLQAN#LTRK.G	372	-0.23	2.295	1000	ILPLQANLTRKGG	CREB3_HUMAN Cyclic AMP-responsive element-binding protein 3
O43909	EXTL3	R.KSDTQNLLYN#VSTGR.A	290	-0.79	4.198	76.733	TQNLLYNVSTGRA	EXTL3_HUMAN Exostosin-like 3
O43909	EXTL3	R.YLRN#FTLTVTDFYR.S	592	-1.02	2.824	1000	SPRYLRNFTLTVT	EXTL3_HUMAN Exostosin-like 3
O43916	CHST1	R.SLYDCDLYFLENYIKPPPVN#HTTDR.I	145	1.34	3.936	5.684	IKPPPVNHTTDRI	CHST1_HUMAN Carbohydrate sulfotransferase 1
O60243	HS6ST1	K.FIRPFMQYN#STR.A	320	-0.77	2.424	1000	RPFMQYNSTRAGG	H6ST1_HUMAN Heparan-sulfate 6-O-sulfotransferase 1
O60244	MED14	R.QQN#SSVAAPMMVSN#ILK.R	1406	1.9	2.087	1000	DIPRQQNSSVAAP	MED14_HUMAN Mediator of RNA polymerase II transcription subunit 14
O60245	PCDH7	K.IDN#LTGELSTSER.R	79	-4.52	2.963	1000	EYLKIDNLTGELS	PCDH7_HUMAN Protocadherin-7
O60245	PCDH7	K.N#ISYTLLPPSSNVR.T	747	-0.8	1.937	38.133	TVTLPKNISYTLL	PCDH7_HUMAN Protocadherin-7
O60306	AQR	K.IMLLEFSQYLENYLWMN#YSPEVSSKAYLMSICCMVNEKFR.E	80	-1.84	4.58	6.184	ENYLWMNYSPEVS	AQR_HUMAN Intron-binding protein aquarius
O60487	MPZL2	R.VLEAVN#GTDAR.L	39	-0.04	2.293	1000	RVLEAVNGTDARL	MPZL2_HUMAN Myelin protein zero-like protein 2
O60487	MPZL2	K.LQFDDN#GTYTCQVK.N	118	-5.67	2.774	1000	KLQFDDNGTYTCQ	MPZL2_HUMAN Myelin protein zero-like protein 2
O60507	TPST1	K.FLQIPWN#HSVLHHEEM*IGK.A	262	-1.88	1.933	1000	FLQIPWNHSVLHH	TPST1_HUMAN Protein-tyrosine sulfotransferase 1
O60512	B4GALT3	R.QQLAYGIYVIHQAGN#GTFNR.A	166	0.68	3.587	22.011	VIHQAGNGTFNRA	B4GT3_HUMAN Beta-1,4-galactosyltransferase 3
O60512	B4GALT3	R.ELGPLYTN#ITADIGTDPR.G	337	-0.51	4.808	1000	LGPLYTNITADIG	B4GT3_HUMAN Beta-1,4-galactosyltransferase 3
O60512	B4GALT3	R.RPPARPGPLSTAN#HTALR.G	385	-0.74	2.86	1000	GPLSTANHTALRG	B4GT3_HUMAN Beta-1,4-galactosyltransferase 3
O60513	B4GALT4	K.HLVVGRN#STGYR.L	220	-0.57	2.38	1000	HLVVGRNSTGYRL	B4GT4_HUMAN Beta-1,4-galactosyltransferase 4
O60568	PLOD3	R.SAEFFN#YTVR.T	63	-1.04	1.719	1000	RSAEFFNYTVRTL	PLOD3_HUMAN Procollagen-lysine,2-oxoglutarate 5-dioxygenase 3
O60568	PLOD3	R.YDTEHLHPDLWQIFDNPVDWKEQYIHEN#YSR.A	548	-0.93	4.732	81.594	EQYIHENYSRALE	PLOD3_HUMAN Procollagen-lysine,2-oxoglutarate 5-dioxygenase 3
O60603	TLR2	K.SIQN#VSHLILHMK.Q	199	-0.72	1.619	1000	SLKSIQNVSHLIL	TLR2_HUMAN Toll-like receptor 2
O60603	TLR2	K.N#LTNIDISK.N	414	0.97	2.102	42.098	TLLTLKNLTNIDI	TLR2_HUMAN Toll-like receptor 2
O60609	GFRA3	R.N#SSLIGCMCHR.R	95	1.08	2.094	1000	AAQQLRNSSLIGC	GFRA3_HUMAN GDNF family receptor alpha-3
O60635	TSPAN1	K.KDYGSQEDFTQVWN#TTMK.G	141	-1.91	4.443	1000	DFTQVWNTTMKGL	TSN1_HUMAN Tetraspanin-1
O60635	TSPAN1	K.CCGFTN#YTDFEDSPYFK.E	154	-2.17	2.117	1000	KCCGFTNYTDFED	TSN1_HUMAN Tetraspanin-1
O60635	TSPAN1	K.ENSAFPPFCCNDN#VTN#TANETCTK.Q	178	2.26	3.871	6.591	PFCCNDNVTNTAN	TSN1_HUMAN Tetraspanin-1
O60635	TSPAN1	K.ENSAFPPFCCNDNVTNTAN#ETCTK.Q	184	-3.16	3.585	27.055	NVTNTANETCTKQ	TSN1_HUMAN Tetraspanin-1
O60637	TSPAN3	K.TYN#GTNPDAASR.A	127	-0.2	2.675	53.534	KVYKTYNGTNPDA	TSN3_HUMAN Tetraspanin-3
O60637	TSPAN3	R.QLHCCGIHN#YSDWENTDWFK.E	152	0.36	3.786	45.026	HCCGIHNYSDWEN	TSN3_HUMAN Tetraspanin-3
O60637	TSPAN3	K.N#QSVPLSCCR.E	167	0.66	2.051	1000	WFKETKNQSVPLS	TSN3_HUMAN Tetraspanin-3
O60637	TSPAN3	R.ETASN#CN#GSLAHPSDLYAEGCEALVVKK.L	183	5.67	3.453	1000	ETASNCNGSLAHP	TSN3_HUMAN Tetraspanin-3
O60656	UGT1A9	R.YTGTRPSNLAN#NTILVK.W	344	-1.02	3.355	24.243	RPSNLANNTILVK	UD19_HUMAN UDP-glucuronosyltransferase 1-9
O60858	TRIM13	K.GCLSN#FSSYLTK.T	353	-0.8	2.596	1000	WKGCLSNFSSYLT	TRI13_HUMAN E3 ubiquitin-protein ligase TRIM13
O60896	RAMP3	R.QFFSN#CTVDR.V	103	0.26	2.632	1000	HRQFFSNCTVDRV	RAMP3_HUMAN Receptor activity-modifying protein 3
O60909	B4GALT2	R.QPLFTN#ITVDIGRPPSWPPR.G	357	0.75	2.081	1000	RQPLFTNITVDIG	B4GT2_HUMAN Beta-1,4-galactosyltransferase 2
O60911	CTSV	K.YRPENSVAN#DTGFTVVAPGK.E	221	-0.91	5.092	44.278	PENSVANDTGFTV	CATL2_HUMAN Cathepsin L2
O60911	CTSV	K.NLDHGVLVVGYGFEGANSN#NSK.Y	292	-1.96	3.385	7.71	FEGANSNNSKYWL	CATL2_HUMAN Cathepsin L2
O75054	IGSF3	R.TEGSHITIWCN#VSGYQGPSEQNFQWSIYLPSSPER.E	43	-1.78	2.404	8.745	HITIWCNVSGYQG	IGSF3_HUMAN Immunoglobulin superfamily member 3
O75054	IGSF3	R.VQGN#STLLHITDLQAR.D	101	-3.46	3.336	1000	IERVQGNSTLLHI	IGSF3_HUMAN Immunoglobulin superfamily member 3
O75054	IGSF3	R.KNYN#NTWTR.L	655	0.56	2.487	24.437	LWRKNYNNTWTRL	IGSF3_HUMAN Immunoglobulin superfamily member 3
O75054	IGSF3	R.TLTLVENKPIQLN#CSVK.S	700	-0.58	3.355	110.633	NKPIQLNCSVKSQ	IGSF3_HUMAN Immunoglobulin superfamily member 3
O75054	IGSF3	R.LSQAQGN#LSVLETR.Q	825	-1.41	2.98	1000	LSQAQGNLSVLET	IGSF3_HUMAN Immunoglobulin superfamily member 3
O75054	IGSF3	R.QVQLECVVLN#R.T	842	-0.44	2.463	1000	LECVVLNRTSITS	IGSF3_HUMAN Immunoglobulin superfamily member 3
O75054	IGSF3	R.AEDTAGQTALTVM*RPDASLQVDTVVPN#ATVSEK.A	961	-2.84	4.232	1000	VDTVVPNATVSEK	IGSF3_HUMAN Immunoglobulin superfamily member 3
O75054	IGSF3	R.LTVLQASPQDTGN#YSCHVEEWLPSPQK.E	1077	-2.06	4.106	1000	SPQDTGNYSCHVE	IGSF3_HUMAN Immunoglobulin superfamily member 3
O75063	FAM20B	R.TEIKPVATEQLLSTFLTVGN#NTCFYGK.C	193	1.33	4.562	19.843	TFLTVGNNTCFYG	XYLK_HUMAN Glycosaminoglycan xylosylkinase
O75063	FAM20B	R.TEIKPVATEQLLSTFLTVGNN#TCFYGK.C	194	0.55	2.627	0	FLTVGNNTCFYGK	XYLK_HUMAN Glycosaminoglycan xylosylkinase
O75071	EFCAB14	K.VWIN#ITEMNK.Q	153	-0.98	2.376	26.927	LNKVWINITEMNK	EFC14_HUMAN EF-hand calcium-binding domain-containing protein 14
O75071	EFCAB14	K.ETPGSNQIIPSPSATSELDN#K.T	256	0.36	3.074	89.296	ATSELDNKTHSEN	EFC14_HUMAN EF-hand calcium-binding domain-containing protein 14
O75071	EFCAB14	K.LEGM*N#ETVSN#LTQR.V	296	-4.46	3.07	1000	LKLEGMNETVSNL	EFC14_HUMAN EF-hand calcium-binding domain-containing protein 14
O75071	EFCAB14	K.LEGM*N#ETVSN#LTQR.V	301	-4.46	3.07	1000	MNETVSNLTQRVN	EFC14_HUMAN EF-hand calcium-binding domain-containing protein 14
O75071	EFCAB14	K.KAN#LSFSMMGDR.S	324	-4.01	2.264	1000	KVEKKANLSFSMM	EFC14_HUMAN EF-hand calcium-binding domain-containing protein 14
O75071	EFCAB14	K.RQSLDQVTN#RTDTVK.I	347	0.02	3.591	1000	SLDQVTNRTDTVK	EFC14_HUMAN EF-hand calcium-binding domain-containing protein 14
O75074	LRP3	R.SAGHGFN#ATYQVK.G	359	1.03	2.485	1000	SAGHGFNATYQVK	LRP3_HUMAN Low-density lipoprotein receptor-related protein 3
O75084	FZD7	K.GISVPDHGFCQPISIPLCTDIAYN#QTILPNLLGHTNQEDAGLEVHQFYPLVK.V	63	-0.62	3.844	3.494	CTDIAYNQTILPN	FZD7_HUMAN Frizzled-7
O75095	MEGF6	K.RCPAGFQGEDCGQECPVGTFGVN#CSSSCSCGGAPCHGVTGQCR.C	739	2.35	5.18	1000	VGTFGVNCSSSCS	MEGF6_HUMAN Multiple epidermal growth factor-like domains protein 6
O75095	MEGF6	R.NGGLCHASN#GSCSCGLGWTGR.H	1317	-0.51	5.338	93.045	GLCHASNGSCSCG	MEGF6_HUMAN Multiple epidermal growth factor-like domains protein 6
O75095	MEGF6	R.YGAACHLECSCHNN#STCEPATGTCR.C	1353	1.69	6.263	30.835	ECSCHNNSTCEPA	MEGF6_HUMAN Multiple epidermal growth factor-like domains protein 6
O75096	LRP4	R.ANLN#GSNVEEVVSTGLESPGGLAVDWVHDK.L	498	-0.71	4.909	19.843	ILRANLNGSNVEE	LRP4_HUMAN Low-density lipoprotein receptor-related protein 4
O75096	LRP4	R.CGDNNGGCTHLCLPSGQN#YTCACPTGFRK.I	719	1.52	3.267	59.367	CLPSGQNYTCACP	LRP4_HUMAN Low-density lipoprotein receptor-related protein 4
O75096	LRP4	R.ADLN#GSNMETVIGR.G	1415	2.67	3.221	53.534	IRRADLNGSNMET	LRP4_HUMAN Low-density lipoprotein receptor-related protein 4
O75096	LRP4	K.VLIN#NSLDEPR.A	1467	1.32	2.839	24.437	CRKVLINNSLDEP	LRP4_HUMAN Low-density lipoprotein receptor-related protein 4
O75129	ASTN2	K.CLKPDSKFN#DTLFGEMLHGYNN#R.T	770	-1.86	5.941	139.433	KPDSKFNDTLFGE	ASTN2_HUMAN Astrotactin-2
O75129	ASTN2	K.CLKPDSKFN#DTLFGEMLHGYNN#R.T	783	-1.86	5.941	9.34	MLHGYNNRTQHVN	ASTN2_HUMAN Astrotactin-2
O75129	ASTN2	R.VVPLYTLIQDN#GTK.E	1020	1.77	2.695	1000	YTLIQDNGTKEAF	ASTN2_HUMAN Astrotactin-2
O75144	ICOSLG	K.TVVTYHIPQN#SSLENVDSR.Y	70	1.24	4.611	97.596	TYHIPQNSSLENV	ICOSL_HUMAN ICOS ligand
O75144	ICOSLG	R.LFN#VTPQDEQK.F	102	-1.38	2.769	1000	FSLRLFNVTPQDE	ICOSL_HUMAN ICOS ligand
O75144	ICOSLG	K.TDNSLLDQALQN#DTVFLNMR.G	186	-1.87	5.495	104.477	LDQALQNDTVFLN	ICOSL_HUMAN ICOS ligand
O75144	ICOSLG	R.TPSVNIGCCIENVLLQQN#LTVGSQTGNDIGERDK.I	225	-0.58	5.314	30.612	NVLLQQNLTVGSQ	ICOSL_HUMAN ICOS ligand
O75179	ANKRD17	K.SSSHLPANSQDVQGYITN#QSPESIVEEAQGK.L	801	2.85	4.721	54.066	VQGYITNQSPESI	ANR17_HUMAN Ankyrin repeat domain-containing protein 17
O75179	ANKRD17	K.VASSSEQEAGSPPVVETTNTRPPN#SSSSSGSSSAHSNQQQPPGSVSQEPRPPLQQSQVPPPEVR.M	2094	5.72	4.373	14.199	TNTRPPNSSSSSG	ANR17_HUMAN Ankyrin repeat domain-containing protein 17
O75179	ANKRD17	K.RPHSVPSSVQLPSTLSTQSACQNSVHPANKPIAPN#FSAPLPFGPFSTLFEN#SPTSAHAFWGGSVVSSQSTPESM*LSGK.S	2244	1.12	4.045	8.825	NKPIAPNFSAPLP	ANR17_HUMAN Ankyrin repeat domain-containing protein 17
O75197	LRP5	R.IEVANLN#GTSR.K	138	0.56	2.608	30.835	IEVANLNGTSRKV	LRP5_HUMAN Low-density lipoprotein receptor-related protein 5
O75197	LRP5	R.AFMN#GSSVEHVVEFGLDYPEGMAVDWMGK.N	705	0.29	3.876	1000	ISRAFMNGSSVEH	LRP5_HUMAN Low-density lipoprotein receptor-related protein 5
O75197	LRP5	R.CGCASHYTLDPSSRN#CSPPTTFLLFSQK.S	940	-0.27	2.677	1000	LDPSSRNCSPPTT	LRP5_HUMAN Low-density lipoprotein receptor-related protein 5
O75326	SEMA7A	K.IYYFFREDNPDKNPEAPLN#VSR.V	258	0.36	3.303	66.299	NPEAPLNVSRVAQ	SEM7A_HUMAN Semaphorin-7A
O75356	ENTPD5	R.GYLTSFEM*FN#STYK.L	232	-0.98	3.11	1000	TSFEMFNSTYKLY	ENTP5_HUMAN Ectonucleoside triphosphate diphosphohydrolase 5
O75381	PEX14	K.SPSPSSPAAVNHHSSSDISPVSN#ESTSSSPGK.E	269	9.12	4.525	12.922	DISPVSNESTSSS	PEX14_HUMAN Peroxisomal membrane protein PEX14
O75462	CRLF1	R.VLN#ASTLALALANLN#GSR.Q	92	-0.37	4.725	177.905	ELSRVLNASTLAL	CRLF1_HUMAN Cytokine receptor-like factor 1
O75462	CRLF1	R.VLN#ASTLALALANLN#GSR.Q	104	-0.37	4.725	48.874	LALANLNGSRQRS	CRLF1_HUMAN Cytokine receptor-like factor 1
O75462	CRLF1	R.WTPGAHGETFLHTN#YSLK.Y	168	-2.17	1.903	1000	ETFLHTNYSLKYK	CRLF1_HUMAN Cytokine receptor-like factor 1
O75462	CRLF1	K.VVDDVSN#QTSCR.L	292	-0.1	3.568	1000	VVDDVSNQTSCRL	CRLF1_HUMAN Cytokine receptor-like factor 1
O75487	GPC4	K.FWSSLPSN#VCNDER.M	406	-0.86	2.199	13.38	WSSLPSNVCNDER	GPC4_HUMAN Glypican-4
O75493	CA11	R.HVSFLPAPRPVVN#VSGGPLLYSHR.L	118	-0.53	4.3	1000	APRPVVNVSGGPL	CAH11_HUMAN Carbonic anhydrase-related protein 11
O75493	CA11	R.ALN#ITSLQMHSLR.L	260	-0.48	2.018	1000	LIDRALNITSLQM	CAH11_HUMAN Carbonic anhydrase-related protein 11
O75503	CLN5	K.EN#GTLVQVATISGNMFNQMAK.W	178	-0.87	2.966	69.383	DVHWKENGTLVQV	CLN5_HUMAN Ceroid-lipofuscinosis neuronal protein 5
O75503	CLN5	K.WVKQDN#ETGIYYETWNVK.A	203	-0.26	4.761	197.654	KWVKQDNETGIYY	CLN5_HUMAN Ceroid-lipofuscinosis neuronal protein 5
O75503	CLN5	R.IFLYSGEPTYLGN#ETSVFGPTGN#K.T	271	-1.16	4.585	1000	EPTYLGNETSVFG	CLN5_HUMAN Ceroid-lipofuscinosis neuronal protein 5
O75503	CLN5	R.IFLYSGEPTYLGN#ETSVFGPTGN#K.T	281	-1.16	4.585	1000	VFGPTGNKTLGLA	CLN5_HUMAN Ceroid-lipofuscinosis neuronal protein 5
O75503	CLN5	K.ITYEEIPLPIRN#K.T	352	-0.45	2.302	1000	IPLPIRNKTLSGL	CLN5_HUMAN Ceroid-lipofuscinosis neuronal protein 5
O75509	TNFRSF21	K.CPAGTYVSEHCTN#TSLR.V	82	0.61	3.039	1000	VSEHCTNTSLRVC	TNR21_HUMAN Tumor necrosis factor receptor superfamily member 21
O75509	TNFRSF21	K.LPCAALTDRECTCPPGMFQSN#ATCAPHTVCPVGWGVRK.K	141	1.91	4.344	1000	PGMFQSNATCAPH	TNR21_HUMAN Tumor necrosis factor receptor superfamily member 21
O75509	TNFRSF21	K.VLSSIQEGTVPDN#TSSAR.G	278	-1.15	3.209	1000	EGTVPDNTSSARG	TNR21_HUMAN Tumor necrosis factor receptor superfamily member 21
O75581	LRP6	K.RTEFN#KTESVQNVVVSGLLSPDGLACDWLGEK.L	81	1.04	4.453	22.492	IKRTEFNKTESVQ	LRP6_HUMAN Low-density lipoprotein receptor-related protein 6
O75629	CREG1	K.VN#ETEM*DIAK.H	160	-0.03	2.656	1000	GTVTKVNETEMDI	CREG1_HUMAN Protein CREG1
O75629	CREG1	K.LN#ITNIWVLDYFGGPK.I	193	3.56	4.852	42.098	WFFAKLNITNIWV	CREG1_HUMAN Protein CREG1
O75718	CRTAP	R.N#CSAAPQPEPAAGLASYPELR.L	87	-1.52	3.864	1000	EAFCHRNCSAAPQ	CRTAP_HUMAN Cartilage-associated protein
O75718	CRTAP	R.DTWGLSDEHFQPRPEAVQFFN#VTTLQK.E	363	-3.72	3.209	1000	EAVQFFNVTTLQK	CRTAP_HUMAN Cartilage-associated protein
O75752	B3GALNT1	R.EHSN#CSHQNPFLVILVTSHPSDVK.A	72	0.23	4.45	3.3	TLREHSNCSHQNP	B3GL1_HUMAN UDP-GalNAc:beta-1,3-N-acetylgalactosaminyltransferase 1
O75752	B3GALNT1	R.QDFLDTYNN#LTLK.T	154	0.41	4.282	9.34	FLDTYNNLTLKTI	B3GL1_HUMAN UDP-GalNAc:beta-1,3-N-acetylgalactosaminyltransferase 1
O75752	B3GALNT1	K.YLLNLN#HSEK.F	198	-0.38	2.8	17.009	KYLLNLNHSEKFF	B3GL1_HUMAN UDP-GalNAc:beta-1,3-N-acetylgalactosaminyltransferase 1
O75752	B3GALNT1	K.FFTGYPLIDN#YSYR.G	212	-2.77	2.819	1000	GYPLIDNYSYRGF	B3GL1_HUMAN UDP-GalNAc:beta-1,3-N-acetylgalactosaminyltransferase 1
O75752	B3GALNT1	K.EIITFWQVMLRN#TTCHY.-	326	3.23	2.401	1000	WQVMLRNTTCHY	B3GL1_HUMAN UDP-GalNAc:beta-1,3-N-acetylgalactosaminyltransferase 1
O75882	ATRN	K.ISN#SSDTVECECSENWK.G	264	-0.35	5.447	170.167	GECKISNSSDTVE	ATRN_HUMAN Attractin
O75882	ATRN	R.GCSCFSDWQGPGCSVPVPAN#QSFWTR.E	325	0.24	3.642	1000	SVPVPANQSFWTR	ATRN_HUMAN Attractin
O75882	ATRN	R.EWLPLN#R.S	383	-0.49	1.389	1000	REWLPLNRSVNNV	ATRN_HUMAN Attractin
O75882	ATRN	K.IYMYGGKIDSTGN#VTNELR.V	416	0.97	4.164	37.54	KIDSTGNVTNELR	ATRN_HUMAN Attractin
O75882	ATRN	R.VFHIHN#ESWVLLTPK.A	428	-0.31	4.58	1000	RVFHIHNESWVLL	ATRN_HUMAN Attractin
O75882	ATRN	K.RTLDHDRCDQHTDCYSCTANTN#DCHWCNDHCVPRNHSCSEGQISIFR.Y	718	-1.95	2.778	2.821	SCTANTNDCHWCN	ATRN_HUMAN Attractin
O75882	ATRN	R.N#HSCSEGQISIFR.Y	731	-0.9	2.616	1000	DHCVPRNHSCSEG	ATRN_HUMAN Attractin
O75882	ATRN	K.AATCINPLN#GSVCERPAN#HSAK.Q	914	1.22	3.613	37.54	TCINPLNGSVCER	ATRN_HUMAN Attractin
O75882	ATRN	K.AATCINPLN#GSVCERPAN#HSAK.Q	923	1.22	3.613	73.616	VCERPANHSAKQC	ATRN_HUMAN Attractin
O75882	ATRN	K.MPSQAPTGNFYPQPLLN#SSMCLEDSRYN#WSFIHCPACQCN#GHSK.C	1043	0.69	3.677	45.598	YPQPLLNSSMCLE	ATRN_HUMAN Attractin
O75882	ATRN	R.YN#WSFIHCPACQCNGHSK.C	1054	-2.13	4.408	132.25	LEDSRYNWSFIHC	ATRN_HUMAN Attractin
O75882	ATRN	K.CIN#QSICEK.C	1073	-0.68	2.127	1000	GHSKCINQSICEK	ATRN_HUMAN Attractin
O75882	ATRN	R.DLDMFIN#ASK.N	1198	0.84	1.606	1000	DLDMFINASKNFN	ATRN_HUMAN Attractin
O75899	GABBR2	K.VGEYNAVADTLEIIN#DTIR.F	453	0.93	5.559	197.654	DTLEIINDTIRFQ	GABR2_HUMAN Gamma-aminobutyric acid type B receptor subunit 2
O75954	TSPAN9	R.CCM*ENSQGCGRN#ATTPLWR.T	180	0.24	2.085	29.667	SQGCGRNATTPLW	TSN9_HUMAN Tetraspanin-9
O75976	CPD	K.DSITGSGLEN#ATISVAGIN#HNITTGR.F	399	0.46	4.325	78.616	TGSGLENATISVA	CBPD_HUMAN Carboxypeptidase D
O75976	CPD	K.DSITGSGLEN#ATISVAGINHN#ITTGR.F	410	-8.14	3.866	30.835	VAGINHNITTGRF	CBPD_HUMAN Carboxypeptidase D
O75976	CPD	R.RFANEYPN#ITR.L	522	-0.37	3.574	97.748	FANEYPNITRLYS	CBPD_HUMAN Carboxypeptidase D
O75976	CPD	K.SQEGDSISVIGRN#NSNNFDLNR.N	626	0.52	3.089	24.437	ISVIGRNNSNNFD	CBPD_HUMAN Carboxypeptidase D
O75976	CPD	R.GILN#ATISVAEINHPVTTYK.T	811	0.86	3.564	124.922	DGRGILNATISVA	CBPD_HUMAN Carboxypeptidase D
O75976	CPD	K.SEGAIQVN#FTLVR.S	867	-0.31	4.066	1000	EGAIQVNFTLVRS	CBPD_HUMAN Carboxypeptidase D
O75976	CPD	R.GLVM*NYPHITN#LTNLGQSTEYR.H	955	-1.73	3.793	37.54	NYPHITNLTNLGQ	CBPD_HUMAN Carboxypeptidase D
O75976	CPD	R.HIWSLEISNKPN#VSEPEEPK.I	978	-1.79	4.231	33.657	EISNKPNVSEPEE	CBPD_HUMAN Carboxypeptidase D
O75976	CPD	R.GKDLDTDFTNN#ASQPETK.A	1070	-6.71	3.987	0	DTDFTNNASQPET	CBPD_HUMAN Carboxypeptidase D
O75976	CPD	K.HLASLYANNHPSMHMGQPSCPN#KSDENIPGGVM*R.G	1142	3.17	4.926	49.312	GQPSCPNKSDENI	CBPD_HUMAN Carboxypeptidase D
O76024	WFS1	K.VYN#STLTWQQYGALCGPR.A	661	-3.22	4.455	1000	EGMKVYNSTLTWQ	WFS1_HUMAN Wolframin
O76024	WFS1	R.CLYGEAYPACSPGN#TSTAEEELCR.L	746	-1.59	4.747	1000	PACSPGNTSTAEE	WFS1_HUMAN Wolframin
O76061	STC2	R.LSLQNTAEIQHCLVNAGDVGCGVFECFENN#SCEIR.G	74	-0.95	5.592	7.71	FECFENNSCEIRG	STC2_HUMAN Stanniocalcin-2
O76082	SLC22A5	R.VPDAAN#LSSAWRN#HTVPLR.L	57	-0.38	3.76	1000	RVPDAANLSSAWR	S22A5_HUMAN Solute carrier family 22 member 5
O76082	SLC22A5	R.VPDAAN#LSSAWRN#HTVPLR.L	64	-0.38	3.76	1000	LSSAWRNHTVPLR	S22A5_HUMAN Solute carrier family 22 member 5
O76082	SLC22A5	R.YRLATIAN#FSALGLEPGR.D	91	0.47	3.667	1000	RLATIANFSALGL	S22A5_HUMAN Solute carrier family 22 member 5
O94856	NFASC	K.QIVENFSPN#QTK.F	988	-2.5	2.987	31.275	VENFSPNQTKFTV	NFASC_HUMAN Neurofascin
O94886	TMEM63A	R.EQLGLGDRPN#DSYCYNSAK.N	28	1.47	4.527	104.477	GLGDRPNDSYCYN	TM63A_HUMAN Transmembrane protein 63A
O94898	LRIG2	K.YLN#LSNNR.I	173	-0.58	1.772	37.54	MQLKYLNLSNNRI	LRIG2_HUMAN Leucine-rich repeats and immunoglobulin-like domains protein 2
O94898	LRIG2	K.ELILN#TSSLLCDCHLK.W	441	-1.14	3.627	1000	LKELILNTSSLLC	LRIG2_HUMAN Leucine-rich repeats and immunoglobulin-like domains protein 2
O94898	LRIG2	R.LN#WTKDDGPLLVTER.H	728	-1.14	4.315	1000	SPAPRLNWTKDDG	LRIG2_HUMAN Leucine-rich repeats and immunoglobulin-like domains protein 2
O94901	SUN1	R.N#VTHHVSVTK.Q	588	0.19	2.867	1000	QLQILRNVTHHVS	SUN1_HUMAN SUN domain-containing protein 1
O94905	ERLIN2	R.IEVVNFLVPNAVYDIVKN#YTADYDK.A	106	3.23	4.365	33.19	VYDIVKNYTADYD	ERLN2_HUMAN Erlin-2
O94910	LPHN1	R.GPDLSN#CTSPWVN#QVAQK.I	531	1.38	3.673	1000	RGPDLSNCTSPWV	LPHN1_HUMAN Latrophilin-1
O94910	LPHN1	K.DMN#ATEQVHTATM*LLDVLEEGAFLLADNVREPAR.F	640	-1.11	3.786	122.467	ESWKDMNATEQVH	LPHN1_HUMAN Latrophilin-1
O94910	LPHN1	K.NHFNAN#CSFWNYSER.S	801	-0.61	4.861	48.874	KNHFNANCSFWNY	LPHN1_HUMAN Latrophilin-1
O94910	LPHN1	K.NHFNAN#CSFWN#YSER.S	806	-1.29	4.703	109.529	ANCSFWNYSERSM	LPHN1_HUMAN Latrophilin-1
O94923	GLCE	K.N#LTEKPPHIEVYETAEDRDK.N	225	-0.8	3.47	1000	LSHYSKNLTEKPP	GLCE_HUMAN D-glucuronyl C5-epimerase
O95084	PRSS23	K.QYLSYETLYAN#GSR.T	93	-3.29	2.739	1000	YETLYANGSRTET	PRS23_HUMAN Serine protease 23
O95084	PRSS23	R.GAN#DSTSAMPEQM*K.F	207	-0.16	3.367	1000	DGGRGANDSTSAM	PRS23_HUMAN Serine protease 23
O95158	NXPH4	R.AWSWAWPTN#HTGALAR.A	72	-1.72	4.361	1000	SWAWPTNHTGALA	NXPH4_HUMAN Neurexophilin-4
O95180	CACNA1H	R.NNN#LTFLRPYYQTEEGEENPFICSSR.R	271	-0.07	4.791	12.218	AFVRNNNLTFLRP	CAC1H_HUMAN Voltage-dependent T-type calcium channel subunit alpha-1H
O95185	UNC5C	R.LSDTAN#YTCVAK.N	236	0.31	4.002	1000	RLSDTANYTCVAK	UNC5C_HUMAN Netrin receptor UNC5C
O95185-2	UNC5C	K.N#CTDGLCMQSFIYPISTEQR.T	361	-3.09	3.88	1000	LVLQSKNCTDGLC	UNC5C_HUMAN Isoform 2 of Netrin receptor UNC5C
O95274	LYPD3	R.CNAKLN#LTSR.A	118	-0.98	2.247	59.298	RCNAKLNLTSRAL	LYPD3_HUMAN Ly6/PLAUR domain-containing protein 3
O95274	LYPD3	R.ALDPAGN#ESAYPPN#GVECYSCVGLSR.E	129	5.28	3.292	1000	ALDPAGNESAYPP	LYPD3_HUMAN Ly6/PLAUR domain-containing protein 3
O95274	LYPD3	R.EACQGTSPPVVSCYN#ASDHVYK.G	163	-0.98	2.084	1000	PVVSCYNASDHVY	LYPD3_HUMAN Ly6/PLAUR domain-containing protein 3
O95274	LYPD3	K.GCFDGN#VTLTAAN#VTVSLPVR.G	176	-2.03	4.336	1000	KGCFDGNVTLTAA	LYPD3_HUMAN Ly6/PLAUR domain-containing protein 3
O95274	LYPD3	K.GCFDGN#VTLTAAN#VTVSLPVR.G	183	-2.03	4.336	1000	VTLTAANVTVSLP	LYPD3_HUMAN Ly6/PLAUR domain-containing protein 3
O95297	MPZL1	K.EIFVAN#GTQGK.L	50	-0.2	1.926	1000	KEIFVANGTQGKL	MPZL1_HUMAN Myelin protein zero-like protein 1
O95297	MPZL1	K.DASINIENMQFIHN#GTYICDVK.N	130	-1.76	4.08	45.026	NMQFIHNGTYICD	MPZL1_HUMAN Myelin protein zero-like protein 1
O95302	FKBP9	R.YHYN#GTFLDGTLFDSSHNR.M	174	0.01	4.75	205.562	FVRYHYNGTFLDG	FKBP9_HUMAN Peptidyl-prolyl cis-trans isomerase FKBP9
O95302	FKBP9	R.YHYN#GTLLDGTLFDSSYSR.N	286	-6.97	4.428	1000	FLRYHYNGTLLDG	FKBP9_HUMAN Peptidyl-prolyl cis-trans isomerase FKBP9
O95302	FKBP9	K.YHYN#ASLLDGTLLDSTWNLGK.T	397	-1.09	6.601	315.686	YLKYHYNASLLDG	FKBP9_HUMAN Peptidyl-prolyl cis-trans isomerase FKBP9
O95347	SMC2	R.TEVNGFDPLFNAITGLN#GSGK.S	34	-0.6	3.431	49.097	NAITGLNGSGKSN	SMC2_HUMAN Structural maintenance of chromosomes protein 2
O95427	PIGN	K.ENPVEFDSLFN#ESK.Y	128	-0.1	2.963	91.093	EFDSLFNESKYTW	PIGN_HUMAN GPI ethanolamine phosphate transferase 1
O95461	LARGE	R.AGIVAGN#SSECGQQPVVEK.C	122	-0.39	4.301	1000	AGIVAGNSSECGQ	LARGE_HUMAN Glycosyltransferase-like protein LARGE1
O95461	LARGE	K.CETIHVAIVCAGYN#ASRDVVTLVK.S	148	-1.14	3.519	1000	IVCAGYNASRDVV	LARGE_HUMAN Glycosyltransferase-like protein LARGE1
O95477	ABCA1	R.YPTPGEAPGVVGNFN#K.S	98	4.54	3.932	30.835	GVVGNFNKSIVAR	ABCA1_HUMAN ATP-binding cassette sub-family A member 1
O95477	ABCA1	K.LQDFLVDN#ETFSGFLYHN#LSLPK.S	151	-1.99	3.693	1000	QDFLVDNETFSGF	ABCA1_HUMAN ATP-binding cassette sub-family A member 1
O95477	ABCA1	K.LQDFLVDN#ETFSGFLYHN#LSLPK.S	161	-1.99	3.693	1000	SGFLYHNLSLPKS	ABCA1_HUMAN ATP-binding cassette sub-family A member 1
O95477	ABCA1	K.VFLQGYQLHLTSLCN#GSK.S	196	-0.75	5.29	1000	HLTSLCNGSKSEE	ABCA1_HUMAN ATP-binding cassette sub-family A member 1
O95477	ABCA1	R.TLN#STSPFPSK.E	244	-0.06	2.429	1000	PILRTLNSTSPFP	ABCA1_HUMAN ATP-binding cassette sub-family A member 1
O95477	ABCA1	K.HPEDVQSSN#GSVYTWR.E	478	-0.26	3.128	1000	EDVQSSNGSVYTW	ABCA1_HUMAN ATP-binding cassette sub-family A member 1
O95477	ABCA1	R.EAFN#ETNQAIR.T	489	-2.6	2.903	37.54	TWREAFNETNQAI	ABCA1_HUMAN ATP-binding cassette sub-family A member 1
O95477	ABCA1	K.LEPIATEVWLIN#K.S	521	-1.13	3.732	1000	TEVWLINKSMELL	ABCA1_HUMAN ATP-binding cassette sub-family A member 1
O95477	ABCA1	R.KQNTADILQDLTGRN#ISDYLVK.T	1504	-0.09	2.666	56.872	QDLTGRNISDYLV	ABCA1_HUMAN ATP-binding cassette sub-family A member 1
O95477	ABCA1	K.GENPSHYGITAFNHPLN#LTK.Q	1637	0.17	3.341	36.556	AFNHPLNLTKQQL	ABCA1_HUMAN ATP-binding cassette sub-family A member 1
O95479	H6PD	R.NIN#SSCRPGPGAWLR.V	157	0.07	2.058	14.966	DIARNINSSCRPG	G6PE_HUMAN GDH/6PGL endoplasmic bifunctional protein
O95479	H6PD	R.DVLQNHLTEVLTLVAM*ELPHN#VSSAEAVLR.H	282	-0.65	6.998	163.117	AMELPHNVSSAEA	G6PE_HUMAN GDH/6PGL endoplasmic bifunctional protein
O95490	LPHN2	K.GPDLSN#CTSHWVNQLAQK.I	520	-0.1	3.049	75.738	KGPDLSNCTSHWV	LPHN2_HUMAN Latrophilin-2
O95502	NPTXR	R.ALPGGADN#ASVASGAAASPGPQR.S	42	-0.24	3.653	1000	LPGGADNASVASG	NPTXR_HUMAN Neuronal pentraxin receptor
O95502	NPTXR	R.VN#LSAAPAPVSAVPTGLHSK.M	216	-1.22	3.393	1000	ELPARVNLSAAPA	NPTXR_HUMAN Neuronal pentraxin receptor
O95633	FSTL3	R.AECCASGNIDTAWSN#LTHPGNK.I	73	4.91	3.522	44.278	IDTAWSNLTHPGN	FSTL3_HUMAN Follistatin-related protein 3
O95633	FSTL3	R.AAPCPVPSSPGQELCGNNN#VTYISSCHM*R.Q	215	-2.68	2.85	6.591	ELCGNNNVTYISS	FSTL3_HUMAN Follistatin-related protein 3
O95754	SEMA4F	R.FAVPHTYN#YSVLLVDPASHTLYVGAR.D	64	3.27	4.659	1000	AVPHTYNYSVLLV	SEM4F_HUMAN Semaphorin-4F
O95857	TSPAN13	R.NLN#CCGFR.S	127	0.5	2.151	36.655	DIQRNLNCCGFRS	TSN13_HUMAN Tetraspanin-13
O95857	TSPAN13	R.NLNCCGFRSVNPN#DTCLASCVK.S	137	-0.29	4.283	44.278	FRSVNPNDTCLAS	TSN13_HUMAN Tetraspanin-13
O95858	TSPAN15	R.N#TTEVVNTMCGYK.T	189	-5.64	2.274	93.045	YTCCIRNTTEVVN	TSN15_HUMAN Tetraspanin-15
O95897	OLFM2	K.VQN#VSQSMEVLELR.T	74	-1.08	3.723	1000	LMEKVQNVSQSME	NOE2_HUMAN Noelin-2
O95897	OLFM2	K.GQNFIQHLLPQPWAGTGHVVYN#GSLFYNK.Y	275	1.67	3.808	40.362	TGHVVYNGSLFYN	NOE2_HUMAN Noelin-2
O95980	RECK	K.AVENYCASISPQLIHCVNN#YTQSYPMR.N	200	-0.75	3.497	7.71	LIHCVNNYTQSYP	RECK_HUMAN Reversion-inducing cysteine-rich protein with Kazal motifs
O96005	CLPTM1	R.SAVVAAGGGSSGQVTSN#GSIGR.D	28	1.03	5.313	1000	SGQVTSNGSIGRD	CLPT1_HUMAN Cleft lip and palate transmembrane protein 1
O96005	CLPTM1	K.RAEDYGPVEVISHWHPN#ITIN#IVDDHTPWVK.G	241	3.47	4.096	1000	ISHWHPNITINIV	CLPT1_HUMAN Cleft lip and palate transmembrane protein 1
O96005	CLPTM1	K.DYYPIN#ESLASLPLR.V	295	-0.35	4.264	1000	KDYYPINESLASL	CLPT1_HUMAN Cleft lip and palate transmembrane protein 1
O96014	WNT11	K.TPSALALN#QTQHCK.Q	40	-0.77	2.551	1000	PSALALNQTQHCK	WNT11_HUMAN Protein Wnt-11
O96014	WNT11	R.WN#CSSIELAPNYLLDLER.G	90	-1.48	3.121	80.999	FADMRWNCSSIEL	WNT11_HUMAN Protein Wnt-11
O96014	WNT11	R.WGGCADN#LSYGLLMGAK.F	160	-3.07	4.565	1000	WGGCADNLSYGLL	WNT11_HUMAN Protein Wnt-11
O96014	WNT11	K.TSN#GSDSCDLMCCGR.G	304	0.51	3.064	1000	QCNKTSNGSDSCD	WNT11_HUMAN Protein Wnt-11
P00450	CP	K.EHEGAIYPDN#TTDFQR.A	138	-2.66	3.774	1000	GAIYPDNTTDFQR	CERU_HUMAN Ceruloplasmin
P00450	CP	K.ELHHLQEQN#VSNAFLDK.G	762	-0.22	4.199	37.54	HHLQEQNVSNAFL	CERU_HUMAN Ceruloplasmin
P00533	EGFR	R.DIVSSDFLSN#MSMDFQNHLGSCQK.C	175	-1.6	2.714	22.529	SSDFLSNMSMDFQ	EGFR_HUMAN Epidermal growth factor receptor
P00533	EGFR	K.CDPSCPN#GSCWGAGEENCQK.L	196	2.66	4.769	142.629	CDPSCPNGSCWGA	EGFR_HUMAN Epidermal growth factor receptor
P00533	EGFR	K.DSLSIN#ATNIK.H	352	0.73	2.319	37.54	KDSLSINATNIKH	EGFR_HUMAN Epidermal growth factor receptor
P00533	EGFR	K.N#CTSISGDLHILPVAFRGDSFTHTPPLDPQELDILK.T	361	-0.61	3.197	1000	NIKHFKNCTSISG	EGFR_HUMAN Epidermal growth factor receptor
P00533	EGFR	R.EFVEN#SECIQCHPECLPQAMN#ITCTGRGPDN#CIQCAHYIDGPHCVK.T	568	-3.29	3.698	1000	CLPQAMNITCTGR	EGFR_HUMAN Epidermal growth factor receptor
P00533	EGFR	K.TCPAGVMGEN#NTLVWK.Y	603	-4.48	2.743	9.34	AGVMGENNTLVWK	EGFR_HUMAN Epidermal growth factor receptor
P00533	EGFR	K.YADAGHVCHLCHPN#CTYGCTGPGLEGCPTN#GPK.I	623	-0.12	2.984	1000	CHLCHPNCTYGCT	EGFR_HUMAN Epidermal growth factor receptor
P00738	HP	K.VVLHPN#YSQVDIGLIK.L	241	-0.02	2.988	1000	KVVLHPNYSQVDI	HPT_HUMAN Haptoglobin
P00750	PLAT	R.GTWSTAESGAECTNWN#SSALAQKPYSGR.R	152	-1.18	2.317	11.015	AECTNWNSSALAQ	TPA_HUMAN Tissue-type plasminogen activator
P00751	CFB	R.SPYYN#VSDEISFHCYDGYTLR.G	122	-5.07	3.912	1000	PRSPYYNVSDEIS	CFAB_HUMAN Complement factor B
P01009	SERPINA1	K.YLGN#ATAIFFLPDEGK.L	271	-0.76	4.678	1000	LMKYLGNATAIFF	A1AT_HUMAN Alpha-1-antitrypsin
P01011	SERPINA3	K.GLKFN#LTETSEAEIHQSFQHLLR.T	106	-1.69	3.061	1000	LKGLKFNLTETSE	AACT_HUMAN Alpha-1-antichymotrypsin
P01011	SERPINA3	R.TLN#QSSDELQLSMGNAMFVK.E	127	-1.06	5.15	187.141	HLLRTLNQSSDEL	AACT_HUMAN Alpha-1-antichymotrypsin
P01011	SERPINA3	K.YTGN#ASALFILPDQDKMEEVEAMLLPETLKR.W	271	-1.17	4.488	1000	ELKYTGNASALFI	AACT_HUMAN Alpha-1-antichymotrypsin
P01024	C3	K.TVLTPATNHMGN#VTFTIPANR.E	85	0.66	2.602	11.721	ATNHMGNVTFTIP	CO3_HUMAN Complement C3
P01033	TIMP1	K.FVGTPEVN#QTTLYQR.Y	53	-3.55	2.881	1000	VGTPEVNQTTLYQ	TIMP1_HUMAN Metalloproteinase inhibitor 1
P01033	TIMP1	R.SHN#RSEEFLIAGK.L	101	0.9	2.696	1000	YFHRSHNRSEEFL	TIMP1_HUMAN Metalloproteinase inhibitor 1
P01130	LDLR	R.LTGSDVNLLAENLLSPEDM*VLFHN#LTQPR.G	657	-0.41	3.723	121.502	DMVLFHNLTQPRG	LDLR_HUMAN Low-density lipoprotein receptor
P01137	TGFB1	R.LASPPSQGEVPPGPLPEAVLALYN#STRDR.V	82	0.53	2.627	1000	AVLALYNSTRDRV	TGFB1_HUMAN Transforming growth factor beta-1
P01137	TGFB1	K.QSTHSIYMFFN#TSELREAVPEPVLLSR.A	136	-0.17	2.958	1000	SIYMFFNTSELRE	TGFB1_HUMAN Transforming growth factor beta-1
P01591	IGJ	R.IIVPLNNREN#ISDPTSPLR.T	71	2.51	2.329	9.34	PLNNRENISDPTS	IGJ_HUMAN Immunoglobulin J chain
P01892	HLA-A	R.GYYN#QSEAGSHTVQR.M	110	-1.44	1.842	1000	TLRGYYNQSEAGS	1A02_HUMAN HLA class I histocompatibility antigen, A-2 alpha chain
P01903	HLA-DRA	K.FTPPVVN#VTWLR.N	143	0.91	1.724	1000	FTPPVVNVTWLRN	DRA_HUMAN HLA class II histocompatibility antigen, DR alpha chain
P01911	HLA-DRB1	R.ECHFFN#GTER.V	48	0.75	1.919	1000	RECHFFNGTERVR	2B1F_HUMAN HLA class II histocompatibility antigen, DRB1-15 beta chain
P02458	COL2A1	R.LLSTEGSQN#ITYHCK.N	1388	-0.05	4.025	1000	STEGSQNITYHCK	CO2A1_HUMAN Collagen alpha-1(II) chain
P02751	FN1	R.GGNSN#GALCHFPFLYNNHN#YTDCTSEGRR.D	430	-0.09	3.03	35.777	FLYNNHNYTDCTS	FINC_HUMAN Fibronectin
P02751	FN1	R.DQCIVDDITYNVN#DTFHK.R	528	0.31	4.51	30.835	DITYNVNDTFHKR	FINC_HUMAN Fibronectin
P02751	FN1	R.HEEGHMLN#CTCFGQGR.G	542	1.43	4.756	1000	EEGHMLNCTCFGQ	FINC_HUMAN Fibronectin
P02751	FN1	K.LDAPTNLQFVN#ETDSTVLVR.W	1007	0.55	4.804	100.207	TNLQFVNETDSTV	FINC_HUMAN Fibronectin
P02786	TFRC	K.KDFEDLYTPVN#GSIVIVR.A	251	-1.44	5.525	1000	DLYTPVNGSIVIV	TFR1_HUMAN Transferrin receptor protein 1
P02786	TFRC	K.FPIVN#AELSFFGHAHLGTGDPYTPGFPSFN#HTQFPPSR.S	317	1.59	4.047	1000	PGFPSFNHTQFPP	TFR1_HUMAN Transferrin receptor protein 1
P02786	TFRC	R.KQNNGAFN#ETLFR.N	727	1.27	3.052	84.609	QNNGAFNETLFRN	TFR1_HUMAN Transferrin receptor protein 1
P02788	LTF	R.TAGWNVPIGTLRPFLN#WTGPPEPIEAAVAR.F	156	4.32	3.949	44.425	TLRPFLNWTGPPE	TRFL_HUMAN Lactotransferrin
P02790	HPX	R.SWPAVGN#CSSALR.W	187	-0.89	3.072	1000	SWPAVGNCSSALR	HEMO_HUMAN Hemopexin
P02794	FTH1	K.NVN#QSLLELHK.L	112	0.45	1.933	27.055	HLEKNVNQSLLEL	FRIH_HUMAN Ferritin heavy chain
P04035	HMGCR	R.WIADPSPQN#STADTSK.V	281	0.56	3.784	1000	ADPSPQNSTADTS	HMDH_HUMAN 3-hydroxy-3-methylglutaryl-coenzyme A reductase
P04062	GBA	R.RMELSMGPIQAN#HTGTGLLLTLQPEQK.F	98	-1.75	4.42	1000	MGPIQANHTGTGL	GLCM_HUMAN Glucosylceramidase
P04062	GBA	R.TYTYADTPDDFQLHN#FSLPEEDTK.L	185	0.36	3.265	1000	DDFQLHNFSLPEE	GLCM_HUMAN Glucosylceramidase
P04062	GBA	R.DLGPTLAN#STHHNVR.L	309	1.62	3.376	81.692	LGPTLANSTHHNV	GLCM_HUMAN Glucosylceramidase
P04066	FUCA1	R.WGQN#CSCHHGGYYNCEDK.F	268	-0.13	4.491	142.629	NDRWGQNCSCHHG	FUCO_HUMAN Tissue alpha-L-fucosidase
P04066	FUCA1	K.N#TTSVWYTSK.G	382	-0.87	2.648	1000	RVQWEKNTTSVWY	FUCO_HUMAN Tissue alpha-L-fucosidase
P04156	PRNP	K.QHTVTTTTKGEN#FTETDVK.M	197	-0.33	2.716	1000	TTTKGENFTETDV	PRIO_HUMAN Major prion protein
P04180	LCAT	K.AELSN#HTRPVILVPGCLGNQLEAK.L	44	-1.57	2.594	47.606	PKAELSNHTRPVI	LCAT_HUMAN Phosphatidylcholine-sterol acyltransferase
P04233	CD74	R.MATPLLMQALPMGALPQGPMQN#ATK.Y	130	3.43	2.233	1000	PQGPMQNATKYGN	HG2A_HUMAN HLA class II histocompatibility antigen gamma chain
P04406	GAPDH	K.IISN#ASCTTNCLAPLAK.V	149	-1.02	3.562	71.753	SLKIISNASCTTN	G3P_HUMAN Glyceraldehyde-3-phosphate dehydrogenase
P04626	ERBB2	R.GTQLFEDNYALAVLDNGDPLNN#TTPVTGASPGGLR.E	125	0.41	4.47	0	NGDPLNNTTPVTG	ERBB2_HUMAN Receptor tyrosine-protein kinase erbB-2
P04626	ERBB2	K.NNQLALTLIDTN#R.S	187	0.34	3.236	142.629	LTLIDTNRSRACH	ERBB2_HUMAN Receptor tyrosine-protein kinase erbB-2
P04626	ERBB2	R.GHCWGPGPTQCVN#CSQFLR.G	530	-2.02	3.946	1000	GPTQCVNCSQFLR	ERBB2_HUMAN Receptor tyrosine-protein kinase erbB-2
P04626	ERBB2	R.HCLPCHPECQPQN#GSVTCFGPEADQCVACAHYKDPPFCVAR.C	571	-0.24	3.675	1000	PECQPQNGSVTCF	ERBB2_HUMAN Receptor tyrosine-protein kinase erbB-2
P04843	RPN1	R.DEIGN#VSTSHLLILDDSVEMEIRPR.F	299	-1.93	2.882	1000	YRDEIGNVSTSHL	RPN1_HUMAN Dolichyl-diphosphooligosaccharide--protein glycosyltransferase subunit 1
P04844	RPN2	R.SNLDPSNVDSLFYAAQASQALSGCEISISN#ETK.D	106	-0.86	4.921	116.576	CEISISNETKDLL	RPN2_HUMAN Dolichyl-diphosphooligosaccharide--protein glycosyltransferase subunit 2
P05026	ATP1B1	R.FKLEWLGN#CSGLNDETYGYK.E	158	-0.4	5.295	126.676	KLEWLGNCSGLND	AT1B1_HUMAN Sodium/potassium-transporting ATPase subunit beta-1
P05026	ATP1B1	R.VLGFKPKPPKN#ESLETYPVMK.Y	193	-1.45	3.761	1000	KPKPPKNESLETY	AT1B1_HUMAN Sodium/potassium-transporting ATPase subunit beta-1
P05026	ATP1B1	K.YLQPLLAVQFTN#LTMDTEIRIECK.A	265	-0.5	3.213	1000	LAVQFTNLTMDTE	AT1B1_HUMAN Sodium/potassium-transporting ATPase subunit beta-1
P05067	APP	R.MN#QSLSLLYNVPAVAEEIQDEVDELLQK.E	542	1.86	3.33	16.144	VIYERMNQSLSLL	A4_HUMAN Amyloid beta A4 protein
P05067	APP	K.EQN#YSDDVLANMISEPR.I	571	-0.48	3.806	71.067	LLQKEQNYSDDVL	A4_HUMAN Amyloid beta A4 protein
P05090	APOD	R.CIQAN#YSLMENGK.I	65	0.68	3.323	123.857	GRCIQANYSLMEN	APOD_HUMAN Apolipoprotein D
P05090	APOD	R.ADGTVNQIEGEATPVN#LTEPAK.L	98	0.79	4.429	126.676	GEATPVNLTEPAK	APOD_HUMAN Apolipoprotein D
P05107	ITGB2	K.LN#FTGPGDPDSIR.C	50	-3.15	2.806	1000	TWCQKLNFTGPGD	ITB2_HUMAN Integrin beta-2
P05107	ITGB2	K.VTLYLRPGQAAAFN#VTFRR.A	116	0.01	3.505	1000	GQAAAFNVTFRRA	ITB2_HUMAN Integrin beta-2
P05107	ITGB2	K.LTN#NSNQFQTEVGK.Q	212	1.04	3.69	9.34	HVLKLTNNSNQFQ	ITB2_HUMAN Integrin beta-2
P05107	ITGB2	R.KDN#NSIICSGLGDCVCGQCLCHTSDVPGK.L	501	-2.39	3.568	7.71	GSCRKDNNSIICS	ITB2_HUMAN Integrin beta-2
P05107	ITGB2	K.N#CSAACPGLQLSNNPVK.G	642	0.2	4.286	114.186	KGPFGKNCSAACP	ITB2_HUMAN Integrin beta-2
P05154	SERPINA5	R.VVGVPYQGN#ATALFILPSEGK.M	262	-0.82	2.485	1000	GVPYQGNATALFI	IPSP_HUMAN Plasma serine protease inhibitor
P05362	ICAM1	R.AN#LTVVLLRGEK.E	145	0.42	1.554	1000	GGAPRANLTVVLL	ICAM1_HUMAN Intercellular adhesion molecule 1
P05362	ICAM1	R.RDHHGAN#FSCR.T	183	-0.22	3.199	1000	RDHHGANFSCRTE	ICAM1_HUMAN Intercellular adhesion molecule 1
P05362	ICAM1	R.TELDLRPQGLELFEN#TSAPYQLQTFVLPATPPQLVSPR.V	202	-0.11	4.295	1000	GLELFENTSAPYQ	ICAM1_HUMAN Intercellular adhesion molecule 1
P05362	ICAM1	R.LNPTVTYGN#DSFSAK.A	267	-1.75	2.041	78.156	PTVTYGNDSFSAK	ICAM1_HUMAN Intercellular adhesion molecule 1
P05362	ICAM1	R.DCPGN#WTWPENSQQTPM*CQAWGNPLPELK.C	406	-2.73	3.815	82.671	ERDCPGNWTWPEN	ICAM1_HUMAN Intercellular adhesion molecule 1
P05538	HLA-DQB2	K.GMCYFTN#GTER.V	51	-1.2	2.01	1000	GMCYFTNGTERVR	DQB2_HUMAN HLA class II histocompatibility antigen, DQ beta 2 chain
P05556	ITGB1	K.SCGECIQAGPNCGWCTN#STFLQEGM*PTSAR.C	50	-0.74	4.659	21.528	NCGWCTNSTFLQE	ITB1_HUMAN Integrin beta-1
P05556	ITGB1	K.LRNPCTSEQN#CTSPFSYK.N	212	-0.74	4.278	140.984	PCTSEQNCTSPFS	ITB1_HUMAN Integrin beta-1
P05556	ITGB1	K.SAVGTLSAN#SSNVIQLIIDAYNSLSSEVILENGK.L	363	-0.06	3.193	3.696	VGTLSANSSNVIQ	ITB1_HUMAN Integrin beta-1
P05556	ITGB1	K.CSN#ISIGDEVQFEISITSNK.C	417	-3.25	5.263	230.848	NGRKCSNISIGDE	ITB1_HUMAN Integrin beta-1
P05556	ITGB1	K.CHEGN#GTFECGACR.C	481	0.77	3.738	1000	PKCHEGNGTFECG	ITB1_HUMAN Integrin beta-1
P05556	ITGB1	R.KEN#SSEICSNNGECVCGQCVCR.K	520	1.32	4.767	112.015	AYCRKENSSEICS	ITB1_HUMAN Integrin beta-1
P05556	ITGB1	K.KDTCTQECSYFN#ITKVESR.D	669	-1.61	4.473	1000	QECSYFNITKVES	ITB1_HUMAN Integrin beta-1
P05976	MYL1	K.EGN#GTVMGAELR.H	144	1.3	2.102	1000	VFDKEGNGTVMGA	MYL1_HUMAN Myosin light chain 1/3, skeletal muscle isoform
P06213	INSR	K.ELGLYNLMN#ITR.G	138	0.74	3.179	37.54	GLYNLMNITRGSV	INSR_HUMAN Insulin receptor
P06213	INSR	K.SHGCTAEGLCCHSECLGN#CSQPDDPTK.C	242	-0.19	2.379	1000	HSECLGNCSQPDD	INSR_HUMAN Insulin receptor
P06213	INSR	R.CVN#FSFCQDLHHK.C	282	-0.91	3.797	1000	QDWRCVNFSFCQD	INSR_HUMAN Insulin receptor
P06213	INSR	R.LIRGETLEIGN#YSFYALDNQNLR.Q	424	1.35	2.854	69.812	ETLEIGNYSFYAL	INSR_HUMAN Insulin receptor
P06213	INSR	R.QLWDWSKHN#LTITQGK.L	445	-1.29	2.283	1000	WDWSKHNLTITQG	INSR_HUMAN Insulin receptor
P06213	INSR	K.WKPPSDPN#GN#ITHYLVFWER.Q	651	-0.45	3.328	1000	PSDPNGNITHYLV	INSR_HUMAN Insulin receptor
P06213	INSR	R.TWSPPFESEDSQKHN#QSEYEDSAGECCSCPK.T	698	-2.04	3.537	1000	EDSQKHNQSEYED	INSR_HUMAN Insulin receptor
P06213	INSR	R.SLGDVGN#VTVAVPTVAAFPN#TSSTSVPTSPEEHRPFEK.V	769	-0.58	3.656	1000	SLGDVGNVTVAVP	INSR_HUMAN Insulin receptor
P06213	INSR	R.SLGDVGN#VTVAVPTVAAFPN#TSSTSVPTSPEEHRPFEK.V	782	-0.58	3.656	1000	TVAAFPNTSSTSV	INSR_HUMAN Insulin receptor
P06213	INSR	R.LRGLSPGN#YSVR.I	920	-0.6	2.527	1000	RGLSPGNYSVRIR	INSR_HUMAN Insulin receptor
P06280	GLA	K.LGIYADVGN#K.T	139	-0.9	1.738	1000	IYADVGNKTCAGF	AGAL_HUMAN Alpha-galactosidase A
P06280	GLA	K.HM*SLALN#R.T	192	-0.94	1.916	1000	HMSLALNRTGRSI	AGAL_HUMAN Alpha-galactosidase A
P06280	GLA	R.SIVYSCEWPLYMWPFQKPN#YTEIR.Q	215	-1.93	3.055	1000	WPFQKPNYTEIRQ	AGAL_HUMAN Alpha-galactosidase A
P06731	CEACAM5	R.EIIYPN#ASLLIQNIIQN#DTGFYTLHVIK.S	104	2.13	4.44	66.993	REIIYPNASLLIQ	CEAM5_HUMAN Carcinoembryonic antigen-related cell adhesion molecule 5
P06731	CEACAM5	R.EIIYPN#ASLLIQNIIQN#DTGFYTLHVIK.S	115	2.13	4.44	58.551	IQNIIQNDTGFYT	CEAM5_HUMAN Carcinoembryonic antigen-related cell adhesion molecule 5
P06731	CEACAM5	R.VYPELPKPSISSN#NSKPVEDK.D	152	0.51	3.298	24.437	KPSISSNNSKPVE	CEAM5_HUMAN Carcinoembryonic antigen-related cell adhesion molecule 5
P06731	CEACAM5	R.LQLSNGN#R.T	197	0.66	2.017	30.835	LQLSNGNRTLTLF	CEAM5_HUMAN Carcinoembryonic antigen-related cell adhesion molecule 5
P06731	CEACAM5	R.TLTLFN#VTRN#DTASYK.C	204	0.43	2.075	1000	RTLTLFNVTRNDT	CEAM5_HUMAN Carcinoembryonic antigen-related cell adhesion molecule 5
P06731	CEACAM5	R.TLTLFN#VTRN#DTASYK.C	208	0.43	2.075	1000	LFNVTRNDTASYK	CEAM5_HUMAN Carcinoembryonic antigen-related cell adhesion molecule 5
P06731	CEACAM5	R.RSDSVILNVLYGPDAPTISPLN#TSYR.S	246	-1.31	5.528	160.027	PTISPLNTSYRSG	CEAM5_HUMAN Carcinoembryonic antigen-related cell adhesion molecule 5
P06731	CEACAM5	R.LQLSNDN#R.T	375	1	1.938	6.591	LQLSNDNRTLTLL	CEAM5_HUMAN Carcinoembryonic antigen-related cell adhesion molecule 5
P06731	CEACAM5	K.NSGLYTCQAN#NSASGHSR.T	480	0.78	3.149	30.835	LYTCQANNSASGH	CEAM5_HUMAN Carcinoembryonic antigen-related cell adhesion molecule 5
P06731	CEACAM5	K.TITVSAELPKPSISSN#N#SKPVEDK.D	508	-0.15	5.004	1000	KPSISSNNSKPVE	CEAM5_HUMAN Carcinoembryonic antigen-related cell adhesion molecule 5
P06731	CEACAM5	R.AYVCGIQN#SVSAN#R.S	580	2.03	3.575	1000	QNSVSANRSDPVT	CEAM5_HUMAN Carcinoembryonic antigen-related cell adhesion molecule 5
P06731	CEACAM5	K.ITPNNN#GTYACFVSNLATGRN#N#SIVK.S	650	1.48	1.949	13.434	KITPNNNGTYACF	CEAM5_HUMAN Carcinoembryonic antigen-related cell adhesion molecule 5
P06731	CEACAM5	K.ITPNNN#GTYACFVSNLATGRN#NSIVK.S	665	0.07	3.034	12.218	NLATGRNNSIVKS	CEAM5_HUMAN Carcinoembryonic antigen-related cell adhesion molecule 5
P06756	ITGAV	K.AN#TTQPGIVEGGQVLK.C	74	-1.38	2.152	1000	VGAPKANTTQPGI	ITAV_HUMAN Integrin alpha-V
P06756	ITGAV	R.ARPVITVNAGLEVYPSILNQDN#KTCSLPGTALK.V	488	-0.47	6.086	40.978	SILNQDNKTCSLP	ITAV_HUMAN Integrin alpha-V
P06756	ITGAV	R.TAADTTGLQPILN#QFTPAN#ISR.Q	615	0.95	3.631	1000	NQFTPANISRQAH	ITAV_HUMAN Integrin alpha-V
P06756	ITGAV	R.LSCAFKTEN#QTR.Q	704	-1.27	3.5	1000	CAFKTENQTRQVV	ITAV_HUMAN Integrin alpha-V
P06756	ITGAV	K.YNN#NTLLYILHYDIDGPMN#CTSDMEINPLR.I	835	-0.87	5.532	0	WPYKYNNNTLLYI	ITAV_HUMAN Integrin alpha-V
P06756	ITGAV	K.YNN#NTLLYILHYDIDGPMN#CTSDMEINPLR.I	851	-0.87	5.532	54.205	DIDGPMNCTSDME	ITAV_HUMAN Integrin alpha-V
P06756	ITGAV	K.N#DTVAGQGERDHLITKR.D	874	2	2.833	1000	LQTTEKNDTVAGQ	ITAV_HUMAN Integrin alpha-V
P06756	ITGAV	K.ENQN#HSYSLK.S	945	0.6	1.974	17.009	MNKENQNHSYSLK	ITAV_HUMAN Integrin alpha-V
P06865	HEXA	K.SAEGTFFIN#KTEIEDFPR.F	157	-0.79	2.93	1000	EGTFFINKTEIED	HEXA_HUMAN Beta-hexosaminidase subunit alpha
P07204	THBD	R.GFQWVTGDNN#TSYSR.W	116	-1.97	2.734	0	WVTGDNNTSYSRW	TRBM_HUMAN Thrombomodulin
P07437	TUBB	K.MAVTFIGN#STAIQELFKR.I	370	1.72	2.395	1000	AVTFIGNSTAIQE	TBB5_HUMAN Tubulin beta chain
P07602	PSAP	K.DVVTAAGDMLKDN#ATEEEILVYLEK.T	80	-0.78	3.674	1000	GDMLKDNATEEEI	SAP_HUMAN Prosaposin
P07602	PSAP	K.TCDWLPKPN#MSASCK.E	101	-1.32	2.864	1000	DWLPKPNMSASCK	SAP_HUMAN Prosaposin
P07602	PSAP	R.TN#STFVQALVEHVKEECDR.L	215	-0.78	4.021	1000	QTAVRTNSTFVQA	SAP_HUMAN Prosaposin
P07602	PSAP	K.LIDNN#KTEK.E	332	-0.31	2.767	9.34	TKLIDNNKTEKEI	SAP_HUMAN Prosaposin
P07602	PSAP	K.N#STKQEILAALEK.G	426	-2.74	3.963	1000	DRNLEKNSTKQEI	SAP_HUMAN Prosaposin
P07686	HEXB	K.M*TPNLLHLAPENFYISHSPN#STAGPSCTLLEEAFRR.Y	84	-1.01	4.008	66.19	YISHSPNSTAGPS	HEXB_HUMAN Beta-hexosaminidase subunit beta
P07686	HEXB	R.GLETFSQLVYQDSYGTFTIN#ESTIIDSPR.F	190	-0.5	3.196	1000	YGTFTINESTIID	HEXB_HUMAN Beta-hexosaminidase subunit beta
P07686	HEXB	K.LDSFGPINPTLN#TTYSFLTTFFK.E	327	3.12	4.999	59.298	PINPTLNTTYSFL	HEXB_HUMAN Beta-hexosaminidase subunit beta
P07711	CTSL	K.YSVAN#DTGFVDIPKQEK.A	221	-1.02	3.342	1000	PKYSVANDTGFVD	CATL1_HUMAN Cathepsin L1
P07858	CTSB	K.RN#TTWQAGHNFYNVDMSYLK.R	38	0.26	4.952	98.352	NYVNKRNTTWQAG	CATB_HUMAN Cathepsin B
P07858	CTSB	R.KGLVSGGLYESHVGCRPYSIPPCEHHVN#GSRPPCTGEGDTPK.C	192	-2.62	3.847	1000	PCEHHVNGSRPPC	CATB_HUMAN Cathepsin B
P07942	LAMB1	K.RLVTGQHCDQCLPEHWGLSNDLDGCRPCDCDLGGALN#NSCFAESGQCSCRPHMIGR.Q	519	-3.4	4.168	43.835	DLGGALNNSCFAE	LAMB1_HUMAN Laminin subunit beta-1
P07942	LAMB1	K.CVCNYLGTVQEHCN#GSDCQCDK.A	1041	0.38	3.157	67.704	TVQEHCNGSDCQC	LAMB1_HUMAN Laminin subunit beta-1
P07942	LAMB1	R.VN#ASTTEPN#STVEQSALMR.D	1336	-0.15	3.191	1000	EAEERVNASTTEP	LAMB1_HUMAN Laminin subunit beta-1
P07942	LAMB1	R.VN#ASTTEPN#STVEQSALMR.D	1343	-0.15	3.191	1000	ASTTEPNSTVEQS	LAMB1_HUMAN Laminin subunit beta-1
P07942	LAMB1	K.MEMPSTPQQLQN#LTEDIRER.V	1542	-0.28	2.246	1000	TPQQLQNLTEDIR	LAMB1_HUMAN Laminin subunit beta-1
P07942	LAMB1	K.QADEDIQGTQNLLTSIESETAASEETLFN#ASQR.I	1643	1.46	3.71	39.163	SEETLFNASQRIS	LAMB1_HUMAN Laminin subunit beta-1
P07949	RET	R.LHENNWICIQEDTGLLYLN#R.S	98	4.01	2.351	60.682	TGLLYLNRSLDHS	RET_HUMAN Proto-oncogene tyrosine-protein kinase receptor Ret
P07949	RET	R.VYFSFFN#TSFPACSSLKPR.E	151	1.76	2.377	1000	VYFSFFNTSFPAC	RET_HUMAN Proto-oncogene tyrosine-protein kinase receptor Ret
P07949	RET	R.LLPVQFLCPN#ISVAYR.L	199	-0.51	3.459	1000	VQFLCPNISVAYR	RET_HUMAN Proto-oncogene tyrosine-protein kinase receptor Ret
P07949	RET	R.YTSTLLPGDTWAQQTFRVEHWPN#ETSVQAN#GSFVR.A	336	-1.9	4.611	1000	RVEHWPNETSVQA	RET_HUMAN Proto-oncogene tyrosine-protein kinase receptor Ret
P07949	RET	R.YTSTLLPGDTWAQQTFRVEHWPN#ETSVQAN#GSFVR.A	343	-1.9	4.611	1000	ETSVQANGSFVRA	RET_HUMAN Proto-oncogene tyrosine-protein kinase receptor Ret
P07949	RET	K.LHSSGAN#CSTLGVVTSAEDTSGILFVN#DTK.A	448	0.65	4.26	1000	LHSSGANCSTLGV	RET_HUMAN Proto-oncogene tyrosine-protein kinase receptor Ret
P07949	RET	K.LHSSGAN#CSTLGVVTSAEDTSGILFVN#DTK.A	468	0.65	4.26	1000	SGILFVNDTKALR	RET_HUMAN Proto-oncogene tyrosine-protein kinase receptor Ret
P07996	THBS1	K.GCSSSTSVLLTLDNNVVN#GSSPAIR.T	248	-1.22	4.705	37.54	LDNNVVNGSSPAI	TSP1_HUMAN Thrombospondin-1
P07996	THBS1	K.VSCPIMPCSN#ATVPDGECCPR.C	360	-0.51	3.377	1000	PIMPCSNATVPDG	TSP1_HUMAN Thrombospondin-1
P07996	THBS1	K.VVN#STTGPGEHLR.N	1067	0.99	2.447	1000	LSVKVVNSTTGPG	TSP1_HUMAN Thrombospondin-1
P08069	IGF1R	K.RLEN#CTVIEGYLHILLISK.A	51	-3.05	3.995	1000	QLKRLENCTVIEG	IGF1R_HUMAN Insulin-like growth factor 1 receptor
P08069	IGF1R	K.RACTENNECCHPECLGSCSAPDN#DTACVACR.H	244	0.41	6.054	103.433	SCSAPDNDTACVA	IGF1R_HUMAN Insulin-like growth factor 1 receptor
P08069	IGF1R	R.N#GSQSMYCIPCEGPCPK.V	314	-1.22	2.766	1000	PSGFIRNGSQSMY	IGF1R_HUMAN Insulin-like growth factor 1 receptor
P08069	IGF1R	R.LILGEEQLEGNYSFYVLDNQN#LQQLWDWDHRN#LTIK.A	438	-0.14	3.777	20.828	WDWDHRNLTIKAG	IGF1R_HUMAN Insulin-like growth factor 1 receptor
P08069	IGF1R	R.TN#ASVPSIPLDVLSASN#SSSQLIVK.W	607	-6.58	3.505	1000	ILYIRTNASVPSI	IGF1R_HUMAN Insulin-like growth factor 1 receptor
P08069	IGF1R	R.TN#ASVPSIPLDVLSASN#SSSQLIVK.W	622	-6.58	3.505	1000	DVLSASNSSSQLI	IGF1R_HUMAN Insulin-like growth factor 1 receptor
P08069	IGF1R	K.WNPPSLPN#GN#LSYYIVR.W	640	1.92	2.887	47.045	PSLPNGNLSYYIV	IGF1R_HUMAN Insulin-like growth factor 1 receptor
P08069	IGF1R	R.DVM*QVAN#TTMSSR.S	747	-1.21	3.603	1000	DVMQVANTTMSSR	IGF1R_HUMAN Insulin-like growth factor 1 receptor
P08069	IGF1R	R.SRN#TTAADTYN#ITDPEELETEYPFFESR.V	756	0.43	4.949	1000	MSSRSRNTTAADT	IGF1R_HUMAN Insulin-like growth factor 1 receptor
P08069	IGF1R	R.SRN#TTAADTYN#ITDPEELETEYPFFESR.V	764	0.43	4.949	1000	TAADTYNITDPEE	IGF1R_HUMAN Insulin-like growth factor 1 receptor
P08069	IGF1R	R.IQATSLSGN#GSWTDPVFFYVQAK.T	913	-1.85	3.916	1000	ATSLSGNGSWTDP	IGF1R_HUMAN Insulin-like growth factor 1 receptor
P08174	CD55	K.GSQWSDIEEFCN#RSCEVPTR.L	95	-0.08	2.678	1000	DIEEFCNRSCEVP	DAF_HUMAN Complement decay-accelerating factor
P08195	SLC3A2	K.DASSFLAEWQN#ITK.G	365	-5.65	2.577	1000	FLAEWQNITKGFS	4F2_HUMAN 4F2 cell-surface antigen heavy chain
P08195	SLC3A2	R.LLIAGTN#SSDLQQILSLLESNK.D	381	0.49	5.378	279.522	LLIAGTNSSDLQQ	4F2_HUMAN 4F2 cell-surface antigen heavy chain
P08195	SLC3A2	K.SLVTQYLN#ATGN#RWCSWSLSQAR.L	424	-2.26	3.204	1000	LVTQYLNATGNRW	4F2_HUMAN 4F2 cell-surface antigen heavy chain
P08236	GUSB	R.ITIAIN#NTLTPTTLPPGTIQYLTDTSKYPK.G	173	0.12	3.419	7.71	RITIAINNTLTPT	BGLR_HUMAN Beta-glucuronidase
P08236	GUSB	K.VVAN#GTGTQGQLK.V	272	-0.72	2.891	1000	ENKVVANGTGTQG	BGLR_HUMAN Beta-glucuronidase
P08236	GUSB	R.YGIVVIDECPGVGLALPQFFNN#VSLHHHMQVMEEVVRR.D	420	-1.08	4.41	0	LPQFFNNVSLHHH	BGLR_HUMAN Beta-glucuronidase
P08236	GUSB	K.IAN#ETRYPHSVAK.S	631	0.63	3.193	1000	RYWKIANETRYPH	BGLR_HUMAN Beta-glucuronidase
P08238	HSP90AB1	R.ELISN#ASDALDK.I	46	0.32	2.327	1000	LRELISNASDALD	HS90B_HUMAN Heat shock protein HSP 90-beta
P08240	SRPR	R.GGN#NSFTHEALTLK.Y	44	0.29	2.387	0	LQERGGNNSFTHE	SRPR_HUMAN Signal recognition particle receptor subunit alpha
P08240	SRPR	R.GTGSGGQLQDLDCSSSDDEGAAQN#STKPSATK.G	306	-0.53	5.711	1000	DEGAAQNSTKPSA	SRPR_HUMAN Signal recognition particle receptor subunit alpha
P08473	MME	K.EIAN#ATAKPEDRNDPMLLYNK.M	285	2.42	4.069	53.71	LEKEIANATAKPE	NEP_HUMAN Neprilysin
P08571	CD14	R.LRN#VSWATGR.S	151	-0.71	1.967	1000	SSLRLRNVSWATG	CD14_HUMAN Monocyte differentiation antigen CD14
P08581	MET	K.TGPVLEHPDCFPCQDCSSKAN#LSGGVWK.D	106	-1.39	3.875	1000	DCSSKANLSGGVW	MET_HUMAN Hepatocyte growth factor receptor
P08581	MET	K.DRFINFFVGNTIN#SSYFPDHPLHSISVR.R	202	-0.39	4.449	8.594	FVGNTINSSYFPD	MET_HUMAN Hepatocyte growth factor receptor
P08581	MET	R.CLQHFYGPNHEHCFN#R.T	399	-0.33	3.19	35.356	NHEHCFNRTLLRN	MET_HUMAN Hepatocyte growth factor receptor
P08582	MFI2	K.CGN#MSEAFR.E	38	1.01	2.281	1000	EQHKCGNMSEAFR	TRFM_HUMAN Melanotransferrin
P08582	MFI2	K.DCDVLTAVSEFFN#ASCVPVNNPK.N	515	-1.55	5.318	123.857	AVSEFFNASCVPV	TRFM_HUMAN Melanotransferrin
P08648	ITGA5	K.AN#TSQPGVLQGGAVYLCPWGASPTQCTPIEFDSK.G	84	-1.14	3.061	1000	VGAPKANTSQPGV	ITA5_HUMAN Integrin alpha-5
P08648	ITGA5	R.TEKEPLSDPVGTCYLSTDN#FTR.I	182	-2.72	4.019	1000	CYLSTDNFTRILE	ITA5_HUMAN Integrin alpha-5
P08648	ITGA5	K.GN#LTYGYVTILN#GSDIR.S	297	-3.64	2.763	1000	AGVPKGNLTYGYV	ITA5_HUMAN Integrin alpha-5
P08648	ITGA5	K.GN#LTYGYVTILN#GSDIR.S	307	-3.64	2.763	1000	GYVTILNGSDIRS	ITA5_HUMAN Integrin alpha-5
P08648	ITGA5	K.LSPIHIALN#FSLDPQAPVDSHGLRPALHYQSK.S	609	-1.34	3.914	1000	PIHIALNFSLDPQ	ITA5_HUMAN Integrin alpha-5
P08648	ITGA5	K.NALN#LTFHAQNVGEGGAYEAELR.V	675	-0.45	5.153	30.835	GDKNALNLTFHAQ	ITA5_HUMAN Integrin alpha-5
P08648	ITGA5	R.HPGN#FSSLSCDYFAVN#QSR.L	712	-1.88	1.951	1000	LVRHPGNFSSLSC	ITA5_HUMAN Integrin alpha-5
P08648	ITGA5	R.HPGN#FSSLSCDYFAVN#QSR.L	724	-1.88	1.951	1000	CDYFAVNQSRLLV	ITA5_HUMAN Integrin alpha-5
P08648	ITGA5	K.NLN#NSQSDVVSFR.L	773	-1.17	3.372	24.437	ILSKNLNNSQSDV	ITA5_HUMAN Integrin alpha-5
P08648	ITGA5	R.VTGLN#CTTNHPINPK.G	868	-1.4	3.612	31.275	TRVTGLNCTTNHP	ITA5_HUMAN Integrin alpha-5
P08842	STS	R.NYEIIQQPM*SYDN#LTQR.L	259	-1.48	4.836	153.672	QPMSYDNLTQRLT	STS_HUMAN Steryl-sulfatase
P08842	STS	R.LAN#DTLIYFTSDQGAHVEEVSSK.G	333	-0.3	2.088	1000	DELRLANDTLIYF	STS_HUMAN Steryl-sulfatase
P08842	STS	R.WHPQN#STSIWK.A	459	0.23	2.104	1000	VRWHPQNSTSIWK	STS_HUMAN Steryl-sulfatase
P08887	IL6R	R.GVLTSLPGDSVTLTCPGVEPEDN#ATVHWVLR.K	55	-2.05	3.245	1000	GVEPEDNATVHWV	IL6RA_HUMAN Interleukin-6 receptor subunit alpha
P08887	IL6R	R.SVQLHDSGN#YSCYR.A	93	0.61	2.518	1000	QLHDSGNYSCYRA	IL6RA_HUMAN Interleukin-6 receptor subunit alpha
P08887	IL6R	R.WLSVTWQDPHSWN#SSFYR.L	245	-0.55	2.167	1000	QDPHSWNSSFYRL	IL6RA_HUMAN Interleukin-6 receptor subunit alpha
P08962	CD63	R.QQM*ENYPKNN#HTASILDR.M	130	1.6	2.177	14.966	ENYPKNNHTASIL	CD63_HUMAN CD63 antigen
P08962	CD63	K.CCGAAN#YTDWEK.I	150	-0.16	3.216	1000	KCCGAANYTDWEK	CD63_HUMAN CD63 antigen
P08962	CD63	K.NRVPDSCCIN#VTVGCGINFNEK.A	172	-0.97	5.794	71.753	PDSCCINVTVGCG	CD63_HUMAN CD63 antigen
P09529	INHBB	R.GRPN#ITHAVPK.A	93	-0.52	3.115	1000	QMRGRPNITHAVP	INHBB_HUMAN Inhibin beta B chain
P09529	INHBB	R.GLNPGTVN#SCCIPTK.L	369	-0.71	3.231	65.44	LNPGTVNSCCIPT	INHBB_HUMAN Inhibin beta B chain
P09603-3	CSF1	K.NCN#NSFAECSSQGHER.Q	172	-0.2	2.284	17.009	IFSKNCNNSFAEC	CSF1_HUMAN Isoform 3 of Macrophage colony-stimulating factor 1
P09622	DLD	K.ALLN#NSHYYHMAHGK.D	93	-1.62	2.281	17.009	PSKALLNNSHYYH	DLDH_HUMAN Dihydrolipoyl dehydrogenase, mitochondrial
P09668	CTSH	K.INAHNNGN#HTFK.M	72	2.88	3.029	6.591	NAHNNGNHTFKMA	CATH_HUMAN Pro-cathepsin H
P09758	TACSTD2	R.QCN#QTSVCWCVN#SVGVRR.T	120	-5.22	2.533	1000	FKARQCNQTSVCW	TACD2_HUMAN Tumor-associated calcium signal transducer 2
P09758	TACSTD2	R.HRPTAGAFN#HSDLDAELRR.L	168	-0.86	3.051	1000	PTAGAFNHSDLDA	TACD2_HUMAN Tumor-associated calcium signal transducer 2
P09758	TACSTD2	K.FVAAVHYEQPTIQIELRQN#TSQK.A	208	-2.63	3.718	1000	QIELRQNTSQKAA	TACD2_HUMAN Tumor-associated calcium signal transducer 2
P09958	FURIN	K.VSHSYGYGLLDAGAMVALAQN#WTTVAPQRK.C	440	-0.9	4.648	1000	MVALAQNWTTVAP	FURIN_HUMAN Furin
P0C6S8	LINGO3	R.CN#LTALSGESLGHLR.S	185	-1.21	1.918	1000	LTLERCNLTALSG	LIGO3_HUMAN Leucine-rich repeat and immunoglobulin-like domain-containing nogo receptor-interacting protein 3
P0C6S8	LINGO3	R.LLN#LSNNLLSTLEESTFHSVNTLETLR.V	324	1.61	4.971	37.54	RQIRLLNLSNNLL	LIGO3_HUMAN Leucine-rich repeat and immunoglobulin-like domain-containing nogo receptor-interacting protein 3
P0C7U0	ELFN1	R.LTNLFTLTN#YTYCVVSTSAGLR.H	376	1.29	3.4	22.492	NLFTLTNYTYCVV	ELFN1_HUMAN Protein ELFN1
P0C7U0	ELFN1	R.HN#HTCLTICLPR.L	391	-0.82	2.193	1000	SAGLRHNHTCLTI	ELFN1_HUMAN Protein ELFN1
P10253	GAA	K.LEN#LSSSEMGYTATLTR.T	140	-8.17	4.205	1000	PSYKLENLSSSEM	LYAG_HUMAN Lysosomal alpha-glucosidase
P10253	GAA	R.QVVEN#MTR.A	390	0.5	2.268	1000	TRQVVENMTRAHF	LYAG_HUMAN Lysosomal alpha-glucosidase
P10253	GAA	R.RGVFITN#ETGQPLIGK.V	470	0.34	3.704	1000	RGVFITNETGQPL	LYAG_HUMAN Lysosomal alpha-glucosidase
P10253	GAA	R.N#NTIVNELVR.V	882	-0.67	2.291	12.218	VIFLARNNTIVNE	LYAG_HUMAN Lysosomal alpha-glucosidase
P10253	GAA	K.VTVLGVATAPQQVLSN#GVPVSN#FTYSPDTK.V	925	0.54	2.546	1000	NGVPVSNFTYSPD	LYAG_HUMAN Lysosomal alpha-glucosidase
P10319	HLA-B	R.YYN#QSEAGSHIIQR.M	110	0.55	4.327	1000	IALRYYNQSEAGS	1B58_HUMAN HLA class I histocompatibility antigen, B-58 alpha chain
P10586	PTPRF	R.FSIPPSSQEVMPGGSVN#LTCVAVGAPMPYVK.W	250	-5.24	2.954	1000	MPGGSVNLTCVAV	PTPRF_HUMAN Receptor-type tyrosine-protein phosphatase F
P10586	PTPRF	R.KVEVEPLN#STAVHVYWKLPVPSK.Q	721	-0.9	2.714	1000	VEVEPLNSTAVHV	PTPRF_HUMAN Receptor-type tyrosine-protein phosphatase F
P10586	PTPRF	R.DIN#SQQELQN#ITTDTR.F	966	2.07	5.045	1000	SQQELQNITTDTR	PTPRF_HUMAN Receptor-type tyrosine-protein phosphatase F
P10619	CTSA	K.FYATN#DTEVAQSN#FEALQDFFRLFPEYK.N	145	8.09	4.418	1000	DKFYATNDTEVAQ	PPGB_HUMAN Lysosomal protective protein
P10619	CTSA	R.LWSSLQTHCCSQN#K.C	244	-1.47	4.109	1000	THCCSQNKCNFYD	PPGB_HUMAN Lysosomal protective protein
P10619	CTSA	R.MDPPCTN#TTAASTYLNNPYVR.K	333	-0.72	4.729	174.154	MDPPCTNTTAAST	PPGB_HUMAN Lysosomal protective protein
P10909	CLU	K.KKEDALN#ETRESETK.L	86	-0.34	3.737	1000	KKEDALNETRESE	CLUS_HUMAN Clusterin
P10909	CLU	K.ELPGVCN#ETM*MALWEECKPCLK.Q	103	-0.71	1.65	1000	ELPGVCNETMMAL	CLUS_HUMAN Clusterin
P10909	CLU	R.QLEEFLN#QSSPFYFWMNGDR.I	145	-1.33	3.991	101.329	QLEEFLNQSSPFY	CLUS_HUMAN Clusterin
P10909	CLU	R.HN#STGCLR.M	291	-0.03	2.149	1000	CREIRHNSTGCLR	CLUS_HUMAN Clusterin
P10909	CLU	K.MLN#TSSLLEQLNEQFNWVSR.L	354	3.62	5.256	126.07	YQWKMLNTSSLLE	CLUS_HUMAN Clusterin
P10909	CLU	R.LAN#LTQGEDQYYLR.V	374	-0.49	5.044	1000	WVSRLANLTQGED	CLUS_HUMAN Clusterin
P11047	LAMC1	K.SCHLCDAGQPHLQHGAAFLTDYNNQADTTWWQSQTMLAGVQYPSSIN#LTLHLGK.A	134	-2.74	4.761	49.94	QYPSSINLTLHLG	LAMC1_HUMAN Laminin subunit gamma-1
P11047	LAMC1	K.QVLSYGQN#LSFSFR.V	576	-3.95	2.827	1000	VLSYGQNLSFSFR	LAMC1_HUMAN Laminin subunit gamma-1
P11047	LAMC1	K.LLNN#LTSIK.I	650	0.1	3.136	24.437	FQKLLNNLTSIKI	LAMC1_HUMAN Laminin subunit gamma-1
P11047	LAMC1	R.CDQCEENYFYN#R.S	1022	-0.18	4.27	97.748	EENYFYNRSWPGC	LAMC1_HUMAN Laminin subunit gamma-1
P11047	LAMC1	R.LQRVN#NTLSSQISR.L	1107	1.32	2.911	30.835	DRLQRVNNTLSSQ	LAMC1_HUMAN Laminin subunit gamma-1
P11047	LAMC1	K.VAAAN#VSVTQPESTGDPN#N#M*TLLAEEARK.L	1161	-0.25	3.536	1000	AKVAAANVSVTQP	LAMC1_HUMAN Laminin subunit gamma-1
P11047	LAMC1	K.VAAAN#VSVTQPESTGDPN#N#M*TLLAEEARK.L	1175	-0.25	3.536	1000	STGDPNNMTLLAE	LAMC1_HUMAN Laminin subunit gamma-1
P11047	LAMC1	K.TAN#DTSTEAYNLLLR.T	1205	-1.36	4.225	132.105	RVAKTANDTSTEA	LAMC1_HUMAN Laminin subunit gamma-1
P11047	LAMC1	R.TLAGEN#QTAFEIEELNR.K	1223	1.5	4.613	244.37	RTLAGENQTAFEI	LAMC1_HUMAN Laminin subunit gamma-1
P11047	LAMC1	R.VNDN#KTAAEEALR.K	1380	-0.68	3.521	48.874	DRRVNDNKTAAEE	LAMC1_HUMAN Laminin subunit gamma-1
P11047	LAMC1	K.IPAIN#QTITEANEK.T	1395	-0.1	4.087	127.526	RKIPAINQTITEA	LAMC1_HUMAN Laminin subunit gamma-1
P11117	ACP2	R.YHGFLN#TSYHRQEVYVR.S	92	-0.7	2.592	1000	RYHGFLNTSYHRQ	PPAL_HUMAN Lysosomal acid phosphatase
P11117	ACP2	R.FNPN#ISWQPIPVHTVPITEDR.L	133	-1.2	2.951	30.835	MQRFNPNISWQPI	PPAL_HUMAN Lysosomal acid phosphatase
P11117	ACP2	R.YEQLQN#ETRQTPEYQN#ESSR.N	167	-0.53	3.078	1000	RYEQLQNETRQTP	PPAL_HUMAN Lysosomal acid phosphatase
P11117	ACP2	R.YEQLQN#ETRQTPEYQN#ESSR.N	177	-0.53	3.078	1000	QTPEYQNESSRNA	PPAL_HUMAN Lysosomal acid phosphatase
P11117	ACP2	R.LQGGVLLAQIRKN#LTLMATTSQLPK.L	267	1.98	3.595	1000	LAQIRKNLTLMAT	PPAL_HUMAN Lysosomal acid phosphatase
P11142	HSPA8	K.TVTNAVVTVPAYFN#DSQR.Q	151	-0.18	3.366	97.596	TVPAYFNDSQRQA	HSP7C_HUMAN Heat shock cognate 71 kDa protein
P11166	SLC2A1	K.VIEEFYN#QTWVHR.Y	45	-2.27	3.088	1000	VIEEFYNQTWVHR	GTR1_HUMAN Solute carrier family 2, facilitated glucose transporter member 1
P11279	LAMP1	K.NGN#GTACIMAN#FSAAFSVNYDTK.S	37	-9.38	3.539	0	FMVKNGNGTACIM	LAMP1_HUMAN Lysosome-associated membrane glycoprotein 1
P11279	LAMP1	K.NGN#GTACIMAN#FSAAFSVNYDTK.S	45	-9.38	3.539	47.045	TACIMANFSAAFS	LAMP1_HUMAN Lysosome-associated membrane glycoprotein 1
P11279	LAMP1	K.SGPKN#M*TFDLPSDATVVLN#R.S	62	-0.24	2.607	1000	TKSGPKNMTFDLP	LAMP1_HUMAN Lysosome-associated membrane glycoprotein 1
P11279	LAMP1	K.SGPKN#M*TFDLPSDATVVLN#R.S	76	-0.24	2.607	1000	DATVVLNRSSCGK	LAMP1_HUMAN Lysosome-associated membrane glycoprotein 1
P11279	LAMP1	R.SSCGKEN#TSDPSLVIAFGR.G	84	-5.41	4.441	1000	SSCGKENTSDPSL	LAMP1_HUMAN Lysosome-associated membrane glycoprotein 1
P11279	LAMP1	R.GHTLTLN#FTRN#ATR.Y	103	-0.27	3.137	1000	GHTLTLNFTRNAT	LAMP1_HUMAN Lysosome-associated membrane glycoprotein 1
P11279	LAMP1	R.GHTLTLN#FTRN#ATR.Y	107	-0.27	3.137	1000	TLNFTRNATRYSV	LAMP1_HUMAN Lysosome-associated membrane glycoprotein 1
P11279	LAMP1	R.N#ATRYSVQLMSFVYN#LSDTHLFPN#ASSK.E	121	1.53	7.244	1000	LMSFVYNLSDTHL	LAMP1_HUMAN Lysosome-associated membrane glycoprotein 1
P11279	LAMP1	R.N#ATRYSVQLMSFVYN#LSDTHLFPN#ASSK.E	130	1.53	7.244	1000	DTHLFPNASSKEI	LAMP1_HUMAN Lysosome-associated membrane glycoprotein 1
P11279	LAMP1	R.CVSGTQVHMN#N#VTVTLHDATIQAYLSN#SSFSR.G	165	-4.98	5.158	1000	TQVHMNNVTVTLH	LAMP1_HUMAN Lysosome-associated membrane glycoprotein 1
P11279	LAMP1	R.CVSGTQVHMN#N#VTVTLHDATIQAYLSN#SSFSR.G	181	-4.98	5.158	1000	IQAYLSNSSFSRG	LAMP1_HUMAN Lysosome-associated membrane glycoprotein 1
P11279	LAMP1	K.SPSVDKYN#VSGTN#GTCLLASMGLQLN#LTYER.K	223	-5.83	4.323	1000	PSVDKYNVSGTNG	LAMP1_HUMAN Lysosome-associated membrane glycoprotein 1
P11279	LAMP1	K.SPSVDKYN#VSGTN#GTCLLASMGLQLN#LTYER.K	228	-5.83	4.323	1000	YNVSGTNGTCLLA	LAMP1_HUMAN Lysosome-associated membrane glycoprotein 1
P11279	LAMP1	K.SPSVDKYN#VSGTN#GTCLLASMGLQLN#LTYER.K	241	-5.83	4.323	1000	SMGLQLNLTYERK	LAMP1_HUMAN Lysosome-associated membrane glycoprotein 1
P11279	LAMP1	R.FFLQGIQLNTILPDARDPAFKAAN#GSLR.A	322	1.57	3.307	20.467	PAFKAANGSLRAL	LAMP1_HUMAN Lysosome-associated membrane glycoprotein 1
P11362	FGFR1	R.SPHRPILQAGLPAN#K.T	264	-1.16	2.583	1000	QAGLPANKTVALG	FGFR1_HUMAN Fibroblast growth factor receptor 1
P11362	FGFR1	K.TAGVN#TTDKEMEVLHLR.N	317	-0.68	2.628	1000	LKTAGVNTTDKEM	FGFR1_HUMAN Fibroblast growth factor receptor 1
P11464	PSG1	R.ILILPSVTRN#ETGPYQCEIR.D	303	0.73	2.531	1000	LPSVTRNETGPYQ	PSG1_HUMAN Pregnancy-specific beta-1-glycoprotein 1
P11717	IGF2R	R.SLLEFN#TTVSCDQQGTNHR.V	112	1.49	3.596	104.111	RSLLEFNTTVSCD	MPRI_HUMAN Cation-independent mannose-6-phosphate receptor
P11717	IGF2R	R.MSVINFECN#K.T	435	-0.66	3.094	59.298	VINFECNKTAGND	MPRI_HUMAN Cation-independent mannose-6-phosphate receptor
P11717	IGF2R	K.TN#ITLVCKPGDLESAPVLR.T	581	-0.88	1.976	1000	GKKIKTNITLVCK	MPRI_HUMAN Cation-independent mannose-6-phosphate receptor
P11717	IGF2R	K.TEGEN#CTVFDSQAGFSFDLSPLTK.K	626	-3.27	4.151	1000	SKTEGENCTVFDS	MPRI_HUMAN Cation-independent mannose-6-phosphate receptor
P11717	IGF2R	R.ATLITFLCDRDAGVGFPEYQEEDN#STYNFR.W	747	0.06	5.522	38.189	EYQEEDNSTYNFR	MPRI_HUMAN Cation-independent mannose-6-phosphate receptor
P11717	IGF2R	K.TGPVVEDSGSLLLEYVN#GSACTTSDGR.Q	871	-6.15	4.045	1000	LLLEYVNGSACTT	MPRI_HUMAN Cation-independent mannose-6-phosphate receptor
P11717	IGF2R	R.DPNSGFVFNLNPLN#SSQGYN#VSGIGK.I	951	-1.27	5.255	37.54	FNLNPLNSSQGYN	MPRI_HUMAN Cation-independent mannose-6-phosphate receptor
P11717	IGF2R	R.DPNSGFVFNLNPLN#SSQGYN#VSGIGK.I	957	-1.27	5.255	68.033	NSSQGYNVSGIGK	MPRI_HUMAN Cation-independent mannose-6-phosphate receptor
P11717	IGF2R	R.HGNLYDLKPLGLN#DTIVSAGEYTYYFR.V	1246	-0.54	6.45	42.19	LKPLGLNDTIVSA	MPRI_HUMAN Cation-independent mannose-6-phosphate receptor
P11717	IGF2R	K.M*N#FTGGDTCHK.V	1312	0.17	2.945	1000	NGLLKMNFTGGDT	MPRI_HUMAN Cation-independent mannose-6-phosphate receptor
P11717	IGF2R	R.N#GSSIVDLSPLIHR.T	1656	0.39	1.991	1000	TECSVRNGSSIVD	MPRI_HUMAN Cation-independent mannose-6-phosphate receptor
P11717	IGF2R	K.HFN#YTSLIAFHCKR.G	1757	-0.88	4.585	1000	LADKHFNYTSLIA	MPRI_HUMAN Cation-independent mannose-6-phosphate receptor
P11717	IGF2R	R.MDGCTLTDEQLLYSFN#LSSLSTSTFK.V	1816	-3.23	3.183	1000	QLLYSFNLSSLST	MPRI_HUMAN Cation-independent mannose-6-phosphate receptor
P11717	IGF2R	R.AACAVKPQEVQMVN#GTITNPINGK.S	2136	-0.77	4.805	81.692	QEVQMVNGTITNP	MPRI_HUMAN Cation-independent mannose-6-phosphate receptor
P12109	COL6A1	R.RN#FTAADWGQSR.D	212	-0.49	2.782	1000	DHTYRRNFTAADW	CO6A1_HUMAN Collagen alpha-1(VI) chain
P12110	COL6A2	R.RGTFTDCALAN#MTEQIRQDR.S	140	-1.46	2.92	1000	TDCALANMTEQIR	CO6A2_HUMAN Collagen alpha-2(VI) chain
P12110	COL6A2	R.N#MTLFSDLVAEK.F	785	-2.02	3.359	1000	KPQQVRNMTLFSD	CO6A2_HUMAN Collagen alpha-2(VI) chain
P12259	F5	R.TNIN#SSRDPDNIAAWYLR.S	1559	-0.04	2.883	13.38	DVRTNINSSRDPD	FA5_HUMAN Coagulation factor V
P12259	F5	K.TWN#QSIALR.L	2209	-0.78	2.546	1000	VIPKTWNQSIALR	FA5_HUMAN Coagulation factor V
P12273	PIP	K.TFYWDFYTN#R.T	105	1.3	1.342	1000	YWDFYTNRTVQIA	PIP_HUMAN Prolactin-inducible protein
P12821	ACE	K.ELYEPIWQN#FTDPQLR.R	111	-0.14	3.36	1000	YEPIWQNFTDPQL	ACE_HUMAN Angiotensin-converting enzyme
P12821	ACE	K.RQQYNALLSN#MSR.I	146	-1.01	3.396	84.359	YNALLSNMSRIYS	ACE_HUMAN Angiotensin-converting enzyme
P12821	ACE	R.VTN#DTESDINYLLK.M	445	1.78	4.192	147.628	LLDRVTNDTESDI	ACE_HUMAN Angiotensin-converting enzyme
P12821	ACE	K.YQGICPPVTRN#ETHFDAGAK.F	509	-0.7	2.045	1000	CPPVTRNETHFDA	ACE_HUMAN Angiotensin-converting enzyme
P12821	ACE	R.KFDVNQLQN#TTIK.R	714	-0.58	3.404	76.733	DVNQLQNTTIKRI	ACE_HUMAN Angiotensin-converting enzyme
P12821	ACE	K.EADDFFTSLGLLPVPPEFWN#K.S	942	-1.36	4.399	1000	VPPEFWNKSMLEK	ACE_HUMAN Angiotensin-converting enzyme
P12830	CDH1	R.NPKPQVIN#IIDADLPPN#TSPFTAELTHGASANWTIQYNDPTQESIILKPK.M	622	1.6	3.77	17.146	DADLPPNTSPFTA	CADH1_HUMAN Cadherin-1
P12830	CDH1	R.NPKPQVINIIDADLPPNTSPFTAELTHGASAN#WTIQYNDPTQESIILKPK.M	637	-1.18	3.217	10.752	THGASANWTIQYN	CADH1_HUMAN Cadherin-1
P13473	LAMP2	K.WQMN#FTVRYETTN#K.T	49	-0.25	2.428	1000	YAKWQMNFTVRYE	LAMP2_HUMAN Lysosome-associated membrane glycoprotein 2
P13473	LAMP2	K.WQMN#FTVRYETTN#K.T	58	-0.25	2.428	1000	VRYETTNKTYKTV	LAMP2_HUMAN Lysosome-associated membrane glycoprotein 2
P13473	LAMP2	K.TVTISDHGTVTYN#GSICGDDQNGPK.I	75	1.14	5	160.106	HGTVTYNGSICGD	LAMP2_HUMAN Lysosome-associated membrane glycoprotein 2
P13473	LAMP2	K.IAVQFGPGFSWIAN#FTK.A	101	-6.98	4.415	1000	GFSWIANFTKAAS	LAMP2_HUMAN Lysosome-associated membrane glycoprotein 2
P13473	LAMP2	K.AASTYSIDSVSFSYNTGDN#TTFPDAEDKGILTVDELLAIR.I	123	-3.98	3.775	7.971	SYNTGDNTTFPDA	LAMP2_HUMAN Lysosome-associated membrane glycoprotein 2
P13473	LAMP2	K.NDVVQHYWDVLVQAFVQN#GTVSTNEFLCDK.D	179	2.87	6.267	43.066	VQAFVQNGTVSTN	LAMP2_HUMAN Lysosome-associated membrane glycoprotein 2
P13473	LAMP2	K.EKPEAGTYSVNNGN#DTCLLATMGLQLN#ITQDK.V	229	-1.14	3.089	5.085	YSVNNGNDTCLLA	LAMP2_HUMAN Lysosome-associated membrane glycoprotein 2
P13473	LAMP2	K.EKPEAGTYSVN#NGNDTCLLATMGLQLN#ITQDK.V	242	-0.87	5.005	61.48	TMGLQLNITQDKV	LAMP2_HUMAN Lysosome-associated membrane glycoprotein 2
P13473	LAMP2	K.VASVININPN#TTHSTGSCR.S	257	-2.24	3.402	44.278	VININPNTTHSTG	LAMP2_HUMAN Lysosome-associated membrane glycoprotein 2
P13473	LAMP2	R.SHTALLRLN#SSTIK.Y	275	0.07	4.431	1000	TALLRLNSSTIKY	LAMP2_HUMAN Lysosome-associated membrane glycoprotein 2
P13473	LAMP2	K.EVN#ISMYLVNGSVFSIANN#N#LSYWDAPLGSSYMCNK.E	300	1.5	3.937	41.302	FYLKEVNISMYLV	LAMP2_HUMAN Lysosome-associated membrane glycoprotein 2
P13473	LAMP2	K.EVNISMYLVN#GSVFSIAN#N#NLSYWDAPLGSSYMCNK.E	307	-2.54	3.658	27.121	ISMYLVNGSVFSI	LAMP2_HUMAN Lysosome-associated membrane glycoprotein 2
P13473	LAMP2	K.EVN#ISMYLVNGSVFSIANN#N#LSYWDAPLGSSYMCNK.E	317	1.5	3.937	2.79	FSIANNNLSYWDA	LAMP2_HUMAN Lysosome-associated membrane glycoprotein 2
P13473	LAMP2	R.VQPFN#VTQGK.Y	356	0.4	2.396	1000	LRVQPFNVTQGKY	LAMP2_HUMAN Lysosome-associated membrane glycoprotein 2
P13497	BMP1	K.AAVPGN#TSTPSCQSTN#GQPQR.G	91	-0.87	4.137	1000	KAAVPGNTSTPSC	BMP1_HUMAN Bone morphogenetic protein 1
P13497	BMP1	R.VWPDGVIPFVIGGN#FTGSQR.A	142	-7.88	4.078	1000	PFVIGGNFTGSQR	BMP1_HUMAN Bone morphogenetic protein 1
P13497	BMP1	K.IILN#FTSLDLYR.S	363	-4.63	3.191	1000	GEKIILNFTSLDL	BMP1_HUMAN Bone morphogenetic protein 1
P13497	BMP1	K.LN#GSITSPGWPK.E	599	-2.16	2.242	1000	GFLTKLNGSITSP	BMP1_HUMAN Bone morphogenetic protein 1
P13591	NCAM1	R.DGQLLPSSN#YSNIK.I	459	0.19	2.458	13.38	QLLPSSNYSNIKI	NCAM1_HUMAN Neural cell adhesion molecule 1
P13674	P4HA1	K.DMSDGFISN#LTIQR.Q	113	-1.07	4.956	1000	SDGFISNLTIQRQ	P4HA1_HUMAN Prolyl 4-hydroxylase subunit alpha-1
P13688	CEACAM1	K.LSQGN#TTLSINPVK.R	378	1.27	3.01	104.477	MKLSQGNTTLSIN	CEAM1_HUMAN Carcinoembryonic antigen-related cell adhesion molecule 1
P13726	F3	R.RN#NTFLSLR.D	169	-0.97	2.002	24.437	RTLVRRNNTFLSL	TF_HUMAN Tissue factor
P13747	HLA-E	R.GYYN#QSEAGSHTLQWMHGCELGPDRR.F	107	-1.68	3.538	1000	TLRGYYNQSEAGS	HLAE_HUMAN HLA class I histocompatibility antigen, alpha chain E
P13987	CD59	K.TAVN#CSSDFDACLITK.A	43	-4.06	3.065	1000	DCKTAVNCSSDFD	CD59_HUMAN CD59 glycoprotein
P14151	SELL	R.FCRDN#YTDLVAIQNK.A	60	-5.57	3.338	137.202	RRFCRDNYTDLVA	LYAM1_HUMAN L-selectin
P14151	SELL	K.IGGIWTWVGTN#K.S	104	1.29	3.557	1000	WTWVGTNKSLTEE	LYAM1_HUMAN L-selectin
P14314	PRKCSH	K.DGSDEPGTAACPN#GSFHCTNTGYKPLYIPSNR.V	72	1.15	4.253	60.682	GTAACPNGSFHCT	GLU2B_HUMAN Glucosidase 2 subunit beta
P14314	PRKCSH	K.YEQGTGCWQGPN#RSTTVR.L	476	1.52	1.851	1000	GCWQGPNRSTTVR	GLU2B_HUMAN Glucosidase 2 subunit beta
P14384	CPM	K.TVAQN#YSSVTHLHSIGK.S	38	-2.33	3.584	1000	LKTVAQNYSSVTH	CBPM_HUMAN Carboxypeptidase M
P14384	CPM	R.NFPDAFEYNN#VSR.Q	164	-0.86	2.405	9.34	DAFEYNNVSRQPE	CBPM_HUMAN Carboxypeptidase M
P14384	CPM	K.YGEYYLLLLPGSYIIN#VTVPGHDPHITK.V	363	3.82	3.98	1000	PGSYIINVTVPGH	CBPM_HUMAN Carboxypeptidase M
P14625	HSP90B1	R.TDDEVVQREEEAIQLDGLN#ASQIR.E	62	0.07	3.362	1000	IQLDGLNASQIRE	ENPL_HUMAN Endoplasmin
P14625	HSP90B1	K.HNN#DTQHIWESDSNEFSVIADPRGNTLGR.G	217	0.61	3.977	12.218	VTSKHNNDTQHIW	ENPL_HUMAN Endoplasmin
P14625	HSP90B1	K.IADDKYN#DTFWK.E	481	-1.28	1.679	1000	IADDKYNDTFWKE	ENPL_HUMAN Endoplasmin
P14625	HSP90B1	K.LGVIEDHSN#RTR.L	502	0.83	2.337	1000	VIEDHSNRTRLAK	ENPL_HUMAN Endoplasmin
P14672	SLC2A4	K.VIEQSYN#ETWLGR.Q	57	1.32	3.331	1000	VIEQSYNETWLGR	GTR4_HUMAN Solute carrier family 2, facilitated glucose transporter member 4
P15144	ANPEP	K.GPSTPLPEDPNWN#VTEFHTTPK.M	265	-1.74	3.511	4.085	PEDPNWNVTEFHT	AMPN_HUMAN Aminopeptidase N
P15151	PVR	R.VEDEGN#YTCLFVTFPQGSR.S	120	-0.98	2.474	1000	RVEDEGNYTCLFV	PVR_HUMAN Poliovirus receptor
P15151	PVR	K.VEHESFEKPQLLTVN#LTVYYPPEVSISGYDNNWYLGQNEATLTCDAR.S	237	-0.07	4.301	11.714	PQLLTVNLTVYYP	PVR_HUMAN Poliovirus receptor
P15309	ACPP	K.FLN#ESYKHEQVYIR.S	94	-0.65	4.463	1000	RYRKFLNESYKHE	PPAP_HUMAN Prostatic acid phosphatase
P15309	ACPP	K.VYDPLYCESVHN#FTLPSWATEDTM*TK.L	220	-3.44	3.237	1000	YCESVHNFTLPSW	PPAP_HUMAN Prostatic acid phosphatase
P15514	AREG	R.VEQVVKPPQN#K.T	113	-0.26	3.029	1000	VVKPPQNKTESEN	AREG_HUMAN Amphiregulin
P15514	AREG	R.VEQVVKPPQNKTESEN#TSDKPK.R	119	0.51	3.122	7.756	NKTESENTSDKPK	AREG_HUMAN Amphiregulin
P15529	CD46	K.KGYFYIPPLATHTICDRN#HTWLPVSDDACYRETCPYIR.D	83	-0.74	4.067	1000	HTICDRNHTWLPV	MCP_HUMAN Membrane cofactor protein
P15529	CD46	K.GFYLDGSDTIVCDSN#STWDPPVPK.C	273	-1.45	4.387	1000	TIVCDSNSTWDPP	MCP_HUMAN Membrane cofactor protein
P15586	GNS	R.ASILTGKYPHNHHVVN#NTLEGN#CSSKSWQK.I	111	-0.38	5.735	48.874	HNHHVVNNTLEGN	GNS_HUMAN N-acetylglucosamine-6-sulfatase
P15586	GNS	K.YPHNHHVVN#NTLEGN#CSSK.S	117	-1.89	3.861	60.358	NNTLEGNCSSKSW	GNS_HUMAN N-acetylglucosamine-6-sulfatase
P15586	GNS	K.YYN#YTLSIN#GKAR.K	183	-0.62	2.929	1000	KNSKYYNYTLSIN	GNS_HUMAN N-acetylglucosamine-6-sulfatase
P15586	GNS	R.KHGEN#YSVDYLTDVLAN#VSLDFLDYK.S	198	-2.22	2.95	1000	ARKHGENYSVDYL	GNS_HUMAN N-acetylglucosamine-6-sulfatase
P15586	GNS	R.KHGEN#YSVDYLTDVLAN#VSLDFLDYK.S	210	-2.22	2.95	1000	LTDVLANVSLDFL	GNS_HUMAN N-acetylglucosamine-6-sulfatase
P15586	GNS	K.TPMTN#SSIQFLDN#AFRK.R	279	-1.97	5.2	1000	AKTPMTNSSIQFL	GNS_HUMAN N-acetylglucosamine-6-sulfatase
P15586	GNS	K.RLEFTGELN#NTYIFYTSDNGYHTGQFSLPIDKR.Q	317	-3.22	3.615	27.055	EFTGELNNTYIFY	GNS_HUMAN N-acetylglucosamine-6-sulfatase
P15586	GNS	R.GPGIKPN#QTSK.M	362	-0.96	1.912	1000	GPGIKPNQTSKML	GNS_HUMAN N-acetylglucosamine-6-sulfatase
P15586	GNS	K.M*LVANIDLGPTILDIAGYDLN#K.T	387	0.83	5.305	176.662	IAGYDLNKTQMDG	GNS_HUMAN N-acetylglucosamine-6-sulfatase
P15586	GNS	R.GASN#LTWR.S	405	-0.45	2.3	1000	ILRGASNLTWRSD	GNS_HUMAN N-acetylglucosamine-6-sulfatase
P15586	GNS	R.SDVLVEYQGEGRN#VTDPTCPSLSPGVSQCFPDCVCEDAYN#N#TYACVR.T	422	3.53	3.607	1000	YQGEGRNVTDPTC	GNS_HUMAN N-acetylglucosamine-6-sulfatase
P15586	GNS	R.SDVLVEYQGEGRN#VTDPTCPSLSPGVSQCFPDCVCEDAYN#N#TYACVR.T	449	3.53	3.607	1000	VCEDAYNNTYACV	GNS_HUMAN N-acetylglucosamine-6-sulfatase
P15848	ARSB	R.CTLIDALN#VTR.C	188	-0.94	1.74	1000	TLIDALNVTRCAL	ARSB_HUMAN Arylsulfatase B
P15848	ARSB	R.HHYAGMVSLMDEAVGN#VTAALK.S	279	-0.75	4.087	1000	MDEAVGNVTAALK	ARSB_HUMAN Arylsulfatase B
P15848	ARSB	R.GHTN#GTKPLDGFDVWK.T	366	-0.65	3.283	1000	LARGHTNGTKPLD	ARSB_HUMAN Arylsulfatase B
P15848	ARSB	R.NSMAPAKDDSSLPEYSAFN#TSVHAAIR.H	426	-1.9	4.784	93.766	PEYSAFNTSVHAA	ARSB_HUMAN Arylsulfatase B
P16070	CD44	K.AFN#STLPTMAQMEK.A	57	-2.55	2.479	1000	DLCKAFNSTLPTM	CD44_HUMAN CD44 antigen
P16070	CD44	K.TGSFGVTAVTVGDSNSNVN#R.S	599	-0.64	4.032	48.874	DSNSNVNRSLSGD	CD44_HUMAN CD44 antigen
P16144	ITGB4	K.HNIIPIFAVTN#YSYSYYEK.L	327	0.91	5.423	171.488	PIFAVTNYSYSYY	ITB4_HUMAN Integrin beta-4
P16144	ITGB4	R.CSFRDEDDDCTYSYTMEGDGAPGPN#STVLVHKK.K	695	0.53	3.769	1000	DGAPGPNSTVLVH	ITB4_HUMAN Integrin beta-4
P16278	GLB1	R.NNVITLN#ITGK.A	464	-1.3	2.929	100.207	NNVITLNITGKAG	BGAL_HUMAN Beta-galactosidase
P16422	EPCAM	K.QCN#GTSMCWCVN#TAGVR.R	111	-9.71	2.225	1000	FKAKQCNGTSMCW	EPCAM_HUMAN Epithelial cell adhesion molecule
P16422	EPCAM	K.FITSILYENNVITIDLVQN#SSQK.T	198	0.75	5.199	162.445	TIDLVQNSSQKTQ	EPCAM_HUMAN Epithelial cell adhesion molecule
P16870	CPE	K.GN#ETIVNLIHSTR.I	139	-0.25	2.361	31.935	NEYQKGNETIVNL	CBPE_HUMAN Carboxypeptidase E
P17050	NAGA	K.LGIYADMGN#FTCMGYPGTTLDK.V	124	-7.23	3.117	1000	IYADMGNFTCMGY	NAGAB_HUMAN Alpha-N-acetylgalactosaminidase
P17050	NAGA	K.MAAALN#ATGRPIAFSCSWPAYEGGLPPR.V	177	-3.32	3.47	1000	KMAAALNATGRPI	NAGAB_HUMAN Alpha-N-acetylgalactosaminidase
P17050	NAGA	R.VN#YSLLADICNLWR.N	201	3.83	3.987	126.07	GLPPRVNYSLLAD	NAGAB_HUMAN Alpha-N-acetylgalactosaminidase
P17181	IFNAR1	K.LSGCQN#ITSTK.C	81	0.59	3.502	1000	KLSGCQNITSTKC	INAR1_HUMAN Interferon alpha/beta receptor 1
P17181	IFNAR1	R.IRAEKEN#TSSWYEVDSFTPFRK.A	110	-1.36	3.751	1000	IRAEKENTSSWYE	INAR1_HUMAN Interferon alpha/beta receptor 1
P17181	IFNAR1	K.QSGNTPVIQDYPLIYEIIFWEN#TSNAERK.I	376	-2.63	5.559	20.167	EIIFWENTSNAER	INAR1_HUMAN Interferon alpha/beta receptor 1
P17301	ITGA2	K.LN#LQTSTSIPN#VTEMK.T	105	-0.11	3.504	1000	TSTSIPNVTEMKT	ITA2_HUMAN Integrin alpha-2
P17301	ITGA2	K.TN#M*SLGLILTR.N	112	-1.39	2.19	1000	VTEMKTNMSLGLI	ITA2_HUMAN Integrin alpha-2
P17301	ITGA2	R.YFFN#VSDEAALLEK.A	343	-1.1	4.531	1000	TERYFFNVSDEAA	ITA2_HUMAN Integrin alpha-2
P17301	ITGA2	R.N#HSSYLGYSVAAISTGESTHFVAGAPR.A	432	-1.58	4.216	1000	QILQDRNHSSYLG	ITA2_HUMAN Integrin alpha-2
P17301	ITGA2	R.AN#YTGQIVLYSVNENGN#ITVIQAHR.G	460	-0.69	5.534	146.584	AGAPRANYTGQIV	ITA2_HUMAN Integrin alpha-2
P17301	ITGA2	R.AN#YTGQIVLYSVNENGN#ITVIQAHR.G	475	-0.69	5.534	4.085	SVNENGNITVIQA	ITA2_HUMAN Integrin alpha-2
P17301	ITGA2	K.QNNQVAIVYN#ITLDADGFSSR.V	699	0.76	4.786	127.526	QVAIVYNITLDAD	ITA2_HUMAN Integrin alpha-2
P17301	ITGA2	R.TASCSN#VTCWLK.D	1057	-2.39	1.625	1000	RTASCSNVTCWLK	ITA2_HUMAN Integrin alpha-2
P17301	ITGA2	K.GEYFVN#VTTR.I	1074	-0.46	2.33	1000	KGEYFVNVTTRIW	ITA2_HUMAN Integrin alpha-2
P17405	SMPD1	R.LRDVFGWGN#LTCPICK.G	86	-2.95	3.952	1000	DVFGWGNLTCPIC	ASM_HUMAN Sphingomyelin phosphodiesterase
P17405	SMPD1	K.FLGPVPVYPAVGNHESTPVNSFPPPFIEGN#HSSR.W	335	-0.05	2.581	47.039	PPFIEGNHSSRWL	ASM_HUMAN Sphingomyelin phosphodiesterase
P17643	TYRP1	R.TCHCNGN#FSGHNCGTCRPGWR.G	104	0.32	3.007	31.275	TCHCNGNFSGHNC	TYRP1_HUMAN 5,6-dihydroxyindole-2-carboxylic acid oxidase
P17643	TYRP1	K.N#VCDICTDDLMGSR.S	256	1.41	2.444	1000	NFATGKNVCDICT	TYRP1_HUMAN 5,6-dihydroxyindole-2-carboxylic acid oxidase
P17643	TYRP1	R.VVCDSLEDYDTLGTLCN#STEDGPIRR.N	304	1.86	3.274	1000	TLGTLCNSTEDGP	TYRP1_HUMAN 5,6-dihydroxyindole-2-carboxylic acid oxidase
P17643	TYRP1	R.LPEPQDVAQCLEVGLFDTPPFYSN#STNSFR.N	350	-0.2	4.719	12.092	TPPFYSNSTNSFR	TYRP1_HUMAN 5,6-dihydroxyindole-2-carboxylic acid oxidase
P17936	IGFBP3	R.GLCVN#ASAVSR.L	116	-1.85	1.958	1000	GRGLCVNASAVSR	IBP3_HUMAN Insulin-like growth factor-binding protein 3
P17936	IGFBP3	R.YKVDYESQSTDTQN#FSSESKR.E	199	-0.05	3.159	1000	QSTDTQNFSSESK	IBP3_HUMAN Insulin-like growth factor-binding protein 3
P18075	BMP7	R.FDN#ETFR.I	187	0.24	2.052	1000	IRERFDNETFRIS	BMP7_HUMAN Bone morphogenetic protein 7
P18084	ITGB5	K.N#FTALIPGTTVEILDGDSK.N	347	-0.09	4.022	1000	HYMLYKNFTALIP	ITB5_HUMAN Integrin beta-5
P18084	ITGB5	R.HTEHVFALRPVGFRDSLEVGVTYN#CTCGCSVGLEPNSAR.C	460	-0.38	3.635	90.697	EVGVTYNCTCGCS	ITB5_HUMAN Integrin beta-5
P18084	ITGB5	R.CN#GSGTYVCGLCECSPGYLGTR.C	477	-1.43	3.346	1000	PNSARCNGSGTYV	ITB5_HUMAN Integrin beta-5
P18084	ITGB5	R.CECQDGEN#QSVYQNLCR.E	505	0.25	5.759	123.857	ECQDGENQSVYQN	ITB5_HUMAN Integrin beta-5
P18084	ITGB5	R.CECQDGENQSVYQN#LCR.E	511	0.59	4.966	87.265	NQSVYQNLCREAE	ITB5_HUMAN Integrin beta-5
P18084	ITGB5	R.GDCSCN#QCSCFESEFGK.I	531	-0.76	4.732	1000	RGDCSCNQCSCFE	ITB5_HUMAN Integrin beta-5
P18084	ITGB5	K.IYGPFCECDN#FSCAR.N	552	-1.06	3.414	1000	PFCECDNFSCARN	ITB5_HUMAN Integrin beta-5
P18084	ITGB5	K.CHAGYIGDN#CN#CSTDISTCR.G	586	6.15	2.244	1000	YIGDNCNCSTDIS	ITB5_HUMAN Integrin beta-5
P18084	ITGB5	R.DCVECLLLHSGKPDN#QTCHSLCR.D	654	-0.79	3.411	1000	HSGKPDNQTCHSL	ITB5_HUMAN Integrin beta-5
P18564	ITGB6	R.QKN#SSDIVQIAPQSLILK.L	97	-0.08	3.209	1000	SVGRQKNSSDIVQ	ITB6_HUMAN Integrin beta-6
P18564	ITGB6	K.IGWRN#DSLHLLVFVSDADSHFGMDSK.L	260	-1.86	5.94	1000	EKIGWRNDSLHLL	ITB6_HUMAN Integrin beta-6
P18564	ITGB6	K.CHHGN#GSFQCGVCACHPGHMGPR.C	471	-1.42	4.362	1000	SKCHHGNGSFQCG	ITB6_HUMAN Integrin beta-6
P18825	ADRA2C	R.GSGGVAN#ASGASWGPPR.G	33	-0.05	2.57	1000	GSGGVANASGASW	ADA2C_HUMAN Alpha-2C adrenergic receptor
P18850	ATF6	R.RDHLLLPATTHN#K.T	584	-0.23	2.778	1000	LPATTHNKTTRPK	ATF6A_HUMAN Cyclic AMP-dependent transcription factor ATF-6 alpha
P19256	CD58	K.FFLYVLESLPSPTLTCALTN#GSIEVQCMIPEHYNSHR.G	135	3.13	2.94	7.455	LTCALTNGSIEVQ	LFA3_HUMAN Lymphocyte function-associated antigen 3
P19256	CD58	R.N#STSIYFK.M	169	1.29	1.828	1000	MEQCKRNSTSIYF	LFA3_HUMAN Lymphocyte function-associated antigen 3
P19256	CD58	K.IQCTLSNPLFN#TTSSIILTTCIPSSGHSR.H	195	1.65	3.837	49.59	LSNPLFNTTSSII	LFA3_HUMAN Lymphocyte function-associated antigen 3
P19438	TNFRSF1A	K.YIHPQN#N#SICCTK.C	54	1.11	3.6	1000	KYIHPQNNSICCT	TNR1A_HUMAN Tumor necrosis factor receptor superfamily member 1A
P19440	GGT1	R.LTLPQLADTYETLAIEGAQAFYN#GSLTAQIVK.D	230	1.07	5.568	1000	GAQAFYNGSLTAQ	GGT1_HUMAN Gamma-glutamyltranspeptidase 1
P19526	FUT1	R.LVTPPVAIFCLPGTAMGPN#ASSSCPQHPASLSGTWTVYPNGR.F	65	5.85	3.512	43.297	GTAMGPNASSSCP	FUT1_HUMAN Galactoside 2-alpha-L-fucosyltransferase 1
P19634	SLC9A1	R.SIGDVTTAPPEVTPESRPVN#HSVTDHGM*KPR.K	75	-0.85	3.136	1000	PESRPVNHSVTDH	SL9A1_HUMAN Sodium/hydrogen exchanger 1
P19838	NFKB1	K.LMPN#FSDSFGGGSGAGAGGGGMFGSGGGGGGTGSTGPGYSFPHYGFPTYGGITFHPGTTK.S	369	4.66	3.713	1000	RQKLMPNFSDSFG	NFKB1_HUMAN Nuclear factor NF-kappa-B p105 subunit
P20645	M6PR	K.RLKPLFN#K.S	57	-1.35	2.927	1000	RLKPLFNKSFEST	MPRD_HUMAN Cation-dependent mannose-6-phosphate receptor
P20645	M6PR	R.EAGN#HTSGAGLVQIN#K.S	83	0.37	3.725	1000	VCREAGNHTSGAG	MPRD_HUMAN Cation-dependent mannose-6-phosphate receptor
P20645	M6PR	R.EAGN#HTSGAGLVQIN#K.S	94	0.37	3.725	1000	AGLVQINKSNGKE	MPRD_HUMAN Cation-dependent mannose-6-phosphate receptor
P20645	M6PR	K.ETVVGRLN#ETHIFN#GSN#WIMLIYK.G	107	2.63	3.513	1000	TVVGRLNETHIFN	MPRD_HUMAN Cation-dependent mannose-6-phosphate receptor
P20645	M6PR	K.ETVVGRLN#ETHIFN#GSN#WIMLIYK.G	113	2.63	3.513	1000	NETHIFNGSNWIM	MPRD_HUMAN Cation-dependent mannose-6-phosphate receptor
P20827	EFNA1	R.HTVFWN#SSNPK.F	26	-1.01	2.4	37.54	RHTVFWNSSNPKF	EFNA1_HUMAN Ephrin-A1
P20908	COL5A1	K.VYCN#FTAGGSTCVFPDKK.S	1672	-1.41	3.474	1000	SFKVYCNFTAGGS	CO5A1_HUMAN Collagen alpha-1(V) chain
P21583	KITLG	K.FSN#ISEGLSNYSIIDK.L	90	-0.69	4.09	109.529	LLDKFSNISEGLS	SCF_HUMAN Kit ligand
P21583	KITLG	K.LVNIVDDLVECVKEN#SSK.D	118	-0.04	3.091	121.36	VECVKENSSKDLK	SCF_HUMAN Kit ligand
P21589	NT5E	K.IEFDERGNVISSHGNPILLN#SSIPEDPSIK.A	311	-0.29	5.028	101.329	GNPILLNSSIPED	5NTD_HUMAN 5'-nucleotidase
P21589	NT5E	K.LDN#YSTQELGK.T	333	-0.1	2.82	1000	WRIKLDNYSTQEL	5NTD_HUMAN 5'-nucleotidase
P21589	NT5E	R.SPIDERNN#GTITWENLAAVLPFGGTFDLVQLK.G	403	-0.7	5.374	0	PIDERNNGTITWE	5NTD_HUMAN 5'-nucleotidase
P21709	EPHA1	R.N#LSFSASGTQLSLR.W	338	-0.67	2.371	1000	PPSAPRNLSFSAS	EPHA1_HUMAN Ephrin type-A receptor 1
P21709	EPHA1	R.SPGAN#LTYELHVLNQDEER.Y	478	0.78	4.356	124.922	PRSPGANLTYELH	EPHA1_HUMAN Ephrin type-A receptor 1
P21728	DRD1	K.AKPTSPSDGN#ATSLAETIDNCDSSLSR.T	175	-0.69	3.215	40.154	TSPSDGNATSLAE	DRD1_HUMAN D(1A) dopamine receptor
P21802	FGFR2	R.SPHRPILQAGLPAN#ASTVVGGDVEFVCK.V	265	-1.3	2.51	1000	QAGLPANASTVVG	FGFR2_HUMAN Fibroblast growth factor receptor 2
P21802-10	FGFR2	K.HSGIN#SSNAEVLALFN#VTEADAGEYICK.V	318	-0.1	4.209	4.085	LKHSGINSSNAEV	FGFR2_HUMAN Isoform 10 of Fibroblast growth factor receptor 2
P21802-10	FGFR2	K.HSGIN#SSNAEVLALFN#VTEADAGEYICK.V	329	-0.1	4.209	21.746	EVLALFNVTEADA	FGFR2_HUMAN Isoform 10 of Fibroblast growth factor receptor 2
P21802-10	FGFR2	K.VSNYIGQAN#QSAWLTVLPK.Q	350	0.38	4.314	57.711	NYIGQANQSAWLT	FGFR2_HUMAN Isoform 10 of Fibroblast growth factor receptor 2
P21860	ERBB3	R.HFN#DSGACVPR.C	250	-2.75	1.678	1000	FACRHFNDSGACV	ERBB3_HUMAN Receptor tyrosine-protein kinase erbB-3
P21860	ERBB3	R.FQTVDSSNIDGFVN#CTK.I	353	-2	4.187	87.265	NIDGFVNCTKILG	ERBB3_HUMAN Receptor tyrosine-protein kinase erbB-3
P21860	ERBB3	R.EITGYLNIQSWPPHMHN#FSVFSN#LTTIGGR.S	408	0.43	3.968	64.654	WPPHMHNFSVFSN	ERBB3_HUMAN Receptor tyrosine-protein kinase erbB-3
P21860	ERBB3	R.EITGYLNIQSWPPHMHN#FSVFSN#LTTIGGR.S	414	0.43	3.968	111.525	NFSVFSNLTTIGG	ERBB3_HUMAN Receptor tyrosine-protein kinase erbB-3
P21860	ERBB3	K.NLN#VTSLGFR.S	437	0.51	3.155	36.655	LIMKNLNVTSLGF	ERBB3_HUMAN Receptor tyrosine-protein kinase erbB-3
P21860	ERBB3	R.QLCYHHSLN#WTK.V	469	-0.17	2.235	1000	CYHHSLNWTKVLR	ERBB3_HUMAN Receptor tyrosine-protein kinase erbB-3
P21860	ERBB3	K.VCDPLCSSGGCWGPGPGQCLSCRN#YSR.G	522	-0.51	3.821	1000	QCLSCRNYSRGGV	ERBB3_HUMAN Receptor tyrosine-protein kinase erbB-3
P21860	ERBB3	R.EFAHEAECFSCHPECQPM*EGTATCN#GSGSDTCAQCAHFR.D	566	-2.63	4.695	1000	EGTATCNGSGSDT	ERBB3_HUMAN Receptor tyrosine-protein kinase erbB-3
P21860	ERBB3	K.YPDVQN#ECRPCHENCTQGCK.G	608	-1.06	1.706	4.881	KYPDVQNECRPCH	ERBB3_HUMAN Receptor tyrosine-protein kinase erbB-3
P21860	ERBB3	K.YPDVQNECRPCHEN#CTQGCK.G	616	3.62	3.733	84.609	CRPCHENCTQGCK	ERBB3_HUMAN Receptor tyrosine-protein kinase erbB-3
P21926	CD9	K.AIHYALN#CCGLAGGVEQFISDICPKK.D	151	6.44	4.325	1000	AIHYALNCCGLAG	CD9_HUMAN CD9 antigen
P22083	FUT4	R.SLASNLFN#WTLSYR.A	315	0.92	3.101	15.007	LASNLFNWTLSYR	FUT4_HUMAN Alpha-(1,3)-fucosyltransferase 4
P22223	CDH3	R.QVLN#ITDK.D	566	0.93	1.908	1000	PVRQVLNITDKDL	CADH3_HUMAN Cadherin-3
P22303	ACHE	R.RATQLAHLVGCPPGGTGGN#DTELVACLR.T	296	1.1	4.229	1000	PGGTGGNDTELVA	ACES_HUMAN Acetylcholinesterase
P22304	IDS	R.VHAGN#FSTIPQYFK.E	115	-1.99	2.446	1000	WRVHAGNFSTIPQ	IDS_HUMAN Iduronate 2-sulfatase
P22304	IDS	K.VFHPGISSN#HTDDSPYSWSFPPYHPSSEK.Y	144	-2.98	2.669	1000	HPGISSNHTDDSP	IDS_HUMAN Iduronate 2-sulfatase
P22304	IDS	R.QREDVQALN#ISVPYGPIPVDFQR.K	280	-0.47	3.895	1000	EDVQALNISVPYG	IDS_HUMAN Iduronate 2-sulfatase
P22304	IDS	R.LLSALDDLQLAN#STIIAFTSDHGWALGEHGEWAK.Y	325	0.29	6.021	1000	DDLQLANSTIIAF	IDS_HUMAN Iduronate 2-sulfatase
P22304-2	IDS	R.LLSALDDLQLAN#STIIAFTSDHGFLMR.T	325	-4.61	5.073	1000	DDLQLANSTIIAF	IDS_HUMAN Isoform 2 of Iduronate 2-sulfatase
P22413	ENPP1	K.DKGDCCIN#YSSVCQGEK.S	179	-2.95	4.622	1000	KGDCCINYSSVCQ	ENPP1_HUMAN Ectonucleotide pyrophosphatase/phosphodiesterase family member 1
P22413	ENPP1	K.M*N#ASFSLK.S	285	-0.69	2.008	1000	MYDPKMNASFSLK	ENPP1_HUMAN Ectonucleotide pyrophosphatase/phosphodiesterase family member 1
P22413	ENPP1	K.M*YN#GSVPFEER.I	341	-0.44	2.071	1000	DIYKMYNGSVPFE	ENPP1_HUMAN Ectonucleotide pyrophosphatase/phosphodiesterase family member 1
P22413	ENPP1	R.N#LSCREPNQHFKPYLK.H	477	-1.14	2.964	7.649	YEGIARNLSCREP	ENPP1_HUMAN Ectonucleotide pyrophosphatase/phosphodiesterase family member 1
P22413	ENPP1	K.HGIEADTFENIEVYNLMCDLLN#LTPAPNNGTHGSLNHLLK.N	578	2.51	4.46	20.287	LMCDLLNLTPAPN	ENPP1_HUMAN Ectonucleotide pyrophosphatase/phosphodiesterase family member 1
P22455	FGFR4	K.HIVIN#GSSFGADGFPYVQVLK.T	290	-1.43	4.361	1000	LKHIVINGSSFGA	FGFR4_HUMAN Fibroblast growth factor receptor 4
P22607	FGFR3	R.HQQWSLVMESVVPSDRGN#YTCVVENK.F	225	2.34	2.727	17.848	VPSDRGNYTCVVE	FGFR3_HUMAN Fibroblast growth factor receptor 3
P22607	FGFR3	R.SPHRPILQAGLPAN#QTAVLGSDVEFHCK.V	262	-1.45	5.525	1000	QAGLPANQTAVLG	FGFR3_HUMAN Fibroblast growth factor receptor 3
P23142	FBLN1	R.CATPHGDN#ASLEATFVKR.C	98	1.64	2.793	1000	ATPHGDNASLEAT	FBLN1_HUMAN Fibulin-1
P23229	ITGA6	R.AN#HSGAVVLLKR.D	323	-0.74	2.332	1000	SGAPRANHSGAVV	ITA6_HUMAN Integrin alpha-6
P23229	ITGA6	R.WNNVKPIRLN#GTK.D	409	-0.09	2.333	22.529	VKPIRLNGTKDSM	ITA6_HUMAN Integrin alpha-6
P23229	ITGA6	K.QLSCVANQN#GSQADCELGNPFK.R	770	-0.07	4.887	31.275	SCVANQNGSQADC	ITA6_HUMAN Integrin alpha-6
P23229	ITGA6	K.EINSLN#LTESHNSRK.K	930	0.63	3.615	24.243	KEINSLNLTESHN	ITA6_HUMAN Integrin alpha-6
P23229	ITGA6	R.KYQTLN#CSVNVNCVNIR.C	966	-1.26	4.186	47.045	RKYQTLNCSVNVN	ITA6_HUMAN Integrin alpha-6
P23229	ITGA6	R.SRLWN#STFLEEYSK.L	997	-0.7	3.716	1000	LRSRLWNSTFLEE	ITA6_HUMAN Integrin alpha-6
P23284	PPIB	K.DTN#GSQFFITTVK.T	148	-3.91	2.74	1000	NAGKDTNGSQFFI	PPIB_HUMAN Peptidyl-prolyl cis-trans isomerase B
P23470	PTPRG	R.VGEEYQELQLDGFDNESSN#K.T	113	-2.61	4.561	53.534	FDNESSNKTWMKN	PTPRG_HUMAN Receptor-type tyrosine-protein phosphatase gamma
P23470	PTPRG	K.VEFHWGHSN#GSAGSEHSIN#GR.R	156	0.21	2.138	1000	FHWGHSNGSAGSE	PTPRG_HUMAN Receptor-type tyrosine-protein phosphatase gamma
P23470	PTPRG	K.VQPLN#QTALQVSWSQPETIYHPPIMN#YMISYSWTK.N	359	3.79	4.956	1000	MKVQPLNQTALQV	PTPRG_HUMAN Receptor-type tyrosine-protein phosphatase gamma
P23470	PTPRG	R.SDFSQTMLFQAN#TTR.I	444	-2.8	2.339	1000	TMLFQANTTRIFQ	PTPRG_HUMAN Receptor-type tyrosine-protein phosphatase gamma
P23471	PTPRZ1	R.ESQEKVMN#DSDTHENSLMDQNNPISYSLSENSEEDNR.V	1457	-0.1	1.756	2.241	SQEKVMNDSDTHE	PTPRZ_HUMAN Receptor-type tyrosine-protein phosphatase zeta
P23497-4	SP100	K.RILESHN#NTLVDPCPENSNICEVCN#K.W	691	-0.8	2.438	5.75	RILESHNNTLVDP	SP100_HUMAN Isoform Sp100-C of Nuclear autoantigen Sp-100
P24394	IL4R	K.MNGPTN#CSTELR.L	53	-0.36	2.833	59.298	KMNGPTNCSTELR	IL4RA_HUMAN Interleukin-4 receptor subunit alpha
P24394	IL4R	R.IYN#VTYLEPSLR.I	176	-0.31	2.69	1000	ADFRIYNVTYLEP	IL4RA_HUMAN Interleukin-4 receptor subunit alpha
P25106	ACKR3	K.TVTSASNN#ETYCR.S	192	-1.12	2.763	9.34	VTSASNNETYCRS	ACKR3_HUMAN Atypical chemokine receptor 3
P25311	AZGP1	K.DIVEYYNDSN#GSHVLQGR.F	112	-0.51	4.731	37.54	EYYNDSNGSHVLQ	ZA2G_HUMAN Zinc-alpha-2-glycoprotein
P25445	FAS	R.LCDEGHGLEVEIN#CTR.T	118	-4.33	3.914	1000	GLEVEINCTRTQN	TNR6_HUMAN Tumor necrosis factor receptor superfamily member 6
P25445	FAS	R.CKPNFFCN#STVCEHCDPCTK.C	136	0.3	2.988	12.092	KPNFFCNSTVCEH	TNR6_HUMAN Tumor necrosis factor receptor superfamily member 6
P25685	DNAJB1	K.GSGPSGGSGGGAN#GTSFSYTFHGDPHAMFAEFFGGR.N	86	0.06	4.147	1000	GSGGGANGTSFSY	DNJB1_HUMAN DnaJ homolog subfamily B member 1
P26006	ITGA3	R.ELAVPDGYTN#R.T	86	-0.2	2.212	1000	VPDGYTNRTGAVY	ITA3_HUMAN Integrin alpha-3
P26006	ITGA3	R.TGAVYLCPLTAHKDDCERMN#ITVK.N	107	-1.67	3.56	1000	DDCERMNITVKND	ITA3_HUMAN Integrin alpha-3
P26006	ITGA3	K.N#ITIVTGAPR.H	265	-0.71	2.743	1000	FILHPKNITIVTG	ITA3_HUMAN Integrin alpha-3
P26006	ITGA3	K.TLVPRPAVLDPALCTATSCVQVELCFAYN#QSAGN#PNYRR.N	500	1.13	3.33	5.725	ELCFAYNQSAGNP	ITA3_HUMAN Integrin alpha-3
P26006	ITGA3	R.RN#ITLAYTLEADRDRRPPR.L	511	-0.9	2.748	1000	NPNYRRNITLAYT	ITA3_HUMAN Integrin alpha-3
P26006	ITGA3	K.LRPIIISM*N#YSLPLRMPDRPR.L	573	-0.34	3.934	1000	PIIISMNYSLPLR	ITA3_HUMAN Integrin alpha-3
P26006	ITGA3	R.SLDAYPILNQAQALEN#HTEVQFQK.E	605	-0.74	2.477	16.198	QAQALENHTEVQF	ITA3_HUMAN Integrin alpha-3
P26006	ITGA3	R.KLLLSIN#VTNTR.T	656	-1.6	3.627	73.311	KLLLSINVTNTRT	ITA3_HUMAN Integrin alpha-3
P26006	ITGA3	R.SGEDAHEALLTLVVPPALLLSSVRPPGACQAN#ETIFCELGNPFK.R	697	2.94	4.885	17.739	PGACQANETIFCE	ITA3_HUMAN Integrin alpha-3
P26006	ITGA3	K.WLLYPTEITVHGN#GSWPCRPPGDLINPLN#LTLSDPGDRPSSPQR.R	841	0.01	2.846	12.715	EITVHGNGSWPCR	ITA3_HUMAN Integrin alpha-3
P26006	ITGA3	K.WLLYPTEITVHGNGSWPCRPPGDLIN#PLN#LTLSDPGDRPSSPQR.R	857	-0.14	2.739	24.367	DLINPLNLTLSDP	ITA3_HUMAN Integrin alpha-3
P26006	ITGA3	R.AHCVWLECPIPDAPVVTN#VTVK.A	926	-0.12	3.379	1000	DAPVVTNVTVKAR	ITA3_HUMAN Integrin alpha-3
P26006	ITGA3	R.VWN#STFIEDYRDFDRVR.V	935	-0.74	3.302	1000	VKARVWNSTFIED	ITA3_HUMAN Integrin alpha-3
P26006	ITGA3	R.TSIPTINM*EN#K.T	969	0.23	2.071	24.243	PTINMENKTTWFS	ITA3_HUMAN Integrin alpha-3
P26012	ITGB8	K.NYAIIKPIGFN#ETAK.I	456	0.26	4.157	131.654	IKPIGFNETAKIH	ITB8_HUMAN Integrin beta-8
P26012	ITGB8	K.IHIHRN#CSCQCEDNRGPK.G	466	2.49	4.128	49.418	KIHIHRNCSCQCE	ITB8_HUMAN Integrin beta-8
P26012	ITGB8	K.ENWNCMQCLHPHN#LSQAILDQCK.T	648	0.19	4.198	97.635	QCLHPHNLSQAIL	ITB8_HUMAN Integrin beta-8
P26378	ELAVL4	K.TNLIVNYLPQN#MTQEEFR.S	56	-0.33	2.159	2.576	VNYLPQNMTQEEF	ELAV4_HUMAN ELAV-like protein 4
P26378-5	ELAVL4	K.NQIISTMEPQVSN#GPTSNTSNGPSSNNRNCPSPMQTGATTDDSKTN#LIVNYLPQN#MTQEEFR.S	59	5.59	2.795	2.88	VNYLPQNMTQEEF	ELAV4_HUMAN Isoform 5 of ELAV-like protein 4
P26992	CNTFR	K.GFYCSWHLPTPTYIPNTFN#VTVLHGSK.I	142	-5.88	3.186	26.927	YIPNTFNVTVLHG	CNTFR_HUMAN Ciliary neurotrophic factor receptor subunit alpha
P27037	ACVR2A	K.DRTN#QTGVEPCYGDK.D	43	-0.03	2.954	1000	WEKDRTNQTGVEP	AVR2A_HUMAN Activin receptor type-2A
P27105	STOM	K.N#LSQILSDREEIAHNMQSTLDDATDAWGIK.V	159	1.05	4.436	16.093	NVLGTKNLSQILS	STOM_HUMAN Erythrocyte band 7 integral membrane protein
P27105	STOM	K.N#STIVFPLPIDMLQGIIGAK.H	264	3.7	3.85	1000	TIAAEKNSTIVFP	STOM_HUMAN Erythrocyte band 7 integral membrane protein
P27487	DPP4	R.IPN#NTQWVTWSPVGHK.L	150	0.39	3.732	24.437	TEERIPNNTQWVT	DPP4_HUMAN Dipeptidyl peptidase 4
P27487	DPP4	K.KLDFIILN#ETK.F	520	-0.48	2.972	1000	LDFIILNETKFWY	DPP4_HUMAN Dipeptidyl peptidase 4
P27701	CD82	K.GFCEAPGN#RTQSGNHPEDWPVYQEGCMEK.V	198	1.15	4.82	1.728	FCEAPGNRTQSGN	CD82_HUMAN CD82 antigen
P27797	CALR	K.SGTIFDNFLITNDEAYAEEFGN#ETWGVTK.A	344	0.98	4.647	70.908	YAEEFGNETWGVT	CALR_HUMAN Calreticulin
P28300	LOX	R.RRDPGAAVPGAAN#ASAQQPR.T	81	0.06	3.35	1000	AVPGAANASAQQP	LYOX_HUMAN Protein-lysine 6-oxidase
P28799	GRN	K.YGCCPM*PN#ATCCSDHLHCCPQDTVCDLIQSK.C	236	-1.71	2.091	1000	GCCPMPNATCCSD	GRN_HUMAN Granulins
P28799	GRN	K.EN#ATTDLLTKLPAHTVGDVK.C	265	-2	3.212	1000	KCLSKENATTDLL	GRN_HUMAN Granulins
P28799	GRN	R.DVPCDN#VSSCPSSDTCCQLTSGEWGCCPIPEAVCCSDHQHCCPQGYTCVAEGQCQR.G	368	2.35	3.321	1000	RDVPCDNVSSCPS	GRN_HUMAN Granulins
P28799	GRN	K.DVECGEGHFCHDN#QTCCR.D	530	-0.02	2.808	1000	GHFCHDNQTCCRD	GRN_HUMAN Granulins
P29122	PCSK6	K.TGFTQLGTSCITN#HTCSNADETFCEMVK.S	932	-1.25	3.865	22.492	GTSCITNHTCSNA	PCSK6_HUMAN Proprotein convertase subtilisin/kexin type 6
P29317	EPHA2	R.TSVTVSDLEPHMN#YTFTVEAR.N	407	-3.2	2.949	1000	DLEPHMNYTFTVE	EPHA2_HUMAN Ephrin type-A receptor 2
P29323	EPHB2	K.ELSEYN#ATAIK.S	482	0.23	2.022	1000	KELSEYNATAIKS	EPHB2_HUMAN Ephrin type-B receptor 2
P30464	HLA-B	R.GYYN#QSEAGSHTLQR.M	110	0.11	4.246	1000	NLRGYYNQSEAGS	1B15_HUMAN HLA class I histocompatibility antigen, B-15 alpha chain
P30501	HLA-C	K.LRGYYN#QSEAGSHTLQR.M	110	-0.87	3.216	1000	KLRGYYNQSEAGS	1C02_HUMAN HLA class I histocompatibility antigen, Cw-2 alpha chain
P30511	HLA-F	R.RYN#QSEAGSHTLQGMN#GCDMGPDGR.L	107	-2.55	5.594	1000	NLLRRYNQSEAGS	HLAF_HUMAN HLA class I histocompatibility antigen, alpha chain F
P30511	HLA-F	R.RYN#QSEAGSHTLQGMN#GCDMGPDGR.L	120	-2.55	5.594	1000	HTLQGMNGCDMGP	HLAF_HUMAN HLA class I histocompatibility antigen, alpha chain F
P30532	CHRNA5	R.YN#GTVTWTPPANYK.S	155	-2.35	2.974	49.59	KTVIRYNGTVTWT	ACHA5_HUMAN Neuronal acetylcholine receptor subunit alpha-5
P30533	LRPAP1	R.VIDLWDLAQSAN#LTDKELEAFREELK.H	268	0.14	2.735	1000	DLAQSANLTDKEL	AMRP_HUMAN Alpha-2-macroglobulin receptor-associated protein
P30542	ADORA1	R.AWAAN#GSMGEPVIK.C	159	-2.32	3.011	1000	ERAWAANGSMGEP	AA1R_HUMAN Adenosine receptor A1
P30825	SLC7A1	K.NWQLTEEDFGN#TSGR.L	226	0.72	4.713	166.39	TEEDFGNTSGRLC	CTR1_HUMAN High affinity cationic amino acid transporter 1
P30825	SLC7A1	R.LCLNN#DTK.E	235	0.61	1.95	0	GRLCLNNDTKEGK	CTR1_HUMAN High affinity cationic amino acid transporter 1
P30988	CALCR	R.MQQLPAYQGEGPYCN#R.T	91	-1.16	3.552	1000	GEGPYCNRTWDGW	CALCR_HUMAN Calcitonin receptor
P30988	CALCR	K.HPEN#N#RTWSNYTMCNAFTPEK.L	143	-1.04	3.36	9.911	FKHPENNRTWSNY	CALCR_HUMAN Calcitonin receptor
P30988	CALCR	R.TWSN#YTM*CNAFTPEK.L	148	1.69	3.811	65.44	NNRTWSNYTMCNA	CALCR_HUMAN Calcitonin receptor
P30989	NTSR1	R.AQAGLEEALLAPGFGN#ASGN#ASER.V	37	-0.61	3.436	1000	LAPGFGNASGNAS	NTR1_HUMAN Neurotensin receptor type 1
P30989	NTSR1	R.AQAGLEEALLAPGFGN#ASGN#ASER.V	41	-0.61	3.436	1000	FGNASGNASERVL	NTR1_HUMAN Neurotensin receptor type 1
P31641	SLC6A6	K.ELPWAHCN#HSWNTPHCM*EDTMR.K	163	-1.97	4.262	27.121	LPWAHCNHSWNTP	SC6A6_HUMAN Sodium- and chloride-dependent taurine transporter
P31943	HNRNPH1	R.DLN#YCFSGMSDHRYGDGGSTFQSTTGHCVHMR.G	265	7.57	3.97	1000	RFGRDLNYCFSGM	HNRH1_HUMAN Heterogeneous nuclear ribonucleoprotein H
P32004	L1CAM	K.EELGVTVYQSPHSGSFTITGN#NSNFAQR.F	100	-2.26	3.417	7.71	SFTITGNNSNFAQ	L1CAM_HUMAN Neural cell adhesion molecule L1
P32004	L1CAM	R.VTMGQNGN#LYFANVLTSDN#HSDYICHAHFPGTR.T	203	-0.51	4.885	73.887	NVLTSDNHSDYIC	L1CAM_HUMAN Neural cell adhesion molecule L1
P32004	L1CAM	R.LLFPTN#SSSHLVALQGQPLVLECIAEGFPTPTIK.W	247	-2.58	4.856	1000	RLLFPTNSSSHLV	L1CAM_HUMAN Neural cell adhesion molecule L1
P32004	L1CAM	R.FFPYAN#GTLGIRDLQAN#DTGR.Y	479	-1.06	2.597	1000	RFFPYANGTLGIR	L1CAM_HUMAN Neural cell adhesion molecule L1
P32004	L1CAM	R.FFPYAN#GTLGIRDLQAN#DTGR.Y	490	-1.06	2.597	1000	IRDLQANDTGRYF	L1CAM_HUMAN Neural cell adhesion molecule L1
P32004	L1CAM	R.LVIHSLDYSDQGN#YSCVASTELDVVESR.A	588	-2.33	3.989	1000	DYSDQGNYSCVAS	L1CAM_HUMAN Neural cell adhesion molecule L1
P32004	L1CAM	K.VPGN#QTSTTLK.L	671	-0.44	2.316	1000	LGKVPGNQTSTTL	L1CAM_HUMAN Neural cell adhesion molecule L1
P32004	L1CAM	K.GEGN#ETTNMVITWKPLR.W	726	-0.05	2.883	74.417	DVKGEGNETTNMV	L1CAM_HUMAN Neural cell adhesion molecule L1
P32004	L1CAM	R.GPWQEQIVSDPFLVVSN#TSTFVPYEIK.V	777	0.27	5.058	1000	PFLVVSNTSTFVP	L1CAM_HUMAN Neural cell adhesion molecule L1
P32004	L1CAM	K.GPEPQVTIGYSGEDYPQAIPELEGIEILN#SSAVLVK.W	825	-1.88	5.337	1000	EGIEILNSSAVLV	L1CAM_HUMAN Neural cell adhesion molecule L1
P32004	L1CAM	R.GYN#VTYWR.E	849	-1.27	2.106	1000	GHLRGYNVTYWRE	L1CAM_HUMAN Neural cell adhesion molecule L1
P32004	L1CAM	K.DHVVVPAN#TTSVILSGLRPYSSYHLEVQAFN#GR.G	876	-0.84	4.268	1000	HVVVPANTTSVIL	L1CAM_HUMAN Neural cell adhesion molecule L1
P32004	L1CAM	R.GSGPASEFTFSTPEGVPGHPEALHLECQSN#TSLLLR.W	931	-1.28	3.586	1000	HLECQSNTSLLLR	L1CAM_HUMAN Neural cell adhesion molecule L1
P32004	L1CAM	R.THN#LTDLSPHLR.Y	979	-1.44	2.68	1000	PELRTHNLTDLSP	L1CAM_HUMAN Neural cell adhesion molecule L1
P32004	L1CAM	R.EGGTMALSGISDFGN#ISATAGEN#YSVVSWVPK.E	1022	0.05	3.526	1000	GISDFGNISATAG	L1CAM_HUMAN Neural cell adhesion molecule L1
P32004	L1CAM	R.EGGTMALSGISDFGN#ISATAGEN#YSVVSWVPK.E	1030	0.05	3.526	1000	SATAGENYSVVSW	L1CAM_HUMAN Neural cell adhesion molecule L1
P32004	L1CAM	K.GGASLSPQYVSYN#QSSYTQWDLQPDTDYEIHLFK.E	1071	-2.28	2.834	1000	PQYVSYNQSSYTQ	L1CAM_HUMAN Neural cell adhesion molecule L1
P32241	VIPR1	K.QCLEEAQLEN#ETIGCSK.M	58	-2.71	4.456	1000	EEAQLENETIGCS	VIPR1_HUMAN Vasoactive intestinal polypeptide receptor 1
P32241	VIPR1	K.MWDN#LTCWPATPR.G	69	-1.51	2.516	1000	CSKMWDNLTCWPA	VIPR1_HUMAN Vasoactive intestinal polypeptide receptor 1
P33151	CDH5	R.DWIWNQMHIDEEKN#TSLPHHVGK.I	61	2.27	2.917	30.392	HIDEEKNTSLPHH	CADH5_HUMAN Cadherin-5
P33908	MAN1A1	R.TCHESYN#RTFMK.L	513	0.37	3.557	1000	TCHESYNRTFMKL	MA1A1_HUMAN Mannosyl-oligosaccharide 1,2-alpha-mannosidase IA
P34059	GALNS	K.TGEAN#LTQIYLQEALDFIKR.Q	204	-1.12	2.327	1000	LKTGEANLTQIYL	GALNS_HUMAN N-acetylgalactosamine-6-sulfatase
P34059	GALNS	R.QGIDFCPGQN#VSGVTTHNLEDHTK.L	423	-1.88	3.205	47.045	DFCPGQNVSGVTT	GALNS_HUMAN N-acetylgalactosamine-6-sulfatase
P34810	CD68	R.DLQAPLGQSFSCSN#SSIILSPAVHLDLLSLR.L	279	-0.37	4.97	1000	QSFSCSNSSIILS	CD68_HUMAN Macrosialin
P34820	BMP8B	K.VPSIHLLN#R.T	158	1.88	1.834	1000	PSIHLLNRTLHVS	BMP8B_HUMAN Bone morphogenetic protein 8B
P35052	GPC1	R.ICPQGYTCCTSEM*EENLAN#R.S	79	-0.68	3.417	59.298	MEENLANRSHAEL	GPC1_HUMAN Glypican-1
P35052	GPC1	R.SFDDHFQHLLN#DSER.T	116	-1.28	3.086	1000	HFQHLLNDSERTL	GPC1_HUMAN Glypican-1
P35475	IDUA	R.GLSYN#FTHLDGYLDLLR.E	110	-0.15	4.906	1000	GRGLSYNFTHLDG	IDUA_HUMAN Alpha-L-iduronidase
P35475	IDUA	K.VIAQHQNLLLAN#TTSAFPYALLSNDNAFLSYHPHPFAQR.T	336	3.09	4.068	54.205	QNLLLANTTSAFP	IDUA_HUMAN Alpha-L-iduronidase
P35475	IDUA	R.FQVN#NTRPPHVQLLR.K	372	0.88	2.684	13.38	TARFQVNNTRPPH	IDUA_HUMAN Alpha-L-iduronidase
P35555	FBN1	K.AWGTPCEMCPAVN#TSEYK.I	1581	-1.08	3.863	1000	EMCPAVNTSEYKI	FBN1_HUMAN Fibrillin-1
P35613	BSG	K.ILLTCSLN#DSATEVTGHR.W	160	-4.41	2.182	1000	LLTCSLNDSATEV	BASI_HUMAN Basigin
P35613	BSG	K.ALMN#GSESR.F	268	-0.11	1.683	1000	EDKALMNGSESRF	BASI_HUMAN Basigin
P35613	BSG	R.SELHIENLNMEADPGQYRCN#GTSSK.G	302	1.22	4.039	49.59	PGQYRCNGTSSKG	BASI_HUMAN Basigin
P36888	FLT3	K.SPN#CTEEITEGVWNRK.A	473	-1.62	3.167	90.986	CSDKSPNCTEEIT	FLT3_HUMAN Receptor-type tyrosine-protein kinase FLT3
P36941	LTBR	K.AGHFQN#TSSPSAR.C	177	0.59	2.875	1000	KAGHFQNTSSPSA	TNR3_HUMAN Tumor necrosis factor receptor superfamily member 3
P37088	SCNN1A	K.IGFQLCNQN#K.S	232	0.54	2.912	17.009	FQLCNQNKSDCFY	SCNNA_HUMAN Amiloride-sensitive sodium channel subunit alpha
P37088	SCNN1A	R.FNQVSCNQAN#YSHFHHPMYGNCYTFNDK.N	293	0.93	5.007	10.095	VSCNQANYSHFHH	SCNNA_HUMAN Amiloride-sensitive sodium channel subunit alpha
P37088	SCNN1A	R.FNQVSCNQANYSHFHHPMYGNCYTFNDKN#N#SNLWMSSMPGINN#GLSLMLR.A	312	-1.03	3.167	0.825	YTFNDKNNSNLWM	SCNNA_HUMAN Amiloride-sensitive sodium channel subunit alpha
P37173	TGFBR2	K.SCM*SN#CSITSICEKPQEVCVAVWR.K	70	-3.11	3.282	1000	QKSCMSNCSITSI	TGFR2_HUMAN TGF-beta receptor type-2
P37173	TGFBR2	K.NDEN#ITLETVCHDPK.L	94	-3.32	2.396	17.009	WRKNDENITLETV	TGFR2_HUMAN TGF-beta receptor type-2
P37198	NUP62	K.DIIEHLN#TSGAPADTSDPLQQICK.I	459	0.22	2.62	1000	DIIEHLNTSGAPA	NUP62_HUMAN Nuclear pore glycoprotein p62
P38435	GGCX	K.VYTTSPSPSCYM*YVYVN#TTELALEQDLAYLQELK.E	605	-0.66	3.921	1000	YMYVYVNTTELAL	VKGC_HUMAN Vitamin K-dependent gamma-carboxylase
P38435	GGCX	K.EKVEN#GSETGPLPPELQPLLEGEVK.G	627	-0.48	4.474	1000	LKEKVENGSETGP	VKGC_HUMAN Vitamin K-dependent gamma-carboxylase
P38571	LIPA	K.YDLPASINFILN#K.T	161	-0.7	3.738	59.298	SINFILNKTGQEQ	LICH_HUMAN Lysosomal acid lipase/cholesteryl ester hydrolase
P38571	LIPA	R.NLN#MSRVDVYTTHSPAGTSVQNMLHWSQAVK.F	273	-5.18	4.141	9.34	FNERNLNMSRVDV	LICH_HUMAN Lysosomal acid lipase/cholesteryl ester hydrolase
P38571	LIPA	K.NYFHYN#QSYPPTYNVK.D	321	-1.01	4.542	99.228	KNYFHYNQSYPPT	LICH_HUMAN Lysosomal acid lipase/cholesteryl ester hydrolase
P39060	COL18A1	R.SFVQLWN#DTVPTESLAR.A	129	2.49	3.559	1000	SFVQLWNDTVPTE	COIA1_HUMAN Collagen alpha-1(XVIII) chain
P40189	IL6ST	K.VKPNPPHN#LSVINSEELSSILK.L	227	1.28	4.173	1.197	KPNPPHNLSVINS	IL6RB_HUMAN Interleukin-6 receptor subunit beta
P40189	IL6ST	K.SHLQN#YTVN#ATK.L	379	0.21	3.189	1000	WKSHLQNYTVNAT	IL6RB_HUMAN Interleukin-6 receptor subunit beta
P40189	IL6ST	K.SHLQN#YTVN#ATK.L	383	0.21	3.189	1000	LQNYTVNATKLTV	IL6RB_HUMAN Interleukin-6 receptor subunit beta
P40199	CEACAM6	R.LQLSNGN#MTLTLLSVK.R	197	0.3	3.957	48.874	LQLSNGNMTLTLL	CEAM6_HUMAN Carcinoembryonic antigen-related cell adhesion molecule 6
P41271	NBL1	K.N#ITQIVGHSGCEAK.S	39	-1.98	3.086	1000	AWCEAKNITQIVG	NBL1_HUMAN Neuroblastoma suppressor of tumorigenicity 1
P42166	TMPO	K.SELVANN#VTLPAGEQR.K	24	0.85	3.962	9.34	SELVANNVTLPAG	LAP2A_HUMAN Lamina-associated polypeptide 2, isoform alpha
P42785	PRCP	K.N#YSVLYFQQK.V	47	-1.11	2.931	1000	LPAVAKNYSVLYF	PCP_HUMAN Lysosomal Pro-X carboxypeptidase
P42785	PRCP	K.NPN#VSDSLLLQNIFQALNVYYN#YSGQVK.C	317	3.18	5.565	0	QYLKNPNVSDSLL	PCP_HUMAN Lysosomal Pro-X carboxypeptidase
P42785	PRCP	K.NPN#VSDSLLLQNIFQALNVYYN#YSGQVK.C	336	3.18	5.565	31.769	ALNVYYNYSGQVK	PCP_HUMAN Lysosomal Pro-X carboxypeptidase
P42785	PRCP	K.N#ISSHTNIVFSNGELDPWSGGGVTK.D	415	-1.06	5.138	30.835	TMYGGKNISSHTN	PCP_HUMAN Lysosomal Pro-X carboxypeptidase
P42892	ECE1	K.HLLEN#STASVSEAERK.A	166	-1.69	4.003	1000	IKHLLENSTASVS	ECE1_HUMAN Endothelin-converting enzyme 1
P42892	ECE1	R.LGGWN#ITGPWAK.D	210	-1.88	3.816	1000	ERLGGWNITGPWA	ECE1_HUMAN Endothelin-converting enzyme 1
P42892	ECE1	R.DYYLN#KTENEK.V	270	0.12	3.023	59.298	SRDYYLNKTENEK	ECE1_HUMAN Endothelin-converting enzyme 1
P42892	ECE1	K.LLGGGDEEAIRPQMQQILDFETALAN#ITIPQEK.R	316	-3.55	4.99	1000	FETALANITIPQE	ECE1_HUMAN Endothelin-converting enzyme 1
P42892	ECE1	K.EYLEQISTLIN#TTDR.C	383	-1.18	4.595	1000	QISTLINTTDRCL	ECE1_HUMAN Endothelin-converting enzyme 1
P42892	ECE1	R.FFN#FSWR.V	539	-0.42	2.242	1000	NAMRFFNFSWRVT	ECE1_HUMAN Endothelin-converting enzyme 1
P42892	ECE1	K.N#SSVEAFKR.Q	632	-0.24	1.925	1000	LRPWWKNSSVEAF	ECE1_HUMAN Endothelin-converting enzyme 1
P42892	ECE1	K.RQTECM*VEQYSN#YSVNGEPVNGR.H	651	0.56	4.405	99.228	MVEQYSNYSVNGE	ECE1_HUMAN Endothelin-converting enzyme 1
P43004	SLC1A2	K.VLVAPPPDEEAN#ATSAVVSLLN#ETVTEVPEETK.M	206	-0.05	3.816	1000	PPDEEANATSAVV	EAA2_HUMAN Excitatory amino acid transporter 2
P43004	SLC1A2	K.VLVAPPPDEEAN#ATSAVVSLLN#ETVTEVPEETK.M	216	-0.05	3.816	1000	AVVSLLNETVTEV	EAA2_HUMAN Excitatory amino acid transporter 2
P43005	SLC1A1	R.EEVKPPSDPEMN#M*TEESFTAVMTTAISK.N	178	-1.68	3.884	1000	PSDPEMNMTEESF	EAA3_HUMAN Excitatory amino acid transporter 3
P43246	MSH2	K.EIVN#ISSGYVEPMQTLNDVLAQLDAVVSFAHVSNGAPVPYVRPAILEK.G	583	6.46	6.002	39.348	IVKEIVNISSGYV	MSH2_HUMAN DNA mismatch repair protein Msh2
P43251	BTD	K.DVQIIVFPEDGIHGFN#FTR.T	119	-1.57	2.632	1000	DGIHGFNFTRTSI	BTD_HUMAN Biotinidase
P43251	BTD	R.FN#DTEVLQR.L	150	-0.45	2.566	1000	LEPHRFNDTEVLQ	BTD_HUMAN Biotinidase
P43251	BTD	R.YQFNTNVVFSNN#GTLVDR.Y	203	-2.06	2.98	24.437	NVVFSNNGTLVDR	BTD_HUMAN Biotinidase
P43251	BTD	K.NPVGLIGAEN#ATGETDPSHSK.F	349	0.83	5.359	150.768	GLIGAENATGETD	BTD_HUMAN Biotinidase
P43251	BTD	K.WNVNAPPTFHSEMMYDN#FTLVPVWGK.E	402	1.82	4.179	84.687	SEMMYDNFTLVPV	BTD_HUMAN Biotinidase
P43307	SSR1	R.YPQDYQFYIQN#FTALPLNTVVPPQR.Q	136	1.69	3.372	67.169	YQFYIQNFTALPL	SSRA_HUMAN Translocon-associated protein subunit alpha
P43307	SSR1	K.DLNGN#VFQDAVFN#QTVTVIER.E	191	0.13	3.523	51.572	FQDAVFNQTVTVI	SSRA_HUMAN Translocon-associated protein subunit alpha
P43308	SSR2	R.IAPASN#VSHTVVLRPLKAGYFN#FTSATITYLAQEDGPVVIGSTSAPGQGGILAQR.E	88	-0.43	2.695	1000	RIAPASNVSHTVV	SSRB_HUMAN Translocon-associated protein subunit beta
P43308	SSR2	R.IAPASN#VSHTVVLRPLKAGYFN#FTSATITYLAQEDGPVVIGSTSAPGQGGILAQR.E	104	-0.43	2.695	1000	LKAGYFNFTSATI	SSRB_HUMAN Translocon-associated protein subunit beta
P45877	PPIC	K.VIDGMTVVHSIELQATDGHDRPLTN#CSIIN#SGK.I	190	-1.07	2.605	1000	HDRPLTNCSIINS	PPIC_HUMAN Peptidyl-prolyl cis-trans isomerase C
P46059	SLC15A1	K.VLNIGN#N#TMNISLPGEMVTLGPM*SQTNAFM*TFDVNK.L	404	-3.08	2.277	1.866	KVLNIGNNTMNIS	S15A1_HUMAN Solute carrier family 15 member 1
P46531	NOTCH1	R.CSQPGETCLN#GGKCEAAN#GTEACVCGGAFVGPR.C	41	5.38	3.744	1000	GKCEAANGTEACV	NOTC1_HUMAN Neurogenic locus notch homolog protein 1
P46531	NOTCH1	K.CFNN#GTCVDQVGGYSCTCPPGFVGER.C	1241	-0.08	4.718	0	SPKCFNNGTCVDQ	NOTC1_HUMAN Neurogenic locus notch homolog protein 1
P46531	NOTCH1	K.N#CTQSLQCWK.Y	1489	-1.21	3.03	1000	FNDPWKNCTQSLQ	NOTC1_HUMAN Neurogenic locus notch homolog protein 1
P46531	NOTCH1	R.N#SSFHFLR.E	1587	-0.61	2.02	1000	PPEQLRNSSFHFL	NOTC1_HUMAN Neurogenic locus notch homolog protein 1
P46821	MAP1B	R.DVMSDETNNEETESPSQEFVN#ITK.Y	1161	-1.02	1.96	0	PSQEFVNITKYES	MAP1B_HUMAN Microtubule-associated protein 1B
P46977	STT3A	K.VM*SWWDYGYQITAMAN#R.T	537	-9.76	3.665	1000	QITAMANRTILVD	STT3A_HUMAN Dolichyl-diphosphooligosaccharide--protein glycosyltransferase subunit STT3A
P46977	STT3A	R.TILVDN#NTWN#NTHISR.V	544	-0.43	5.107	9.34	RTILVDNNTWNNT	STT3A_HUMAN Dolichyl-diphosphooligosaccharide--protein glycosyltransferase subunit STT3A
P46977	STT3A	R.TILVDNNTWN#NTHISR.V	548	-2.13	3.472	24.437	VDNNTWNNTHISR	STT3A_HUMAN Dolichyl-diphosphooligosaccharide--protein glycosyltransferase subunit STT3A
P48029	SLC6A8	R.HEDCAN#ASLAN#LTCDQLADRR.S	192	-0.73	3.619	1000	RHEDCANASLANL	SC6A8_HUMAN Sodium- and chloride-dependent creatine transporter 1
P48029	SLC6A8	R.HEDCAN#ASLAN#LTCDQLADRR.S	197	-0.73	3.619	1000	ANASLANLTCDQL	SC6A8_HUMAN Sodium- and chloride-dependent creatine transporter 1
P48307	TFPI2	K.YFFN#LSSMTCEK.F	116	-0.94	2.837	1000	TEKYFFNLSSMTC	TFPI2_HUMAN Tissue factor pathway inhibitor 2
P48307	TFPI2	K.KIPSFCYSPKDEGLCSAN#VTR.Y	170	-2.37	2.394	1000	EGLCSANVTRYYF	TFPI2_HUMAN Tissue factor pathway inhibitor 2
P48449	LSS	K.MQGTN#GSQIWDTAFAIQALLEAGGHHRPEFSSCLQK.A	382	-1.67	3.593	1000	MKMQGTNGSQIWD	ERG7_HUMAN Lanosterol synthase
P48509	CD151	K.RYHQPGHEAVTSAVDQLQQEFHCCGSN#N#SQDWR.D	159	-7.01	4.274	1000	FHCCGSNNSQDWR	CD151_HUMAN CD151 antigen
P48551	IFNAR2	K.N#HSIVPTHYTLLYTIMSKPEDLK.V	58	-0.95	2.829	1000	LSWELKNHSIVPT	INAR2_HUMAN Interferon alpha/beta receptor 2
P48551	IFNAR2	K.GNMSGN#FTYIIDK.L	192	-4.11	2.813	65.089	KGNMSGNFTYIID	INAR2_HUMAN Interferon alpha/beta receptor 2
P48723	HSPA13	K.NGMVEFSVTSN#ETITVSPEYVGSR.L	137	-6.33	3.879	57.711	EFSVTSNETITVS	HSP13_HUMAN Heat shock 70 kDa protein 13
P48723	HSPA13	R.N#STIEAANLAGLK.I	184	1.08	2.49	42.565	FDLKQRNSTIEAA	HSP13_HUMAN Heat shock 70 kDa protein 13
P48742	LHX1	K.DSESAN#VSDKEAGSNENDDQNLGAKR.R	160	-0.61	2.451	11.133	KDSESANVSDKEA	LHX1_HUMAN LIM/homeobox protein Lhx1
P48960	CD97	R.WCPQN#SSCVN#ATACR.C	33	0.2	2.658	1000	ARWCPQNSSCVNA	CD97_HUMAN CD97 antigen
P48960	CD97	R.WCPQN#SSCVN#ATACR.C	38	0.2	2.658	1000	QNSSCVNATACRC	CD97_HUMAN CD97 antigen
P48960	CD97	K.TFKN#ESENTCQDVDECQQNPR.L	108	-0.08	5.327	48.315	GAKTFKNESENTC	CD97_HUMAN CD97 antigen
P48960	CD97	R.GDKN#VTMGQSSAR.M	371	-0.22	2.221	1000	QERGDKNVTMGQS	CD97_HUMAN CD97 antigen
P48960	CD97	K.LNWAVAAGAEDPGPAVAGILSIQN#MTTLLAN#ASLNLHSK.K	406	1.9	5.629	20.287	GILSIQNMTTLLA	CD97_HUMAN CD97 antigen
P48960	CD97	K.LN#WAVAAGAEDPGPAVAGILSIQNMTTLLAN#ASLNLHSK.K	413	-2.35	3.428	9.296	MTTLLANASLNLH	CD97_HUMAN CD97 antigen
P48960	CD97	R.RLSAVN#SIFLSHN#N#TK.E	453	-2.77	3.841	1000	SIFLSHNNTKELN	CD97_HUMAN CD97 antigen
P48960-2	CD97	K.TFKN#ESEN#TCQDVDECSSGQHQCDSSTVCFNTVGSYSCR.C	108	5.75	4.65	25.732	GAKTFKNESENTC	CD97_HUMAN Isoform 2 of CD97 antigen
P48960-2	CD97	K.TFKN#ESEN#TCQDVDECSSGQHQCDSSTVCFNTVGSYSCR.C	112	5.75	4.65	26.52	FKNESENTCQDVD	CD97_HUMAN Isoform 2 of CD97 antigen
P49184	DNASE1L1	R.SLLHTAAAFDFPTSFQLTEEEALN#ISDHYPVEVELK.L	261	-2.57	3.451	1000	TEEEALNISDHYP	DNSL1_HUMAN Deoxyribonuclease-1-like 1
P49281	SLC11A2	K.TNEQVVEVCTN#TSSPHAGLFPK.D	336	-1.41	3.544	114.498	VVEVCTNTSSPHA	NRAM2_HUMAN Natural resistance-associated macrophage protein 2
P49588	AARS	R.RPIMSN#HTATHILNFALR.S	604	0.02	3.396	100.017	RRPIMSNHTATHI	SYAC_HUMAN Alanine--tRNA ligase, cytoplasmic
P49641	MAN2A2	R.RAN#LTSM*LIQR.V	305	-1.72	1.735	1000	YLLRRANLTSMLI	MA2A2_HUMAN Alpha-mannosidase 2x
P49641	MAN2A2	K.NLGFN#CTTSQGK.V	1093	0.35	3.444	65.089	AKNLGFNCTTSQG	MA2A2_HUMAN Alpha-mannosidase 2x
P49961	ENTPD1	K.VVN#VSDLYK.T	292	0.11	2.002	1000	GYKKVVNVSDLYK	ENTP1_HUMAN Ectonucleoside triphosphate diphosphohydrolase 1
P50443	SLC26A2	K.AGYDNAHSAPSLGMVSN#GSTLLN#HTSDRICDK.S	199	0.02	2.962	39.983	SLGMVSNGSTLLN	S26A2_HUMAN Sulfate transporter
P50443	SLC26A2	K.AGYDNAHSAPSLGMVSN#GSTLLN#HTSDRICDK.S	205	0.02	2.962	45.878	NGSTLLNHTSDRI	S26A2_HUMAN Sulfate transporter
P50443	SLC26A2	K.LHENYN#SSIAGHIPTGFMPPK.V	357	-1.01	2.133	4.085	KLHENYNSSIAGH	S26A2_HUMAN Sulfate transporter
P50454	SERPINH1	R.SLSN#STARN#VTWK.L	120	4.75	3.341	1000	LLRSLSNSTARNV	SERPH_HUMAN Serpin H1
P50454	SERPINH1	R.SLSN#STARN#VTWK.L	125	4.75	3.341	1000	SNSTARNVTWKLG	SERPH_HUMAN Serpin H1
P50895	BCAM	K.VLSLPLN#SSAVVN#CSVHGLPTPALR.W	377	-2.2	2.45	1000	VLSLPLNSSAVVN	BCAM_HUMAN Basal cell adhesion molecule
P50895	BCAM	K.VLSLPLN#SSAVVN#CSVHGLPTPALR.W	383	-2.2	2.45	1000	NSSAVVNCSVHGL	BCAM_HUMAN Basal cell adhesion molecule
P50895	BCAM	R.TQN#FTLLVQGSPELK.T	439	-0.67	3.565	1000	VLSRTQNFTLLVQ	BCAM_HUMAN Basal cell adhesion molecule
P50897	PPT1	K.EDVYRN#HSIFLADINQER.G	197	-0.87	4.097	176.604	KEDVYRNHSIFLA	PPT1_HUMAN Palmitoyl-protein thioesterase 1
P50897	PPT1	K.FLN#DSIVDPVDSEWFGFYR.S	232	-1.83	4.229	1000	VMVKFLNDSIVDP	PPT1_HUMAN Palmitoyl-protein thioesterase 1
P51168	SCNN1B	R.ILAPELSHAN#ATR.N	135	-0.81	1.966	1000	PELSHANATRNLN	SCNNB_HUMAN Amiloride-sensitive sodium channel subunit beta
P51511	MMP15	R.KWNNHHLTFSIQN#YTEK.L	150	-1.1	4.234	91.087	LTFSIQNYTEKLG	MMP15_HUMAN Matrix metalloproteinase-15
P51512	MMP16	R.SAETMQSALAAMQQFYGIN#MTGKVDR.N	83	-0.64	3.855	1000	QQFYGINMTGKVD	MMP16_HUMAN Matrix metalloproteinase-16
P51688	SGSH	R.NALLLLADDGGFESGAYN#NSAIATPHLDALARR.S	41	-1.07	2.542	17.009	FESGAYNNSAIAT	SPHM_HUMAN N-sulphoglucosamine sulphohydrolase
P51688	SGSH	K.HVGPETVYPFDFAYTEENGSVLQVGRN#ITR.I	151	1.69	2.904	13.745	VLQVGRNITRIKL	SPHM_HUMAN N-sulphoglucosamine sulphohydrolase
P51688	SGSH	R.DAGVLN#DTLVIFTSDN#GIPFPSGR.T	264	-1.56	3.967	1000	RDAGVLNDTLVIF	SPHM_HUMAN N-sulphoglucosamine sulphohydrolase
P51688	SGSH	K.M*PFPIDQDFYVSPTFQDLLN#RTTAGQPTGWYK.D	413	-4.51	3.165	1000	TFQDLLNRTTAGQ	SPHM_HUMAN N-sulphoglucosamine sulphohydrolase
P51689	ARSD	K.TANAFKPNILLIM*ADDLGTGDLGCYGN#NTLR.T	61	0.39	5.075	24.437	DLGCYGNNTLRTP	ARSD_HUMAN Arylsulfatase D
P51689	ARSD	R.ALQWN#AGSGGLPEN#ETTFAR.I	128	-1.96	2.432	1000	SGGLPENETTFAR	ARSD_HUMAN Arylsulfatase D
P51689	ARSD	K.N#STFTYFTSDHGGHLEAR.D	347	-2.16	4.375	1000	EDNGLKNSTFTYF	ARSD_HUMAN Arylsulfatase D
P51693	APLP1	R.VN#QSLGLLDQNPHLAQELRPQIQELLHSEHLGPSELEAPAPGGSSEDK.G	461	-0.19	2.836	1.187	VIEERVNQSLGLL	APLP1_HUMAN Amyloid-like protein 1
P51788	CLCN2	K.ETLVTLFDN#R.T	403	-0.32	3.008	1000	LVTLFDNRTWVRQ	CLCN2_HUMAN Chloride channel protein 2
P51790	CLCN3	K.ELFTDCGPLESSSLCDYRNDMN#ASK.I	479	0.09	4.501	11.015	DYRNDMNASKIVD	CLCN3_HUMAN H(+)/Cl(-) exchange transporter 3
P51795	CLCN5	K.LCDYENRFN#TSK.G	408	0.89	2.852	37.54	DYENRFNTSKGGE	CLCN5_HUMAN H(+)/Cl(-) exchange transporter 5
P51805	PLXNA3	K.LAPN#LTELR.A	59	-0.27	1.492	1000	VFKLAPNLTELRA	PLXA3_HUMAN Plexin-A3
P51805	PLXNA3	R.AN#ISSPGLIYTYTQDPTVTR.L	1009	0.01	3.847	1000	LAIDRANISSPGL	PLXA3_HUMAN Plexin-A3
P51805	PLXNA3	K.YRGIETTNTCQVIN#DTAMLCK.A	1073	1.89	4.749	71.753	NTCQVINDTAMLC	PLXA3_HUMAN Plexin-A3
P52569	SLC7A2	K.ISEEFLKN#ISASAR.E	227	-0.13	3.574	1000	SEEFLKNISASAR	CTR2_HUMAN Low affinity cationic amino acid transporter 2
P52797	EFNA3	R.HAVYWN#SSNQHLR.R	38	-0.72	3.926	87.265	RHAVYWNSSNQHL	EFNA3_HUMAN Ephrin-A3
P52798	EFNA4	R.HVVYWN#SSNPR.L	33	0.35	2.984	24.243	RHVVYWNSSNPRL	EFNA4_HUMAN Ephrin-A4
P52799	EFNB2	K.SIVLEPIYWN#SSNSK.F	36	7.9	3.488	5.085	LEPIYWNSSNSKF	EFNB2_HUMAN Ephrin-B2
P52803	EFNA5	R.YAVYWN#SSNPR.F	37	-0.36	3.465	53.534	RYAVYWNSSNPRF	EFNA5_HUMAN Ephrin-A5
P52823	STC1	K.LN#VCSIAK.R	133	0.97	2.326	1000	ECYSKLNVCSIAK	STC1_HUMAN Stanniocalcin-1
P52848	NDST1	K.GVLPGEDWTVFQSN#HSTYEPVLLAK.T	231	0.05	2.258	1000	WTVFQSNHSTYEP	NDST1_HUMAN Bifunctional heparan sulfate N-deacetylase/N-sulfotransferase 1
P52849	NDST2	R.AHGDPVALN#YTFYQVISASSQTPLALR.S	726	0.94	1.812	1000	GDPVALNYTFYQV	NDST2_HUMAN Bifunctional heparan sulfate N-deacetylase/N-sulfotransferase 2
P52849	NDST2	K.FLGITPFLN#YTR.T	802	-1.78	2.869	1000	GITPFLNYTRTLR	NDST2_HUMAN Bifunctional heparan sulfate N-deacetylase/N-sulfotransferase 2
P53634	CTSC	R.DVN#CSVMGPQEKK.V	53	0.66	2.604	1000	GSQRDVNCSVMGP	CATC_HUMAN Dipeptidyl peptidase 1
P53634	CTSC	K.VTTYCN#ETM*TGWVHDVLGR.N	119	-3.65	2.36	1000	KVTTYCNETMTGW	CATC_HUMAN Dipeptidyl peptidase 1
P53634	CTSC	R.IRILTN#NSQTPILSPQEVVSCSQYAQGCEGGFPYLIAGK.Y	276	-3.97	5.008	9.34	RIRILTNNSQTPI	CATC_HUMAN Dipeptidyl peptidase 1
P53794	SLC5A3	R.YMLASPDVTSILLTYN#LSNTNSCNVSPK.K	232	0.87	2.595	7.971	SILLTYNLSNTNS	SC5A3_HUMAN Sodium/myo-inositol cotransporter
P53794	SLC5A3	R.YMLASPDVTSILLTYNLSNTN#SCNVSPKK.E	237	-0.5	4.335	16.964	YNLSNTNSCNVSP	SC5A3_HUMAN Sodium/myo-inositol cotransporter
P53794	SLC5A3	R.YM*LASPDVTSILLTYNLSNTNSCN#VSPKK.E	240	-0.04	2.608	0	SNTNSCNVSPKKE	SC5A3_HUMAN Sodium/myo-inositol cotransporter
P53801	PTTG1IP	K.N#VSCLWCN#TNK.A	54	-2.01	3.846	162.445	CEECLKNVSCLWC	PTTG_HUMAN Pituitary tumor-transforming gene 1 protein-interacting protein
P54289	CACNA2D1	K.RSLDNDNYVFTAPYFN#K.S	781	7.19	4.069	143.484	FTAPYFNKSGPGA	CA2D1_HUMAN Voltage-dependent calcium channel subunit alpha-2/delta-1
P54709	ATP1B3	K.N#LTVCPDGALFEQK.G	124	-1.42	1.638	1000	TLEEQKNLTVCPD	AT1B3_HUMAN Sodium/potassium-transporting ATPase subunit beta-3
P54709	ATP1B3	K.LHVGYLQPLVAVQVSFAPN#NTGK.E	240	1.7	4.382	24.437	QVSFAPNNTGKEV	AT1B3_HUMAN Sodium/potassium-transporting ATPase subunit beta-3
P54753	EPHB3	R.YAAVN#ITTNQAAPSEVPTLR.L	445	-0.14	3.596	44.278	PRYAAVNITTNQA	EPHB3_HUMAN Ephrin type-B receptor 3
P54760	EPHB4	K.CAQLTVN#LTRFPETVPR.E	203	-1.86	2.792	1000	CAQLTVNLTRFPE	EPHB4_HUMAN Ephrin type-B receptor 4
P54760	EPHB4	R.SVVSRLN#GSSLHLEWSAPLESGGREDLTYALR.C	335	-0.13	5.53	1000	SVVSRLNGSSLHL	EPHB4_HUMAN Ephrin type-B receptor 4
P54760	EPHB4	R.GLRPDFTYTFEVTALNGVSSLATGPVPFEPVN#VTTDR.E	426	-7.9	4.117	71.153	VPFEPVNVTTDRE	EPHB4_HUMAN Ephrin type-B receptor 4
P54764	EPHA4	R.ADNDAASMPCTRPPSAPLNLISNVN#ETSVNLEWSSPQNTGGR.Q	340	1.59	3.144	10.095	NLISNVNETSVNL	EPHA4_HUMAN Ephrin type-A receptor 4
P54764	EPHA4	K.VSITDLLAHTN#YTFEIWAVNGVSK.Y	408	2.39	3.669	146.584	DLLAHTNYTFEIW	EPHA4_HUMAN Ephrin type-A receptor 4
P54802	NAGLU	R.LFPN#STMVGTGMAPEGISQNEVVYSLMAELGWRK.D	435	-1.59	2.768	40.767	AARLFPNSTMVGT	ANAG_HUMAN Alpha-N-acetylglucosaminidase
P54802	NAGLU	R.SVYN#CSGEACR.G	503	-0.08	2.803	1000	LLRSVYNCSGEAC	ANAG_HUMAN Alpha-N-acetylglucosaminidase
P54802	NAGLU	R.RPSLQMN#TSIWYN#RSDVFEAWR.L	526	-2.31	2.95	1000	RPSLQMNTSIWYN	ANAG_HUMAN Alpha-N-acetylglucosaminidase
P54802	NAGLU	R.RPSLQMN#TSIWYN#RSDVFEAWR.L	532	-2.31	2.95	1000	NTSIWYNRSDVFE	ANAG_HUMAN Alpha-N-acetylglucosaminidase
P54803	GALC	K.KRNPN#ITLIGLPWSFPGWLGK.G	143	-2.01	3.831	17.009	AKKRNPNITLIGL	GALC_HUMAN Galactocerebrosidase
P54803	GALC	K.GGSYVALTDGLGN#LTIIIETMSHK.H	379	-1.35	3.393	1000	LTDGLGNLTIIIE	GALC_HUMAN Galactocerebrosidase
P54803	GALC	R.QVLNQRPITWAADASNTISIIGDYNWTN#LTIK.C	559	0.07	4.936	11.015	GDYNWTNLTIKCD	GALC_HUMAN Galactocerebrosidase
P54855	UGT2B15	R.GHEVTVLTSSASTLVN#ASK.S	65	-1.65	2.977	1000	SASTLVNASKSSA	UDB15_HUMAN UDP-glucuronosyltransferase 2B15
P55011	SLC12A2	R.DATGNVN#DTIVTELTNCTSAACK.L	553	-2.49	4.335	30.835	DATGNVNDTIVTE	S12A2_HUMAN Solute carrier family 12 member 2
P55011	SLC12A2	R.DATGNVN#DTIVTELTN#CTSAACK.L	562	-5.7	3.901	107.744	IVTELTNCTSAAC	S12A2_HUMAN Solute carrier family 12 member 2
P55083	MFAP4	R.FN#GSVSFFR.G	87	-0.73	2.019	1000	VFQKRFNGSVSFF	MFAP4_HUMAN Microfibril-associated glycoprotein 4
P55259	GP2	R.QDLN#SSDVHSLQPQLDCGPR.E	216	-0.41	3.114	1000	FCRQDLNSSDVHS	GP2_HUMAN Pancreatic secretory granule membrane major glycoprotein GP2
P55268	LAMB2	R.CAPNFWN#LTSGHGCQPCACHPSR.A	1085	1.01	2.272	38.371	CAPNFWNLTSGHG	LAMB2_HUMAN Laminin subunit beta-2
P55268	LAMB2	R.N#TSAASTAQLVEATEELRR.E	1249	0.13	2.034	1000	GIVGARNTSAAST	LAMB2_HUMAN Laminin subunit beta-2
P55268	LAMB2	R.LALN#LTLR.Q	1308	-1.25	2.591	1000	RDRLALNLTLRQL	LAMB2_HUMAN Laminin subunit beta-2
P55268	LAMB2	R.RAN#TSALAVPSPVSNSASAR.H	1348	-1.33	3.092	143.502	EAERRANTSALAV	LAMB2_HUMAN Laminin subunit beta-2
P55287	CDH11	R.FIFSLPPEIIHNPN#FTVR.D	540	7.24	3.647	17.009	EIIHNPNFTVRDN	CAD11_HUMAN Cadherin-11
P55290	CDH13	K.IN#NTHALVSLLQNLNK.A	638	1.14	3.26	0	WKISKINNTHALV	CAD13_HUMAN Cadherin-13
P56159	GFRA1	R.QCVAGKETN#FSLASGLEAKDECR.S	59	-1.89	4.165	1000	VAGKETNFSLASG	GFRA1_HUMAN GDNF family receptor alpha-1
P56159	GFRA1	K.NAIQAFGN#GSDVTVWQPAFPVQTTTATTTTALR.V	347	-0.13	4.015	2.806	AIQAFGNGSDVTV	GFRA1_HUMAN GDNF family receptor alpha-1
P56159	GFRA1	K.SN#VSGNTHLCISNGNYEK.E	406	1.22	2.986	93.154	AQKLKSNVSGNTH	GFRA1_HUMAN GDNF family receptor alpha-1
P56199	ITGA1	K.LDLPVN#TSIPN#VTEVK.E	100	-0.02	2.856	1000	KLDLPVNTSIPNV	ITA1_HUMAN Integrin alpha-1
P56199	ITGA1	K.LDLPVN#TSIPN#VTEVK.E	105	-0.02	2.856	1000	VNTSIPNVTEVKE	ITA1_HUMAN Integrin alpha-1
P56199	ITGA1	K.QTQVGIVQYGEN#VTHEFNLNK.Y	217	-0.07	3.296	18.978	IVQYGENVTHEFN	ITA1_HUMAN Integrin alpha-1
P56199	ITGA1	R.YN#HTGQVIIYR.M	460	-0.27	1.869	1000	AGQPRYNHTGQVI	ITA1_HUMAN Integrin alpha-1
P56199	ITGA1	K.VYVYALN#QTR.F	532	-1.02	2.221	1000	VYVYALNQTRFEY	ITA1_HUMAN Integrin alpha-1
P56199	ITGA1	R.ITLDFN#LTDPENGPVLDDSLPNSVHEYIPFAK.D	780	4.01	5.015	43.066	RITLDFNLTDPEN	ITA1_HUMAN Integrin alpha-1
P56199	ITGA1	K.LSISFPN#MTSNGYPVLYPTGLSSSENANCRPHIFEDPFSINSGK.K	1008	-2.04	4.253	27.121	LSISFPNMTSNGY	ITA1_HUMAN Integrin alpha-1
P56705	WNT4	R.WN#CSTLDSLPVFGK.V	88	-2.74	2.165	1000	FRNRRWNCSTLDS	WNT4_HUMAN Protein Wnt-4
P56706	WNT7B	R.EAAFTYAITAAGVAHAVTAACSQGN#LSNCGCDREK.Q	127	-1.27	3.283	6.454	AACSQGNLSNCGC	WNT7B_HUMAN Protein Wnt-7b
P56749	CLDN12	K.N#LTVYTGLWVK.C	47	-0.17	2.758	1000	FNRNEKNLTVYTG	CLD12_HUMAN Claudin-12
P56817	BACE1	K.WEGELGTDLVSIPHGPN#VTVR.A	153	-0.55	3.985	1000	SIPHGPNVTVRAN	BACE1_HUMAN Beta-secretase 1
P57057	SLC37A1	R.KSGSAAPHQLPDN#ETDCGWAPFDK.N	81	0.03	2.607	1000	PHQLPDNETDCGW	GLPT_HUMAN Glycerol-3-phosphate transporter
P57087	JAM2	R.LGSQSTN#SSYTMNTK.T	187	-0.04	4.317	57.711	LGSQSTNSSYTMN	JAM2_HUMAN Junctional adhesion molecule B
P61009	SPCS3	K.GNRN#VTLTLSWNVVPNAGILPLVTGSGHVSVPFPDTYEITK.S	141	0.6	3.053	27.734	GLKGNRNVTLTLS	SPCS3_HUMAN Signal peptidase complex subunit 3
P61647	ST8SIA6	K.NLQYGIESFSN#K.T	93	-1.92	2.762	101.329	GIESFSNKTKGYS	SIA8F_HUMAN Alpha-2,8-sialyltransferase 8F
P61647	ST8SIA6	K.LASCCDAVQNFVVSQN#NTPVGTN#M*SYEVESKK.E	144	-3.39	4.979	17.009	NFVVSQNNTPVGT	SIA8F_HUMAN Alpha-2,8-sialyltransferase 8F
P61647	ST8SIA6	K.LASCCDAVQNFVVSQNN#TPVGTN#M*SYEVESKK.E	151	-2.59	5.241	35.356	NTPVGTNMSYEVE	SIA8F_HUMAN Alpha-2,8-sialyltransferase 8F
P61647	ST8SIA6	K.NIFHMFPVSQPFVDYPYN#QCAVVGN#GGILN#K.S	184	0.4	4.896	62.694	FVDYPYNQCAVVG	SIA8F_HUMAN Alpha-2,8-sialyltransferase 8F
P61647	ST8SIA6	K.NIFHMFPVSQPFVDYPYN#QCAVVGN#GGILN#K.S	196	0.4	4.896	108.137	GNGGILNKSLCGT	SIA8F_HUMAN Alpha-2,8-sialyltransferase 8F
P61812	TGFB2	K.LTSPPEDYPEPEEVPPEVISIYN#STR.D	72	0.2	2.31	1000	EVISIYNSTRDLL	TGFB2_HUMAN Transforming growth factor beta-2
P61812	TGFB2	K.ISLHCPCCTFVPSNNYIIPN#KSEELEAR.F	241	1.1	3.985	34.892	NNYIIPNKSEELE	TGFB2_HUMAN Transforming growth factor beta-2
P61978	HNRNPK	R.TDYN#ASVSVPDSSGPER.I	73	-0.23	3.086	1000	ALRTDYNASVSVP	HNRPK_HUMAN Heterogeneous nuclear ribonucleoprotein K
P62937	PPIA	K.HTGPGILSMANAGPNTN#GSQFFICTAK.T	108	-1.22	5.879	44.278	NAGPNTNGSQFFI	PPIA_HUMAN Peptidyl-prolyl cis-trans isomerase A
P68104	EEF1A1	K.DGN#ASGTTLLEALDCILPPTRPTDKPLRLPLQDVYK.I	222	-0.31	3.402	1000	VTRKDGNASGTTL	EF1A1_HUMAN Elongation factor 1-alpha 1
P69849	NOMO3	R.VTNSNANAASPLIVAGYN#VSGSVR.S	218	-0.18	5.524	164.775	LIVAGYNVSGSVR	NOMO3_HUMAN Nodal modulator 3
P69849	NOMO3	R.LEN#ITTGTYTIHAQK.E	369	-2.94	2.896	1000	GSFRLENITTGTY	NOMO3_HUMAN Nodal modulator 3
P69849	NOMO3	R.ENVGIYN#LSK.G	618	1.99	2.425	81.692	ENVGIYNLSKGVN	NOMO3_HUMAN Nodal modulator 3
P69849	NOMO3	R.SNLLTQDNGILTFSN#LSPGQYYFKPMMK.E	918	-0.18	4.55	42.869	GILTFSNLSPGQY	NOMO3_HUMAN Nodal modulator 3
P78324	SIRPA	R.LQLTWLENGN#VSR.T	292	0.08	2.97	6.591	TWLENGNVSRTET	SHPS1_HUMAN Tyrosine-protein phosphatase non-receptor type substrate 1
P78324	SIRPA	K.DGTYNWMSWLLVN#VSAHRDDVK.L	319	1.48	4.014	90.913	MSWLLVNVSAHRD	SHPS1_HUMAN Tyrosine-protein phosphatase non-receptor type substrate 1
P78347	GTF2I	R.TPTQTN#GSNVPFKPR.G	708	-0.79	3.769	24.243	RTPTQTNGSNVPF	GTF2I_HUMAN General transcription factor II-I
P78348	ASIC1	K.DQEYCVCEMPCN#LTR.Y	368	0.32	2.91	1000	VCEMPCNLTRYGK	ASIC1_HUMAN Acid-sensing ion channel 1
P78504	JAG1	R.SYTLLVEAWDSSN#DTVQPDSIIEK.A	143	-0.61	4.217	1000	EAWDSSNDTVQPD	JAG1_HUMAN Protein jagged-1
P78504	JAG1	R.DDFFGHYACDQNGN#K.T	217	0.27	4.286	48.874	ACDQNGNKTCMEG	JAG1_HUMAN Protein jagged-1
P78504	JAG1	R.TTPCEVIDSCTVAMASN#DTPEGVR.Y	585	-0.56	4.471	1000	TVAMASNDTPEGV	JAG1_HUMAN Protein jagged-1
P78504	JAG1	R.DGN#SSLIAAVAEVR.V	1045	0.91	3.951	1000	VSKRDGNSSLIAA	JAG1_HUMAN Protein jagged-1
P78536	ADAM17	K.VVVVDGKN#ESEYTVK.W	103	0.93	2.84	1000	VVVDGKNESEYTV	ADA17_HUMAN Disintegrin and metalloproteinase domain-containing protein 17
P78536	ADAM17	R.VDDIYRN#TSWDNAGFK.G	264	-1.1	2.541	60.358	VDDIYRNTSWDNA	ADA17_HUMAN Disintegrin and metalloproteinase domain-containing protein 17
P78536	ADAM17	K.KCQEAIN#ATCK.G	539	0.28	3.706	1000	KCQEAINATCKGV	ADA17_HUMAN Disintegrin and metalloproteinase domain-containing protein 17
P78536	ADAM17	K.GVSYCTGN#SSECPPPGNAEDDTVCLDLGK.C	551	-3.41	3.777	25.238	VSYCTGNSSECPP	ADA17_HUMAN Disintegrin and metalloproteinase domain-containing protein 17
P78536	ADAM17	R.EQQLESCACN#ETDNSCK.V	594	0.27	5.115	76.733	LESCACNETDNSC	ADA17_HUMAN Disintegrin and metalloproteinase domain-containing protein 17
P78536	ADAM17	R.EQQLESCACNETDN#SCKVCCR.D	598	0.78	1.354	6.039	ACNETDNSCKVCC	ADA17_HUMAN Disintegrin and metalloproteinase domain-containing protein 17
P78552	IL13RA1	R.ICLQVGSQCSTN#ESEKPSILVEK.C	105	-1.96	3.041	1000	GSQCSTNESEKPS	I13R1_HUMAN Interleukin-13 receptor subunit alpha-1
P78552	IL13RA1	K.CISPPEGDPESAVTELQCIWHN#LSYMK.C	138	-0.06	3.32	1000	LQCIWHNLSYMKC	I13R1_HUMAN Interleukin-13 receptor subunit alpha-1
P78552	IL13RA1	R.NTSPDTN#YTLYYWHR.S	157	-0.67	2.089	9.394	NTSPDTNYTLYYW	I13R1_HUMAN Interleukin-13 receptor subunit alpha-1
P78552	IL13RA1	K.N#LSFHNDDLYVQWENPQNFISR.C	235	0.35	3.189	9.34	DPPHIKNLSFHND	I13R1_HUMAN Interleukin-13 receptor subunit alpha-1
P78552	IL13RA1	R.NVEN#TSCFMVPGVLPDTLNTVR.I	293	-0.27	3.84	0	FERNVENTSCFMV	I13R1_HUMAN Interleukin-13 receptor subunit alpha-1
P80188	LCN2	K.SYN#VTSVLFRK.K	85	-0.71	1.51	1000	KEDKSYNVTSVLF	NGAL_HUMAN Neutrophil gelatinase-associated lipocalin
P98088	MUC5AC	K.LSCIGGQAPAPVCAAPMVFFDCRN#ATPGDTGAGCQK.S	813	-4.1	3.481	1000	VFFDCRNATPGDT	MUC5A_HUMAN Mucin-5AC (Fragments)
P98153	DGCR2	R.LN#GSLATFSTDQELR.F	149	-0.02	3.352	1000	QTCQRLNGSLATF	IDD_HUMAN Integral membrane protein DGCR2/IDD
P98160	HSPG2	K.GVN#VTM*PAQPGTPPLSSTQLQIDPSLHEFQLVDLSRR.F	554	-1.05	2.709	1000	DDFKGVNVTMPAQ	PGBM_HUMAN Basement membrane-specific heparan sulfate proteoglycan core protein
P98160	HSPG2	R.NLHQSN#TSRAELLVTEAPSKPITVTVEEQR.S	1755	2.89	3.034	19.846	RNLHQSNTSRAEL	PGBM_HUMAN Basement membrane-specific heparan sulfate proteoglycan core protein
P98160	HSPG2	R.NQELEDNVHISPN#GSIITIVGTRPSNHGTYR.C	3072	-1.7	3.185	14.18	NVHISPNGSIITI	PGBM_HUMAN Basement membrane-specific heparan sulfate proteoglycan core protein
P98160	HSPG2	R.SLTQGSLIVGDLAPVN#GTSQGK.F	3780	-0.82	3.746	1000	GDLAPVNGTSQGK	PGBM_HUMAN Basement membrane-specific heparan sulfate proteoglycan core protein
P98160	HSPG2	R.IQGEEIVFHDLN#LTAHGISHCPTCR.D	3836	-0.64	2.627	1000	IVFHDLNLTAHGI	PGBM_HUMAN Basement membrane-specific heparan sulfate proteoglycan core protein
P98160	HSPG2	K.SQGLNLHTLLYLGGVEPSVPLSPATN#MSAHFR.G	4068	0.47	4.308	102.9	PLSPATNMSAHFR	PGBM_HUMAN Basement membrane-specific heparan sulfate proteoglycan core protein
P98161	PKD1	R.LLSTAGTPEN#GSEPESR.S	621	1.62	2.463	1000	TAGTPENGSEPES	PKD1_HUMAN Polycystin-1
P98161	PKD1	R.HN#LSCSFDVVSPVAGLR.V	810	0.78	3.821	1000	NGVSRHNLSCSFD	PKD1_HUMAN Polycystin-1
P98172	EFNB1	K.HHDYYITSTSN#GSLEGLENR.E	139	0.25	4.752	133.6	YITSTSNGSLEGL	EFNB1_HUMAN Ephrin-B1
Q00887	PSG9	R.ETVYSN#ASLLIQN#VTR.K	104	0.22	4.999	1000	RETVYSNASLLIQ	PSG9_HUMAN Pregnancy-specific beta-1-glycoprotein 9
Q00887	PSG9	R.ETVYSN#ASLLIQN#VTR.K	111	0.22	4.999	1000	ASLLIQNVTRKDA	PSG9_HUMAN Pregnancy-specific beta-1-glycoprotein 9
Q00973	B4GALNT1	R.IKEQVVGLLAWNN#CSCESSGGGLPLPFQK.Q	79	-0.17	2.764	6.591	GLLAWNNCSCESS	B4GN1_HUMAN Beta-1,4 N-acetylgalactosaminyltransferase 1
Q00973	B4GALNT1	R.LYPPGSLPQGAQYN#ISALVTIATK.T	274	6.09	4.411	1000	PQGAQYNISALVT	B4GN1_HUMAN Beta-1,4 N-acetylgalactosaminyltransferase 1
Q01151	CD83	K.GQN#GSFDAPNERPYSLK.I	79	0.82	1.805	47.574	YHQKGQNGSFDAP	CD83_HUMAN CD83 antigen
Q01151	CD83	K.IRN#TTSCNSGTYR.C	96	-2.02	2.193	9.888	YSLKIRNTTSCNS	CD83_HUMAN CD83 antigen
Q01167	FOXK2	K.TVTQN#GTHVASVPTAVHGQVNNAAASPLHMLATHASASASLPTK.R	578	3.12	3.185	13.38	IKTVTQNGTHVAS	FOXK2_HUMAN Forkhead box protein K2
Q01459	CTBS	K.KLVMGVPWYGYDYTCLN#LSEDHVCTIAK.V	262	-5.17	3.544	1000	YDYTCLNLSEDHV	DIAC_HUMAN Di-N-acetylchitobiase
Q01459	CTBS	K.QIN#SSISGNLWDK.D	299	-2.04	3.343	45.026	TIMKQINSSISGN	DIAC_HUMAN Di-N-acetylchitobiase
Q02083	NAAA	R.FN#VSLDSVPELR.W	37	-0.52	3.419	1000	PAAPRFNVSLDSV	NAAA_HUMAN N-acylethanolamine-hydrolyzing acid amidase
Q02086	SP2	R.SNANIQYQAVPQIQASNSQTIQVQPN#LTNQIQIIPGTNQAIITPSPSSHKPVPIKPAPIQK.S	151	3.77	5.028	26.89	TIQVQPNLTNQIQ	SP2_HUMAN Transcription factor Sp2
Q02127	DHODH	K.ELGIDGLIVTN#TTVSRPAGLQGALR.S	283	-3.32	2.553	1000	DGLIVTNTTVSRP	PYRD_HUMAN Dihydroorotate dehydrogenase (quinone), mitochondrial
Q02487	DSC2	K.N#VTLHVPSKLDAEK.L	34	-0.59	1.883	1000	ASDACKNVTLHVP	DSC2_HUMAN Desmocollin-2
Q02487	DSC2	R.AN#YTILK.G	392	-1.22	2.339	1000	TANWRANYTILKG	DSC2_HUMAN Desmocollin-2
Q02487	DSC2	K.NGIYN#ITVLASDQGGR.T	546	-0.88	3.801	37.54	IKNGIYNITVLAS	DSC2_HUMAN Desmocollin-2
Q02742	GCNT1	R.HLELAGENPSSDIN#CTK.V	58	0.13	4.772	57.711	NPSSDINCTKVLQ	GCNT1_HUMAN Beta-1,3-galactosyl-O-glycosyl-glycoprotein beta-1,6-N-acetylglucosaminyltransferase
Q02742	GCNT1	R.WTPDDYIN#MTSDCSSFIK.R	95	-3.01	3.27	1000	TPDDYINMTSDCS	GCNT1_HUMAN Beta-1,3-galactosyl-O-glycosyl-glycoprotein beta-1,6-N-acetylglucosaminyltransferase
Q02750	MAP2K1	K.KKPTPIQLNPAPDGSAVN#GTSSAETNLEALQK.K	21	-0.75	5.91	101.284	PDGSAVNGTSSAE	MP2K1_HUMAN Dual specificity mitogen-activated protein kinase kinase 1
Q02809	PLOD1	R.FLGSGGFIGYAPN#LSK.L	163	0.42	4.431	1000	FIGYAPNLSKLVA	PLOD1_HUMAN Procollagen-lysine,2-oxoglutarate 5-dioxygenase 1
Q02809	PLOD1	R.EQIN#ITLDHR.C	197	-0.05	1.643	1000	EKREQINITLDHR	PLOD1_HUMAN Procollagen-lysine,2-oxoglutarate 5-dioxygenase 1
Q02809	PLOD1	K.YIHQN#YTK.A	538	0.46	2.054	1000	EKYIHQNYTKALA	PLOD1_HUMAN Procollagen-lysine,2-oxoglutarate 5-dioxygenase 1
Q02809	PLOD1	R.FLRYN#CSIR.A	686	-1.26	1.851	1000	CRFLRYNCSIRAP	PLOD1_HUMAN Procollagen-lysine,2-oxoglutarate 5-dioxygenase 1
Q03167	TGFBR3	K.MN#GTHFVLESPLNGCGTRPR.W	492	-0.15	2.05	46.73	TCKAKMNGTHFVL	TGBR3_HUMAN Transforming growth factor beta receptor type 3
Q03405	PLAUR	K.GN#STHGCSSEETFLIDCR.G	222	-0.12	4.923	1000	CYSCKGNSTHGCS	UPAR_HUMAN Urokinase plasminogen activator surface receptor
Q04721	NOTCH2	R.DGYEPCVNEGMCVTYHN#GTGYCK.C	46	-0.19	3.731	91.093	MCVTYHNGTGYCK	NOTC2_HUMAN Neurogenic locus notch homolog protein 2
Q04721	NOTCH2	R.CICPEGPHHPSCYSQVNECLSNPCIHGN#CTGGLSGYK.C	733	0.73	3.683	15.012	NPCIHGNCTGGLS	NOTC2_HUMAN Neurogenic locus notch homolog protein 2
Q04724	TLE1	R.TPLAVPGPYPAPFGMVPHAGMNGELTSPGAAYASLHN#MSPQMSAAAAAAAVVAYGR.S	396	9.02	5.077	8.006	AYASLHNMSPQMS	TLE1_HUMAN Transducin-like enhancer protein 1
Q04726	TLE3	R.TPISITSSYAAPFAM*MSHHEMN#GSLTSPGAYAGLHNIPPQMSAAAAAAAAAYGR.S	380	4.14	3.4	12.377	MSHHEMNGSLTSP	TLE3_HUMAN Transducin-like enhancer protein 3
Q04771	ACVR1	K.TPPSPGQAVECCQGDWCNRN#ITAQLPTK.G	102	-2.24	2.729	5.085	GDWCNRNITAQLP	ACVR1_HUMAN Activin receptor type-1
Q04900	CD164	K.N#TTQHPN#VTTLAPISN#VTSAPVTSLPLVTTPAPETCEGR.N	26	-1.63	4.03	1000	VLSADKNTTQHPN	MUC24_HUMAN Sialomucin core protein 24
Q04900	CD164	K.N#TTQHPN#VTTLAPISN#VTSAPVTSLPLVTTPAPETCEGR.N	32	-1.63	4.03	1000	NTTQHPNVTTLAP	MUC24_HUMAN Sialomucin core protein 24
Q04900	CD164	K.N#TTQHPN#VTTLAPISN#VTSAPVTSLPLVTTPAPETCEGR.N	41	-1.63	4.03	1000	TLAPISNVTSAPV	MUC24_HUMAN Sialomucin core protein 24
Q04900	CD164	K.TVTTSGTTN#NTVTPTSQPVRK.S	146	1.62	4	9.34	TTSGTTNNTVTPT	MUC24_HUMAN Sialomucin core protein 24
Q04912	MST1R	R.RGLDFFQSPSFCPNPPGLEALSPN#TSCR.H	419	-1.5	4.292	95.358	LEALSPNTSCRHF	RON_HUMAN Macrophage-stimulating protein receptor
Q04912	MST1R	R.LDN#VTVAHMGTMDGR.I	458	2.24	2.465	1000	YVTRLDNVTVAHM	RON_HUMAN Macrophage-stimulating protein receptor
Q04912	MST1R	R.SLNYLLYVSN#FSLGDSGQPVQR.D	488	0.09	4.943	57.711	YLLYVSNFSLGDS	RON_HUMAN Macrophage-stimulating protein receptor
Q04912	MST1R	R.AVLVN#GTECLLAR.V	720	0.69	2.218	1000	SRAVLVNGTECLL	RON_HUMAN Macrophage-stimulating protein receptor
Q04912	MST1R	R.DPQGWVAGN#LSAR.G	841	-2.32	2.425	1000	QGWVAGNLSARGD	RON_HUMAN Macrophage-stimulating protein receptor
Q05639	EEF1A2	R.KEGN#ASGVSLLEALDTILPPTRPTDKPLRLPLQDVYK.I	222	-0.21	3.349	1000	VERKEGNASGVSL	EF1A2_HUMAN Elongation factor 1-alpha 2
Q06418	TYRO3	K.IGGPAPSPSVLN#VTGVTQSTMFSCEAHNLK.G	191	-0.59	5.093	78.964	PSPSVLNVTGVTQ	TYRO3_HUMAN Tyrosine-protein kinase receptor TYRO3
Q06418	TYRO3	R.TATVHLQALPAAPFN#ITVTK.L	230	0.05	4.146	1000	LPAAPFNITVTKL	TYRO3_HUMAN Tyrosine-protein kinase receptor TYRO3
Q06418	TYRO3	K.LSSSN#ASVAWMPGADGR.A	240	-0.94	2.566	1000	TKLSSSNASVAWM	TYRO3_HUMAN Tyrosine-protein kinase receptor TYRO3
Q06481	APLP2	R.RN#QSLSLLYK.V	541	-0.59	3.222	1000	VIEERRNQSLSLL	APLP2_HUMAN Amyloid-like protein 2
Q06520	SULT2A1	K.N#SSFQSMKEN#KM*SNYSLLSVDYVVDK.A	217	0.05	2.666	7.168	LNLILKNSSFQSM	ST2A1_HUMAN Bile salt sulfotransferase
Q07699	SCN1B	R.VVWN#GSR.G	93	-0.7	1.126	1000	EGRVVWNGSRGTK	SCN1B_HUMAN Sodium channel subunit beta-1
Q07699	SCN1B	R.LLFFENYEHN#TSVVK.K	135	-1.37	2.884	31.275	FENYEHNTSVVKK	SCN1B_HUMAN Sodium channel subunit beta-1
Q07954	LRP1	R.LGCQHHCVPTLDGPTCYCN#SSFQLQADGK.T	136	-1.46	3.572	1000	GPTCYCNSSFQLQ	LRP1_HUMAN Prolow-density lipoprotein receptor-related protein 1
Q07954	LRP1	R.FN#STEYQVVTR.V	446	6.88	3.117	1000	IRVNRFNSTEYQV	LRP1_HUMAN Prolow-density lipoprotein receptor-related protein 1
Q07954	LRP1	R.LYWVDAFYDRIETILLN#GTDRK.I	729	2.01	5.041	1000	IETILLNGTDRKI	LRP1_HUMAN Prolow-density lipoprotein receptor-related protein 1
Q07954	LRP1	R.WLCDGDNDCGNSEDESN#ATCSAR.T	928	2.13	4.684	87.265	NSEDESNATCSAR	LRP1_HUMAN Prolow-density lipoprotein receptor-related protein 1
Q07954	LRP1	K.WTGHN#VTVVQR.T	1511	-0.97	2.929	1000	NKWTGHNVTVVQR	LRP1_HUMAN Prolow-density lipoprotein receptor-related protein 1
Q07954	LRP1	R.QPM*APNPCEANGGQGPCSHLCLINYN#R.T	1558	-3.33	2.512	17.009	LCLINYNRTVSCA	LRP1_HUMAN Prolow-density lipoprotein receptor-related protein 1
Q07954	LRP1	K.DN#TTCYEFKK.F	1575	0.52	2.462	1000	MKLHKDNTTCYEF	LRP1_HUMAN Prolow-density lipoprotein receptor-related protein 1
Q07954	LRP1	K.RAFIN#GTGVETVVSADLPNAHGLAVDWVSR.N	1645	-0.76	5.687	150.043	IKRAFINGTGVET	LRP1_HUMAN Prolow-density lipoprotein receptor-related protein 1
Q07954	LRP1	K.LYWTDGDN#ISM*ANMDGSN#R.T	1723	0.02	3.791	38.189	YWTDGDNISMANM	LRP1_HUMAN Prolow-density lipoprotein receptor-related protein 1
Q07954	LRP1	K.LYWTDGDN#ISM*ANMDGSN#R.T	1733	0.02	3.791	70.435	ANMDGSNRTLLFS	LRP1_HUMAN Prolow-density lipoprotein receptor-related protein 1
Q07954	LRP1	K.LYWISSGN#HTINR.C	1763	-0.81	3.562	76.733	YWISSGNHTINRC	LRP1_HUMAN Prolow-density lipoprotein receptor-related protein 1
Q07954	LRP1	R.N#STTLVM*HMK.V	1825	-1.11	2.109	1000	GSVVLRNSTTLVM	LRP1_HUMAN Prolow-density lipoprotein receptor-related protein 1
Q07954	LRP1	R.LN#GSFR.Y	1995	0.96	1.241	1000	IEVARLNGSFRYV	LRP1_HUMAN Prolow-density lipoprotein receptor-related protein 1
Q07954	LRP1	K.RGSKDN#ATDSVPLR.T	2127	-0.37	4.128	1000	KRGSKDNATDSVP	LRP1_HUMAN Prolow-density lipoprotein receptor-related protein 1
Q07954	LRP1	R.VDIPQQPMGIIAVAN#DTNSCELSPCR.I	2472	-2.44	3.077	13.38	GIIAVANDTNSCE	LRP1_HUMAN Prolow-density lipoprotein receptor-related protein 1
Q07954	LRP1	R.INNGGCQDLCLLTHQGHVN#CSCR.G	2502	-0.35	3.955	130.765	THQGHVNCSCRGG	LRP1_HUMAN Prolow-density lipoprotein receptor-related protein 1
Q07954	LRP1	R.CVSNMLWCNGADDCGDGSDEIPCN#K.T	2601	0.39	4.835	138.848	SDEIPCNKTACGV	LRP1_HUMAN Prolow-density lipoprotein receptor-related protein 1
Q07954	LRP1	R.CRDGTCIGN#SSR.C	2620	-0.05	2.919	1000	DGTCIGNSSRCNQ	LRP1_HUMAN Prolow-density lipoprotein receptor-related protein 1
Q07954	LRP1	K.CN#ASSQFLCSSGR.C	2905	-1.56	1.79	1000	SQEHKCNASSQFL	LRP1_HUMAN Prolow-density lipoprotein receptor-related protein 1
Q07954	LRP1	R.KLNLDGSN#YTLLK.Q	3048	-0.79	2.086	49.59	LNLDGSNYTLLKQ	LRP1_HUMAN Prolow-density lipoprotein receptor-related protein 1
Q07954	LRP1	R.MHLN#GSNVQVLHR.T	3089	-1.27	3.305	37.54	IRRMHLNGSNVQV	LRP1_HUMAN Prolow-density lipoprotein receptor-related protein 1
Q07954	LRP1	R.TCVSN#CTASQFVCK.N	3333	0.22	4.241	1000	GRTCVSNCTASQF	LRP1_HUMAN Prolow-density lipoprotein receptor-related protein 1
Q07954	LRP1	R.TCPLDEFQCN#NTLCKPLAWK.C	3662	-1.9	3.723	9.34	LDEFQCNNTLCKP	LRP1_HUMAN Prolow-density lipoprotein receptor-related protein 1
Q07954	LRP1	K.LTSCATN#ASICGDEAR.C	3788	-2.11	2.886	1000	LTSCATNASICGD	LRP1_HUMAN Prolow-density lipoprotein receptor-related protein 1
Q07954	LRP1	R.FGTCSQLCN#NTK.G	3839	0.97	3.155	24.437	TCSQLCNNTKGGH	LRP1_HUMAN Prolow-density lipoprotein receptor-related protein 1
Q07954	LRP1	R.GVTHLN#ISGLK.M	3953	0.08	2.116	1000	RGVTHLNISGLKM	LRP1_HUMAN Prolow-density lipoprotein receptor-related protein 1
Q07954	LRP1	R.LN#GTDPIVAADSKR.G	4075	-0.99	3.101	1000	IGSIRLNGTDPIV	LRP1_HUMAN Prolow-density lipoprotein receptor-related protein 1
Q07954	LRP1	K.FGHSPLVN#LTGGLSHASDVVLYHQHK.Q	4125	-0.95	3.203	1000	GHSPLVNLTGGLS	LRP1_HUMAN Prolow-density lipoprotein receptor-related protein 1
Q07954	LRP1	K.CTQQVCAGYCAN#NSTCTVNQGNQPQCR.C	4278	5.5	4.257	6.591	CAGYCANNSTCTV	LRP1_HUMAN Prolow-density lipoprotein receptor-related protein 1
Q07954	LRP1	K.CTQQVCAGYCANN#STCTVNQGNQPQCR.C	4279	-3.14	4.226	6.591	AGYCANNSTCTVN	LRP1_HUMAN Prolow-density lipoprotein receptor-related protein 1
Q08174	PCDH1	K.AN#DSDQGANAEIEYTFHQAPEVVR.R	305	2.76	3.441	87.582	VIQVKANDSDQGA	PCDH1_HUMAN Protocadherin-1
Q08174	PCDH1	R.YGTALVHLYVN#ETLAN#R.T	813	-0.75	4.764	1000	LVHLYVNETLANR	PCDH1_HUMAN Protocadherin-1
Q08174	PCDH1	R.YGTALVHLYVN#ETLAN#R.T	818	-0.75	4.764	1000	VNETLANRTLLET	PCDH1_HUMAN Protocadherin-1
Q08334	IL10RB	K.GN#LTFTAQYLSYR.I	49	-0.51	2.943	1000	PAFAKGNLTFTAQ	I10R2_HUMAN Interleukin-10 receptor subunit beta
Q08334	IL10RB	K.CMN#TTLTECDFSSLSK.Y	68	-2.31	3.78	1000	FQDKCMNTTLTEC	I10R2_HUMAN Interleukin-10 receptor subunit beta
Q08380	LGALS3BP	R.ALGFEN#ATQALGR.A	69	-0.69	3.219	1000	RALGFENATQALG	LG3BP_HUMAN Galectin-3-binding protein
Q08380	LGALS3BP	R.DAGVVCTN#ETRSTHTLDLSR.E	125	-0.84	2.462	1000	AGVVCTNETRSTH	LG3BP_HUMAN Galectin-3-binding protein
Q08380	LGALS3BP	K.EPGSN#VTM*SVDAECVPMVR.D	192	0.21	3.732	1000	WKEPGSNVTMSVD	LG3BP_HUMAN Galectin-3-binding protein
Q08380	LGALS3BP	K.GLN#LTEDTYKPR.I	398	-1.14	2.365	1000	ARYKGLNLTEDTY	LG3BP_HUMAN Galectin-3-binding protein
Q08380	LGALS3BP	K.AAIPSALDTN#SSK.S	551	0.49	1.386	1000	PSALDTNSSKSTS	LG3BP_HUMAN Galectin-3-binding protein
Q08380	LGALS3BP	R.TVIRPFYLTN#SSGVD.-	580	-0.22	2.813	1000	RPFYLTNSSGVD	LG3BP_HUMAN Galectin-3-binding protein
Q08431	MFGE8	K.VAYSN#DSANWTEYQDPR.T	325	1.28	4.269	59.298	YKVAYSNDSANWT	MFGM_HUMAN Lactadherin
Q08431	MFGE8	K.VAYSNDSAN#WTEYQDPR.T	329	-0.9	3.951	59.298	YSNDSANWTEYQD	MFGM_HUMAN Lactadherin
Q08722	CD47	R.DIYTFDGALN#K.S	73	0.14	2.084	1000	TFDGALNKSTVPT	CD47_HUMAN Leukocyte surface antigen CD47
Q08722	CD47	K.SDAVSHTGN#YTCEVTELTREGETIIELK.Y	111	0.48	4.521	1000	AVSHTGNYTCEVT	CD47_HUMAN Leukocyte surface antigen CD47
Q08752	PPID	R.NTN#GSQFFITTVPTPHLDGK.H	128	-0.22	2.702	17.009	NAGRNTNGSQFFI	PPID_HUMAN Peptidyl-prolyl cis-trans isomerase D
Q09028	RBBP4	R.SN#NTSKPSHSVDAHTAEVNCLSFNPYSEFILATGSADK.T	260	8.97	6.421	31.348	IWDTRSNNTSKPS	RBBP4_HUMAN Histone-binding protein RBBP4
Q09327	MGAT3	R.EMLTN#GTFEYIR.H	259	-1.48	2.593	1000	FREMLTNGTFEYI	MGAT3_HUMAN Beta-1,4-mannosyl-glycoprotein 4-beta-N-acetylglucosaminyltransferase
Q09328	MGAT5	K.WNLNPQQFYTMFPHTPDNSFLGFVVEQHLN#SSDIHHIN#EIKR.Q	433	5.67	5.454	30.308	VVEQHLNSSDIHH	MGT5A_HUMAN Alpha-1,6-mannosylglycoprotein 6-beta-N-acetylglucosaminyltransferase A
Q09328	MGAT5	K.RQN#QSLVYGKVDSFWK.N	447	1.28	3.824	1000	NEIKRQNQSLVYG	MGT5A_HUMAN Alpha-1,6-mannosylglycoprotein 6-beta-N-acetylglucosaminyltransferase A
Q0P6H9	TMEM62	K.WNPRN#YSSGTHN#IEVIVQDSAGR.S	381	-2.09	2.999	12.092	LKWNPRNYSSGTH	TMM62_HUMAN Transmembrane protein 62
Q10472	GALNT1	K.INQFNLMASEMIALN#R.S	95	-1	4.856	142.629	SEMIALNRSLPDV	GALT1_HUMAN Polypeptide N-acetylgalactosaminyltransferase 1
Q10472	GALNT1	R.N#VTLPEIF.-	552	-1.05	2.569	1000	QQWLLRNVTLPEI	GALT1_HUMAN Polypeptide N-acetylgalactosaminyltransferase 1
Q10589	BST2	R.N#VTHLLQQELTEAQK.G	65	-0.87	5.191	1000	AVMECRNVTHLLQ	BST2_HUMAN Bone marrow stromal antigen 2
Q10589	BST2	K.GFQDVEAQAATCN#HTVM*ALMASLDAEK.A	92	-2.59	4.457	1000	AQAATCNHTVMAL	BST2_HUMAN Bone marrow stromal antigen 2
Q11201	ST3GAL1	R.FN#QTMQPLLTAQNALLEDDTYR.W	79	-0.35	4.972	137.202	WFDERFNQTMQPL	SIA4A_HUMAN CMP-N-acetylneuraminate-beta-galactosamide-alpha-2,3-sialyltransferase 1
Q11201	ST3GAL1	K.KPNNLN#DTIK.E	114	-0.05	2.195	17.009	KKPNNLNDTIKEL	SIA4A_HUMAN CMP-N-acetylneuraminate-beta-galactosamide-alpha-2,3-sialyltransferase 1
Q11201	ST3GAL1	R.ELGDN#VSMILVPFK.T	201	0.25	4.226	1000	FRELGDNVSMILV	SIA4A_HUMAN CMP-N-acetylneuraminate-beta-galactosamide-alpha-2,3-sialyltransferase 1
Q11201	ST3GAL1	K.TGVHDADFESN#VTATLASINK.I	323	0.08	7.308	183.444	DADFESNVTATLA	SIA4A_HUMAN CMP-N-acetylneuraminate-beta-galactosamide-alpha-2,3-sialyltransferase 1
Q11206	ST3GAL4	R.LRN#SSLGDAINK.Y	131	0.56	2.943	115.01	NGHRLRNSSLGDA	SIA4C_HUMAN CMP-N-acetylneuraminate-beta-galactosamide-alpha-2,3-sialyltransferase 4
Q11206	ST3GAL4	K.SMAGSGHN#VSQEALAIKR.M	310	-0.99	2.575	1000	MAGSGHNVSQEAL	SIA4C_HUMAN CMP-N-acetylneuraminate-beta-galactosamide-alpha-2,3-sialyltransferase 4
Q12770	SCAP	R.LMLLHPSPN#CSLR.A	263	-1.41	2.583	1000	LLHPSPNCSLRAE	SCAP_HUMAN Sterol regulatory element-binding protein cleavage-activating protein
Q12770	SCAP	K.LPEN#QTSPGESPER.G	590	-0.14	3.047	1000	APKLPENQTSPGE	SCAP_HUMAN Sterol regulatory element-binding protein cleavage-activating protein
Q12770	SCAP	R.HWPTLFSYYN#ITLAKR.Y	641	0.87	3.633	1000	TLFSYYNITLAKR	SCAP_HUMAN Sterol regulatory element-binding protein cleavage-activating protein
Q12797	ASPH	R.LVQLFPN#DTSLK.N	452	-1.4	2.573	1000	LVQLFPNDTSLKN	ASPH_HUMAN Aspartyl/asparaginyl beta-hydroxylase
Q12797-3	ASPH	R.YN#LSEVLQGK.L	64	0	3.291	1000	AKDFRYNLSEVLQ	ASPH_HUMAN Isoform 3 of Aspartyl/asparaginyl beta-hydroxylase
Q12841	FSTL1	K.GSN#YSEILDKYFKNFDN#GDSR.L	144	0.76	1.535	51.572	WFSKGSNYSEILD	FSTL1_HUMAN Follistatin-related protein 1
Q12891	HYAL2	R.LKVPLDLNAFDVQASPNEGFVNQN#ITIFYR.D	74	2.72	5.668	13.38	EGFVNQNITIFYR	HYAL2_HUMAN Hyaluronidase-2
Q12891	HYAL2	R.SVHGGVPQN#VSLWAHRK.M	103	-1.08	3.071	1000	HGGVPQNVSLWAH	HYAL2_HUMAN Hyaluronidase-2
Q12891	HYAL2	R.LLVPYVVN#VSWATQYCSR.A	357	-2.63	2.727	1000	LVPYVVNVSWATQ	HYAL2_HUMAN Hyaluronidase-2
Q12907	LMAN2	R.VFPYISVMVN#N#GSLSYDHSK.D	183	-1.92	3.887	1000	ISVMVNNGSLSYD	LMAN2_HUMAN Vesicular integral-membrane protein VIP36
Q12913	PTPRJ	K.AALSWSN#GN#GTASCR.V	231	-1.02	3.14	1000	LSWSNGNGTASCR	PTPRJ_HUMAN Receptor-type tyrosine-protein phosphatase eta
Q12913	PTPRJ	R.LQVN#ISGLKPGVQYNINPYLLQSN#K.T	258	1.41	4.365	77.72	DSRLQVNISGLKP	PTPRJ_HUMAN Receptor-type tyrosine-protein phosphatase eta
Q12913	PTPRJ	R.LQVN#ISGLKPGVQYNINPYLLQSN#K.T	278	1.41	4.365	65.089	PYLLQSNKTKGDP	PTPRJ_HUMAN Receptor-type tyrosine-protein phosphatase eta
Q12913	PTPRJ	R.YN#ATVYSQAAN#GTEGQPQAIEFR.T	342	0.95	5.174	1000	EPGTRYNATVYSQ	PTPRJ_HUMAN Receptor-type tyrosine-protein phosphatase eta
Q12913	PTPRJ	R.YN#ATVYSQAAN#GTEGQPQAIEFR.T	351	0.95	5.174	1000	VYSQAANGTEGQP	PTPRJ_HUMAN Receptor-type tyrosine-protein phosphatase eta
Q12913	PTPRJ	K.VSDN#ESSSN#YTYK.I	391	-0.54	3.667	1000	IWKVSDNESSSNY	PTPRJ_HUMAN Receptor-type tyrosine-protein phosphatase eta
Q12913	PTPRJ	K.VSDN#ESSSN#YTYK.I	396	-0.54	3.667	1000	DNESSSNYTYKIH	PTPRJ_HUMAN Receptor-type tyrosine-protein phosphatase eta
Q12913	PTPRJ	K.IHVAGETDSSNLN#VSEPR.A	413	-0.89	3.213	59.298	TDSSNLNVSEPRA	PTPRJ_HUMAN Receptor-type tyrosine-protein phosphatase eta
Q12913	PTPRJ	R.SSTFYN#ITVCPVLGDIEGTPGFLQVHTPPVPVSDFR.V	431	1.35	4.387	1000	RSSTFYNITVCPV	PTPRJ_HUMAN Receptor-type tyrosine-protein phosphatase eta
Q12913	PTPRJ	R.NTCTTGITDPPPPDGSPN#ITSVSHN#SVK.V	824	-0.44	3.612	98.407	PPDGSPNITSVSH	PTPRJ_HUMAN Receptor-type tyrosine-protein phosphatase eta
Q12913	PTPRJ	R.ACVAGFTN#ITFHPQNK.G	937	0.72	4.04	93.154	CVAGFTNITFHPQ	PTPRJ_HUMAN Receptor-type tyrosine-protein phosphatase eta
Q12999	TSPAN31	R.SKQTDVIN#ASWWVM*SN#K.T	109	-3.4	4.601	1000	KQTDVINASWWVM	TSN31_HUMAN Tetraspanin-31
Q12999	TSPAN31	R.SKQTDVIN#ASWWVM*SN#K.T	117	-3.4	4.601	1000	SWWVMSNKTRDEL	TSN31_HUMAN Tetraspanin-31
Q12999	TSPAN31	R.SFDCCGLFN#LTTLYQQDYDFCTAICK.S	134	-0.99	3.905	1000	DCCGLFNLTTLYQ	TSN31_HUMAN Tetraspanin-31
Q13002	GRIK2	K.IGTWDPASGLN#MTESQK.G	412	-0.35	3.482	1000	DPASGLNMTESQK	GRIK2_HUMAN Glutamate receptor ionotropic, kainate 2
Q13003	GRIK3	R.TLLPN#TTLTYDIQR.I	76	-0.79	2.901	1000	NRTLLPNTTLTYD	GRIK3_HUMAN Glutamate receptor ionotropic, kainate 3
Q13003	GRIK3	R.YSGVN#LTGFR.I	278	-0.8	1.944	1000	YRYSGVNLTGFRI	GRIK3_HUMAN Glutamate receptor ionotropic, kainate 3
Q13003	GRIK3	K.VGVWSPADGLN#ITEVAK.G	415	1.22	3.651	1000	SPADGLNITEVAK	GRIK3_HUMAN Glutamate receptor ionotropic, kainate 3
Q13003	GRIK3	K.GRGPN#VTDSLTN#R.S	426	0.92	2.163	1000	AKGRGPNVTDSLT	GRIK3_HUMAN Glutamate receptor ionotropic, kainate 3
Q13003	GRIK3	K.GRGPN#VTDSLTN#R.S	433	0.92	2.163	1000	VTDSLTNRSLIVT	GRIK3_HUMAN Glutamate receptor ionotropic, kainate 3
Q13145	BAMBI	R.N#HSGTTIPTLECCHEDMCNYR.G	87	-0.5	4.267	126.832	QAKQARNHSGTTI	BAMBI_HUMAN BMP and activin membrane-bound inhibitor homolog
Q13214	SEMA3B	K.LLHAYN#R.T	124	-1.02	1.578	1000	KLLHAYNRTHLLA	SEM3B_HUMAN Semaphorin-3B
Q13214	SEMA3B	R.NHPLMYNSVLPTGGRPLFLQVGAN#YTFTQIAADR.V	427	2.64	3.461	23.864	FLQVGANYTFTQI	SEM3B_HUMAN Semaphorin-3B
Q13275	SEMA3F	K.ATGTAHFFNFLLN#TTDYR.I	53	-0.12	3.257	99.228	FFNFLLNTTDYRI	SEM3F_HUMAN Semaphorin-3F
Q13286	CLN3	R.TSGN#QSHVDPGPTPIPHN#SSSR.F	71	-0.67	3.029	1000	HKRTSGNQSHVDP	CLN3_HUMAN Battenin
Q13286	CLN3	R.TSGN#QSHVDPGPTPIPHN#SSSR.F	85	-0.67	3.029	1000	PTPIPHNSSSRFD	CLN3_HUMAN Battenin
Q13308	PTK7	R.SAN#ASFNIK.W	116	0.85	2.691	76.733	EEARSANASFNIK	PTK7_HUMAN Inactive tyrosine-protein kinase 7
Q13308	PTK7	R.DGTPLSDGQSN#HTVSSK.E	175	0.3	3.511	1000	LSDGQSNHTVSSK	PTK7_HUMAN Inactive tyrosine-protein kinase 7
Q13308	PTK7	K.ERN#LTLRPAGPEHSGLYSCCAHSAFGQACSSQNFTLSIADESFAR.V	184	-0.46	3.128	15.206	VSSKERNLTLRPA	PTK7_HUMAN Inactive tyrosine-protein kinase 7
Q13308	PTK7	K.ERNLTLRPAGPEHSGLYSCCAHSAFGQACSSQN#FTLSIADESFAR.V	214	-1.47	6.184	63.372	QACSSQNFTLSIA	PTK7_HUMAN Inactive tyrosine-protein kinase 7
Q13308	PTK7	R.RATVFAN#GSLLLTQVRPR.N	283	-1.15	3.178	1000	RATVFANGSLLLT	PTK7_HUMAN Inactive tyrosine-protein kinase 7
Q13308	PTK7	R.RQDVN#ITVATVPSWLK.K	405	-1.67	4.246	1000	QRRQDVNITVATV	PTK7_HUMAN Inactive tyrosine-protein kinase 7
Q13308	PTK7	R.VTRDDAGN#YTCIASN#GPQGQIR.A	567	2.48	4.109	1000	TRDDAGNYTCIAS	PTK7_HUMAN Inactive tyrosine-protein kinase 7
Q13308	PTK7	R.MHIFQN#GSLVIHDVAPEDSGR.Y	646	-6.83	3.022	1000	RMHIFQNGSLVIH	PTK7_HUMAN Inactive tyrosine-protein kinase 7
Q13308	PTK7	R.YTCIAGN#SCNIK.H	668	0.74	2.689	24.243	YTCIAGNSCNIKH	PTK7_HUMAN Inactive tyrosine-protein kinase 7
Q13332	PTPRS	R.KVEAEALN#ATAIR.V	733	-0.5	2.518	1000	VEAEALNATAIRV	PTPRS_HUMAN Receptor-type tyrosine-protein phosphatase S
Q13332	PTPRS	R.GHPQILEAAGN#ASAGTVLLR.W	940	-1.13	4.739	1000	ILEAAGNASAGTV	PTPRS_HUMAN Receptor-type tyrosine-protein phosphatase S
Q13336	SLC14A1	K.LVIPITTAPN#ISWSDLSALELLK.S	211	0.51	3.824	1000	PITTAPNISWSDL	UT1_HUMAN Urea transporter 1
Q13433	SLC39A6	R.YGEN#N#SLSVEGFRK.L	67	0.87	2.708	1000	FYRYGENNSLSVE	S39A6_HUMAN Zinc transporter ZIP6
Q13433	SLC39A6	R.KTN#ESVSEPRK.G	241	-0.07	3.647	1000	LAGRKTNESVSEP	S39A6_HUMAN Zinc transporter ZIP6
Q13433	SLC39A6	R.N#TNENPQECFN#ASK.L	266	0.47	3.147	71.753	NPQECFNASKLLT	S39A6_HUMAN Zinc transporter ZIP6
Q13433	SLC39A6	K.LLTSHGMGIQVPLN#ATEFN#YLCPAIINQIDAR.S	283	5.71	4.242	70.808	GIQVPLNATEFNY	S39A6_HUMAN Zinc transporter ZIP6
Q13438	OS9	R.YHSQTYGN#GSK.C	177	0.31	2.681	1000	HSQTYGNGSKCDL	OS9_HUMAN Protein OS-9
[truncated: 1,501 more rows]

## Sheet: Total sites in MCF7
Supplementary Dataset 3(c). Protein N-glycosylation sites (3185) identified in the duplicate MCF7 experiments
[truncated: 3,186 more rows]
