# Supplementary material for: An enrichment method based on synergistic and reversible covalent interactions for large-scale analysis of glycoproteins
Source: Nat Commun. 2018 Apr 27;9:1692. doi: 10.1038/s41467-018-04081-3 (PMC5923262; doi:10.1038/s41467-018-04081-3)
Supplement: Supplementary file 6 — Supplementary Data 4 [file 41467_2018_4081_MOESM6_ESM.xlsx]

## Sheet: Sheet1
Supplementary Dataset 4. Protein N-glycosylation sites (3052) identified in HEK 293T cells
Reference	Gene Symbol	N-Glycopeptide	Site	PPM	XCorr	ModScore	13mer	Annotation
A0PJZ3	GXYLT2	R.LFN#STQLAAMAPEHEIPK.I	233	0.39	3.174	1000	KLLRLFNSTQLAA	GXLT2_HUMAN Glucoside xylosyltransferase 2
A0PJZ3	GXYLT2	R.HPFYGSAGVNSGVMLMN#LTR.I	274	-1.22	2.904	37.549	SGVMLMNLTRIRS	GXLT2_HUMAN Glucoside xylosyltransferase 2
A2RU67	KIAA1467	K.MLSAFN#ATSGK.A	237	0.32	1.872	1000	KMLSAFNATSGKA	K1467_HUMAN Uncharacterized protein KIAA1467
A2RU67	KIAA1467	R.SIN#LSELIDVYSDGVELLQM*VK.A	372	0.66	5	1000	EKRRSINLSELID	K1467_HUMAN Uncharacterized protein KIAA1467
A2RU67	KIAA1467	K.APDSN#CSNLLITTR.Q	396	0.87	3.891	37.54	VKAPDSNCSNLLI	K1467_HUMAN Uncharacterized protein KIAA1467
A2RU67	KIAA1467	R.GQN#LTPYWALR.L	415	0.01	3.161	1000	VLLRGQNLTPYWA	K1467_HUMAN Uncharacterized protein KIAA1467
A2VDJ0	KIAA0922	K.VQSIQLSQMQAETTN#TSLLQVQLECSLHNK.V	225	-0.85	2.566	32.159	MQAETTNTSLLQV	T131L_HUMAN Transmembrane protein 131-like
A2VDJ0	KIAA0922	R.DALSLQFEPVLLPTSTTN#FTK.I	343	0.31	5.167	1000	LPTSTTNFTKIAS	T131L_HUMAN Transmembrane protein 131-like
A2VDJ0	KIAA0922	K.AGNPNWN#GSLSLDQSTWNVDSELANK.L	522	-1.4	5.792	27.055	AGNPNWNGSLSLD	T131L_HUMAN Transmembrane protein 131-like
A2VDJ0	KIAA0922	R.LIAEPGLM*LN#FSATALR.S	593	-1.45	2.613	1000	EPGLMLNFSATAL	T131L_HUMAN Transmembrane protein 131-like
A2VDJ0	KIAA0922	R.NN#LTVIDMIGVEGFGAR.E	709	0.24	4.844	0	LILIRNNLTVIDM	T131L_HUMAN Transmembrane protein 131-like
A2VDJ0	KIAA0922	K.INGYNCQGYGFEVLDCHQFSLDPN#TSR.D	809	-1.85	3.195	107.529	QFSLDPNTSRDIS	T131L_HUMAN Transmembrane protein 131-like
A6NGN9	IGLON5	R.VAWLN#R.S	67	0.23	1.704	1000	TRVAWLNRSNILY	IGLO5_HUMAN IgLON family member 5
A6NGN9	IGLON5	R.IVN#ISSPVTVNEGGNVNLLCLAVGRPEPTVTWR.Q	137	-2.43	4.715	74.717	VPARIVNISSPVT	IGLO5_HUMAN IgLON family member 5
A6NGN9	IGLON5	R.SMLLFAN#VSAR.H	280	-0.41	2.912	1000	SMLLFANVSARHY	IGLO5_HUMAN IgLON family member 5
A6NKT7	RGPD3	K.SKPFAFGN#SSATGSLFGFSFNAPLK.S	1562	-4.4	5.376	181.198	KPFAFGNSSATGS	RGPD3_HUMAN RanBP2-like and GRIP domain-containing protein 3
A6NKW6	FAM159B	R.LCSGYYSLN#QSFVEPFQCPR.R	15	-0.82	5.133	1000	SGYYSLNQSFVEP	F159B_HUMAN Membrane protein FAM159B
A6NMZ7	COL6A6	K.TFADLAAHN#QTFLK.K	400	-0.75	3.48	1000	ADLAAHNQTFLKK	CO6A6_HUMAN Collagen alpha-6(VI) chain
A7MBM2	DISP2	R.SN#SSLVRDPAFSASGPEAQR.W	792	3.21	2.948	1000	PLDPRSNSSLVRD	DISP2_HUMAN Protein dispatched homolog 2
A8MVW0	FAM171A2	R.ASVDVFGN#R.T	66	1.09	2.124	1000	SVDVFGNRTLLAA	F1712_HUMAN Protein FAM171A2
A8MWY0	KIAA1324L	K.DCPPCNPGFYNN#GSSSCHPCPPGTFSDGTK.E	405	-0.28	1.778	6.591	NPGFYNNGSSSCH	K132L_HUMAN UPF0577 protein KIAA1324-like
A8MWY0	KIAA1324L	K.N#ATFTFTWAFQR.T	560	0.6	2.506	1000	THIIFKNATFTFT	K132L_HUMAN UPF0577 protein KIAA1324-like
A8MWY0	KIAA1324L	K.EN#QSLHYDFSN#LSSVGSLMN#GPSFTSK.G	682	0.93	3.545	1000	FYHEKENQSLHYD	K132L_HUMAN UPF0577 protein KIAA1324-like
A8MWY0	KIAA1324L	K.EN#QSLHYDFSN#LSSVGSLMN#GPSFTSK.G	691	0.93	3.545	1000	LHYDFSNLSSVGS	K132L_HUMAN UPF0577 protein KIAA1324-like
A8MWY0	KIAA1324L	K.YFHFFN#ISLCGHEGKK.M	716	-0.02	3.716	1000	KYFHFFNISLCGH	K132L_HUMAN UPF0577 protein KIAA1324-like
A8MWY0	KIAA1324L	K.MALCTNN#ITDFTVK.E	733	1.8	2.504	9.34	MALCTNNITDFTV	K132L_HUMAN UPF0577 protein KIAA1324-like
B7Z2R4	SGCE	R.M*SPATTGTFLLTAFLLSCADGIN#GTVNWKTR.Q	47	-0.51	3.151	4.988	SCADGINGTVNWK	B7Z2R4_HUMAN Epsilon-sarcoglycan
C9J383	RNF13	K.AAIVHNVDSDDLISMGSN#DSK.Y	135	-4.81	5.115	170.167	LISMGSNDSKYRG	C9J383_HUMAN E3 ubiquitin-protein ligase RNF13 (Fragment)
C9JDW2	LTBP1	K.TSPPVPVEVAPEASTSSASQVIAPTQVTEIN#ECTVN#PDICGAGHCIN.-	203	-2.04	3.159	1000	TQVTEINECTVNP	C9JDW2_HUMAN Latent-transforming growth factor beta-binding protein 1 (Fragment)
C9K0Q7	EIF3L	R.HIYAKVSGGPSLEQRFESYYN#YCNLFNY.-	176	1.3	2.359	0	RFESYYNYCNLFN	C9K0Q7_HUMAN Eukaryotic translation initiation factor 3 subunit L (Fragment)
D6RDV5	EFNA5	K.VFVRPTN#DTVHESAEPSR.G	162	0	3.742	1000	VFVRPTNDTVHES	D6RDV5_HUMAN Ephrin-A5
E7ETN3		R.QCRPNGMWDGETAVCDN#GDHEN#GTGTNTYAALNSVYLMMNNQM*R.L	151	8.03	2.508	0.97	DNGDHENGTGTNT	E7ETN3_HUMAN Uncharacterized protein
E9PMV2	HLA-DQA1	K.RYN#STAATNEVPEVTVFSK.S	104	-0.26	5.274	71.753	IMIKRYNSTAATN	E9PMV2_HUMAN HLA class II histocompatibility antigen, DQ alpha 1 chain (Fragment)
F2Z333	C1orf233	R.AFALN#CSWR.G	109	1.28	2.667	1000	VRAFALNCSWRGA	CA233_HUMAN Fibronectin type-III domain-containing transmembrane protein C1orf233
G3V185	TMEM179B	R.SLCNSIISLN#TTIRPLLG.-	136	2.84	3.259	71.753	NSIISLNTTIRPL	G3V185_HUMAN Transmembrane protein 179B
H0Y8M3	NIPBL	K.QHLKNLCGFSDSSN#FSWN#IWTLM*K.K	90	-0.56	2.536	6.52	GFSDSSNFSWNIW	H0Y8M3_HUMAN Nipped-B-like protein (Fragment)
H0YBZ8	CD74	K.MRM*ATPLLMQALPM*GALPQGPMQN#ATKYGNMTEDHVM*HLLQY.-	127	-0.9	3.025	4.198	PQGPMQNATKYGN	H0YBZ8_HUMAN HLA class II histocompatibility antigen gamma chain (Fragment)
H0YBZ9	SMN1	-.LSPICEVANN#IEQNAQENEN#ESQVSTDESENSRSPGNKSDNIKPK.S	20	2.84	3.155	9.008	NAQENENESQVST	H0YBZ9_HUMAN Survival motor neuron protein (Fragment)
H0YDI1	CD58	-.FSQQIYGVVYGN#VTFHVPSNVPLK.E	12	-6.01	3.843	64.398	YGVVYGNVTFHVP	H0YDI1_HUMAN Lymphocyte function-associated antigen 3 (Fragment)
H3BS89	TMEM178B	R.QYN#STNMGLWR.K	102	-0.92	2.584	24.243	ECSRQYNSTNMGL	T178B_HUMAN Transmembrane protein 178B
H7C543	ALCAM	-.XLGDCISEDSYPDGN#ITWYR.N	15	-7.13	3.591	1000	DSYPDGNITWYRN	H7C543_HUMAN CD166 antigen (Fragment)
K7EJD3	LGALS3BP	R.DAGVVCTN#GTSTPEGLTSPCR.Q	125	0.36	4.843	1000	AGVVCTNGTSTPE	K7EJD3_HUMAN Galectin-3-binding protein
O00115	DNASE2	R.SN#TSQLAFLLYNDQPPQPSK.A	86	1.03	3.866	89.189	QPLYRSNTSQLAF	DNS2A_HUMAN Deoxyribonuclease-2-alpha
O00115	DNASE2	K.GHHVSQEPWN#SSITLTSQAGAVFQSFAK.F	212	-3.66	2.869	1000	VSQEPWNSSITLT	DNS2A_HUMAN Deoxyribonuclease-2-alpha
O00144	FZD9	R.NDPHALCMEAPEN#ATAGPAEPHK.G	158	1.59	2.413	19.843	CMEAPENATAGPA	FZD9_HUMAN Frizzled-9
O00299	CLIC1	K.GVTFN#VTTVDTK.R	42	-1.29	2.179	1000	LKGVTFNVTTVDT	CLIC1_HUMAN Chloride intracellular channel protein 1
O00391	QSOX1	K.N#GSGAVFPVAGADVQTLR.E	130	-0.89	3.132	1000	FKAFTKNGSGAVF	QSOX1_HUMAN Sulfhydryl oxidase 1
O00451	GFRA2	R.ANELCAAESN#CSSR.Y	52	-2.17	3.004	120.784	LCAAESNCSSRYR	GFRA2_HUMAN GDNF family receptor alpha-2
O00451	GFRA2	R.NAIQAFGN#GTDVNVSPK.G	357	0.86	3.194	17.25	AIQAFGNGTDVNV	GFRA2_HUMAN GDNF family receptor alpha-2
O00461	GOLIM4	R.KPDPAEQQN#VTQVAHSPQGYNTAR.E	257	3.69	4.522	148.282	DPAEQQNVTQVAH	GOLI4_HUMAN Golgi integral membrane protein 4
O00462	MANBA	R.GNWSICN#GN#GSLELPGAVPGCVHSALFQQGLIQDSYYR.F	35	-1.01	4.223	14.062	WSICNGNGSLELP	MANBA_HUMAN Beta-mannosidase
O00462	MANBA	R.WVSLDN#WTYSK.E	77	0.24	2.724	1000	RWVSLDNWTYSKE	MANBA_HUMAN Beta-mannosidase
O00462	MANBA	R.IVELFVN#ISK.N	280	0.47	2.947	1000	IVELFVNISKNIT	MANBA_HUMAN Beta-mannosidase
O00468	AGRN	K.NELMLN#SSLM*R.I	135	1.36	2.948	109.966	KNELMLNSSLMRI	AGRIN_HUMAN Agrin
O00468	AGRN	R.GPCGSRDPCSN#VTCSFGSTCAR.S	250	-2.8	5.141	1000	SRDPCSNVTCSFG	AGRIN_HUMAN Agrin
O00468	AGRN	R.GPTFAPLPPVAPLHCAQTPYGCCQDN#ITAAR.G	777	-0.22	2.83	1000	YGCCQDNITAARG	AGRIN_HUMAN Agrin
O00468	AGRN	R.CVEESGSAHCVCPMLTCPEAN#ATK.V	932	3.05	2.844	1000	LTCPEANATKVCG	AGRIN_HUMAN Agrin
O00469	PLOD2	K.YFN#YTVK.V	63	0.44	1.714	1000	QSAKYFNYTVKVL	PLOD2_HUMAN Procollagen-lysine,2-oxoglutarate 5-dioxygenase 2
O00469	PLOD2	R.EAIN#ITLDHK.C	209	2.49	1.578	1000	LKREAINITLDHK	PLOD2_HUMAN Procollagen-lysine,2-oxoglutarate 5-dioxygenase 2
O00469	PLOD2	K.IVGPEEN#LSQAEAR.N	365	3.24	3.136	1000	IVGPEENLSQAEA	PLOD2_HUMAN Procollagen-lysine,2-oxoglutarate 5-dioxygenase 2
O00469	PLOD2	R.LLSTANYN#TSHYNNDLWQIFENPVDWK.E	522	1.24	2.991	1.488	LSTANYNTSHYNN	PLOD2_HUMAN Procollagen-lysine,2-oxoglutarate 5-dioxygenase 2
O00469	PLOD2	R.YN#CSIESPRK.G	696	1.18	2.182	1000	CKFLRYNCSIESP	PLOD2_HUMAN Procollagen-lysine,2-oxoglutarate 5-dioxygenase 2
O00548	DLL1	R.DGVNDFSCTCPPGYTGRN#CSAPVSR.C	477	3.43	3.676	95.477	PGYTGRNCSAPVS	DLL1_HUMAN Delta-like protein 1
O00567	NOP56	K.RLAALALASSEN#SSSTPEECEEMSEKPK.K	464	-0.79	3.243	1000	ALASSENSSSTPE	NOP56_HUMAN Nucleolar protein 56
O00584	RNASET2	K.IQNDCRDPPDYWTIHGLWPDKSEGCN#R.S	76	0.77	3.884	130.613	DKSEGCNRSWPFN	RNT2_HUMAN Ribonuclease T2
O00584	RNASET2	R.AYWPDVIHSFPN#R.S	106	-0.87	2.145	1000	VIHSFPNRSRFWK	RNT2_HUMAN Ribonuclease T2
O00584	RNASET2	K.QDQQLQN#CTEPGEQPSPK.Q	212	-1.03	4.557	1000	QDQQLQNCTEPGE	RNT2_HUMAN Ribonuclease T2
O00592	PODXL	K.ATTLGVSSDSPGTTTLAQQVSGPVN#TTVAR.G	104	3.81	4.184	1000	QVSGPVNTTVARG	PODXL_HUMAN Podocalyxin
O00592	PODXL	K.QLVLN#LTGNTLCAGGASDEK.L	360	-4.8	4.005	76.733	EKQLVLNLTGNTL	PODXL_HUMAN Podocalyxin
O00634	NTN3	R.APLN#VTLTVPLGK.A	104	-1.55	1.916	1000	LPRAPLNVTLTVP	NET3_HUMAN Netrin-3
O00744	WNT10B	R.WN#CSALEGGGR.L	93	0.61	2.528	1000	LRDQRWNCSALEG	WN10B_HUMAN Protein Wnt-10b
O00754	MAN2B1	R.WWHQQTN#ATQEVVR.D	133	1.17	4.092	1000	WWHQQTNATQEVV	MA2B1_HUMAN Lysosomal alpha-mannosidase
O00754	MAN2B1	K.AN#LTWSVKHDDFFPYADGPHQFWTGYFSSRPALK.R	367	0.01	4.123	1000	WELNKANLTWSVK	MA2B1_HUMAN Lysosomal alpha-mannosidase
O00754	MAN2B1	K.DHFTFCQQLN#ISICPLSQTAAR.F	497	0.15	2.183	1000	TFCQQLNISICPL	MA2B1_HUMAN Lysosomal alpha-mannosidase
O00754	MAN2B1	R.QTFFWYN#ASIGDN#ESDQASGAYIFRPNQQKPLPVSR.W	645	1.13	3.505	92.897	QTFFWYNASIGDN	MA2B1_HUMAN Lysosomal alpha-mannosidase
O00754	MAN2B1	R.QTFFWYN#ASIGDN#ESDQASGAYIFRPNQQKPLPVSR.W	651	1.13	3.505	79.337	NASIGDNESDQAS	MA2B1_HUMAN Lysosomal alpha-mannosidase
O00754	MAN2B1	K.TPLVQEVHQN#FSAWCSQVVR.L	692	0.7	2.635	1000	VQEVHQNFSAWCS	MA2B1_HUMAN Lysosomal alpha-mannosidase
O00754	MAN2B1	K.LN#QTEPVAGNYYPVNTR.I	766	2.33	4.59	104.034	RPTWKLNQTEPVA	MA2B1_HUMAN Lysosomal alpha-mannosidase
O00754	MAN2B1	R.GVSEPLMEN#GSGAWVR.G	832	0.28	3.197	1000	SEPLMENGSGAWV	MA2B1_HUMAN Lysosomal alpha-mannosidase
O00754	MAN2B1	R.LEHQFAVGEDSGRN#LSAPVTLNLR.D	930	-1.54	4.837	98.352	GEDSGRNLSAPVT	MA2B1_HUMAN Lysosomal alpha-mannosidase
O00754	MAN2B1	K.WTTNTGPTPHQTPYQLDPAN#ITLEPMEIR.T	989	1.1	3.699	44.193	YQLDPANITLEPM	MA2B1_HUMAN Lysosomal alpha-mannosidase
O14495	PPAP2B	R.LRPHFLSVCNPDFSQIN#CSEGYIQNYR.C	170	-3.86	6.453	104.111	PDFSQINCSEGYI	LPP3_HUMAN Lipid phosphate phosphohydrolase 3
O14524	TMEM194A	K.LN#DTYVNVGLYSTK.T	125	0.43	4.789	122.185	FLKEKLNDTYVNV	T194A_HUMAN Transmembrane protein 194A
O14525	ASTN1	K.AAPIYELVTNN#QTQR.L	984	-1.08	2.535	24.437	YELVTNNQTQRLL	ASTN1_HUMAN Astrotactin-1
O14638	ENPP3	K.TFPN#HYTIVTGLYPESHGIIDNNMYDVN#LNKN#FSLSSKEQNNPAWWHGQPM*WLTAMYQGLK.A	236	4.06	3.068	15.007	DVNLNKNFSLSSK	ENPP3_HUMAN Ectonucleotide pyrophosphatase/phosphodiesterase family member 3
O14656	TOR1A	K.IIAENIYEGGLNSDYVHLFVATLHFPHASN#ITLYK.D	143	1.01	4.162	21.211	HFPHASNITLYKD	TOR1A_HUMAN Torsin-1A
O14657	TOR1B	R.FAECCREERPLN#ASALKLDLEEK.L	64	0.09	3.155	1000	REERPLNASALKL	TOR1B_HUMAN Torsin-1B
O14657	TOR1B	R.GN#VSACANSVFIFDEMDK.L	165	0.28	4.3	81.692	QKWIRGNVSACAN	TOR1B_HUMAN Torsin-1B
O14672	ADAM10	R.IRIN#TTADEK.D	278	1.37	2.216	1000	VKRIRINTTADEK	ADA10_HUMAN Disintegrin and metalloproteinase domain-containing protein 10
O14672	ADAM10	K.FSLCSIRN#ISQVLEK.K	439	0.71	2.296	1000	SLCSIRNISQVLE	ADA10_HUMAN Disintegrin and metalloproteinase domain-containing protein 10
O14672	ADAM10	K.KRN#NCFVESGQPICGNGMVEQGEECDCGYSDQCK.D	449	2.73	2.881	0	VLEKKRNNCFVES	ADA10_HUMAN Disintegrin and metalloproteinase domain-containing protein 10
O14672	ADAM10	R.EGICN#GFTALCPASDPKPN#FTDCNR.H	551	0.58	3.955	30.835	ASDPKPNFTDCNR	ADA10_HUMAN Disintegrin and metalloproteinase domain-containing protein 10
O14764	GABRD	R.LSYN#HTN#ETLGLDSR.F	103	3.83	3.159	1000	DSRLSYNHTNETL	GBRD_HUMAN Gamma-aminobutyric acid receptor subunit delta
O14764	GABRD	R.LSYN#HTN#ETLGLDSR.F	106	3.83	3.159	1000	LSYNHTNETLGLD	GBRD_HUMAN Gamma-aminobutyric acid receptor subunit delta
O14773	TPP1	K.RYN#LTSQDVGSGTSN#NSQACAQFLEQYFHDSDLAQFMR.L	210	0.91	5.434	130.565	VIRKRYNLTSQDV	TPP1_HUMAN Tripeptidyl-peptidase 1
O14773	TPP1	K.RYNLTSQDVGSGTSN#N#SQACAQFLEQYFHDSDLAQFMR.L	222	0.77	4.783	42.426	VGSGTSNNSQACA	TPP1_HUMAN Tripeptidyl-peptidase 1
O14773	TPP1	K.FLSSSPHLPPSSYFN#ASGR.A	443	-0.55	1.921	1000	PPSSYFNASGRAY	TPP1_HUMAN Tripeptidyl-peptidase 1
O14786	NRP1	R.GPECSQN#YTTPSGVIK.S	150	2.58	4.941	1000	GPECSQNYTTPSG	NRP1_HUMAN Neuropilin-1
O14786	NRP1	K.EGFSAN#YSVLQSSVSEDFK.C	261	0.38	5.106	1000	KEGFSANYSVLQS	NRP1_HUMAN Neuropilin-1
O14786	NRP1	K.IGYSN#N#GSDWK.M	522	1.63	2.67	1000	KIGYSNNGSDWKM	NRP1_HUMAN Neuropilin-1
O14817	TSPAN4	R.CCGVSN#YTDWFEVYN#ATR.V	152	-0.38	4.859	1000	RCCGVSNYTDWFE	TSN4_HUMAN Tetraspanin-4
O14817	TSPAN4	R.CCGVSN#YTDWFEVYN#ATR.V	161	-0.38	4.859	1000	DWFEVYNATRVPD	TSN4_HUMAN Tetraspanin-4
O14917	PCDH17	K.NLN#YSVPEEQGAGTVIGNIGR.D	22	-1.39	3.878	12.218	LTLKNLNYSVPEE	PCD17_HUMAN Protocadherin-17
O14917	PCDH17	K.DSGAPAHLESN#ATVR.V	566	-0.52	2.482	1000	PAHLESNATVRVT	PCD17_HUMAN Protocadherin-17
O15031	PLXNB2	R.ALSN#ISLR.L	127	0.42	1.994	1000	ALRALSNISLRLF	PLXB2_HUMAN Plexin-B2
O15031	PLXNB2	K.MEANRN#ACYTGTR.E	328	1.15	2.077	6.591	KMEANRNACYTGT	PLXB2_HUMAN Plexin-B2
O15031	PLXNB2	R.GGLN#LTAVTVAAEN#N#HTVAFLGTSDGR.I	391	-0.94	3.135	1000	LQRGGLNLTAVTV	PLXB2_HUMAN Plexin-B2
O15031	PLXNB2	R.GGLN#LTAVTVAAEN#N#HTVAFLGTSDGR.I	402	-0.94	3.135	1000	TVAAENNHTVAFL	PLXB2_HUMAN Plexin-B2
O15031	PLXNB2	K.SCVAVTSAQPQN#MSRR.A	528	1.85	2.15	1000	TSAQPQNMSRRAQ	PLXB2_HUMAN Plexin-B2
O15031	PLXNB2	K.LSHDAN#ETLPLHLYVK.S	733	0.49	3.377	1000	KLSHDANETLPLH	PLXB2_HUMAN Plexin-B2
O15031	PLXNB2	R.CVYEALCN#TTSECPPPVITR.I	795	1.08	1.996	1000	VYEALCNTTSECP	PLXB2_HUMAN Plexin-B2
O15031	PLXNB2	R.ISVAGRN#CSFQPER.Y	844	0.58	2.32	1000	ISVAGRNCSFQPE	PLXB2_HUMAN Plexin-B2
O15031	PLXNB2	R.SIN#VTGQGFSLIQR.F	1002	-2.14	2.63	1000	SGGRSINVTGQGF	PLXB2_HUMAN Plexin-B2
O15031	PLXNB2	R.EAESLQPM*TVVGTDYVFHN#DTK.V	1049	0	2.824	1000	TDYVFHNDTKVVF	PLXB2_HUMAN Plexin-B2
O15031	PLXNB2	K.VVFLSPAVPEEPEAYN#LTVLIEMDGHR.A	1068	1.43	2.216	1000	EEPEAYNLTVLIE	PLXB2_HUMAN Plexin-B2
O15031	PLXNB2	R.TEAGAFEYVPDPTFEN#FTGGVKK.Q	1099	0.41	2.876	1000	PDPTFENFTGGVK	PLXB2_HUMAN Plexin-B2
O15041	SEMA3E	K.ELLNLN#R.T	44	-0.07	2.107	17.009	KELLNLNRTSIFH	SEM3E_HUMAN Semaphorin-3E
O15041	SEMA3E	R.DHKNPVIFGLFN#TTSNIFR.G	330	0.52	3.966	36.556	VIFGLFNTTSNIF	SEM3E_HUMAN Semaphorin-3E
O15072	ADAMTS3	R.SDLN#HSEHHDHAIFLTR.Q	345	0.23	3.43	1000	QQRSDLNHSEHHD	ATS3_HUMAN A disintegrin and metalloproteinase with thrombospondin motifs 3
O15118	NPC1	K.DGYDLVQELCPGFFFGN#VSLCCDVR.Q	70	1.26	2.352	1000	PGFFFGNVSLCCD	NPC1_HUMAN Niemann-Pick C1 protein
O15118	NPC1	R.QSQFLN#VTATEDYVDPVTN#QTK.T	122	0.35	5.553	1000	RQSQFLNVTATED	NPC1_HUMAN Niemann-Pick C1 protein
O15118	NPC1	R.QSQFLN#VTATEDYVDPVTN#QTK.T	135	0.35	5.553	1000	YVDPVTNQTKTNV	NPC1_HUMAN Niemann-Pick C1 protein
O15118	NPC1	K.ELQYYVGQSFAN#AMYN#ACR.D	158	0.57	2.675	1000	FANAMYNACRDVE	NPC1_HUMAN Niemann-Pick C1 protein
O15118	NPC1	K.DADACN#ATNWIEYM*FNK.D	185	0.16	5.023	53.534	KDADACNATNWIE	NPC1_HUMAN Niemann-Pick C1 protein
O15118	NPC1	K.DNGQAPFTITPVFSDFPVHGM*EPM*NN#ATK.G	222	0.52	2.234	0	GMEPMNNATKGCD	NPC1_HUMAN Niemann-Pick C1 protein
O15118	NPC1	K.NPN#LTISFTAER.S	598	-0.09	2.5	19.843	KNYKNPNLTISFT	NPC1_HUMAN Niemann-Pick C1 protein
O15118	NPC1	R.VDN#ITDQFCN#ASVVDPACVR.C	961	0.9	5.604	1000	SCCRVDNITDQFC	NPC1_HUMAN Niemann-Pick C1 protein
O15118	NPC1	R.VDN#ITDQFCN#ASVVDPACVR.C	968	0.9	5.604	1000	ITDQFCNASVVDP	NPC1_HUMAN Niemann-Pick C1 protein
O15118	NPC1	R.LIASN#VTETMGIN#GSAYR.V	1064	2.12	1.992	1000	ARLIASNVTETMG	NPC1_HUMAN Niemann-Pick C1 protein
O15118	NPC1	R.LIASN#VTETMGIN#GSAYR.V	1072	2.12	1.992	1000	TETMGINGSAYRV	NPC1_HUMAN Niemann-Pick C1 protein
O15230	LAMA5	K.LVGGPVAGGDPN#QTIR.G	95	0.36	3.254	1000	VAGGDPNQTIRGQ	LAMA5_HUMAN Laminin subunit alpha-5
O15230	LAMA5	R.IVPLENGEIVVSLVNGRPGAM*N#FSYSPLLR.E	243	-0.25	3.615	24.222	GRPGAMNFSYSPL	LAMA5_HUMAN Laminin subunit alpha-5
O15230	LAMA5	R.CDVCAEGFTGFPSCYPTPSSSN#DTR.E	479	0.01	4.426	1000	PTPSSSNDTREQV	LAMA5_HUMAN Laminin subunit alpha-5
O15230	LAMA5	R.VWQGHAN#ASFCPHGYGCR.T	1330	0.63	2.414	1000	VWQGHANASFCPH	LAMA5_HUMAN Laminin subunit alpha-5
O15230	LAMA5	R.CEICAPGFYGNALLPGN#CTR.C	2019	-0.12	4.557	104.477	NALLPGNCTRCDC	LAMA5_HUMAN Laminin subunit alpha-5
O15230	LAMA5	R.GIN#ASSMAWAR.L	2196	0.2	2.011	1000	EQLRGINASSMAW	LAMA5_HUMAN Laminin subunit alpha-5
O15230	LAMA5	R.LN#ASIADLQSQLR.S	2209	1.17	2.792	1000	ARLHRLNASIADL	LAMA5_HUMAN Laminin subunit alpha-5
O15230	LAMA5	R.TLSELM*SQTGHLGLAN#ASAPSGEQLLR.T	2303	2.7	3.357	1000	GHLGLANASAPSG	LAMA5_HUMAN Laminin subunit alpha-5
O15230	LAMA5	R.DN#ATLQATLHAAR.D	2423	0.6	2.036	1000	QELSRDNATLQAT	LAMA5_HUMAN Laminin subunit alpha-5
O15230	LAMA5	R.AQQLLAN#STALEEAMLQEQQR.L	2568	0.66	4.889	1000	AQQLLANSTALEE	LAMA5_HUMAN Laminin subunit alpha-5
O15230	LAMA5	R.GVHN#ASLALSASIGR.V	2707	-0.4	2.383	1000	ENRGVHNASLALS	LAMA5_HUMAN Laminin subunit alpha-5
O15230	LAMA5	R.LN#TTGVSAGCTADLLVGR.A	3107	1.1	4.596	1000	VDLKRLNTTGVSA	LAMA5_HUMAN Laminin subunit alpha-5
O15230	LAMA5	R.VFDLQQNLGSVN#VSTGCAPALQAQTPGLGPR.G	3287	0.24	6.642	27.121	QNLGSVNVSTGCA	LAMA5_HUMAN Laminin subunit alpha-5
O15321	TM9SF1	R.IIFAN#VSVR.D	178	-0.76	2.25	1000	DRIIFANVSVRDV	TM9S1_HUMAN Transmembrane 9 superfamily member 1
O15342	ATP6V0E1	K.N#ETIWYLK.Y	70	0.05	1.679	1000	FGPQLKNETIWYL	VA0E1_HUMAN V-type proton ATPase subunit e 1
O15354	GPR37	R.ALAQN#GSLGEGIHEPGGPR.R	222	0.04	2.986	1000	GRALAQNGSLGEG	GPR37_HUMAN Prosaposin receptor GPR37
O15394	NCAM2	R.FAMLANNNLQILNIN#K.S	177	0.68	5.257	48.874	LQILNINKSDEGI	NCAM2_HUMAN Neural cell adhesion molecule 2
O15394	NCAM2	K.SFN#ATAERGEEMTFSCR.A	219	2.8	3.28	1000	MPQKSFNATAERG	NCAM2_HUMAN Neural cell adhesion molecule 2
O15394	NCAM2	K.FISN#QTIYYSWEGNPIN#ISCDVK.S	406	0.46	4.759	126.07	APKFISNQTIYYS	NCAM2_HUMAN Neural cell adhesion molecule 2
O15394	NCAM2	K.FISN#QTIYYSWEGNPIN#ISCDVK.S	419	0.46	4.759	37.54	WEGNPINISCDVK	NCAM2_HUMAN Neural cell adhesion molecule 2
O15394	NCAM2	R.YN#CTATNHIGTR.F	474	0.99	2.716	51.004	NDFGRYNCTATNH	NCAM2_HUMAN Neural cell adhesion molecule 2
O15394	NCAM2	R.SHGVQTMVVLNNLEPN#TTYEIR.V	562	-7.09	4.399	31.275	LNNLEPNTTYEIR	NCAM2_HUMAN Neural cell adhesion molecule 2
O15455	TLR3	K.LTQVPDDLPTN#ITVLN#LTHNQLR.R	52	1.6	2.168	37.696	PDDLPTNITVLNL	TLR3_HUMAN Toll-like receptor 3
O15455	TLR3	K.LTQVPDDLPTN#ITVLN#LTHNQLR.R	57	1.6	2.168	28.529	TNITVLNLTHNQL	TLR3_HUMAN Toll-like receptor 3
O15455	TLR3	R.TLTN#ETFVSLAHSPLHILN#LTK.N	398	0.46	2.754	1000	SLRTLTNETFVSL	TLR3_HUMAN Toll-like receptor 3
O15455	TLR3	R.TLTN#ETFVSLAHSPLHILN#LTK.N	413	0.46	2.754	1000	SPLHILNLTKNKI	TLR3_HUMAN Toll-like receptor 3
O15455	TLR3	R.N#LTELDMR.F	636	4.01	1.98	1000	FGPAFRNLTELDM	TLR3_HUMAN Toll-like receptor 3
O15460	P4HA2	K.RLN#TDWPALEDLVLQDSAAGFIAN#LSVQR.Q	115	0.26	3.58	1000	AAGFIANLSVQRQ	P4HA2_HUMAN Prolyl 4-hydroxylase subunit alpha-2
O15460	P4HA2	K.TLTN#QTEAELATPEGIYERPVDYLPERDVYESLCR.G	264	0.89	3.002	1000	REKTLTNQTEAEL	P4HA2_HUMAN Prolyl 4-hydroxylase subunit alpha-2
O43157	PLXNB1	K.YTLDPN#ITSAGPTK.S	1253	0.1	3.389	1000	KYTLDPNITSAGP	PLXB1_HUMAN Plexin-B1
O43157	PLXNB1	R.VVPETACSLGPSCSSQQFEEPCHVN#SSQLITCR.T	1330	-1.88	2.459	1000	EEPCHVNSSQLIT	PLXB1_HUMAN Plexin-B1
O43286	B4GALT5	K.GPIDIN#MSEIGMDYIHELFSKDPTIK.L	128	0.62	3.397	1000	KGPIDINMSEIGM	B4GT5_HUMAN Beta-1,4-galactosyltransferase 5
O43291	SPINT2	K.CATVTEN#ATGDLATSR.N	94	-2.01	1.765	1000	CATVTENATGDLA	SPIT2_HUMAN Kunitz-type protease inhibitor 2
O43292	GPAA1	K.DIVFLVTEHDLLGTEAWLEAYHDVN#VTGMQSSPLQGR.A	203	-1.22	3.53	1000	EAYHDVNVTGMQS	GPAA1_HUMAN Glycosylphosphatidylinositol anchor attachment 1 protein
O43300	LRRTM2	K.ISN#LTCGMEWTWGTLEK.L	243	-3.54	3.747	1000	QWNKISNLTCGME	LRRT2_HUMAN Leucine-rich repeat transmembrane neuronal protein 2
O43405	COCH	R.VYSLPGREN#YSSVDAN#GIQSQMLSR.W	100	-1.45	5.378	1000	SLPGRENYSSVDA	COCH_HUMAN Cochlin
O43424	GRID2	K.LGCWNPVTGLN#GSLTDK.K	426	-0.26	3.859	87.265	NPVTGLNGSLTDK	GRID2_HUMAN Glutamate receptor ionotropic, delta-2
O43424	GRID2	R.SN#GSENNVLESQAGIQK.V	716	2.23	4.232	4.54	RMINRSNGSENNV	GRID2_HUMAN Glutamate receptor ionotropic, delta-2
O43462	MBTPS2	K.RLDGSTECCNN#HSLTDVCFSYR.N	337	1.26	5.502	24.437	STECCNNHSLTDV	MBTP2_HUMAN Membrane-bound transcription factor site-2 protease
O43493	TGOLN2	K.QEEAGVRPSAGN#VSTHPSLSQRPGGSTK.S	39	1.73	2.586	1000	VRPSAGNVSTHPS	TGON2_HUMAN Trans-Golgi network integral membrane protein 2
O43505	B3GNT1	R.VAQPGINYALGTN#VSYPNNLLR.N	204	0.56	3.428	71.753	NYALGTNVSYPNN	B3GN1_HUMAN N-acetyllactosaminide beta-1,3-N-acetylglucosaminyltransferase
O43505	B3GNT1	K.NELVQLYQVGEVRPFYYGLCTPCQAPTN#YSR.W	300	-1.05	5.333	161.042	PCQAPTNYSRWVN	B3GN1_HUMAN N-acetyllactosaminide beta-1,3-N-acetylglucosaminyltransferase
O43529	CHST10	K.EAGIDHLVSYPTIPPGITVYN#R.T	316	5.37	4.138	1000	PGITVYNRTKVEH	CHSTA_HUMAN Carbohydrate sulfotransferase 10
O43556	SGCE	R.LNAIN#ITSALDR.G	200	1.2	3.604	73.311	ERLNAINITSALD	SGCE_HUMAN Epsilon-sarcoglycan
O43567	RNF13	K.GFLINSKPEN#ACEPIVPPPVK.D	75	1.24	3.717	9.394	INSKPENACEPIV	RNF13_HUMAN E3 ubiquitin-protein ligase RNF13
O43570	CA12	K.KYPSCGGLLQSPIDLHSDILQYDASLTPLEFQGYN#LSANK.Q	80	0.57	5.107	31.275	LEFQGYNLSANKQ	CAH12_HUMAN Carbonic anhydrase 12
O43663	PRC1	K.LNTTTMSN#ATANSSIRPIFGGTVYHSPVSR.L	495	0.8	3.274	15.007	NTTTMSNATANSS	PRC1_HUMAN Protein regulator of cytokinesis 1
O43663	PRC1	K.LNTTTMSNATAN#SSIRPIFGGTVYHSPVSR.L	499	2.68	2.734	22.492	MSNATANSSIRPI	PRC1_HUMAN Protein regulator of cytokinesis 1
O43854	EDIL3	K.NGGICTDLVAN#YSCECPGEFMGR.N	140	-0.2	3.825	38.189	CTDLVANYSCECP	EDIL3_HUMAN EGF-like repeat and discoidin I-like domain-containing protein 3
O43889	CREB3	R.GPILPLQAN#LTR.K	372	0.17	2.518	1000	ILPLQANLTRKGG	CREB3_HUMAN Cyclic AMP-responsive element-binding protein 3
O43897	TLL1	R.IWPGGVIPYVIGGN#FTGSQR.A	169	-1.02	3.289	1000	PYVIGGNFTGSQR	TLL1_HUMAN Tolloid-like protein 1
O43909	EXTL3	R.KSDTQNLLYN#VSTGR.A	290	0.35	2.994	115.01	TQNLLYNVSTGRA	EXTL3_HUMAN Exostosin-like 3
O43909	EXTL3	R.YLRN#FTLTVTDFYR.S	592	-0.58	3.124	1000	SPRYLRNFTLTVT	EXTL3_HUMAN Exostosin-like 3
O43921	EFNA2	R.YAVYWN#R.S	42	1.77	1.914	1000	RYAVYWNRSNPRF	EFNA2_HUMAN Ephrin-A2
O60241	BAI2	R.N#VTDTFKR.A	645	0.5	1.886	1000	SVDILRNVTDTFK	BAI2_HUMAN Brain-specific angiogenesis inhibitor 2
O60242	BAI3	R.TPAGDLAFNQCPLN#ATGTTSR.R	540	1.05	5.311	81.692	FNQCPLNATGTTS	BAI3_HUMAN Brain-specific angiogenesis inhibitor 3
O60242	BAI3	K.TN#ESLGTWSTQGCK.T	828	-1.55	2.078	1000	WDDSKTNESLGTW	BAI3_HUMAN Brain-specific angiogenesis inhibitor 3
O60243	HS6ST1	K.FIRPFMQYN#STR.A	320	-0.01	3.333	1000	RPFMQYNSTRAGG	H6ST1_HUMAN Heparan-sulfate 6-O-sulfotransferase 1
O60244	MED14	K.QPGTSGAYPLTSPPTSYHSTVN#QSPSMMHTQSPGNLHAASSPSGALR.A	1033	3.84	5.324	16.173	SYHSTVNQSPSMM	MED14_HUMAN Mediator of RNA polymerase II transcription subunit 14
O60245	PCDH7	K.IDN#LTGELSTSER.R	79	3.77	3.165	1000	EYLKIDNLTGELS	PCDH7_HUMAN Protocadherin-7
O60245	PCDH7	R.EFNVVIVAVDSGSPSLSSN#NSLIVK.V	518	1.06	5.642	24.437	SPSLSSNNSLIVK	PCDH7_HUMAN Protocadherin-7
O60245	PCDH7	K.N#ISYTLLPPSSNVR.T	747	0.21	1.894	81.381	TVTLPKNISYTLL	PCDH7_HUMAN Protocadherin-7
O60245	PCDH7	R.TVVATVLATDSDDGINADLN#YSIVGGNPFK.L	780	-2.86	3.34	18.805	GINADLNYSIVGG	PCDH7_HUMAN Protocadherin-7
O60245	PCDH7	R.LVVQVN#DSGQPSQSTTTLVHVFVN#ESVSN#ATAIDSQIAR.S	822	1.36	3.553	1000	RLVVQVNDSGQPS	PCDH7_HUMAN Protocadherin-7
O60245	PCDH7	R.LVVQVN#DSGQPSQSTTTLVHVFVN#ESVSN#ATAIDSQIAR.S	840	1.36	3.553	1000	LVHVFVNESVSNA	PCDH7_HUMAN Protocadherin-7
O60245	PCDH7	R.LVVQVN#DSGQPSQSTTTLVHVFVN#ESVSN#ATAIDSQIAR.S	845	1.36	3.553	1000	VNESVSNATAIDS	PCDH7_HUMAN Protocadherin-7
O60279	SUSD5	K.VIYGNTDGPSGPFVGKN#DSK.A	354	0.26	4.67	124.374	GPFVGKNDSKAGD	SUSD5_HUMAN Sushi domain-containing protein 5
O60343	TBC1D4	K.THVHIGEGPSTISNSTIPEN#ATSSGR.F	547	-0.36	3.085	34.089	NSTIPENATSSGR	TBCD4_HUMAN TBC1 domain family member 4
O60462	NRP2	K.N#FTSPN#GTIESPGFPEK.Y	152	-0.2	3.597	1000	SEDCSKNFTSPNG	NRP2_HUMAN Neuropilin-2
O60462	NRP2	K.N#FTSPN#GTIESPGFPEK.Y	157	-0.2	3.597	1000	KNFTSPNGTIESP	NRP2_HUMAN Neuropilin-2
O60486	PLXNC1	R.LYRDQAGN#CTEPVSLAPPARPRPGSSFSK.L	86	1.38	2.931	1000	YRDQAGNCTEPVS	PLXC1_HUMAN Plexin-C1
O60486	PLXNC1	R.N#GTEVVSCHPQGSTAGVVYR.A	149	2.91	3.255	1000	SRNSLRNGTEVVS	PLXC1_HUMAN Plexin-C1
O60486	PLXNC1	R.VQPIASSTLIHSDLTSVYGTVVMN#R.T	386	-0.24	2.782	1000	YGTVVMNRTVLFL	PLXC1_HUMAN Plexin-C1
O60486	PLXNC1	K.SNVIVTGAN#FTR.A	686	1.33	2.758	127.526	VIVTGANFTRASN	PLXC1_HUMAN Plexin-C1
O60486	PLXNC1	K.DVIQVSHVLN#DTHMK.F	715	-0.66	2.192	1000	QVSHVLNDTHMKF	PLXC1_HUMAN Plexin-C1
O60487	MPZL2	R.VLEAVN#GTDAR.L	39	0.64	3.579	1000	RVLEAVNGTDARL	MPZL2_HUMAN Myelin protein zero-like protein 2
O60512	B4GALT3	R.DVYSN#LSHLPGAPGGPPAPQGLPYCPER.S	57	0.78	2.916	1000	PRDVYSNLSHLPG	B4GT3_HUMAN Beta-1,4-galactosyltransferase 3
O60512	B4GALT3	R.QQLAYGIYVIHQAGN#GTFNR.A	166	-0.65	3.902	22.011	VIHQAGNGTFNRA	B4GT3_HUMAN Beta-1,4-galactosyltransferase 3
O60512	B4GALT3	R.ELGPLYTN#ITADIGTDPR.G	337	-0.35	4.956	1000	LGPLYTNITADIG	B4GT3_HUMAN Beta-1,4-galactosyltransferase 3
O60512	B4GALT3	R.RPPARPGPLSTAN#HTALR.G	385	0.16	1.861	1000	GPLSTANHTALRG	B4GT3_HUMAN Beta-1,4-galactosyltransferase 3
O60568	PLOD3	R.SAEFFN#YTVR.T	63	0.45	1.853	1000	RSAEFFNYTVRTL	PLOD3_HUMAN Procollagen-lysine,2-oxoglutarate 5-dioxygenase 3
O60568	PLOD3	K.EQYIHEN#YSR.A	548	2.08	2.912	1000	EQYIHENYSRALE	PLOD3_HUMAN Procollagen-lysine,2-oxoglutarate 5-dioxygenase 3
O60636	TSPAN2	R.GKGN#GTLITFHSTFQCCGK.E	139	3.46	3.225	1000	KDRGKGNGTLITF	TSN2_HUMAN Tetraspanin-2
O60637	TSPAN3	R.QLHCCGIHN#YSDWENTDWFK.E	152	1.12	3.291	42.869	HCCGIHNYSDWEN	TSN3_HUMAN Tetraspanin-3
O60637	TSPAN3	K.N#QSVPLSCCR.E	167	1.31	2.669	1000	WFKETKNQSVPLS	TSN3_HUMAN Tetraspanin-3
O60637	TSPAN3	R.ETASNCN#GSLAHPSDLYAEGCEALVVKK.L	183	0.7	3.549	27.055	ETASNCNGSLAHP	TSN3_HUMAN Tetraspanin-3
O60704	TPST2	K.GYFQVNQN#STSSHLGSS.-	368	2.52	2.726	17.009	YFQVNQNSTSSHL	TPST2_HUMAN Protein-tyrosine sulfotransferase 2
O60858	TRIM13	K.GCLSN#FSSYLTK.T	353	-1.09	2.151	1000	WKGCLSNFSSYLT	TRI13_HUMAN E3 ubiquitin-protein ligase TRIM13
O60911	CTSV	K.YRPEN#SVAN#DTGFTVVAPGK.E	221	0.29	2.443	1000	PENSVANDTGFTV	CATL2_HUMAN Cathepsin L2
O60911	CTSV	K.NLDHGVLVVGYGFEGANSN#NSK.Y	292	3.87	4.351	24.437	FEGANSNNSKYWL	CATL2_HUMAN Cathepsin L2
O60934	NBN	K.TSSNN#NSMVSNTLAK.M	413	1.41	3.083	24.437	CKTSSNNNSMVSN	NBN_HUMAN Nibrin
O75051	PLXNA2	K.FYN#CSAHQLCLSCVNSAFR.C	655	-1.12	4.998	187.141	TEFKFYNCSAHQL	PLXA2_HUMAN Plexin-A2
O75051	PLXNA2	R.IN#ISEDCPQLVPTEEILIPVGEVKPITLK.A	696	-1.32	4.035	1000	FQEGRINISEDCP	PLXA2_HUMAN Plexin-A2
O75054	IGSF3	R.VQGN#STLLHITDLQAR.D	101	0.52	1.993	1000	IERVQGNSTLLHI	IGSF3_HUMAN Immunoglobulin superfamily member 3
O75054	IGSF3	K.SSISVEVASN#ASVILEGEDLR.F	418	-1.15	2.359	1000	SVEVASNASVILE	IGSF3_HUMAN Immunoglobulin superfamily member 3
O75054	IGSF3	R.TLTLVENKPIQLN#CSVK.S	700	0.1	5.034	71.753	NKPIQLNCSVKSQ	IGSF3_HUMAN Immunoglobulin superfamily member 3
O75054	IGSF3	R.LSQAQGN#LSVLETR.Q	825	0.57	2.88	1000	LSQAQGNLSVLET	IGSF3_HUMAN Immunoglobulin superfamily member 3
O75054	IGSF3	R.QVQLECVVLN#R.T	842	-1.05	2.64	1000	LECVVLNRTSITS	IGSF3_HUMAN Immunoglobulin superfamily member 3
O75054	IGSF3	K.RAEDTAGQTALTVM*RPDASLQVDTVVPN#ATVSEK.A	961	-0.3	3.841	1000	VDTVVPNATVSEK	IGSF3_HUMAN Immunoglobulin superfamily member 3
O75054	IGSF3	R.LTVLQASPQDTGN#YSCHVEEWLPSPQK.E	1077	1.16	3.215	1000	SPQDTGNYSCHVE	IGSF3_HUMAN Immunoglobulin superfamily member 3
O75071	EFCAB14	K.VWIN#ITEMNK.Q	153	0.35	2.589	65.44	LNKVWINITEMNK	EFC14_HUMAN EF-hand calcium-binding domain-containing protein 14
O75071	EFCAB14	K.LEGM*N#ETVSN#LTQR.V	296	4.94	2.413	1000	LKLEGMNETVSNL	EFC14_HUMAN EF-hand calcium-binding domain-containing protein 14
O75071	EFCAB14	K.LEGM*N#ETVSN#LTQR.V	301	4.94	2.413	1000	MNETVSNLTQRVN	EFC14_HUMAN EF-hand calcium-binding domain-containing protein 14
O75071	EFCAB14	R.QSLDQVTN#RTDTVK.I	347	3.69	2.954	1000	SLDQVTNRTDTVK	EFC14_HUMAN EF-hand calcium-binding domain-containing protein 14
O75072	FKTN	K.NFEQVKN#TSHGSTSQCK.F	92	1.31	3.495	47.743	NFEQVKNTSHGST	FKTN_HUMAN Fukutin
O75074	LRP3	R.SAGHGFN#ATYQVK.G	359	0.46	2.866	1000	SAGHGFNATYQVK	LRP3_HUMAN Low-density lipoprotein receptor-related protein 3
O75077	ADAM23	R.AWGAAAPSAPHWN#ETAEK.N	76	-0.17	2.563	1000	PSAPHWNETAEKN	ADA23_HUMAN Disintegrin and metalloproteinase domain-containing protein 23
O75077	ADAM23	K.CSLSNGAHCSDGPCCN#NTSCLFQPR.G	547	-1.64	5.159	30.835	SDGPCCNNTSCLF	ADA23_HUMAN Disintegrin and metalloproteinase domain-containing protein 23
O75077	ADAM23	K.CSLSNGAHCSDGPCCNN#TSCLFQPR.G	548	0.11	3.946	0	DGPCCNNTSCLFQ	ADA23_HUMAN Disintegrin and metalloproteinase domain-containing protein 23
O75077	ADAM23	K.CLQIQALN#MSSCPLDSK.G	732	1.74	2.215	1000	LQIQALNMSSCPL	ADA23_HUMAN Disintegrin and metalloproteinase domain-containing protein 23
O75078	ADAM11	R.CLPASAFN#FSTCPGSGER.R	673	-2.55	3.679	1000	LPASAFNFSTCPG	ADA11_HUMAN Disintegrin and metalloproteinase domain-containing protein 11
O75093	SLIT1	R.NTERLELNGNN#ITR.I	72	3.65	2.628	0	LELNGNNITRIHK	SLIT1_HUMAN Slit homolog 1 protein
O75093	SLIT1	R.ISCIHN#DSFTGLR.N	630	0.74	2.939	1000	RISCIHNDSFTGL	SLIT1_HUMAN Slit homolog 1 protein
O75094	SLIT3	R.ALRDLEILTLNNNN#ISR.I	192	-1.06	2.342	6.591	LTLNNNNISRILV	SLIT3_HUMAN Slit homolog 3 protein
O75094	SLIT3	R.SNLIGCVSN#DTFAGLSSVR.L	622	-3.41	4.613	98.352	LIGCVSNDTFAGL	SLIT3_HUMAN Slit homolog 3 protein
O75094	SLIT3	K.NN#GTCTQDPVELYR.C	928	3.23	4.56	0	SSPCKNNGTCTQD	SLIT3_HUMAN Slit homolog 3 protein
O75094	SLIT3	K.VRPQAN#ISLQVATDK.D	1181	1.17	3.542	1000	KVRPQANISLQVA	SLIT3_HUMAN Slit homolog 3 protein
O75094	SLIT3	K.CAEGYGGDLCDNKN#DSANACSAFK.C	1406	3.31	3.099	0	DLCDNKNDSANAC	SLIT3_HUMAN Slit homolog 3 protein
O75095	MEGF6	R.SACN#CTAGAACDAVN#GSCLCPAGR.R	961	3.37	2.585	1000	DCRSACNCTAGAA	MEGF6_HUMAN Multiple epidermal growth factor-like domains protein 6
O75095	MEGF6	R.SACN#CTAGAACDAVN#GSCLCPAGR.R	972	3.37	2.585	1000	AACDAVNGSCLCP	MEGF6_HUMAN Multiple epidermal growth factor-like domains protein 6
O75095	MEGF6	R.CPTGFLGTDCN#LTCPQGR.F	1246	0.78	4.423	1000	FLGTDCNLTCPQG	MEGF6_HUMAN Multiple epidermal growth factor-like domains protein 6
O75095	MEGF6	R.NGGLCHASN#GSCSCGLGWTGR.H	1317	2.38	2.836	35.777	GLCHASNGSCSCG	MEGF6_HUMAN Multiple epidermal growth factor-like domains protein 6
O75095	MEGF6	R.YGAACHLECSCHNN#STCEPATGTCR.C	1353	-0.55	5.423	30.835	ECSCHNNSTCEPA	MEGF6_HUMAN Multiple epidermal growth factor-like domains protein 6
O75096	LRP4	R.CDGDADCDDQSDERN#CTTSMCTAEQFR.C	264	-3.19	1.531	1000	DQSDERNCTTSMC	LRP4_HUMAN Low-density lipoprotein receptor-related protein 4
O75096	LRP4	R.ANLN#GSNVEEVVSTGLESPGGLAVDWVHDK.L	498	0.31	5.771	19.843	ILRANLNGSNVEE	LRP4_HUMAN Low-density lipoprotein receptor-related protein 4
O75096	LRP4	R.CGDNNGGCTHLCLPSGQN#YTCACPTGFRK.I	719	0.66	4.84	76.927	CLPSGQNYTCACP	LRP4_HUMAN Low-density lipoprotein receptor-related protein 4
O75096	LRP4	R.QVIISSN#LTWPNGLAIDYGSQR.L	901	0.5	3.525	49.59	QVIISSNLTWPNG	LRP4_HUMAN Low-density lipoprotein receptor-related protein 4
O75096	LRP4	R.RADLN#GSNMETVIGR.G	1415	3.71	2.515	24.243	IRRADLNGSNMET	LRP4_HUMAN Low-density lipoprotein receptor-related protein 4
O75096	LRP4	R.KVLIN#NSLDEPR.A	1467	-1.64	2.985	24.437	CRKVLINNSLDEP	LRP4_HUMAN Low-density lipoprotein receptor-related protein 4
O75121	MFAP3L	K.EGNSALIN#CSVYGIPDPQFK.W	67	-0.65	4.251	28.934	GNSALINCSVYGI	MFA3L_HUMAN Microfibrillar-associated protein 3-like
O75121	MFAP3L	K.WQMHDSGLLN#ITK.V	111	0.95	2.519	1000	HDSGLLNITKVSF	MFA3L_HUMAN Microfibrillar-associated protein 3-like
O75144	ICOSLG	K.TVVTYHIPQN#SSLENVDSR.Y	70	1.59	3.59	65.44	TYHIPQNSSLENV	ICOSL_HUMAN ICOS ligand
O75144	ICOSLG	K.TDNSLLDQALQN#DTVFLNMR.G	186	-0.34	5.732	146.622	LDQALQNDTVFLN	ICOSL_HUMAN ICOS ligand
O75144	ICOSLG	R.TPSVNIGCCIENVLLQQN#LTVGSQTGNDIGERDKITEN#PVSTGEK.N	225	4.59	4.665	15.012	NVLLQQNLTVGSQ	ICOSL_HUMAN ICOS ligand
O75175	CNOT3	K.ASPAPSHNSGTPAPYAQAVAPPAPSGPSTTQPRPPSVQPSGGGGGGSGGGGSSSSSN#SSAGGGAGK.Q	413	-1.28	3.936	16.716	GSSSSSNSSAGGG	CNOT3_HUMAN CCR4-NOT transcription complex subunit 3
O75179	ANKRD17	K.RPHSVPSSVQLPSTLSTQSACQN#SVHPANKPIAPN#FSAPLPFGPFSTLFENSPTSAHAFWGGSVVSSQSTPESMLSGK.S	2244	0.8	4.893	39.579	NKPIAPNFSAPLP	ANR17_HUMAN Ankyrin repeat domain-containing protein 17
O75197	LRP5	R.IEVANLN#GTSR.K	138	0.22	2.779	30.835	IEVANLNGTSRKV	LRP5_HUMAN Low-density lipoprotein receptor-related protein 5
O75197	LRP5	R.AFMN#GSSVEHVVEFGLDYPEGMAVDWMGK.N	705	1.49	4.937	1000	ISRAFMNGSSVEH	LRP5_HUMAN Low-density lipoprotein receptor-related protein 5
O75326	SEMA7A	R.HPSCWNLVN#GTVVPLGEMR.G	157	0.23	2.469	2.806	SCWNLVNGTVVPL	SEM7A_HUMAN Semaphorin-7A
O75326	SEMA7A	K.IYYFFREDNPDKNPEAPLN#VSR.V	258	-0.43	3.901	65.44	NPEAPLNVSRVAQ	SEM7A_HUMAN Semaphorin-7A
O75356	ENTPD5	R.GYLTSFEM*FN#STYK.L	232	-1.11	3.892	1000	TSFEMFNSTYKLY	ENTP5_HUMAN Ectonucleoside triphosphate diphosphohydrolase 5
O75387	SLC43A1	K.NEGFYSSTCPAESSTN#TTQDEQR.R	57	-0.15	1.504	28.218	PAESSTNTTQDEQ	LAT3_HUMAN Large neutral amino acids transporter small subunit 3
O75460	ERN1	R.WN#ATYFDYAASLPEDDVDYK.M	176	-0.31	4.146	1000	TRELRWNATYFDY	ERN1_HUMAN Serine/threonine-protein kinase/endoribonuclease IRE1
O75462	CRLF1	R.VLN#ASTLALALANLN#GSR.Q	92	0.7	4.09	95.523	ELSRVLNASTLAL	CRLF1_HUMAN Cytokine receptor-like factor 1
O75462	CRLF1	R.VLN#ASTLALALANLN#GSR.Q	104	0.7	4.09	20.167	LALANLNGSRQRS	CRLF1_HUMAN Cytokine receptor-like factor 1
O75462	CRLF1	R.DGSILAGSCLYVGLPPEKPVN#ISCWSK.N	140	0.46	2.654	1000	PPEKPVNISCWSK	CRLF1_HUMAN Cytokine receptor-like factor 1
O75462	CRLF1	K.VVDDVSN#QTSCR.L	292	-1.45	1.81	1000	VVDDVSNQTSCRL	CRLF1_HUMAN Cytokine receptor-like factor 1
O75473	LGR5	K.IHHIPDYAFGN#LSSLVVLHLHNNR.I	208	-0.72	3.165	49.066	PDYAFGNLSSLVV	LGR5_HUMAN Leucine-rich repeat-containing G-protein coupled receptor 5
O75487	GPC4	R.GLVTVKPCYN#YCSNIMR.G	268	0.55	2.964	58.551	TVKPCYNYCSNIM	GPC4_HUMAN Glypican-4
O75487	GPC4	K.FWSSLPSN#VCNDER.M	406	-0.6	2.546	13.38	WSSLPSNVCNDER	GPC4_HUMAN Glypican-4
O75493	CA11	R.HVSFLPAPRPVVN#VSGGPLLYSHR.L	118	-0.99	3.202	1000	APRPVVNVSGGPL	CAH11_HUMAN Carbonic anhydrase-related protein 11
O75493	CA11	R.ALN#ITSLQMHSLR.L	260	-0.23	2.107	1000	LIDRALNITSLQM	CAH11_HUMAN Carbonic anhydrase-related protein 11
O75503	CLN5	K.EN#GTLVQVATISGNMFNQM*AK.W	178	3.72	3.246	94.163	DVHWKENGTLVQV	CLN5_HUMAN Ceroid-lipofuscinosis neuronal protein 5
O75503	CLN5	K.WVKQDN#ETGIYYETWNVK.A	203	-0.48	4.782	197.654	KWVKQDNETGIYY	CLN5_HUMAN Ceroid-lipofuscinosis neuronal protein 5
O75503	CLN5	K.NIETN#YTR.I	255	-0.77	1.851	48.315	FKNIETNYTRIFL	CLN5_HUMAN Ceroid-lipofuscinosis neuronal protein 5
O75503	CLN5	R.IFLYSGEPTYLGN#ETSVFGPTGN#KTLGLAIKR.F	271	0.86	4.074	1000	EPTYLGNETSVFG	CLN5_HUMAN Ceroid-lipofuscinosis neuronal protein 5
O75503	CLN5	R.IFLYSGEPTYLGN#ETSVFGPTGN#KTLGLAIKR.F	281	0.86	4.074	1000	VFGPTGNKTLGLA	CLN5_HUMAN Ceroid-lipofuscinosis neuronal protein 5
O75509	TNFRSF21	K.CPAGTYVSEHCTN#TSLR.V	82	1.92	2.012	1000	VSEHCTNTSLRVC	TNR21_HUMAN Tumor necrosis factor receptor superfamily member 21
O75509	TNFRSF21	K.LPCAALTDRECTCPPGMFQSN#ATCAPHTVCPVGWGVR.K	141	-0.08	3.729	1000	PGMFQSNATCAPH	TNR21_HUMAN Tumor necrosis factor receptor superfamily member 21
O75509	TNFRSF21	K.VLSSIQEGTVPDN#TSSAR.G	278	1.28	3.129	1000	EGTVPDNTSSARG	TNR21_HUMAN Tumor necrosis factor receptor superfamily member 21
O75569	PRKRA	K.FSN#ISPENHISLTNVVGHSLGCTWHSLR.N	194	0.21	3.331	8.745	FLAKFSNISPENH	PRKRA_HUMAN Interferon-inducible double-stranded RNA-dependent protein kinase activator A
O75581	LRP6	R.QPN#ATNPCGIDNGGCSHLCLMSPVKPFYQCACPTGVK.L	281	0.12	2.942	29.667	SQQRQPNATNPCG	LRP6_HUMAN Low-density lipoprotein receptor-related protein 6
O75592	MYCBP2	K.YAPPAFNPN#QSTDSTTGNQPEQGLSACTTSSHYAVIESEHPYKPACVMHYK.V	1958	-0.44	3.682	24.881	PPAFNPNQSTDST	MYCB2_HUMAN Probable E3 ubiquitin-protein ligase MYCBP2
O75629	CREG1	K.VN#ETEMDIAK.H	160	-0.93	2.874	1000	GTVTKVNETEMDI	CREG1_HUMAN Protein CREG1
O75629	CREG1	K.LN#ITNIWVLDYFGGPK.I	193	-1.3	4.141	27.055	WFFAKLNITNIWV	CREG1_HUMAN Protein CREG1
O75629	CREG1	K.IVTPEEYYN#VTVQ.-	216	1.15	3.447	1000	TPEEYYNVTVQ	CREG1_HUMAN Protein CREG1
O75718	CRTAP	R.N#CSAAPQPEPAAGLASYPELR.L	87	-0.63	3.151	1000	EAFCHRNCSAAPQ	CRTAP_HUMAN Cartilage-associated protein
O75718	CRTAP	R.DTWGLSDEHFQPRPEAVQFFN#VTTLQK.E	363	-0.17	2.632	1000	EAVQFFNVTTLQK	CRTAP_HUMAN Cartilage-associated protein
O75882	ATRN	K.ISN#SSDTVECECSENWK.G	264	1.99	4.343	124.374	GECKISNSSDTVE	ATRN_HUMAN Attractin
O75882	ATRN	R.GCSCFSDWQGPGCSVPVPAN#QSFWTR.E	325	-0.2	2.437	1000	SVPVPANQSFWTR	ATRN_HUMAN Attractin
O75882	ATRN	K.IDSTGN#VTNELR.V	416	2.83	2.523	24.243	KIDSTGNVTNELR	ATRN_HUMAN Attractin
O75882	ATRN	R.VFHIHN#ESWVLLTPK.A	428	-0.61	4.176	1000	RVFHIHNESWVLL	ATRN_HUMAN Attractin
O75882	ATRN	R.YLHTAVIVSGTMLVFGGNTHN#DTSMSHGAK.C	575	3.73	3.696	8.594	FGGNTHNDTSMSH	ATRN_HUMAN Attractin
O75882	ATRN	R.CDQHTDCYSCTANTN#DCHWCN#DHCVPRNHSCSEGQISIFR.Y	718	-0.04	5.974	21.671	SCTANTNDCHWCN	ATRN_HUMAN Attractin
O75882	ATRN	R.N#HSCSEGQISIFR.Y	731	0.62	3.999	1000	DHCVPRNHSCSEG	ATRN_HUMAN Attractin
O75882	ATRN	K.AATCINPLN#GSVCERPAN#HSAK.Q	914	-0.44	3.439	37.54	TCINPLNGSVCER	ATRN_HUMAN Attractin
O75882	ATRN	K.AATCINPLNGSVCERPAN#HSAK.Q	923	-1.45	3.642	65.263	VCERPANHSAKQC	ATRN_HUMAN Attractin
O75882	ATRN	K.MPSQAPTGNFYPQPLLN#SSMCLEDSR.Y	1043	0.78	3.914	80.165	YPQPLLNSSMCLE	ATRN_HUMAN Attractin
O75882	ATRN	R.YN#WSFIHCPACQCN#GHSK.C	1054	-0.96	2.97	1000	LEDSRYNWSFIHC	ATRN_HUMAN Attractin
O75882	ATRN	R.DLDMFIN#ASK.N	1198	0.03	2.816	1000	DLDMFINASKNFN	ATRN_HUMAN Attractin
O75899	GABBR2	K.VGEYNAVADTLEIIN#DTIR.F	453	-0.45	5.151	219.396	DTLEIINDTIRFQ	GABR2_HUMAN Gamma-aminobutyric acid type B receptor subunit 2
O75954	TSPAN9	R.CCMENSQGCGRN#ATTPLWR.T	180	0.17	3.207	13.208	SQGCGRNATTPLW	TSN9_HUMAN Tetraspanin-9
O75976	CPD	K.DSITGSGLEN#ATISVAGIN#HNITTGR.F	399	0.94	3.626	43.604	TGSGLENATISVA	CBPD_HUMAN Carboxypeptidase D
O75976	CPD	R.LLVPGTYN#LTVVLTGYMPLTVTNVVVK.E	429	-1.91	1.229	32.892	LVPGTYNLTVVLT	CBPD_HUMAN Carboxypeptidase D
O75976	CPD	R.FAN#EYPN#ITR.L	522	1.32	2.829	1000	FANEYPNITRLYS	CBPD_HUMAN Carboxypeptidase D
O75976	CPD	R.N#NSNNFDLNR.N	626	1.89	3.025	0	ISVIGRNNSNNFD	CBPD_HUMAN Carboxypeptidase D
O75976	CPD	R.GILN#ATISVAEINHPVTTYK.T	811	-0.1	2.487	101.896	DGRGILNATISVA	CBPD_HUMAN Carboxypeptidase D
O75976	CPD	K.SEGAIQVN#FTLVR.S	867	0.82	2.063	1000	EGAIQVNFTLVRS	CBPD_HUMAN Carboxypeptidase D
O75976	CPD	R.GLVMNYPHITN#LTN#LGQSTEYR.H	955	5.96	3.64	61.28	NYPHITNLTNLGQ	CBPD_HUMAN Carboxypeptidase D
O75976	CPD	R.HIWSLEISNKPN#VSEPEEPK.I	978	0.72	4.105	33.657	EISNKPNVSEPEE	CBPD_HUMAN Carboxypeptidase D
O75976	CPD	K.DLDTDFTNN#ASQPETK.A	1070	-2.49	4.431	9.34	DTDFTNNASQPET	CBPD_HUMAN Carboxypeptidase D
O75976	CPD	K.HLASLYANNHPSMHMGQPSCPN#KSDENIPGGVMR.G	1142	0.44	4.988	38.371	GQPSCPNKSDENI	CBPD_HUMAN Carboxypeptidase D
O76024	WFS1	K.VYN#STLTWQQYGALCGPR.A	661	-0.52	2.647	1000	EGMKVYNSTLTWQ	WFS1_HUMAN Wolframin
O76061	STC2	R.LSLQNTAEIQHCLVNAGDVGCGVFECFEN#NSCEIR.G	73	1.34	5.355	19.843	VFECFENNSCEIR	STC2_HUMAN Stanniocalcin-2
O76082	SLC22A5	R.VPDAAN#LSSAWRN#HTVPLR.L	57	0.68	2.67	1000	RVPDAANLSSAWR	S22A5_HUMAN Solute carrier family 22 member 5
O76082	SLC22A5	R.VPDAAN#LSSAWRN#HTVPLR.L	64	0.68	2.67	1000	LSSAWRNHTVPLR	S22A5_HUMAN Solute carrier family 22 member 5
O76082	SLC22A5	R.LATIAN#FSALGLEPGR.D	91	0.86	4.495	1000	RLATIANFSALGL	S22A5_HUMAN Solute carrier family 22 member 5
O94813	SLIT2	R.LDLNGN#N#ITR.I	66	2.46	3.439	53.534	LDLNGNNITRITK	SLIT2_HUMAN Slit homolog 2 protein
O94813	SLIT2	R.ALRDLEVLTLNNNN#ITR.L	186	1.36	4.243	17.009	LTLNNNNITRLSV	SLIT2_HUMAN Slit homolog 2 protein
O94813	SLIT2	R.ITCVGN#DSFIGLSSVR.L	623	-1.99	1.896	1000	RITCVGNDSFIGL	SLIT2_HUMAN Slit homolog 2 protein
O94813	SLIT2	K.VRPQTN#ITLQIATDEDSGILLYK.G	1183	0.17	2.791	1000	KVRPQTNITLQIA	SLIT2_HUMAN Slit homolog 2 protein
O94813	SLIT2	K.IITN#LSK.Q	1266	0.19	2.223	1000	NPKIITNLSKQST	SLIT2_HUMAN Slit homolog 2 protein
O94813	SLIT2	R.QAPGQN#GTSFHGCIR.N	1300	-1.21	2.041	1000	RQAPGQNGTSFHG	SLIT2_HUMAN Slit homolog 2 protein
O94856	NFASC	K.NNMEITWTPMN#ATSAFGPNLR.Y	752	-0.54	4.613	104.034	ITWTPMNATSAFG	NFASC_HUMAN Neurofascin
O94856	NFASC	R.EAWNN#VTVWGSR.Y	778	-0.91	1.938	9.34	TREAWNNVTVWGS	NFASC_HUMAN Neurofascin
O94856	NFASC	K.QIVENFSPN#QTK.F	988	-0.67	3.997	31.275	VENFSPNQTKFTV	NFASC_HUMAN Neurofascin
O94898	LRIG2	K.LKDGAFFGLNNMEELELEHNN#LTR.V	274	1.41	3.055	0	LELEHNNLTRVNK	LRIG2_HUMAN Leucine-rich repeats and immunoglobulin-like domains protein 2
O94898	LRIG2	K.ELILN#TSSLLCDCHLK.W	441	-0.18	4.129	1000	LKELILNTSSLLC	LRIG2_HUMAN Leucine-rich repeats and immunoglobulin-like domains protein 2
O94898	LRIG2	K.YQCIVTNHFGSN#YSQK.A	589	0.27	3.22	22.492	TNHFGSNYSQKAK	LRIG2_HUMAN Leucine-rich repeats and immunoglobulin-like domains protein 2
O94898	LRIG2	R.LN#WTKDDGPLLVTER.H	728	-1.17	3.935	1000	SPAPRLNWTKDDG	LRIG2_HUMAN Leucine-rich repeats and immunoglobulin-like domains protein 2
O94901	SUN1	R.N#VTHHVSVTK.Q	588	0.64	3.153	1000	QLQILRNVTHHVS	SUN1_HUMAN SUN domain-containing protein 1
O94901	SUN1	K.TLSPTGN#ISSAPK.D	732	3.07	2.594	1000	TLSPTGNISSAPK	SUN1_HUMAN SUN domain-containing protein 1
O94910	LPHN1	R.GPDLSN#CTSPWVN#QVAQK.I	531	0.05	3.681	1000	RGPDLSNCTSPWV	LPHN1_HUMAN Latrophilin-1
O94910	LPHN1	K.DMN#ATEQVHTATM*LLDVLEEGAFLLADNVREPAR.F	640	-0.23	4.802	189.072	ESWKDMNATEQVH	LPHN1_HUMAN Latrophilin-1
O94910	LPHN1	K.NHFNAN#CSFWN#YSER.S	801	1.54	3.974	48.874	KNHFNANCSFWNY	LPHN1_HUMAN Latrophilin-1
O94910	LPHN1	K.NHFNAN#CSFWN#YSER.S	806	1.54	3.974	78.156	ANCSFWNYSERSM	LPHN1_HUMAN Latrophilin-1
O94911	ABCA8	R.FSVVYTPVTN#TTQQIMNK.V	84	0.35	3.834	54.586	VYTPVTNTTQQIM	ABCA8_HUMAN ATP-binding cassette sub-family A member 8
O94923	GLCE	K.N#LTEKPPHIEVYETAEDRDK.N	225	4.32	3.263	1000	LSHYSKNLTEKPP	GLCE_HUMAN D-glucuronyl C5-epimerase
O94923	GLCE	K.FLTN#GSVSVVLETTEK.N	303	-0.19	2.325	1000	DLKFLTNGSVSVV	GLCE_HUMAN D-glucuronyl C5-epimerase
O94933	SLITRK3	R.GFNN#ISELLPRPLNAK.K	399	0.73	2.972	19.843	KERGFNNISELLP	SLIK3_HUMAN SLIT and NTRK-like protein 3
O94973	AP2A2	R.YGGTFQN#VSVQLPITLNK.F	814	-0.08	2.052	31.935	YGGTFQNVSVQLP	AP2A2_HUMAN AP-2 complex subunit alpha-2
O94991	SLITRK5	K.VVELQLEENPWN#CSCELISLK.D	238	1.36	4.419	53.534	LEENPWNCSCELI	SLIK5_HUMAN SLIT and NTRK-like protein 5
O95084	PRSS23	K.QYLSYETLYAN#GSR.T	93	1.37	2.797	1000	YETLYANGSRTET	PRS23_HUMAN Serine protease 23
O95084	PRSS23	R.GAN#DSTSAMPEQMK.F	207	-1.31	1.758	1000	DGGRGANDSTSAM	PRS23_HUMAN Serine protease 23
O95158	NXPH4	R.HN#SSSLGN#LSVSIVPPSK.R	143	-0.2	2.377	1000	SVYFRHNSSSLGN	NXPH4_HUMAN Neurexophilin-4
O95158	NXPH4	R.HN#SSSLGN#LSVSIVPPSK.R	149	-0.2	2.377	1000	NSSSLGNLSVSIV	NXPH4_HUMAN Neurexophilin-4
O95180	CACNA1H	R.NNN#LTFLRPYYQTEEGEENPFICSSR.R	271	0.4	4.126	0	AFVRNNNLTFLRP	CAC1H_HUMAN Voltage-dependent T-type calcium channel subunit alpha-1H
O95180	CACNA1H	K.FYYCEGPDTRN#ISTK.A	1466	1.19	3.342	1000	EGPDTRNISTKAQ	CAC1H_HUMAN Voltage-dependent T-type calcium channel subunit alpha-1H
O95185	UNC5C	R.LSDTAN#YTCVAK.N	236	2.12	3.683	1000	RLSDTANYTCVAK	UNC5C_HUMAN Netrin receptor UNC5C
O95185-2	UNC5C	K.N#CTDGLCMQSFIYPISTEQR.T	361	-0.43	3.549	1000	LVLQSKNCTDGLC	UNC5C_HUMAN Isoform 2 of Netrin receptor UNC5C
O95208	EPN2	K.TAESVTSLPSQNN#GTTSPDPFESQPLTVASSKPSSAR.K	482	4.47	4.786	7.71	SLPSQNNGTTSPD	EPN2_HUMAN Epsin-2
O95297	MPZL1	K.EIFVAN#GTQGK.L	50	2.55	2.437	1000	KEIFVANGTQGKL	MPZL1_HUMAN Myelin protein zero-like protein 1
O95297	MPZL1	K.KDASINIENMQFIHN#GTYICDVK.N	130	-0.12	3.833	26.105	NMQFIHNGTYICD	MPZL1_HUMAN Myelin protein zero-like protein 1
O95302	FKBP9	R.YHYN#GTFLDGTLFDSSHNR.M	174	0.08	4.932	259.355	FVRYHYNGTFLDG	FKBP9_HUMAN Peptidyl-prolyl cis-trans isomerase FKBP9
O95302	FKBP9	R.YHYN#GTLLDGTLFDSSYSRN#R.T	286	0.51	2.471	1000	FLRYHYNGTLLDG	FKBP9_HUMAN Peptidyl-prolyl cis-trans isomerase FKBP9
O95302	FKBP9	R.YHYN#GTLLDGTLFDSSYSRN#R.T	302	0.51	2.471	1000	DSSYSRNRTFDTY	FKBP9_HUMAN Peptidyl-prolyl cis-trans isomerase FKBP9
O95302	FKBP9	K.YHYN#ASLLDGTLLDSTWNLGK.T	397	-2.79	6.172	292.423	YLKYHYNASLLDG	FKBP9_HUMAN Peptidyl-prolyl cis-trans isomerase FKBP9
O95427	PIGN	K.ENPVEFDSLFN#ESK.Y	128	0.28	3.656	137.202	EFDSLFNESKYTW	PIGN_HUMAN GPI ethanolamine phosphate transferase 1
O95427	PIGN	R.NN#QSLFSK.I	192	-0.63	2.289	12.218	FHHARNNQSLFSK	PIGN_HUMAN GPI ethanolamine phosphate transferase 1
O95450	ADAMTS2	R.TPSFPGGNEEEPGSHLFYN#VTVFGR.D	112	-0.19	3.482	96.171	GSHLFYNVTVFGR	ATS2_HUMAN A disintegrin and metalloproteinase with thrombospondin motifs 2
O95450	ADAMTS2	K.SCNLYNN#LTNVEGR.I	1098	-0.02	3.397	9.34	SCNLYNNLTNVEG	ATS2_HUMAN A disintegrin and metalloproteinase with thrombospondin motifs 2
O95461	LARGE	R.AGIVAGN#SSECGQQPVVEK.C	122	-1.83	2.138	1000	AGIVAGNSSECGQ	LARGE_HUMAN Glycosyltransferase-like protein LARGE1
O95477	ABCA1	K.LQDFLVDN#ETFSGFLYHN#LSLPK.S	151	0.06	3.571	1000	QDFLVDNETFSGF	ABCA1_HUMAN ATP-binding cassette sub-family A member 1
O95477	ABCA1	K.LQDFLVDN#ETFSGFLYHN#LSLPK.S	161	0.06	3.571	1000	SGFLYHNLSLPKS	ABCA1_HUMAN ATP-binding cassette sub-family A member 1
O95477	ABCA1	R.TLN#STSPFPSK.E	244	-0.12	2.194	1000	PILRTLNSTSPFP	ABCA1_HUMAN ATP-binding cassette sub-family A member 1
O95477	ABCA1	K.HPEDVQSSN#GSVYTWR.E	478	1.14	3.769	1000	EDVQSSNGSVYTW	ABCA1_HUMAN ATP-binding cassette sub-family A member 1
O95477	ABCA1	R.EAFN#ETNQAIR.T	489	0.73	2.511	24.243	TWREAFNETNQAI	ABCA1_HUMAN ATP-binding cassette sub-family A member 1
O95477	ABCA1	K.GENPSHYGITAFNHPLN#LTK.Q	1637	-0.5	3.556	27.121	AFNHPLNLTKQQL	ABCA1_HUMAN ATP-binding cassette sub-family A member 1
O95490	LPHN2	R.CNN#RTQCIVVTGSDVFPDPCPGTYK.Y	99	-0.4	4.266	9.34	MTQRCNNRTQCIV	LPHN2_HUMAN Latrophilin-2
O95490	LPHN2	K.GPDLSN#CTSHWVN#QLAQK.I	520	-2.66	2.823	1000	KGPDLSNCTSHWV	LPHN2_HUMAN Latrophilin-2
O95490	LPHN2	K.HMN#SSEQAHTATMLLDTLEEGAFVLADNLLEPTR.V	629	0.06	5.768	104.939	ESWKHMNSSEQAH	LPHN2_HUMAN Latrophilin-2
O95490	LPHN2	R.SLGQFLSTEN#ATIK.L	731	0.65	3.225	1000	QFLSTENATIKLG	LPHN2_HUMAN Latrophilin-2
O95490	LPHN2	K.LGADFIGRN#STIAVNSHVISVSINK.E	744	-0.07	4.854	71.753	ADFIGRNSTIAVN	LPHN2_HUMAN Latrophilin-2
O95502	NPTXR	R.ALPGGADN#ASVASGAAASPGPQR.S	42	3.1	4.487	1000	LPGGADNASVASG	NPTXR_HUMAN Neuronal pentraxin receptor
O95633	FSTL3	R.AECCASGNIDTAWSN#LTHPGNK.I	73	1.02	4.287	76.733	IDTAWSNLTHPGN	FSTL3_HUMAN Follistatin-related protein 3
O95633	FSTL3	R.AAPCPVPSSPGQELCGNNN#VTYISSCHMR.Q	215	0.55	2.635	6.591	ELCGNNNVTYISS	FSTL3_HUMAN Follistatin-related protein 3
O95672	ECEL1	R.LYDN#FTVYNQR.V	656	-0.25	3.669	122.185	IVRLYDNFTVYNQ	ECEL1_HUMAN Endothelin-converting enzyme-like 1
O95754	SEMA4F	R.FAVPHTYN#YSVLLVDPASHTLYVGAR.D	64	0.11	3.255	1000	AVPHTYNYSVLLV	SEM4F_HUMAN Semaphorin-4F
O95754	SEMA4F	R.TEVTQVN#TTNCGR.L	509	1.64	3.359	24.243	TEVTQVNTTNCGR	SEM4F_HUMAN Semaphorin-4F
O95857	TSPAN13	R.NLN#CCGFR.S	127	1.21	1.853	36.655	DIQRNLNCCGFRS	TSN13_HUMAN Tetraspanin-13
O95857	TSPAN13	R.SVNPN#DTCLASCVK.S	137	3.01	4.366	48.874	FRSVNPNDTCLAS	TSN13_HUMAN Tetraspanin-13
O95858	TSPAN15	R.N#TTEVVNTMCGYK.T	189	-1.27	2.328	76.287	YTCCIRNTTEVVN	TSN15_HUMAN Tetraspanin-15
O95897	OLFM2	K.VQN#VSQSMEVLELR.T	74	1.46	2.723	1000	LMEKVQNVSQSME	NOE2_HUMAN Noelin-2
O95897	OLFM2	K.GQNFIQHLLPQPWAGTGHVVYN#GSLFYNK.Y	275	-1.47	5.827	64.398	TGHVVYNGSLFYN	NOE2_HUMAN Noelin-2
O95980	RECK	K.AVEN#YCASISPQLIHCVN#N#YTQSYPMR.N	185	4.13	2.647	1000	QIKAVENYCASIS	RECK_HUMAN Reversion-inducing cysteine-rich protein with Kazal motifs
O95980	RECK	K.AVEN#YCASISPQLIHCVN#N#YTQSYPMR.N	200	4.13	2.647	1000	LIHCVNNYTQSYP	RECK_HUMAN Reversion-inducing cysteine-rich protein with Kazal motifs
O95980	RECK	R.EPCQLGCRN#LTYCTNFNNRPTELFR.S	352	0.88	2.772	4.98	CQLGCRNLTYCTN	RECK_HUMAN Reversion-inducing cysteine-rich protein with Kazal motifs
O96005	CLPTM1	R.SAVVAAGGGSSGQVTSN#GSIGR.D	28	1.69	3.751	1000	SGQVTSNGSIGRD	CLPT1_HUMAN Cleft lip and palate transmembrane protein 1
O96005	CLPTM1	R.AEDYGPVEVISHWHPN#ITINIVDDHTPWVK.G	241	3.36	6.07	40.362	ISHWHPNITINIV	CLPT1_HUMAN Cleft lip and palate transmembrane protein 1
O96005	CLPTM1	K.DYYPIN#ESLASLPLR.V	295	-3.08	2.117	1000	KDYYPINESLASL	CLPT1_HUMAN Cleft lip and palate transmembrane protein 1
O96014	WNT11	K.TPSALALN#QTQHCK.Q	40	0.24	3.98	1000	PSALALNQTQHCK	WNT11_HUMAN Protein Wnt-11
O96014	WNT11	R.WN#CSSIELAPNYLLDLER.G	90	0.21	3.623	80.999	FADMRWNCSSIEL	WNT11_HUMAN Protein Wnt-11
O96014	WNT11	R.WGGCADN#LSYGLLMGAK.F	160	0.7	4.103	1000	WGGCADNLSYGLL	WNT11_HUMAN Protein Wnt-11
O96014	WNT11	K.TSN#GSDSCDLMCCGR.G	304	0.33	1.565	1000	QCNKTSNGSDSCD	WNT11_HUMAN Protein Wnt-11
P00387	CYB5R3	R.AIMKDPDDHTVCHLLFAN#QTEK.D	210	-1.01	3.292	1000	CHLLFANQTEKDI	NB5R3_HUMAN NADH-cytochrome b5 reductase 3
P00441	SOD1	R.HVGDLGN#VTADKDGVADVSIEDSVISLSGDHCIIGR.T	87	5.02	6.087	1000	HVGDLGNVTADKD	SODC_HUMAN Superoxide dismutase [Cu-Zn]
P00533	EGFR	R.GNM*YYENSYALAVLSNYDAN#KTGLK.E	128	0.36	3.4	6.91	LSNYDANKTGLKE	EGFR_HUMAN Epidermal growth factor receptor
P00533	EGFR	R.DIVSSDFLSN#MSMDFQNHLGSCQK.C	175	0.94	3.615	75.738	SSDFLSNMSMDFQ	EGFR_HUMAN Epidermal growth factor receptor
P00533	EGFR	K.CDPSCPN#GSCWGAGEENCQK.L	196	1.63	4.06	159.652	CDPSCPNGSCWGA	EGFR_HUMAN Epidermal growth factor receptor
P00533	EGFR	K.DSLSIN#ATNIK.H	352	4.35	3.087	53.534	KDSLSINATNIKH	EGFR_HUMAN Epidermal growth factor receptor
P00533	EGFR	K.N#CTSISGDLHILPVAFRGDSFTHTPPLDPQELDILK.T	361	0.97	3.659	1000	NIKHFKNCTSISG	EGFR_HUMAN Epidermal growth factor receptor
P00533	EGFR	K.QHGQFSLAVVSLN#ITSLGLR.S	444	1.34	3.299	1000	LAVVSLNITSLGL	EGFR_HUMAN Epidermal growth factor receptor
P00533	EGFR	R.EFVENSECIQCHPECLPQAM*N#ITCTGR.G	568	-1.38	4.24	81.709	CLPQAMNITCTGR	EGFR_HUMAN Epidermal growth factor receptor
P00533	EGFR	K.TCPAGVMGEN#NTLVWK.Y	603	1.28	3.059	24.437	AGVMGENNTLVWK	EGFR_HUMAN Epidermal growth factor receptor
P00533	EGFR	K.YADAGHVCHLCHPN#CTYGCTGPGLEGCPTN#GPK.I	623	-0.67	3.879	1000	CHLCHPNCTYGCT	EGFR_HUMAN Epidermal growth factor receptor
P00750	PLAT	R.GTWSTAESGAECTNWN#SSALAQKPYSGR.R	152	-0.33	3.49	11.015	AECTNWNSSALAQ	TPA_HUMAN Tissue-type plasminogen activator
P00750	PLAT	K.YSSEFCSTPACSEGNSDCYFGN#GSAYR.G	219	-0.29	3.671	12.79	SDCYFGNGSAYRG	TPA_HUMAN Tissue-type plasminogen activator
P00750	PLAT	R.CTSQHLLN#R.T	483	-0.17	2.135	1000	TSQHLLNRTVTDN	TPA_HUMAN Tissue-type plasminogen activator
P01033	TIMP1	K.FVGTPEVN#QTTLYQR.Y	53	-2.28	2.261	1000	VGTPEVNQTTLYQ	TIMP1_HUMAN Metalloproteinase inhibitor 1
P01033	TIMP1	R.SHN#RSEEFLIAGK.L	101	0.2	2.79	1000	YFHRSHNRSEEFL	TIMP1_HUMAN Metalloproteinase inhibitor 1
P01130	LDLR	R.LTGSDVNLLAENLLSPEDM*VLFHN#LTQPR.G	657	-1.35	4.34	121.502	DMVLFHNLTQPRG	LDLR_HUMAN Low-density lipoprotein receptor
P01137	TGFB1	R.LASPPSQGEVPPGPLPEAVLALYN#STR.D	82	0.24	5.557	1000	AVLALYNSTRDRV	TGFB1_HUMAN Transforming growth factor beta-1
P01137	TGFB1	K.QSTHSIYMFFN#TSELR.E	136	-0.25	3.352	1000	SIYMFFNTSELRE	TGFB1_HUMAN Transforming growth factor beta-1
P01266	TG	K.FLVNVGQFN#LSGALGTR.G	484	0.7	2.741	17.25	VNVGQFNLSGALG	THYG_HUMAN Thyroglobulin
P01889	HLA-B	R.GYYN#QSEAGSHTLQSMYGCDVGPDGR.L	110	0.6	2.225	1000	NLRGYYNQSEAGS	1B07_HUMAN HLA class I histocompatibility antigen, B-7 alpha chain
P01892	HLA-A	R.GYYN#QSEAGSHTVQR.M	110	-0.52	1.679	1000	TLRGYYNQSEAGS	1A02_HUMAN HLA class I histocompatibility antigen, A-2 alpha chain
P01903	HLA-DRA	K.RSN#YTPITNVPPEVTVLTNSPVELR.E	103	1.36	4.794	9.911	IMTKRSNYTPITN	DRA_HUMAN HLA class II histocompatibility antigen, DR alpha chain
P01911	HLA-DRB1	R.ECHFFN#GTER.V	48	2.74	2.226	1000	RECHFFNGTERVR	2B1F_HUMAN HLA class II histocompatibility antigen, DRB1-15 beta chain
P02458	COL2A1	R.LLSTEGSQN#ITYHCK.N	1388	-2.24	2.602	1000	STEGSQNITYHCK	CO2A1_HUMAN Collagen alpha-1(II) chain
P02751	FN1	R.GGNSNGALCHFPFLYNNHN#YTDCTSEGR.R	430	0.16	5.199	48.315	FLYNNHNYTDCTS	FINC_HUMAN Fibronectin
P02751	FN1	R.HEEGHMLN#CTCFGQGR.G	542	0.46	4.727	1000	EEGHMLNCTCFGQ	FINC_HUMAN Fibronectin
P02751	FN1	K.LDAPTNLQFVN#ETDSTVLVR.W	1007	4.1	4.012	81.692	TNLQFVNETDSTV	FINC_HUMAN Fibronectin
P02751-11	FN1	R.WTPLN#SSTIIGYR.I	1291	-0.73	2.9	1000	LRWTPLNSSTIIG	FINC_HUMAN Isoform 11 of Fibronectin
P02786	TFRC	K.KDFEDLYTPVN#GSIVIVR.A	251	1.02	4.684	1000	DLYTPVNGSIVIV	TFR1_HUMAN Transferrin receptor protein 1
P02786	TFRC	K.FPIVNAELSFFGHAHLGTGDPYTPGFPSFN#HTQFPPSR.S	317	0.16	5.241	61.522	PGFPSFNHTQFPP	TFR1_HUMAN Transferrin receptor protein 1
P02786	TFRC	K.QNN#GAFN#ETLFR.N	727	-0.66	2.835	51.004	QNNGAFNETLFRN	TFR1_HUMAN Transferrin receptor protein 1
P02790	HPX	R.SWPAVGN#CSSALR.W	187	1.1	2.364	1000	SWPAVGNCSSALR	HEMO_HUMAN Hemopexin
P02794	FTH1	K.NVN#QSLLELHK.L	112	0.36	2.046	19.843	HLEKNVNQSLLEL	FRIH_HUMAN Ferritin heavy chain
P04035	HMGCR	R.WIADPSPQN#STADTSK.V	281	-0.01	3.264	1000	ADPSPQNSTADTS	HMDH_HUMAN 3-hydroxy-3-methylglutaryl-coenzyme A reductase
P04062	GBA	R.RM*ELSMGPIQAN#HTGTGLLLTLQPEQK.F	98	0.55	3.027	1000	MGPIQANHTGTGL	GLCM_HUMAN Glucosylceramidase
P04062	GBA	R.DLGPTLAN#STHHNVR.L	309	1.59	2.79	81.692	LGPTLANSTHHNV	GLCM_HUMAN Glucosylceramidase
P04066	FUCA1	R.WGQN#CSCHHGGYYNCEDK.F	268	1.42	4.048	56.043	NDRWGQNCSCHHG	FUCO_HUMAN Tissue alpha-L-fucosidase
P04066	FUCA1	R.VQWEKN#TTSVWYTSK.G	382	0.96	3.864	1000	RVQWEKNTTSVWY	FUCO_HUMAN Tissue alpha-L-fucosidase
P04156	PRNP	R.YPNQVYYRPMDEYSNQNNFVHDCVN#ITIK.Q	181	1.15	3.241	34.773	FVHDCVNITIKQH	PRIO_HUMAN Major prion protein
P04156	PRNP	K.QHTVTTTTKGEN#FTETDVK.M	197	1.22	4.165	1000	TTTKGENFTETDV	PRIO_HUMAN Major prion protein
P04179	SOD2	K.HHAAYVNNLN#VTEEK.Y	63	-0.31	4.216	13.38	AYVNNLNVTEEKY	SODM_HUMAN Superoxide dismutase [Mn], mitochondrial
P04222	HLA-C	R.GYYN#QSEAGSHIIQR.M	110	0.06	3.297	1000	NLRGYYNQSEAGS	1C03_HUMAN HLA class I histocompatibility antigen, Cw-3 alpha chain
P04350	TUBB4A	K.N#SSYFVEWIPNNVK.T	337	1.19	3.091	84.359	LSVQSKNSSYFVE	TBB4A_HUMAN Tubulin beta-4A chain
P04626	ERBB2	R.GTQLFEDNYALAVLDNGDPLNN#TTPVTGASPGGLR.E	125	-0.85	6.431	0	NGDPLNNTTPVTG	ERBB2_HUMAN Receptor tyrosine-protein kinase erbB-2
P04626	ERBB2	K.NNQLALTLIDTN#R.S	187	-0.57	3.888	159.652	LTLIDTNRSRACH	ERBB2_HUMAN Receptor tyrosine-protein kinase erbB-2
P04626	ERBB2	R.GHCWGPGPTQCVN#CSQFLR.G	530	-0.55	2.11	1000	GPTQCVNCSQFLR	ERBB2_HUMAN Receptor tyrosine-protein kinase erbB-2
P04626	ERBB2	R.HCLPCHPECQPQN#GSVTCFGPEADQCVACAHYK.D	571	-0.02	5.83	1000	PECQPQNGSVTCF	ERBB2_HUMAN Receptor tyrosine-protein kinase erbB-2
P04629	NTRK1	R.DGALDSLHHLPGAEN#LTELYIENQQHLQHLELR.D	67	2.19	4.172	44.968	HLPGAENLTELYI	NTRK1_HUMAN High affinity nerve growth factor receptor
P04843	RPN1	R.DEIGN#VSTSHLLILDDSVEMEIRPR.F	299	0.32	2.322	1000	YRDEIGNVSTSHL	RPN1_HUMAN Dolichyl-diphosphooligosaccharide--protein glycosyltransferase subunit 1
P04844	RPN2	R.SNLDPSNVDSLFYAAQASQALSGCEISISN#ETK.D	106	0.32	5.758	135.137	CEISISNETKDLL	RPN2_HUMAN Dolichyl-diphosphooligosaccharide--protein glycosyltransferase subunit 2
P05026	ATP1B1	K.LEWLGN#CSGLNDETYGYK.E	158	-3.26	5.572	100.207	KLEWLGNCSGLND	AT1B1_HUMAN Sodium/potassium-transporting ATPase subunit beta-1
P05026	ATP1B1	R.VLGFKPKPPKN#ESLETYPVMK.Y	193	0.01	3.058	1000	KPKPPKNESLETY	AT1B1_HUMAN Sodium/potassium-transporting ATPase subunit beta-1
P05067	APP	R.MN#QSLSLLYN#VPAVAEEIQDEVDELLQK.E	542	0.88	3.837	1000	VIYERMNQSLSLL	A4_HUMAN Amyloid beta A4 protein
P05067	APP	K.EQN#YSDDVLANMISEPR.I	571	1	4.947	115.01	LLQKEQNYSDDVL	A4_HUMAN Amyloid beta A4 protein
P05106	ITGB3	K.DAVN#CTYKNEDDCVVR.F	680	-2.22	5.163	65.44	TGKDAVNCTYKNE	ITB3_HUMAN Integrin beta-3
P05107	ITGB2	K.LN#FTGPGDPDSIR.C	50	-1.35	2.803	1000	TWCQKLNFTGPGD	ITB2_HUMAN Integrin beta-2
P05107	ITGB2	K.VTLYLRPGQAAAFN#VTFR.R	116	-1.42	3.772	1000	GQAAAFNVTFRRA	ITB2_HUMAN Integrin beta-2
P05107	ITGB2	K.LTN#NSNQFQTEVGK.Q	212	2.51	3.645	9.34	HVLKLTNNSNQFQ	ITB2_HUMAN Integrin beta-2
P05155	SERPING1	K.GVTSVSQIFHSPDLAIRDTFVN#ASR.T	238	-0.25	2.686	1000	IRDTFVNASRTLY	IC1_HUMAN Plasma protease C1 inhibitor
P05155	SERPING1	R.VLSN#NSDANLELINTWVAK.N	253	1.67	3.805	24.437	SPRVLSNNSDANL	IC1_HUMAN Plasma protease C1 inhibitor
P05155	SERPING1	K.VGQLQLSHN#LSLVILVPQNLK.H	352	0.47	2.856	48.998	QLQLSHNLSLVIL	IC1_HUMAN Plasma protease C1 inhibitor
P05186	ALPL	R.CN#TTQGNEVTSILR.W	140	0.26	4.301	100.207	TERSRCNTTQGNE	PPBT_HUMAN Alkaline phosphatase, tissue-nonspecific isozyme
P05186	ALPL	K.HSHFIWN#R.T	271	0.26	1.824	1000	HSHFIWNRTELLT	PPBT_HUMAN Alkaline phosphatase, tissue-nonspecific isozyme
P05186	ALPL	K.VVGGEREN#VSMVDYAHNNYQAQSAVPLR.H	430	0.6	5.093	146.584	VGGERENVSMVDY	PPBT_HUMAN Alkaline phosphatase, tissue-nonspecific isozyme
P05538	HLA-DQB2	K.GMCYFTN#GTER.V	51	0.02	2.231	1000	GMCYFTNGTERVR	DQB2_HUMAN HLA class II histocompatibility antigen, DQ beta 2 chain
P05556	ITGB1	K.SCGECIQAGPNCGWCTN#STFLQEGM*PTSAR.C	50	-0.65	4.623	29.376	NCGWCTNSTFLQE	ITB1_HUMAN Integrin beta-1
P05556	ITGB1	K.LRNPCTSEQN#CTSPFSYK.N	212	1.09	5.154	155.51	PCTSEQNCTSPFS	ITB1_HUMAN Integrin beta-1
P05556	ITGB1	K.CSN#ISIGDEVQFEISITSNK.C	417	0.45	6.426	306.368	NGRKCSNISIGDE	ITB1_HUMAN Integrin beta-1
P05556	ITGB1	K.CHEGN#GTFECGACR.C	481	-3.08	2.477	1000	PKCHEGNGTFECG	ITB1_HUMAN Integrin beta-1
P05556	ITGB1	R.KEN#SSEICSNNGECVCGQCVCR.K	520	4.25	3.883	76.287	AYCRKENSSEICS	ITB1_HUMAN Integrin beta-1
P05556	ITGB1	K.KDTCTQECSYFN#ITKVESR.D	669	0.76	5.611	1000	QECSYFNITKVES	ITB1_HUMAN Integrin beta-1
P05997	COL5A2	K.EASQN#ITYICK.N	1400	2.19	2.872	1000	SKEASQNITYICK	CO5A2_HUMAN Collagen alpha-2(V) chain
P06127	CD5	K.IQN#SSCTSLEHCFRK.I	241	-0.62	3.04	1000	IQWKIQNSSCTSL	CD5_HUMAN T-cell surface glycoprotein CD5
P06213	INSR	K.ELGLYNLMN#ITR.G	138	0.33	3.729	24.243	GLYNLMNITRGSV	INSR_HUMAN Insulin receptor
P06213	INSR	K.SHGCTAEGLCCHSECLGN#CSQPDDPTK.C	242	-1.28	2.745	1000	HSECLGNCSQPDD	INSR_HUMAN Insulin receptor
P06213	INSR	R.CVN#FSFCQDLHHK.C	282	1.84	1.623	1000	QDWRCVNFSFCQD	INSR_HUMAN Insulin receptor
P06213	INSR	K.CIPECPSGYTMN#SSNLLCTPCLGPCPK.V	322	0.72	2.652	15.007	PSGYTMNSSNLLC	INSR_HUMAN Insulin receptor
P06213	INSR	R.GETLEIGN#YSFYALDNQNLR.Q	424	1.09	3.955	171.488	ETLEIGNYSFYAL	INSR_HUMAN Insulin receptor
P06213	INSR	R.QLWDWSKHN#LTITQGK.L	445	-0.08	2.778	1000	WDWSKHNLTITQG	INSR_HUMAN Insulin receptor
P06213	INSR	K.SDIIYVQTDATNPSVPLDPISVSN#SSSQIILK.W	633	0.56	2.771	38.238	DPISVSNSSSQII	INSR_HUMAN Insulin receptor
P06213	INSR	K.WKPPSDPN#GN#ITHYLVFWER.Q	651	-0.07	3.388	1000	PSDPNGNITHYLV	INSR_HUMAN Insulin receptor
P06213	INSR	R.TWSPPFESEDSQKHN#QSEYEDSAGECCSCPK.T	698	0.08	3.418	1000	EDSQKHNQSEYED	INSR_HUMAN Insulin receptor
P06213	INSR	R.SLGDVGN#VTVAVPTVAAFPN#TSSTSVPTSPEEHRPFEK.V	769	0.49	2.906	1000	SLGDVGNVTVAVP	INSR_HUMAN Insulin receptor
P06213	INSR	R.SLGDVGN#VTVAVPTVAAFPN#TSSTSVPTSPEEHRPFEK.V	782	0.49	2.906	1000	TVAAFPNTSSTSV	INSR_HUMAN Insulin receptor
P06213	INSR	R.LRGLSPGN#YSVR.I	920	0.06	1.972	1000	RGLSPGNYSVRIR	INSR_HUMAN Insulin receptor
P06276	BCHE	R.GM*N#LTVFGGTVTAFLGIPYAQPPLGR.L	45	-0.5	2.882	1000	GKVRGMNLTVFGG	CHLE_HUMAN Cholinesterase
P06276	BCHE	K.WSDIWN#ATK.Y	85	-0.26	2.113	1000	KWSDIWNATKYAN	CHLE_HUMAN Cholinesterase
P06276	BCHE	K.LTGCSREN#ETEIIK.C	284	1.58	3.099	1000	TGCSRENETEIIK	CHLE_HUMAN Cholinesterase
P06276	BCHE	K.TQILVGVNKDEGTAFLVYGAPGFSKDN#NSIITRK.E	369	-0.48	3.578	0	PGFSKDNNSIITR	CHLE_HUMAN Cholinesterase
P06276	BCHE	K.YGNPN#ETQNN#STSWPVFK.S	509	-0.71	3.047	12.092	AKYGNPNETQNNS	CHLE_HUMAN Cholinesterase
P06276	BCHE	K.YGNPN#ETQNN#STSWPVFK.S	514	-0.71	3.047	0	PNETQNNSTSWPV	CHLE_HUMAN Cholinesterase
P06280	GLA	K.LGIYADVGN#K.T	139	0.28	1.531	1000	IYADVGNKTCAGF	AGAL_HUMAN Alpha-galactosidase A
P06280	GLA	K.HMSLALN#R.T	192	-0.38	1.534	1000	HMSLALNRTGRSI	AGAL_HUMAN Alpha-galactosidase A
P06280	GLA	R.SIVYSCEWPLYM*WPFQKPN#YTEIR.Q	215	0.88	3.091	1000	WPFQKPNYTEIRQ	AGAL_HUMAN Alpha-galactosidase A
P06731	CEACAM5	K.TITVSAELPKPSISSN#NSKPVEDK.D	508	-1.84	3.15	30.835	KPSISSNNSKPVE	CEAM5_HUMAN Carcinoembryonic antigen-related cell adhesion molecule 5
P06737	PYGL	K.TFAYTN#HTVLPEALER.W	377	-0.93	2.579	1000	KTFAYTNHTVLPE	PYGL_HUMAN Glycogen phosphorylase, liver form
P06756	ITGAV	K.AN#TTQPGIVEGGQVLK.C	74	3.97	2.185	1000	VGAPKANTTQPGI	ITAV_HUMAN Integrin alpha-V
P06756	ITGAV	R.ARPVITVNAGLEVYPSILNQDN#KTCSLPGTALK.V	488	-2.64	5.59	28.934	SILNQDNKTCSLP	ITAV_HUMAN Integrin alpha-V
P06756	ITGAV	R.TAADTTGLQPILNQFTPAN#ISR.Q	615	-0.12	5.261	71.753	NQFTPANISRQAH	ITAV_HUMAN Integrin alpha-V
P06756	ITGAV	R.LSCAFKTEN#QTR.Q	704	-1.87	2.898	1000	CAFKTENQTRQVV	ITAV_HUMAN Integrin alpha-V
P06756	ITGAV	K.N#DTVAGQGERDHLITK.R	874	1.11	2.191	1000	LQTTEKNDTVAGQ	ITAV_HUMAN Integrin alpha-V
P06858	LPL	R.TPEDTAEDTCHLIPGVAESVATCHFN#HSSK.T	70	0.12	2.778	1000	VATCHFNHSSKTF	LIPL_HUMAN Lipoprotein lipase
P06865	HEXA	K.SAEGTFFIN#KTEIEDFPRFPHR.G	157	0.46	3.326	1000	EGTFFINKTEIED	HEXA_HUMAN Beta-hexosaminidase subunit alpha
P07093	SERPINE2	K.N#ASEIEVPFVTR.N	118	-0.41	2.372	1000	NAVFVKNASEIEV	GDN_HUMAN Glia-derived nexin
P07204	THBD	R.GFQWVTGDNN#TSYSR.W	116	0.25	4.369	9.34	WVTGDNNTSYSRW	TRBM_HUMAN Thrombomodulin
P07204	THBD	R.ANCEYQCQPLN#QTSYLCVCAEGFAPIPHEPHR.C	382	1	4.915	52.725	YQCQPLNQTSYLC	TRBM_HUMAN Thrombomodulin
P07602	PSAP	K.DVVTAAGDMLKDN#ATEEEILVYLEK.T	80	0.58	3.508	1000	GDMLKDNATEEEI	SAP_HUMAN Prosaposin
P07602	PSAP	K.TCDWLPKPN#M*SASCK.E	101	-0.55	1.87	1000	DWLPKPNMSASCK	SAP_HUMAN Prosaposin
P07602	PSAP	R.TN#STFVQALVEHVKEECDR.L	215	0.49	2.794	1000	QTAVRTNSTFVQA	SAP_HUMAN Prosaposin
P07602	PSAP	K.LIDNN#KTEKEILDAFDK.M	332	1.61	3.725	0	TKLIDNNKTEKEI	SAP_HUMAN Prosaposin
P07602	PSAP	K.N#STKQEILAALEK.G	426	-2.49	2.955	1000	DRNLEKNSTKQEI	SAP_HUMAN Prosaposin
P07686	HEXB	R.GLETFSQLVYQDSYGTFTIN#ESTIIDSPR.F	190	0.04	3.52	1000	YGTFTINESTIID	HEXB_HUMAN Beta-hexosaminidase subunit beta
P07686	HEXB	K.LDSFGPINPTLN#TTYSFLTTFFK.E	327	1.38	3.216	11.015	PINPTLNTTYSFL	HEXB_HUMAN Beta-hexosaminidase subunit beta
P07711	CTSL	K.YSVAN#DTGFVDIPKQEK.A	221	0.73	2.268	1000	PKYSVANDTGFVD	CATL1_HUMAN Cathepsin L1
P07737	PFN1	K.TFVN#ITPAEVGVLVGK.D	42	-0.08	2.204	1000	PGKTFVNITPAEV	PROF1_HUMAN Profilin-1
P07737	PFN1	K.STGGAPTFN#VTVTK.T	100	1.17	2.531	1000	GGAPTFNVTVTKT	PROF1_HUMAN Profilin-1
P07858	CTSB	K.RN#TTWQAGHNFYNVDMSYLK.R	38	-0.49	4.375	65.246	NYVNKRNTTWQAG	CATB_HUMAN Cathepsin B
P07858	CTSB	R.KGLVSGGLYESHVGCRPYSIPPCEHHVN#GSRPPCTGEGDTPK.C	192	-1.28	3.209	1000	PCEHHVNGSRPPC	CATB_HUMAN Cathepsin B
P07900	HSP90AA1	R.ELISN#SSDALDK.I	51	1.38	2.802	1000	LRELISNSSDALD	HS90A_HUMAN Heat shock protein HSP 90-alpha
P07942	LAMB1	K.RLVTGQHCDQCLPEHWGLSN#DLDGCRPCDCDLGGALN#NSCFAESGQCSCRPHM*IGR.Q	519	1.07	3.947	5.75	DLGGALNNSCFAE	LAMB1_HUMAN Laminin subunit beta-1
P07942	LAMB1	K.CVCNYLGTVQEHCN#GSDCQCDK.A	1041	-0.17	4.694	91.093	TVQEHCNGSDCQC	LAMB1_HUMAN Laminin subunit beta-1
P07942	LAMB1	K.LSDTTSQSN#STAK.E	1279	1.43	2.588	1000	DTTSQSNSTAKEL	LAMB1_HUMAN Laminin subunit beta-1
P07942	LAMB1	R.VN#ASTTEPN#STVEQSALM*R.D	1336	4.12	3.33	1000	EAEERVNASTTEP	LAMB1_HUMAN Laminin subunit beta-1
P07942	LAMB1	R.VN#ASTTEPN#STVEQSALM*R.D	1343	4.12	3.33	1000	ASTTEPNSTVEQS	LAMB1_HUMAN Laminin subunit beta-1
P07942	LAMB1	K.MEMPSTPQQLQN#LTEDIR.E	1542	2.24	5.598	1000	TPQQLQNLTEDIR	LAMB1_HUMAN Laminin subunit beta-1
P07942	LAMB1	K.QADEDIQGTQNLLTSIESETAASEETLFN#ASQR.I	1643	1.14	5.762	122.344	SEETLFNASQRIS	LAMB1_HUMAN Laminin subunit beta-1
P07949	RET	R.VYFSFFN#TSFPACSSLKPR.E	151	0.4	3.932	1000	VYFSFFNTSFPAC	RET_HUMAN Proto-oncogene tyrosine-protein kinase receptor Ret
P07949	RET	R.VEHWPN#ETSVQAN#GSFVR.A	336	-0.43	3.114	1000	RVEHWPNETSVQA	RET_HUMAN Proto-oncogene tyrosine-protein kinase receptor Ret
P07949	RET	R.VEHWPN#ETSVQAN#GSFVR.A	343	-0.43	3.114	1000	ETSVQANGSFVRA	RET_HUMAN Proto-oncogene tyrosine-protein kinase receptor Ret
P07996	THBS1	K.VSCPIMPCSN#ATVPDGECCPR.C	360	1.91	3.341	1000	PIMPCSNATVPDG	TSP1_HUMAN Thrombospondin-1
P07996	THBS1	K.VVN#STTGPGEHLR.N	1067	1.07	1.94	1000	LSVKVVNSTTGPG	TSP1_HUMAN Thrombospondin-1
P08069	IGF1R	K.RLEN#CTVIEGYLHILLISK.A	51	0.53	2.848	1000	QLKRLENCTVIEG	IGF1R_HUMAN Insulin-like growth factor 1 receptor
P08069	IGF1R	K.RACTENNECCHPECLGSCSAPDN#DTACVACR.H	244	2.14	6.081	113.379	SCSAPDNDTACVA	IGF1R_HUMAN Insulin-like growth factor 1 receptor
P08069	IGF1R	R.N#GSQSM*YCIPCEGPCPK.V	314	2.29	3.102	1000	PSGFIRNGSQSMY	IGF1R_HUMAN Insulin-like growth factor 1 receptor
P08069	IGF1R	R.LILGEEQLEGNYSFYVLDNQN#LQQLWDWDHRN#LTIK.A	438	0.2	3.184	37.654	WDWDHRNLTIKAG	IGF1R_HUMAN Insulin-like growth factor 1 receptor
P08069	IGF1R	R.TN#ASVPSIPLDVLSASN#SSSQLIVK.W	607	-0.39	2.235	1000	ILYIRTNASVPSI	IGF1R_HUMAN Insulin-like growth factor 1 receptor
P08069	IGF1R	R.TN#ASVPSIPLDVLSASN#SSSQLIVK.W	622	-0.39	2.235	1000	DVLSASNSSSQLI	IGF1R_HUMAN Insulin-like growth factor 1 receptor
P08069	IGF1R	K.WNPPSLPN#GN#LSYYIVR.W	640	0.67	4.822	20.287	PSLPNGNLSYYIV	IGF1R_HUMAN Insulin-like growth factor 1 receptor
P08069	IGF1R	R.DVM*QVAN#TTMSSR.S	747	0.24	2.017	1000	DVMQVANTTMSSR	IGF1R_HUMAN Insulin-like growth factor 1 receptor
P08069	IGF1R	R.IQATSLSGN#GSWTDPVFFYVQAK.T	913	-0.12	4.801	1000	ATSLSGNGSWTDP	IGF1R_HUMAN Insulin-like growth factor 1 receptor
P08174	CD55	K.GSQWSDIEEFCN#RSCEVPTR.L	95	1.7	2.487	1000	DIEEFCNRSCEVP	DAF_HUMAN Complement decay-accelerating factor
P08183	ABCB1	R.SDIN#DTGFFMNLEEDMTR.Y	99	-0.23	2.641	20.985	TNRSDINDTGFFM	MDR1_HUMAN Multidrug resistance protein 1
P08195	SLC3A2	K.DASSFLAEWQN#ITK.G	365	3.52	2.33	1000	FLAEWQNITKGFS	4F2_HUMAN 4F2 cell-surface antigen heavy chain
P08195	SLC3A2	K.GFSEDRLLIAGTN#SSDLQQILSLLESNK.D	381	0.74	5.669	139.433	LLIAGTNSSDLQQ	4F2_HUMAN 4F2 cell-surface antigen heavy chain
P08195	SLC3A2	K.SLVTQYLN#ATGNR.W	424	-0.22	4.093	97.748	LVTQYLNATGNRW	4F2_HUMAN 4F2 cell-surface antigen heavy chain
P08236	GUSB	K.VVAN#GTGTQGQLK.V	272	0.67	3.013	1000	ENKVVANGTGTQG	BGLR_HUMAN Beta-glucuronidase
P08236	GUSB	R.YGIVVIDECPGVGLALPQFFNN#VSLHHHMQVMEEVVR.R	420	1.55	3.955	14.966	LPQFFNNVSLHHH	BGLR_HUMAN Beta-glucuronidase
P08236	GUSB	K.IAN#ETRYPHSVAK.S	631	1.07	3.01	1000	RYWKIANETRYPH	BGLR_HUMAN Beta-glucuronidase
P08238	HSP90AB1	R.ELISN#ASDALDK.I	46	4.45	2.817	1000	LRELISNASDALD	HS90B_HUMAN Heat shock protein HSP 90-beta
P08240	SRPR	R.GGN#NSFTHEALTLK.Y	44	-1.39	3.036	0	LQERGGNNSFTHE	SRPR_HUMAN Signal recognition particle receptor subunit alpha
P08473	MME	R.SCIN#ESAIDSR.G	145	-0.15	2.159	1000	LYRSCINESAIDS	NEP_HUMAN Neprilysin
P08473	MME	K.EIAN#ATAKPEDRNDPMLLYNK.M	285	3.49	3.766	43.066	LEKEIANATAKPE	NEP_HUMAN Neprilysin
P08572	COL4A2	R.GRPGYDGCN#GTQGDSGPQGPPGSEGFTGPPGPQGPK.G	138	4.2	5.178	1000	PGYDGCNGTQGDS	CO4A2_HUMAN Collagen alpha-2(IV) chain
P08575	PTPRC	K.YAN#ITVDYLYNK.E	232	1.97	3.341	99.228	CDEKYANITVDYL	PTPRC_HUMAN Receptor-type tyrosine-protein phosphatase C
P08575	PTPRC	K.LNVNENVECGN#NTCTNNEVHN#LTECK.N	260	-2.23	5.022	17.009	ENVECGNNTCTNN	PTPRC_HUMAN Receptor-type tyrosine-protein phosphatase C
P08575	PTPRC	K.LNVNENVECGN#NTCTNNEVHN#LTECK.N	270	-2.23	5.022	7.413	TNNEVHNLTECKN	PTPRC_HUMAN Receptor-type tyrosine-protein phosphatase C
P08575	PTPRC	R.SFHN#FTLCYIK.E	419	-0.55	2.253	1000	PQRSFHNFTLCYI	PTPRC_HUMAN Receptor-type tyrosine-protein phosphatase C
P08575	PTPRC	R.YHLEVEAGNTLVRN#ESHK.N	529	-0.16	2.704	9.394	GNTLVRNESHKNC	PTPRC_HUMAN Receptor-type tyrosine-protein phosphatase C
P08581	MET	K.TGPVLEHPDCFPCQDCSSKAN#LSGGVWK.D	106	-0.15	4.19	1000	DCSSKANLSGGVW	MET_HUMAN Hepatocyte growth factor receptor
P08581	MET	R.HVFPHN#HTADIQSEVHCIFSPQIEEPSQCPDCVVSALGAK.V	149	0.65	2.836	1000	RHVFPHNHTADIQ	MET_HUMAN Hepatocyte growth factor receptor
P08581	MET	R.CLQHFYGPNHEHCFN#R.T	399	-0.37	3.246	39.848	NHEHCFNRTLLRN	MET_HUMAN Hepatocyte growth factor receptor
P08581	MET	R.VLLGN#ESCTLTLSESTMNTLK.C	607	0.38	4.555	130.765	TRVLLGNESCTLT	MET_HUMAN Hepatocyte growth factor receptor
P08581	MET	K.HFN#MSIIISNGHGTTQYSTFSYVDPVITSISPK.Y	635	-6.16	5.1	77.72	AMNKHFNMSIIIS	MET_HUMAN Hepatocyte growth factor receptor
P08581	MET	R.MVINVHEAGRN#FTVACQHR.S	785	-0.4	3.957	51.809	VHEAGRNFTVACQ	MET_HUMAN Hepatocyte growth factor receptor
P08582	MFI2	K.CGN#MSEAFR.E	38	1.35	2.35	1000	EQHKCGNMSEAFR	TRFM_HUMAN Melanotransferrin
P08582	MFI2	K.DCDVLTAVSEFFN#ASCVPVNNPK.N	515	0.94	5.905	82.671	AVSEFFNASCVPV	TRFM_HUMAN Melanotransferrin
P08648	ITGA5	K.AN#TSQPGVLQGGAVYLCPWGASPTQCTPIEFDSK.G	84	0.09	4.12	1000	VGAPKANTSQPGV	ITA5_HUMAN Integrin alpha-5
P08648	ITGA5	R.TEKEPLSDPVGTCYLSTDN#FTR.I	182	-2.31	3.027	1000	CYLSTDNFTRILE	ITA5_HUMAN Integrin alpha-5
P08648	ITGA5	K.GN#LTYGYVTILN#GSDIR.S	297	2.17	1.92	1000	AGVPKGNLTYGYV	ITA5_HUMAN Integrin alpha-5
P08648	ITGA5	K.GN#LTYGYVTILN#GSDIR.S	307	2.17	1.92	1000	GYVTILNGSDIRS	ITA5_HUMAN Integrin alpha-5
P08648	ITGA5	R.SCSLEGNPVACINLSFCLN#ASGK.H	530	-2.96	3.601	61.28	NLSFCLNASGKHV	ITA5_HUMAN Integrin alpha-5
P08648	ITGA5	K.IYLRN#ESEFRDK.L	593	-0.3	2.524	1000	MKIYLRNESEFRD	ITA5_HUMAN Integrin alpha-5
P08648	ITGA5	K.LSPIHIALN#FSLDPQAPVDSHGLRPALHYQSK.S	609	1.07	3.273	1000	PIHIALNFSLDPQ	ITA5_HUMAN Integrin alpha-5
P08648	ITGA5	K.NALN#LTFHAQNVGEGGAYEAELR.V	675	-0.04	5.725	30.835	GDKNALNLTFHAQ	ITA5_HUMAN Integrin alpha-5
P08648	ITGA5	R.HPGN#FSSLSCDYFAVN#QSR.L	712	-5.11	3.055	1000	LVRHPGNFSSLSC	ITA5_HUMAN Integrin alpha-5
P08648	ITGA5	R.HPGN#FSSLSCDYFAVN#QSR.L	724	-5.11	3.055	1000	CDYFAVNQSRLLV	ITA5_HUMAN Integrin alpha-5
P08648	ITGA5	K.NLN#NSQSDVVSFR.L	773	1.1	2.442	24.437	ILSKNLNNSQSDV	ITA5_HUMAN Integrin alpha-5
P08648	ITGA5	R.VTGLN#CTTNHPINPK.G	868	-0.48	3.679	44.278	TRVTGLNCTTNHP	ITA5_HUMAN Integrin alpha-5
P08651	NFIC	R.TPVVTGTGPN#FSLGELQGHLAYDLNPASTGLRR.T	246	2.36	3.645	31.708	VTGTGPNFSLGEL	NFIC_HUMAN Nuclear factor 1 C-type
P08887	IL6R	R.GVLTSLPGDSVTLTCPGVEPEDN#ATVHWVLR.K	55	0.92	3.792	1000	GVEPEDNATVHWV	IL6RA_HUMAN Interleukin-6 receptor subunit alpha
P08887	IL6R	R.SVQLHDSGN#YSCYR.A	93	-0.16	3.363	1000	QLHDSGNYSCYRA	IL6RA_HUMAN Interleukin-6 receptor subunit alpha
P08962	CD63	R.QQM*ENYPKNN#HTASILDR.M	130	2.95	3.187	9.34	ENYPKNNHTASIL	CD63_HUMAN CD63 antigen
P08962	CD63	K.CCGAAN#YTDWEK.I	150	2.8	2.741	1000	KCCGAANYTDWEK	CD63_HUMAN CD63 antigen
P08962	CD63	K.N#RVPDSCCIN#VTVGCGINFNEK.A	172	1.09	3.249	82.279	PDSCCINVTVGCG	CD63_HUMAN CD63 antigen
P09326	CD48	K.LSCVIPGESVN#YTWYGDK.R	162	4.2	2.988	1000	IPGESVNYTWYGD	CD48_HUMAN CD48 antigen
P09564	CD7	R.IDFSGSQDN#LTITMHR.L	96	0.8	2.37	1000	FSGSQDNLTITMH	CD7_HUMAN T-cell antigen CD7
P09622	DLD	K.ALLN#NSHYYHMAHGK.D	93	-1.78	4.728	24.437	PSKALLNNSHYYH	DLDH_HUMAN Dihydrolipoyl dehydrogenase, mitochondrial
P09668	CTSH	K.YLWSEPQN#CSATK.S	101	0.55	2.144	1000	LWSEPQNCSATKS	CATH_HUMAN Pro-cathepsin H
P0C6S8	LINGO3	R.CN#LTALSGESLGHLR.S	185	-0.05	2.568	1000	LTLERCNLTALSG	LIGO3_HUMAN Leucine-rich repeat and immunoglobulin-like domain-containing nogo receptor-interacting protein 3
P0C6S8	LINGO3	R.GLN#LTSLSVTHTN#ITAVPAAALR.H	247	0.79	5.299	1000	GSLRGLNLTSLSV	LIGO3_HUMAN Leucine-rich repeat and immunoglobulin-like domain-containing nogo receptor-interacting protein 3
P0C6S8	LINGO3	R.GLN#LTSLSVTHTN#ITAVPAAALR.H	257	0.79	5.299	1000	LSVTHTNITAVPA	LIGO3_HUMAN Leucine-rich repeat and immunoglobulin-like domain-containing nogo receptor-interacting protein 3
P0C6S8	LINGO3	R.HQAHLTCLN#LSHNPISTVPR.G	276	-1.16	3.753	58.551	AHLTCLNLSHNPI	LIGO3_HUMAN Leucine-rich repeat and immunoglobulin-like domain-containing nogo receptor-interacting protein 3
P0C6S8	LINGO3	R.TPGEAHN#ETLAALR.A	512	1.78	2.771	1000	TPGEAHNETLAAL	LIGO3_HUMAN Leucine-rich repeat and immunoglobulin-like domain-containing nogo receptor-interacting protein 3
P0C7U0	ELFN1	R.MYTLEHFN#NSK.A	349	0.52	3.412	24.437	YTLEHFNNSKAST	ELFN1_HUMAN Protein ELFN1
P10253	GAA	K.LEN#LSSSEMGYTATLTR.T	140	1.27	1.829	1000	PSYKLENLSSSEM	LYAG_HUMAN Lysosomal alpha-glucosidase
P10253	GAA	R.QVVEN#MTR.A	390	1.96	1.845	1000	TRQVVENMTRAHF	LYAG_HUMAN Lysosomal alpha-glucosidase
P10253	GAA	R.RGVFITN#ETGQPLIGK.V	470	0.31	3.971	1000	RGVFITNETGQPL	LYAG_HUMAN Lysosomal alpha-glucosidase
P10253	GAA	R.N#NTIVNELVR.V	882	0.07	3.225	12.218	VIFLARNNTIVNE	LYAG_HUMAN Lysosomal alpha-glucosidase
P10253	GAA	K.VTVLGVATAPQQVLSN#GVPVSN#FTYSPDTK.V	925	0.5	2.804	1000	NGVPVSNFTYSPD	LYAG_HUMAN Lysosomal alpha-glucosidase
P10321	HLA-C	R.GYYN#QSEDGSHTLQR.M	110	-0.15	2.004	1000	NLRGYYNQSEDGS	1C07_HUMAN HLA class I histocompatibility antigen, Cw-7 alpha chain
P10586	PTPRF	R.FSIPPSSQEVMPGGSVN#LTCVAVGAPMPYVK.W	250	-0.23	2.976	1000	MPGGSVNLTCVAV	PTPRF_HUMAN Receptor-type tyrosine-protein phosphatase F
P10586	PTPRF	R.KVEVEPLN#STAVHVYWK.L	721	-0.7	2.671	1000	VEVEPLNSTAVHV	PTPRF_HUMAN Receptor-type tyrosine-protein phosphatase F
P10586	PTPRF	R.DINSQQELQN#ITTDTRFTLTGLKPDTTYDIK.V	966	0.03	3.909	33.358	SQQELQNITTDTR	PTPRF_HUMAN Receptor-type tyrosine-protein phosphatase F
P10619	CTSA	K.FYATN#DTEVAQSNFEALQDFFR.L	145	-0.81	5.101	104.034	DKFYATNDTEVAQ	PPGB_HUMAN Lysosomal protective protein
P10619	CTSA	R.LWSSLQTHCCSQN#K.C	244	1.57	3.77	1000	THCCSQNKCNFYD	PPGB_HUMAN Lysosomal protective protein
P10619	CTSA	R.MDPPCTN#TTAASTYLNNPYVR.K	333	0.31	4.749	195.415	MDPPCTNTTAAST	PPGB_HUMAN Lysosomal protective protein
P10721	KIT	R.TFTDKWEDYPKSEN#ESNIR.Y	367	3.64	3.884	16.062	DYPKSENESNIRY	KIT_HUMAN Mast/stem cell growth factor receptor Kit
P10721	KIT	R.CSASVLPVDVQTLN#SSGPPFGK.L	463	3.83	2.655	1000	VDVQTLNSSGPPF	KIT_HUMAN Mast/stem cell growth factor receptor Kit
P10909	CLU	K.KKEDALN#ETRESETK.L	86	-1.16	3.889	1000	KKEDALNETRESE	CLUS_HUMAN Clusterin
P10909	CLU	K.ELPGVCN#ETMMALWEECKPCLK.Q	103	1.34	1.225	1000	ELPGVCNETMMAL	CLUS_HUMAN Clusterin
P10909	CLU	R.EIRHN#STGCLR.M	291	1.28	2.444	1000	CREIRHNSTGCLR	CLUS_HUMAN Clusterin
P10909	CLU	R.LAN#LTQGEDQYYLR.V	374	4.52	2.462	1000	WVSRLANLTQGED	CLUS_HUMAN Clusterin
P11047	LAMC1	R.CMPEFVNAAFN#VTVVATNTCGTPPEEYCVQTGVTGVTK.S	60	-6.9	4.625	15.007	FVNAAFNVTVVAT	LAMC1_HUMAN Laminin subunit gamma-1
P11047	LAMC1	K.QVLSYGQN#LSFSFR.V	576	1.2	2.33	1000	VLSYGQNLSFSFR	LAMC1_HUMAN Laminin subunit gamma-1
P11047	LAMC1	K.LLN#N#LTSIK.I	650	0.12	1.875	1000	FQKLLNNLTSIKI	LAMC1_HUMAN Laminin subunit gamma-1
P11047	LAMC1	R.CDQCEEN#YFYN#R.S	1022	-2.76	1.298	1000	EENYFYNRSWPGC	LAMC1_HUMAN Laminin subunit gamma-1
P11047	LAMC1	R.VN#N#TLSSQISR.L	1107	1.21	1.726	1000	DRLQRVNNTLSSQ	LAMC1_HUMAN Laminin subunit gamma-1
P11047	LAMC1	K.VAAAN#VSVTQPESTGDPN#NMTLLAEEARK.L	1161	0.47	4.713	141.095	AKVAAANVSVTQP	LAMC1_HUMAN Laminin subunit gamma-1
P11047	LAMC1	K.VAAAN#VSVTQPESTGDPNN#MTLLAEEARK.L	1175	-5.18	3.292	6.591	STGDPNNMTLLAE	LAMC1_HUMAN Laminin subunit gamma-1
P11047	LAMC1	K.TAN#DTSTEAYNLLLR.T	1205	-0.12	4.779	171.488	RVAKTANDTSTEA	LAMC1_HUMAN Laminin subunit gamma-1
P11047	LAMC1	R.TLAGEN#QTAFEIEELNR.K	1223	1.11	3.505	111.687	RTLAGENQTAFEI	LAMC1_HUMAN Laminin subunit gamma-1
P11047	LAMC1	R.VNDN#KTAAEEALRK.I	1380	0.23	2.582	7.71	DRRVNDNKTAAEE	LAMC1_HUMAN Laminin subunit gamma-1
P11047	LAMC1	K.IPAIN#QTITEAN#EK.T	1395	4.63	4.233	1000	RKIPAINQTITEA	LAMC1_HUMAN Laminin subunit gamma-1
P11117	ACP2	R.YHGFLN#TSYHR.Q	92	0.8	2.605	1000	RYHGFLNTSYHRQ	PPAL_HUMAN Lysosomal acid phosphatase
P11117	ACP2	R.FNPN#ISWQPIPVHTVPITEDR.L	133	0.13	3.642	30.835	MQRFNPNISWQPI	PPAL_HUMAN Lysosomal acid phosphatase
P11117	ACP2	R.YEQLQN#ETR.Q	167	-0.61	2.318	1000	RYEQLQNETRQTP	PPAL_HUMAN Lysosomal acid phosphatase
P11117	ACP2	R.QTPEYQN#ESSR.N	177	-1.07	2.107	1000	QTPEYQNESSRNA	PPAL_HUMAN Lysosomal acid phosphatase
P11117	ACP2	R.KN#LTLM*ATTSQLPK.L	267	1.12	2.762	1000	LAQIRKNLTLMAT	PPAL_HUMAN Lysosomal acid phosphatase
P11142	HSPA8	K.TVTNAVVTVPAYFN#DSQR.Q	151	-0.12	2.378	39.663	TVPAYFNDSQRQA	HSP7C_HUMAN Heat shock cognate 71 kDa protein
P11166	SLC2A1	K.VIEEFYN#QTWVHR.Y	45	-1.71	1.802	1000	VIEEFYNQTWVHR	GTR1_HUMAN Solute carrier family 2, facilitated glucose transporter member 1
P11279	LAMP1	K.NGN#GTACIM*AN#FSAAFSVNYDTK.S	37	3.62	3.48	0	FMVKNGNGTACIM	LAMP1_HUMAN Lysosome-associated membrane glycoprotein 1
P11279	LAMP1	K.NGN#GTACIM*AN#FSAAFSVNYDTK.S	45	3.62	3.48	47.808	TACIMANFSAAFS	LAMP1_HUMAN Lysosome-associated membrane glycoprotein 1
P11279	LAMP1	K.N#MTFDLPSDATVVLN#R.S	62	0.6	2.156	1000	TKSGPKNMTFDLP	LAMP1_HUMAN Lysosome-associated membrane glycoprotein 1
P11279	LAMP1	K.N#MTFDLPSDATVVLN#R.S	76	0.6	2.156	1000	DATVVLNRSSCGK	LAMP1_HUMAN Lysosome-associated membrane glycoprotein 1
P11279	LAMP1	R.SSCGKEN#TSDPSLVIAFGR.G	84	1	2.819	1000	SSCGKENTSDPSL	LAMP1_HUMAN Lysosome-associated membrane glycoprotein 1
P11279	LAMP1	R.GHTLTLN#FTRN#ATR.Y	103	1.19	1.808	1000	GHTLTLNFTRNAT	LAMP1_HUMAN Lysosome-associated membrane glycoprotein 1
P11279	LAMP1	R.GHTLTLN#FTRN#ATR.Y	107	1.19	1.808	1000	TLNFTRNATRYSV	LAMP1_HUMAN Lysosome-associated membrane glycoprotein 1
P11279	LAMP1	R.YSVQLM*SFVYN#LSDTHLFPN#ASSK.E	121	-0.05	2.094	1000	LMSFVYNLSDTHL	LAMP1_HUMAN Lysosome-associated membrane glycoprotein 1
P11279	LAMP1	R.YSVQLM*SFVYN#LSDTHLFPN#ASSK.E	130	-0.05	2.094	1000	DTHLFPNASSKEI	LAMP1_HUMAN Lysosome-associated membrane glycoprotein 1
P11279	LAMP1	R.CVSGTQVHM*NN#VTVTLHDATIQAYLSN#SSFSR.G	165	0.09	2.578	14.966	TQVHMNNVTVTLH	LAMP1_HUMAN Lysosome-associated membrane glycoprotein 1
P11279	LAMP1	R.CVSGTQVHM*NN#VTVTLHDATIQAYLSN#SSFSR.G	181	0.09	2.578	42.529	IQAYLSNSSFSRG	LAMP1_HUMAN Lysosome-associated membrane glycoprotein 1
P11279	LAMP1	K.SPSVDKYN#VSGTN#GTCLLASMGLQLN#LTYER.K	223	-1.54	2.967	1000	PSVDKYNVSGTNG	LAMP1_HUMAN Lysosome-associated membrane glycoprotein 1
P11279	LAMP1	K.SPSVDKYN#VSGTN#GTCLLASMGLQLN#LTYER.K	228	-1.54	2.967	1000	YNVSGTNGTCLLA	LAMP1_HUMAN Lysosome-associated membrane glycoprotein 1
P11279	LAMP1	K.SPSVDKYN#VSGTN#GTCLLASMGLQLN#LTYER.K	241	-1.54	2.967	1000	SMGLQLNLTYERK	LAMP1_HUMAN Lysosome-associated membrane glycoprotein 1
P11362	FGFR1	K.TAGVN#TTDKEMEVLHLR.N	317	1.13	2.369	1000	LKTAGVNTTDKEM	FGFR1_HUMAN Fibroblast growth factor receptor 1
P11717	IGF2R	R.SLLEFN#TTVSCDQQGTN#HR.V	112	1.17	2.712	1000	RSLLEFNTTVSCD	MPRI_HUMAN Cation-independent mannose-6-phosphate receptor
P11717	IGF2R	R.MSVINFECN#KTAGNDGK.G	435	0.03	3.854	31.275	VINFECNKTAGND	MPRI_HUMAN Cation-independent mannose-6-phosphate receptor
P11717	IGF2R	R.GCPEDAAVCAVDKN#GSK.N	543	-2.26	2.02	1000	VCAVDKNGSKNLG	MPRI_HUMAN Cation-independent mannose-6-phosphate receptor
P11717	IGF2R	K.TN#ITLVCKPGDLESAPVLR.T	581	0.84	2.224	1000	GKKIKTNITLVCK	MPRI_HUMAN Cation-independent mannose-6-phosphate receptor
P11717	IGF2R	K.TEGEN#CTVFDSQAGFSFDLSPLTKK.N	626	-1.39	2.745	1000	SKTEGENCTVFDS	MPRI_HUMAN Cation-independent mannose-6-phosphate receptor
P11717	IGF2R	R.DAGVGFPEYQEEDN#STYNFR.W	747	-1.52	3.008	59.298	EYQEEDNSTYNFR	MPRI_HUMAN Cation-independent mannose-6-phosphate receptor
P11717	IGF2R	K.TGPVVEDSGSLLLEYVN#GSACTTSDGRQTTYTTR.I	871	-0.16	5.238	1000	LLLEYVNGSACTT	MPRI_HUMAN Cation-independent mannose-6-phosphate receptor
P11717	IGF2R	R.DPNSGFVFNLNPLN#SSQGYN#VSGIGK.I	951	-0.39	5.65	53.534	FNLNPLNSSQGYN	MPRI_HUMAN Cation-independent mannose-6-phosphate receptor
P11717	IGF2R	R.DPNSGFVFNLNPLN#SSQGYN#VSGIGK.I	957	-0.39	5.65	94.95	NSSQGYNVSGIGK	MPRI_HUMAN Cation-independent mannose-6-phosphate receptor
P11717	IGF2R	R.HGNLYDLKPLGLN#DTIVSAGEYTYYFR.V	1246	-2.28	3.961	50.805	LKPLGLNDTIVSA	MPRI_HUMAN Cation-independent mannose-6-phosphate receptor
P11717	IGF2R	K.M*N#FTGGDTCHK.V	1312	1.69	2.939	1000	NGLLKMNFTGGDT	MPRI_HUMAN Cation-independent mannose-6-phosphate receptor
P11717	IGF2R	R.N#GSSIVDLSPLIHR.T	1656	0.03	3.232	1000	TECSVRNGSSIVD	MPRI_HUMAN Cation-independent mannose-6-phosphate receptor
P11717	IGF2R	K.HFN#YTSLIAFHCKR.G	1757	-0.69	2.439	1000	LADKHFNYTSLIA	MPRI_HUMAN Cation-independent mannose-6-phosphate receptor
P11717	IGF2R	R.M*DGCTLTDEQLLYSFN#LSSLSTSTFK.V	1816	2.15	2.122	1000	QLLYSFNLSSLST	MPRI_HUMAN Cation-independent mannose-6-phosphate receptor
P11717	IGF2R	R.AACAVKPQEVQMVN#GTITNPINGK.S	2136	0.42	4.214	71.753	QEVQMVNGTITNP	MPRI_HUMAN Cation-independent mannose-6-phosphate receptor
P12107	COL11A1	K.VYCN#FTSGGETCIYPDK.K	1640	0.76	3.341	1000	SFKVYCNFTSGGE	COBA1_HUMAN Collagen alpha-1(XI) chain
P12109	COL6A1	R.RN#FTAADWGQSR.D	212	-0.98	2.057	1000	DHTYRRNFTAADW	CO6A1_HUMAN Collagen alpha-1(VI) chain
P12109	COL6A1	K.N#VTAQICIDKK.C	804	0.09	2.559	1000	EDAFLKNVTAQIC	CO6A1_HUMAN Collagen alpha-1(VI) chain
P12109	COL6A1	R.ASLQFLQN#YTALASAVDAM*DFINDATDVNDALGYVTR.F	896	-0.63	4.152	42.629	SLQFLQNYTALAS	CO6A1_HUMAN Collagen alpha-1(VI) chain
P12110	COL6A2	R.RGTFTDCALAN#MTEQIRQDR.S	140	-0.34	2.564	1000	TDCALANMTEQIR	CO6A2_HUMAN Collagen alpha-2(VI) chain
P12110	COL6A2	R.N#MTLFSDLVAEK.F	785	1.14	2.677	1000	KPQQVRNMTLFSD	CO6A2_HUMAN Collagen alpha-2(VI) chain
P12110	COL6A2	R.HAELSFVFLTDGVTGN#DSLHESAHSMR.K	954	2.32	5.451	1000	TDGVTGNDSLHES	CO6A2_HUMAN Collagen alpha-2(VI) chain
P12111	COL6A3	R.QLINALQIN#NTAVGHALVLPAGR.D	2558	-0.51	4.294	6.591	INALQINNTAVGH	CO6A3_HUMAN Collagen alpha-3(VI) chain
P12643	BMP2	R.EQMQDALGN#NSSFHHR.I	163	0.28	3.992	9.34	MQDALGNNSSFHH	BMP2_HUMAN Bone morphogenetic protein 2
P12821	ACE	K.ELYEPIWQN#FTDPQLR.R	111	-0.18	4.411	1000	YEPIWQNFTDPQL	ACE_HUMAN Angiotensin-converting enzyme
P12821	ACE	R.VTN#DTESDINYLLK.M	445	1.23	3.848	127.526	LLDRVTNDTESDI	ACE_HUMAN Angiotensin-converting enzyme
P12821	ACE	R.KFDVNQLQN#TTIK.R	714	1.44	3.963	59.298	DVNQLQNTTIKRI	ACE_HUMAN Angiotensin-converting enzyme
P12931	SRC	K.LFGGFN#SSDTVTSPQR.A	68	2.66	3.76	1000	KLFGGFNSSDTVT	SRC_HUMAN Proto-oncogene tyrosine-protein kinase Src
P12956	XRCC6	R.TFN#TSTGGLLLPSDTK.R	304	-1.05	3.178	1000	TKTRTFNTSTGGL	XRCC6_HUMAN X-ray repair cross-complementing protein 6
P13473	LAMP2	K.WQMN#FTVR.Y	49	0.59	1.304	1000	YAKWQMNFTVRYE	LAMP2_HUMAN Lysosome-associated membrane glycoprotein 2
P13473	LAMP2	K.TVTISDHGTVTYN#GSICGDDQNGPK.I	75	0.92	5.421	171.488	HGTVTYNGSICGD	LAMP2_HUMAN Lysosome-associated membrane glycoprotein 2
P13473	LAMP2	K.IAVQFGPGFSWIAN#FTK.A	101	-1.34	2.572	1000	GFSWIANFTKAAS	LAMP2_HUMAN Lysosome-associated membrane glycoprotein 2
P13473	LAMP2	K.EKPEAGTYSVNNGN#DTCLLATM*GLQLN#ITQDK.V	229	-3.81	3.268	5.085	YSVNNGNDTCLLA	LAMP2_HUMAN Lysosome-associated membrane glycoprotein 2
P13473	LAMP2	K.EKPEAGTYSVNN#GN#DTCLLATM*GLQLN#ITQDK.V	242	4.29	3.352	43.297	TMGLQLNITQDKV	LAMP2_HUMAN Lysosome-associated membrane glycoprotein 2
P13473	LAMP2	K.VASVININPN#TTHSTGSCR.S	257	0.09	4.226	30.835	VININPNTTHSTG	LAMP2_HUMAN Lysosome-associated membrane glycoprotein 2
P13473	LAMP2	R.SHTALLRLN#SSTIK.Y	275	-3	2.59	1000	TALLRLNSSTIKY	LAMP2_HUMAN Lysosome-associated membrane glycoprotein 2
P13473	LAMP2	R.VQPFN#VTQGK.Y	356	0.64	2.213	1000	LRVQPFNVTQGKY	LAMP2_HUMAN Lysosome-associated membrane glycoprotein 2
P13497	BMP1	K.AAVPGN#TSTPSCQSTNGQPQR.G	91	1.54	3.833	126.676	KAAVPGNTSTPSC	BMP1_HUMAN Bone morphogenetic protein 1
P13497	BMP1	R.VWPDGVIPFVIGGN#FTGSQR.A	142	-2.1	3.027	1000	PFVIGGNFTGSQR	BMP1_HUMAN Bone morphogenetic protein 1
P13497	BMP1	K.IILN#FTSLDLYR.S	363	0.48	3.406	1000	GEKIILNFTSLDL	BMP1_HUMAN Bone morphogenetic protein 1
P13497	BMP1	K.LN#GSITSPGWPK.E	599	-0.2	2.785	1000	GFLTKLNGSITSP	BMP1_HUMAN Bone morphogenetic protein 1
P13591	NCAM1	R.QNIVN#ATANLGQSVTLVCDAEGFPEPTMSWTK.D	222	1.09	3.776	9.296	ARQNIVNATANLG	NCAM1_HUMAN Neural cell adhesion molecule 1
P13591	NCAM1	K.ITYVEN#QTAMELEEQVTLTCEASGDPIPSITWR.T	315	-1.98	2.569	1000	KITYVENQTAMEL	NCAM1_HUMAN Neural cell adhesion molecule 1
P13591	NCAM1	R.DGQLLPSSN#YSNIK.I	459	0.98	2.878	13.38	QLLPSSNYSNIKI	NCAM1_HUMAN Neural cell adhesion molecule 1
P13591	NCAM1	K.IYNTPSASYLEVTPDSENDFGNYN#CTAVNR.I	488	-1	2.522	4.416	NDFGNYNCTAVNR	NCAM1_HUMAN Neural cell adhesion molecule 1
P13598	ICAM2	K.HYLVSN#ISHDTVLQCHFTCSGK.Q	82	-0.98	2.719	1000	KHYLVSNISHDTV	ICAM2_HUMAN Intercellular adhesion molecule 2
P13598	ICAM2	K.QESMNSN#VSVYQPPR.Q	105	1.4	2.895	17.009	QESMNSNVSVYQP	ICAM2_HUMAN Intercellular adhesion molecule 2
P13598	ICAM2	R.GN#ETLHYETFGK.A	153	2.04	2.718	1000	LFLFRGNETLHYE	ICAM2_HUMAN Intercellular adhesion molecule 2
P13611	VCAN	K.VSLPCHFSTMPTLPPSYN#TSEFLR.I	57	0.17	3.042	1000	TLPPSYNTSEFLR	CSPG2_HUMAN Versican core protein
P13611	VCAN	R.TLYRFEN#QTGFPPPDSR.F	330	1.77	2.993	1000	TLYRFENQTGFPP	CSPG2_HUMAN Versican core protein
P13611	VCAN	K.WSWDEDN#TTSKPLESTEPSASSK.L	809	0.87	2.586	1000	WSWDEDNTTSKPL	CSPG2_HUMAN Versican core protein
P13611	VCAN	R.RGQFESVAPSQN#FSDSSESDTHPFVIAK.T	1442	0.39	6.131	1000	SVAPSQNFSDSSE	CSPG2_HUMAN Versican core protein
P13611	VCAN	R.VVAEN#ITQTSR.E	1898	1.65	3.507	1000	DRVVAENITQTSR	CSPG2_HUMAN Versican core protein
P13612	ITGA4	R.WLLVGAPTANWLAN#ASVINPGAIYR.C	79	-0.31	3.329	2.017	TANWLANASVINP	ITA4_HUMAN Integrin alpha-4
P13612	ITGA4	R.QPGEN#GSIVTCGHR.W	138	-0.38	2.129	1000	SRQPGENGSIVTC	ITA4_HUMAN Integrin alpha-4
P13612	ITGA4	K.DLIVM*GAPGSSYWTGSLFVYN#ITTNK.Y	229	0.36	4.891	24.437	GSLFVYNITTNKY	ITA4_HUMAN Integrin alpha-4
P13612	ITGA4	R.TRPVVIVDASLSHPESVN#R.T	480	1.02	2.385	1000	SHPESVNRTKFDC	ITA4_HUMAN Integrin alpha-4
P13612	ITGA4	R.FYFSSN#GTSDVITGSIQVSSR.E	538	-1.31	2.428	1000	RFYFSSNGTSDVI	ITA4_HUMAN Integrin alpha-4
P13612	ITGA4	R.FCAHEN#CSADLQVSAK.I	626	3.58	2.229	1000	RFCAHENCSADLQ	ITA4_HUMAN Integrin alpha-4
P13612	ITGA4	K.IGFLKPHEN#KTYLAVGSMK.T	645	0.13	4.34	1000	FLKPHENKTYLAV	ITA4_HUMAN Integrin alpha-4
P13612	ITGA4	K.TLMLN#VSLFNAGDDAYETTLHVK.L	660	3.66	3.618	51.004	MKTLMLNVSLFNA	ITA4_HUMAN Integrin alpha-4
P13674	P4HA1	K.DMSDGFISN#LTIQR.Q	113	0.45	3.239	1000	SDGFISNLTIQRQ	P4HA1_HUMAN Prolyl 4-hydroxylase subunit alpha-1
P13726	F3	R.RN#NTFLSLR.D	169	0.66	2.691	24.437	RTLVRRNNTFLSL	TF_HUMAN Tissue factor
P13987	CD59	K.TAVN#CSSDFDACLITK.A	43	-0.15	2.09	1000	DCKTAVNCSSDFD	CD59_HUMAN CD59 glycoprotein
P14151	SELL	R.KIGGIWTWVGTN#K.S	104	1.44	3.852	1000	WTWVGTNKSLTEE	LYAM1_HUMAN L-selectin
P14314	PRKCSH	K.DGSDEPGTAACPN#GSFHCTNTGYKPLYIPSNR.V	72	1.31	4.467	50.703	GTAACPNGSFHCT	GLU2B_HUMAN Glucosidase 2 subunit beta
P14384	CPM	K.TVAQN#YSSVTHLHSIGK.S	38	0.98	3.126	1000	LKTVAQNYSSVTH	CBPM_HUMAN Carboxypeptidase M
P14384	CPM	R.NFPDAFEYNN#VSR.Q	164	0.41	3.152	17.009	DAFEYNNVSRQPE	CBPM_HUMAN Carboxypeptidase M
P14384	CPM	K.SQN#FSALKK.D	384	-0.06	1.734	1000	IPEKSQNFSALKK	CBPM_HUMAN Carboxypeptidase M
P14415	ATP1B2	K.TENLDVIVN#VSDTESWDQHVQK.L	96	0.28	4.683	109.966	NLDVIVNVSDTES	AT1B2_HUMAN Sodium/potassium-transporting ATPase subunit beta-2
P14415	ATP1B2	K.FLEPYN#DSIQAQK.N	118	-0.78	2.278	1000	KFLEPYNDSIQAQ	AT1B2_HUMAN Sodium/potassium-transporting ATPase subunit beta-2
P14415	ATP1B2	R.TQLGN#CSGIGDSTHYGYSTGQPCVFIK.M	159	0.19	3.212	1000	NRTQLGNCSGIGD	AT1B2_HUMAN Sodium/potassium-transporting ATPase subunit beta-2
P14415	ATP1B2	R.VINFYAGAN#QSMN#VTCAGK.R	193	0.84	4.624	104.477	NFYAGANQSMNVT	AT1B2_HUMAN Sodium/potassium-transporting ATPase subunit beta-2
P14415	ATP1B2	R.VINFYAGAN#QSMN#VTCAGKR.D	197	0.08	4.69	126.676	GANQSMNVTCAGK	AT1B2_HUMAN Sodium/potassium-transporting ATPase subunit beta-2
P14415	ATP1B2	K.KFHVN#YTQPLVAVK.F	238	0.82	2.73	1000	GKKFHVNYTQPLV	AT1B2_HUMAN Sodium/potassium-transporting ATPase subunit beta-2
P14415	ATP1B2	K.FLN#VTPNVEVNVECR.I	250	0.49	3.959	76.733	VAVKFLNVTPNVE	AT1B2_HUMAN Sodium/potassium-transporting ATPase subunit beta-2
P14625	HSP90B1	K.HNN#DTQHIWESDSNEFSVIADPR.G	217	0.7	3.111	7.71	VTSKHNNDTQHIW	ENPL_HUMAN Endoplasmin
P14625	HSP90B1	K.GVVDSDDLPLN#VSR.E	445	0.68	4.224	1000	SDDLPLNVSRETL	ENPL_HUMAN Endoplasmin
P14625	HSP90B1	K.KIADDKYN#DTFWK.E	481	-2.06	2.466	1000	IADDKYNDTFWKE	ENPL_HUMAN Endoplasmin
P14625	HSP90B1	K.LGVIEDHSN#R.T	502	1.76	3.328	1000	VIEDHSNRTRLAK	ENPL_HUMAN Endoplasmin
P14672	SLC2A4	K.VIEQSYN#ETWLGR.Q	57	0.69	3.747	1000	VIEQSYNETWLGR	GTR4_HUMAN Solute carrier family 2, facilitated glucose transporter member 4
P14679	TYR	R.TCQCSGNFMGFNCGN#CKFGFWGPN#CTER.R	111	-0.03	1.176	9.279	FGFWGPNCTERRL	TYRO_HUMAN Tyrosinase
P15151	PVR	R.VEDEGN#YTCLFVTFPQGSR.S	120	0.52	2.518	1000	RVEDEGNYTCLFV	PVR_HUMAN Poliovirus receptor
P15260	IFNGR1	K.NSEWIDACIN#ISHHYCN#ISDHVGDPSNSLWVR.V	79	1.87	4.455	23.523	WIDACINISHHYC	INGR1_HUMAN Interferon gamma receptor 1
P15260	IFNGR1	K.NSEWIDACIN#ISHHYCN#ISDHVGDPSNSLWVR.V	86	1.87	4.455	25.701	ISHHYCNISDHVG	INGR1_HUMAN Interferon gamma receptor 1
P15260	IFNGR1	R.MN#GSEIQYK.I	179	1.54	2.388	1000	NVYVRMNGSEIQY	INGR1_HUMAN Interferon gamma receptor 1
P15309	ACPP	R.KFLN#ESYKHEQVYIR.S	94	-3.23	4.463	1000	RYRKFLNESYKHE	PPAP_HUMAN Prostatic acid phosphatase
P15309	ACPP	K.VYDPLYCESVHN#FTLPSWATEDTM*TK.L	220	-0.01	4.292	1000	YCESVHNFTLPSW	PPAP_HUMAN Prostatic acid phosphatase
P15328	FOLR1	K.GWN#WTSGFNK.C	161	0.02	3.203	123.857	NWHKGWNWTSGFN	FOLR1_HUMAN Folate receptor alpha
P15529	CD46	R.N#HTWLPVSDDACYR.E	83	-0.71	2.661	1000	HTICDRNHTWLPV	MCP_HUMAN Membrane cofactor protein
P15529	CD46	K.GFYLDGSDTIVCDSN#STWDPPVPK.C	273	-1.37	2.734	1000	TIVCDSNSTWDPP	MCP_HUMAN Membrane cofactor protein
P15586	GNS	K.YPHNHHVVN#NTLEGN#CSSK.S	111	1.3	3.461	30.835	HNHHVVNNTLEGN	GNS_HUMAN N-acetylglucosamine-6-sulfatase
P15586	GNS	R.ASILTGKYPHNHHVVN#NTLEGN#CSSK.S	117	0.08	3.489	58.815	NNTLEGNCSSKSW	GNS_HUMAN N-acetylglucosamine-6-sulfatase
P15586	GNS	K.YYN#YTLSIN#GK.A	183	2.6	1.971	1000	KNSKYYNYTLSIN	GNS_HUMAN N-acetylglucosamine-6-sulfatase
P15586	GNS	K.HGEN#YSVDYLTDVLAN#VSLDFLDYK.S	198	1.16	3.763	1000	ARKHGENYSVDYL	GNS_HUMAN N-acetylglucosamine-6-sulfatase
P15586	GNS	K.HGEN#YSVDYLTDVLAN#VSLDFLDYK.S	210	1.16	3.763	1000	LTDVLANVSLDFL	GNS_HUMAN N-acetylglucosamine-6-sulfatase
P15586	GNS	K.TPMTN#SSIQFLDN#AFRK.R	279	2	4.341	1000	AKTPMTNSSIQFL	GNS_HUMAN N-acetylglucosamine-6-sulfatase
P15586	GNS	K.RLEFTGELN#NTYIFYTSDNGYHTGQFSLPIDK.R	317	-0.13	4.683	36.655	EFTGELNNTYIFY	GNS_HUMAN N-acetylglucosamine-6-sulfatase
P15586	GNS	R.GPGIKPN#QTSK.M	362	3.54	2.882	1000	GPGIKPNQTSKML	GNS_HUMAN N-acetylglucosamine-6-sulfatase
P15586	GNS	K.M*LVANIDLGPTILDIAGYDLN#K.T	387	0.14	6.55	304.332	IAGYDLNKTQMDG	GNS_HUMAN N-acetylglucosamine-6-sulfatase
P15586	GNS	R.GASN#LTWR.S	405	0.69	2.285	1000	ILRGASNLTWRSD	GNS_HUMAN N-acetylglucosamine-6-sulfatase
P15586	GNS	R.SDVLVEYQGEGRN#VTDPTCPSLSPGVSQCFPDCVCEDAYN#N#TYACVR.T	422	3.63	3.544	1000	YQGEGRNVTDPTC	GNS_HUMAN N-acetylglucosamine-6-sulfatase
P15586	GNS	R.SDVLVEYQGEGRN#VTDPTCPSLSPGVSQCFPDCVCEDAYN#N#TYACVR.T	449	3.63	3.544	1000	VCEDAYNNTYACV	GNS_HUMAN N-acetylglucosamine-6-sulfatase
P15813	CD1D	R.CLQISSFAN#SSWTR.T	38	0.56	3.908	1000	QISSFANSSWTRT	CD1D_HUMAN Antigen-presenting glycoprotein CD1d
P15813	CD1D	R.TDGLAWLGELQTHSWSN#DSDTVR.S	60	-1.02	2.439	1000	QTHSWSNDSDTVR	CD1D_HUMAN Antigen-presenting glycoprotein CD1d
P15848	ARSB	R.HHYAGMVSLMDEAVGN#VTAALK.S	279	0.93	3.039	1000	MDEAVGNVTAALK	ARSB_HUMAN Arylsulfatase B
P15848	ARSB	R.GHTN#GTKPLDGFDVWK.T	366	0	3.669	1000	LARGHTNGTKPLD	ARSB_HUMAN Arylsulfatase B
P15848	ARSB	R.NSMAPAKDDSSLPEYSAFN#TSVHAAIR.H	426	-0.92	5.007	142.968	PEYSAFNTSVHAA	ARSB_HUMAN Arylsulfatase B
P16070	CD44	K.AFN#STLPTM*AQM*EK.A	57	-1.48	2.306	1000	DLCKAFNSTLPTM	CD44_HUMAN CD44 antigen
P16112	ACAN	R.TVYVHAN#QTGYPDPSSR.Y	333	-0.17	4.343	1000	TVYVHANQTGYPD	PGCA_HUMAN Aggrecan core protein
P16112	ACAN	R.TVYLYPN#QTGLPDPLSR.H	657	0.69	3.696	1000	TVYLYPNQTGLPD	PGCA_HUMAN Aggrecan core protein
P16234	PDGFRA	K.NN#LTLIEN#LTEITTDVEK.I	353	1.07	5.772	0	ISWLKNNLTLIEN	PGFRA_HUMAN Platelet-derived growth factor receptor alpha
P16234	PDGFRA	K.NN#LTLIEN#LTEITTDVEK.I	359	1.07	5.772	104.477	NLTLIENLTEITT	PGFRA_HUMAN Platelet-derived growth factor receptor alpha
P16278	GLB1	R.NNVITLN#ITGK.A	464	0.07	2.92	100.207	NNVITLNITGKAG	BGAL_HUMAN Beta-galactosidase
P16422	EPCAM	K.QCN#GTSMCWCVNTAGVR.R	111	-1.4	4.015	77.72	FKAKQCNGTSMCW	EPCAM_HUMAN Epithelial cell adhesion molecule
P16870	CPE	K.GN#ETIVNLIHSTR.I	139	0.51	2.645	62.715	NEYQKGNETIVNL	CBPE_HUMAN Carboxypeptidase E
P16870	CPE	R.DLQGNPIAN#ATISVEGIDHDVTSAK.D	390	0.57	3.702	46.016	QGNPIANATISVE	CBPE_HUMAN Carboxypeptidase E
P17050	NAGA	K.LGIYADMGN#FTCMGYPGTTLDK.V	124	-2.43	4.345	1000	IYADMGNFTCMGY	NAGAB_HUMAN Alpha-N-acetylgalactosaminidase
P17050	NAGA	K.MAAALN#ATGRPIAFSCSWPAYEGGLPPR.V	177	-1.25	2.645	1000	KMAAALNATGRPI	NAGAB_HUMAN Alpha-N-acetylgalactosaminidase
P17181	IFNAR1	K.LSGCQN#ITSTK.C	81	-0.13	2.848	1000	KLSGCQNITSTKC	INAR1_HUMAN Interferon alpha/beta receptor 1
P17181	IFNAR1	K.EN#TSSWYEVDSFTPFR.K	110	0.98	3.23	1000	IRAEKENTSSWYE	INAR1_HUMAN Interferon alpha/beta receptor 1
P17301	ITGA2	K.LNLQTSTSIPN#VTEMK.T	105	-0.18	4.046	162.445	TSTSIPNVTEMKT	ITA2_HUMAN Integrin alpha-2
P17301	ITGA2	K.TN#MSLGLILTR.N	112	0.53	1.924	1000	VTEMKTNMSLGLI	ITA2_HUMAN Integrin alpha-2
P17301	ITGA2	R.YFFN#VSDEAALLEK.A	343	1.06	2.806	1000	TERYFFNVSDEAA	ITA2_HUMAN Integrin alpha-2
P17301	ITGA2	K.QAFDQILQDRN#HSSYLGYSVAAISTGESTHFVAGAPR.A	432	-1.03	3.53	1000	QILQDRNHSSYLG	ITA2_HUMAN Integrin alpha-2
P17301	ITGA2	R.AN#YTGQIVLYSVNEN#GNITVIQAHR.G	460	3.48	4.052	112.711	AGAPRANYTGQIV	ITA2_HUMAN Integrin alpha-2
P17301	ITGA2	R.AN#YTGQIVLYSVNENGN#ITVIQAHR.G	475	1.31	4.542	4.085	SVNENGNITVIQA	ITA2_HUMAN Integrin alpha-2
P17301	ITGA2	K.QNNQVAIVYN#ITLDADGFSSR.V	699	1.18	3.909	93.154	QVAIVYNITLDAD	ITA2_HUMAN Integrin alpha-2
P17301	ITGA2	R.TASCSN#VTCWLK.D	1057	0.01	2.56	1000	RTASCSNVTCWLK	ITA2_HUMAN Integrin alpha-2
P17301	ITGA2	K.GEYFVN#VTTR.I	1074	0.93	1.915	1000	KGEYFVNVTTRIW	ITA2_HUMAN Integrin alpha-2
P17405	SMPD1	R.LRDVFGWGN#LTCPICK.G	86	-1.07	3.993	1000	DVFGWGNLTCPIC	ASM_HUMAN Sphingomyelin phosphodiesterase
P17405	SMPD1	R.SVLSPSEACGLLLGSTCGHWDIFSSWN#ISLPTVPKPPPKPPSPPAPGAPVSR.I	175	-2.65	4.793	1000	DIFSSWNISLPTV	ASM_HUMAN Sphingomyelin phosphodiesterase
P17900	GM2A	R.SLTLEPDPIIVPGN#VTLSVM*GSTSVPLSSPLK.V	63	0.11	3.32	1000	PIIVPGNVTLSVM	SAP3_HUMAN Ganglioside GM2 activator
P17948	FLT1	K.GFIISN#ATYK.E	196	0.43	2.199	1000	KGFIISNATYKEI	VGFR1_HUMAN Vascular endothelial growth factor receptor 1
P17948	FLT1	R.GHTLVLN#CTATTPLNTR.V	251	-0.81	4.517	150.768	GHTLVLNCTATTP	VGFR1_HUMAN Vascular endothelial growth factor receptor 1
P17948	FLT1	K.WFWHPCNHN#HSEAR.C	474	-0.31	3.403	48.874	WHPCNHNHSEARC	VGFR1_HUMAN Vascular endothelial growth factor receptor 1
P17948	FLT1	R.N#ISFYITDVPNGFHVNLEK.M	547	1.32	4.105	80.999	VGTVGRNISFYIT	VGFR1_HUMAN Vascular endothelial growth factor receptor 1
P18084	ITGB5	R.CN#GSGTYVCGLCECSPGYLGTR.C	477	0.46	2.423	1000	PNSARCNGSGTYV	ITB5_HUMAN Integrin beta-5
P18084	ITGB5	R.CECQDGEN#QSVYQNLCR.E	505	2.28	5.464	104.477	ECQDGENQSVYQN	ITB5_HUMAN Integrin beta-5
P18084	ITGB5	R.GDCSCN#QCSCFESEFGK.I	531	1.67	1.091	1000	RGDCSCNQCSCFE	ITB5_HUMAN Integrin beta-5
P18084	ITGB5	K.IYGPFCECDN#FSCAR.N	552	0.06	3.002	1000	PFCECDNFSCARN	ITB5_HUMAN Integrin beta-5
P18084	ITGB5	K.CHAGYIGDNCN#CSTDISTCR.G	586	2.73	5.556	30.835	YIGDNCNCSTDIS	ITB5_HUMAN Integrin beta-5
P18084	ITGB5	R.DCVECLLLHSGKPDN#QTCHSLCR.D	654	-0.47	3.84	1000	HSGKPDNQTCHSL	ITB5_HUMAN Integrin beta-5
P18433	PTPRA	R.LIN#SSTAEPVKEEAK.T	36	0.6	2.193	1000	GITRLINSSTAEP	PTPRA_HUMAN Receptor-type tyrosine-protein phosphatase alpha
P18825	ADRA2C	R.GSGGVAN#ASGASWGPPR.G	33	-0.55	3.223	1000	GSGGVANASGASW	ADA2C_HUMAN Alpha-2C adrenergic receptor
P18850	ATF6	R.DHLLLPATTHN#K.T	584	-0.52	2.739	1000	LPATTHNKTTRPK	ATF6A_HUMAN Cyclic AMP-dependent transcription factor ATF-6 alpha
P18850	ATF6	R.N#QTNTFFGSPPAATEATHVVSTIPESLQ.-	643	0.47	3.139	0	LRDQQRNQTNTFF	ATF6A_HUMAN Cyclic AMP-dependent transcription factor ATF-6 alpha
P19021	PAM	K.ETTRPFSN#ECLGTTRPVVPIDSSDFALDIR.M	40	-0.35	3.525	1000	TTRPFSNECLGTT	AMD_HUMAN Peptidyl-glycine alpha-amidating monooxygenase
P19022	CDH2	R.IVSQAPSTPSPNMFTINN#ETGDIITVAAGLDREK.V	325	0.01	3.048	17.009	NMFTINNETGDII	CADH2_HUMAN Cadherin-2
P19022	CDH2	R.VDIIVAN#LTVTDKDQPHTPAWNAVYR.I	402	0.88	4.702	106.258	VDIIVANLTVTDK	CADH2_HUMAN Cadherin-2
P19022	CDH2	K.SN#ISILR.V	692	0.35	2.686	1000	GNPPKSNISILRV	CADH2_HUMAN Cadherin-2
P19256	CD58	K.IQCTLSNPLFN#TTSSIILTTCIPSSGHSR.H	195	0.08	3.823	33.657	LSNPLFNTTSSII	LFA3_HUMAN Lymphocyte function-associated antigen 3
P19438	TNFRSF1A	K.YIHPQN#NSICCTK.C	54	-0.14	3.704	24.437	KYIHPQNNSICCT	TNR1A_HUMAN Tumor necrosis factor receptor superfamily member 1A
P19440	GGT1	R.LAFATM*FN#SSEQSQK.G	120	-0.03	3.856	1000	AFATMFNSSEQSQ	GGT1_HUMAN Gamma-glutamyltranspeptidase 1
P19440	GGT1	R.LHNQLLPN#VTTVER.N	511	0.17	3.397	81.692	HNQLLPNVTTVER	GGT1_HUMAN Gamma-glutamyltranspeptidase 1
P19883	FST	K.SDEPVCASDN#ATYASECAMK.E	288	-2.28	1.766	1000	PVCASDNATYASE	FST_HUMAN Follistatin
P20023	CR2	K.THSAYSHNDIVYVDCNPGFIMN#GSR.V	823	-0.09	6.159	101.329	NPGFIMNGSRVIR	CR2_HUMAN Complement receptor type 2
P20036	HLA-DPA1	R.SN#HTQATNDPPEVTVFPK.E	109	6.08	3.416	76.287	TLIQRSNHTQATN	DPA1_HUMAN HLA class II histocompatibility antigen, DP alpha 1 chain
P20645	M6PR	K.RLKPLFN#K.S	57	0.19	1.708	1000	RLKPLFNKSFEST	MPRD_HUMAN Cation-dependent mannose-6-phosphate receptor
P20645	M6PR	R.EAGN#HTSGAGLVQINK.S	83	0.23	4.892	201.041	VCREAGNHTSGAG	MPRD_HUMAN Cation-dependent mannose-6-phosphate receptor
P20645	M6PR	R.LN#ETHIFN#GSN#WIM*LIYK.G	107	2.17	2.302	1000	TVVGRLNETHIFN	MPRD_HUMAN Cation-dependent mannose-6-phosphate receptor
P20645	M6PR	R.LN#ETHIFN#GSN#WIM*LIYK.G	113	2.17	2.302	1000	NETHIFNGSNWIM	MPRD_HUMAN Cation-dependent mannose-6-phosphate receptor
P20701	ITGAL	R.VLQVGNGVIVGAPGEGN#STGSLYQCQSGTGHCLPVTLR.G	65	1.02	3.384	50.805	GAPGEGNSTGSLY	ITAL_HUMAN Integrin alpha-L
P20701	ITGAL	R.ALSCN#VSSPIFK.A	862	-0.16	2.131	1000	SRALSCNVSSPIF	ITAL_HUMAN Integrin alpha-L
P20827	EFNA1	R.HTVFWN#SSNPK.F	26	0.31	2.828	24.243	RHTVFWNSSNPKF	EFNA1_HUMAN Ephrin-A1
P20908	COL5A1	K.N#VTLILDCK.K	176	-0.55	1.665	1000	LSVHKKNVTLILD	CO5A1_HUMAN Collagen alpha-1(V) chain
P20908	COL5A1	K.VYCN#FTAGGSTCVFPDKK.S	1672	-0.58	3.812	1000	SFKVYCNFTAGGS	CO5A1_HUMAN Collagen alpha-1(V) chain
P20908	COL5A1	R.LLSASAHQN#VTYHCYQSVAWQDAATGSYDK.A	1741	0.54	4.845	1000	SASAHQNVTYHCY	CO5A1_HUMAN Collagen alpha-1(V) chain
P21583	KITLG	K.FSN#ISEGLSNYSIIDK.L	90	0.46	5.026	127.526	LLDKFSNISEGLS	SCF_HUMAN Kit ligand
P21583	KITLG	K.LVNIVDDLVECVKEN#SSK.D	118	0.84	2.016	48.044	VECVKENSSKDLK	SCF_HUMAN Kit ligand
P21589	NT5E	R.GNVISSHGNPILLN#SSIPEDPSIK.A	311	0.37	2.797	97.596	GNPILLNSSIPED	5NTD_HUMAN 5'-nucleotidase
P21589	NT5E	K.LDN#YSTQELGK.T	333	2.12	3.269	1000	WRIKLDNYSTQEL	5NTD_HUMAN 5'-nucleotidase
P21802	FGFR2	K.DGVHLGPNN#R.T	83	1.51	2.353	9.34	VHLGPNNRTVLIG	FGFR2_HUMAN Fibroblast growth factor receptor 2
P21802	FGFR2	R.SPHRPILQAGLPAN#ASTVVGGDVEFVCK.V	265	-0.69	4.375	1000	QAGLPANASTVVG	FGFR2_HUMAN Fibroblast growth factor receptor 2
P21802	FGFR2	K.AAGVN#TTDKEIEVLYIR.N	318	-0.1	2.541	1000	LKAAGVNTTDKEI	FGFR2_HUMAN Fibroblast growth factor receptor 2
P21860	ERBB3	R.EITGYLNIQSWPPHMHN#FSVFSN#LTTIGGR.S	408	-0.04	3.446	18.335	WPPHMHNFSVFSN	ERBB3_HUMAN Receptor tyrosine-protein kinase erbB-3
P21860	ERBB3	R.EITGYLNIQSWPPHMHN#FSVFSN#LTTIGGR.S	414	-0.04	3.446	30.308	NFSVFSNLTTIGG	ERBB3_HUMAN Receptor tyrosine-protein kinase erbB-3
P21860	ERBB3	K.NLN#VTSLGFR.S	437	-0.94	2.899	36.655	LIMKNLNVTSLGF	ERBB3_HUMAN Receptor tyrosine-protein kinase erbB-3
P21860	ERBB3	R.QLCYHHSLN#WTK.V	469	-1.13	1.886	1000	CYHHSLNWTKVLR	ERBB3_HUMAN Receptor tyrosine-protein kinase erbB-3
P21860	ERBB3	R.EFAHEAECFSCHPECQPMEGTATCN#GSGSDTCAQCAHFR.D	566	3.54	3.426	1000	EGTATCNGSGSDT	ERBB3_HUMAN Receptor tyrosine-protein kinase erbB-3
P21926	CD9	K.AIHYALN#CCGLAGGVEQFISDICPK.K	151	-0.92	2.951	1000	AIHYALNCCGLAG	CD9_HUMAN CD9 antigen
P22083	FUT4	R.LRFN#ISGCR.L	216	-0.04	2.23	1000	DCRLRFNISGCRL	FUT4_HUMAN Alpha-(1,3)-fucosyltransferase 4
P22083	FUT4	R.SLASNLFN#WTLSYR.A	315	1.65	3.058	15.007	LASNLFNWTLSYR	FUT4_HUMAN Alpha-(1,3)-fucosyltransferase 4
P22303	ACHE	R.RATQLAHLVGCPPGGTGGN#DTELVACLR.T	296	-1.98	5.012	1000	PGGTGGNDTELVA	ACES_HUMAN Acetylcholinesterase
P22303	ACHE	K.DEGSYFLVYGAPGFSKDN#ESLISR.A	381	0	3.519	1000	PGFSKDNESLISR	ACES_HUMAN Acetylcholinesterase
P22304	IDS	R.VHAGN#FSTIPQYFK.E	115	-0.26	2.307	1000	WRVHAGNFSTIPQ	IDS_HUMAN Iduronate 2-sulfatase
P22304	IDS	K.VFHPGISSN#HTDDSPYSWSFPPYHPSSEK.Y	144	-0.4	2.493	1000	HPGISSNHTDDSP	IDS_HUMAN Iduronate 2-sulfatase
P22304	IDS	R.QREDVQALN#ISVPYGPIPVDFQR.K	280	0.87	3.176	1000	EDVQALNISVPYG	IDS_HUMAN Iduronate 2-sulfatase
P22413	ENPP1	K.GDCCIN#YSSVCQGEK.S	179	0.6	2.525	1000	KGDCCINYSSVCQ	ENPP1_HUMAN Ectonucleotide pyrophosphatase/phosphodiesterase family member 1
P22413	ENPP1	K.MN#ASFSLK.S	285	0.69	1.558	1000	MYDPKMNASFSLK	ENPP1_HUMAN Ectonucleotide pyrophosphatase/phosphodiesterase family member 1
P22413	ENPP1	K.MYN#GSVPFEER.I	341	4.43	2.283	1000	DIYKMYNGSVPFE	ENPP1_HUMAN Ectonucleotide pyrophosphatase/phosphodiesterase family member 1
P22413	ENPP1	R.DNLGCSCNPSILPIEDFQTQFN#LTVAEEK.I	643	1.16	5.126	89.46	DFQTQFNLTVAEE	ENPP1_HUMAN Ectonucleotide pyrophosphatase/phosphodiesterase family member 1
P22455	FGFR4	R.SPHRPILQAGLPAN#TTAVVGSDVELLCK.V	258	3.68	3.959	1000	QAGLPANTTAVVG	FGFR4_HUMAN Fibroblast growth factor receptor 4
P22455	FGFR4	K.TADIN#SSEVEVLYLR.N	311	1.57	4.601	1000	LKTADINSSEVEV	FGFR4_HUMAN Fibroblast growth factor receptor 4
P22607	FGFR3	R.LQVLN#ASHEDSGAYSCR.Q	98	0.25	4.951	1000	QRLQVLNASHEDS	FGFR3_HUMAN Fibroblast growth factor receptor 3
P22607	FGFR3	R.HQQWSLVMESVVPSDRGN#YTCVVENK.F	225	-2.54	3.971	44.973	VPSDRGNYTCVVE	FGFR3_HUMAN Fibroblast growth factor receptor 3
P22607	FGFR3	R.SPHRPILQAGLPAN#QTAVLGSDVEFHCK.V	262	-0.13	3.791	1000	QAGLPANQTAVLG	FGFR3_HUMAN Fibroblast growth factor receptor 3
P22888	LHCGR	R.FLM*CN#LSFADFCMGLYLLLIASVDSQTK.G	400	-6.39	3.082	1000	PRFLMCNLSFADF	LSHR_HUMAN Lutropin-choriogonadotropic hormone receptor
P23142	FBLN1	R.MVQEQCCHSQLEELHCATGISLAN#EQDRCATPHGDN#ASLEATFVK.R	98	4.29	5.036	1000	ATPHGDNASLEAT	FBLN1_HUMAN Fibulin-1
P23142	FBLN1	R.NCQDIDECVTGIHN#CSIN#ETCFNIQGGFR.C	535	0.76	5.08	48.091	CVTGIHNCSINET	FBLN1_HUMAN Fibulin-1
P23142	FBLN1	R.NCQDIDECVTGIHN#CSIN#ETCFNIQGGFR.C	539	0.76	5.08	28.529	IHNCSINETCFNI	FBLN1_HUMAN Fibulin-1
P23219	PTGS1	R.TGYSGPN#CTIPGLWTWLR.N	67	-0.2	4.022	1000	TGYSGPNCTIPGL	PGH1_HUMAN Prostaglandin G/H synthase 1
P23229	ITGA6	K.QLSCVANQN#GSQADCELGNPFK.R	770	1.15	4.734	20.167	SCVANQNGSQADC	ITA6_HUMAN Integrin alpha-6
P23229	ITGA6	K.EINSLN#LTESHNSRK.K	930	1.66	2.955	24.243	KEINSLNLTESHN	ITA6_HUMAN Integrin alpha-6
P23229	ITGA6	R.KYQTLN#CSVNVNCVNIR.C	966	-2.86	4.664	76.733	RKYQTLNCSVNVN	ITA6_HUMAN Integrin alpha-6
P23229	ITGA6	R.SRLWN#STFLEEYSK.L	997	0.6	3.717	1000	LRSRLWNSTFLEE	ITA6_HUMAN Integrin alpha-6
P23284	PPIB	K.DTN#GSQFFITTVK.T	148	0.64	3.11	1000	NAGKDTNGSQFFI	PPIB_HUMAN Peptidyl-prolyl cis-trans isomerase B
P23468	PTPRD	R.FSIPPTNHEIMPGGSVN#ITCVAVGSPMPYVK.W	254	-0.71	3.058	17.739	MPGGSVNITCVAV	PTPRD_HUMAN Receptor-type tyrosine-protein phosphatase delta
P23468	PTPRD	R.KVEVEAVN#STSVK.V	724	-1.05	2.959	1000	VEVEAVNSTSVKV	PTPRD_HUMAN Receptor-type tyrosine-protein phosphatase delta
P23468	PTPRD	R.LVIN#HTQMNTALIQWHPPVDTFGPLQGYR.L	832	0.19	3.119	8.913	KPRLVINHTQMNT	PTPRD_HUMAN Receptor-type tyrosine-protein phosphatase delta
P23470	PTPRG	R.VGEEYQELQLDGFDNESSN#KTWMK.N	113	1.08	3.781	6.454	FDNESSNKTWMKN	PTPRG_HUMAN Receptor-type tyrosine-protein phosphatase gamma
P23470	PTPRG	K.VEFHWGHSN#GSAGSEHSIN#GR.R	156	0.52	2.583	1000	FHWGHSNGSAGSE	PTPRG_HUMAN Receptor-type tyrosine-protein phosphatase gamma
P23470	PTPRG	K.VQPLN#QTALQVSWSQPETIYHPPIM*NYMISYSWTK.N	359	0.37	4.348	88.092	MKVQPLNQTALQV	PTPRG_HUMAN Receptor-type tyrosine-protein phosphatase gamma
P23470	PTPRG	R.SDFSQTMLFQAN#TTR.I	444	-5.36	2.363	1000	TMLFQANTTRIFQ	PTPRG_HUMAN Receptor-type tyrosine-protein phosphatase gamma
P23471	PTPRZ1	K.CN#MSSDGSEHSLEGQK.F	134	-0.72	2.125	1000	FHWGKCNMSSDGS	PTPRZ_HUMAN Receptor-type tyrosine-protein phosphatase zeta
P24043	LAMA2	K.ACN#CSGLGSKNEDPCFGPCICK.E	470	1.95	2.412	22.237	PDCKACNCSGLGS	LAMA2_HUMAN Laminin subunit alpha-2
P24043	LAMA2	K.ACN#CSTVGSLDFQCNVNTGQCNCHPK.F	1061	-0.05	4.66	193.102	TGCKACNCSTVGS	LAMA2_HUMAN Laminin subunit alpha-2
P24043	LAMA2	K.VSQAESHAAQLN#DSSAVLDGILDEAK.N	1901	0.94	3.204	1000	SHAAQLNDSSAVL	LAMA2_HUMAN Laminin subunit alpha-2
P24043	LAMA2	R.WYPN#ISTVMFK.F	2360	0.22	2.169	1000	PIRWYPNISTVMF	LAMA2_HUMAN Laminin subunit alpha-2
P24043	LAMA2	K.N#ESGIILLGSGGTPAPPR.R	2558	-1.33	1.974	1000	LSFSTKNESGIIL	LAMA2_HUMAN Laminin subunit alpha-2
P24043	LAMA2	R.YMQN#LTVEQPIEVKK.L	2648	2.16	4.636	1000	NRRYMQNLTVEQP	LAMA2_HUMAN Laminin subunit alpha-2
P24043	LAMA2	K.QEGILYVDGASN#R.T	2868	4.26	2.991	1000	YVDGASNRTISPK	LAMA2_HUMAN Laminin subunit alpha-2
P24394	IL4R	R.IYN#VTYLEPSLR.I	176	0.99	3.173	1000	ADFRIYNVTYLEP	IL4RA_HUMAN Interleukin-4 receptor subunit alpha
P24821	TNC	R.QSGVN#ATLPEENQPVVFNHVYNIK.L	38	0.14	3.544	62.659	KRQSGVNATLPEE	TENA_HUMAN Tenascin
P24821	TNC	R.GN#FSTEGCGCVCEPGWK.G	166	2.68	2.973	1000	FCSGRGNFSTEGC	TENA_HUMAN Tenascin
P24821	TNC	R.CIN#GTCYCEEGFTGEDCGKPTCPHACHTQGR.C	327	2.21	4.465	1000	DRGRCINGTCYCE	TENA_HUMAN Tenascin
P24821	TNC	R.N#LTVPGSLR.A	1119	0.65	1.807	1000	KVEAARNLTVPGS	TENA_HUMAN Tenascin
P25101	EDNRA	R.YSTN#LSNHVDDFTTFR.G	29	-0.04	2.166	23.624	PERYSTNLSNHVD	EDNRA_HUMAN Endothelin-1 receptor
P25101	EDNRA	K.TCMLN#ATSK.F	242	1.48	2.316	1000	HKTCMLNATSKFM	EDNRA_HUMAN Endothelin-1 receptor
P25391	LAMA1	R.GLFPAILNLASNAHISTN#ATCGEK.G	38	1.06	5.371	87.265	NAHISTNATCGEK	LAMA1_HUMAN Laminin subunit alpha-1
P25391	LAMA1	R.SLDGTTFSPWQYYAVSDSECLSRYN#ITPR.R	164	0.07	2.844	1000	ECLSRYNITPRRG	LAMA1_HUMAN Laminin subunit alpha-1
P25391	LAMA1	R.HQVSIN#NTAVMQR.L	555	-1.37	2.485	24.437	RHQVSINNTAVMQ	LAMA1_HUMAN Laminin subunit alpha-1
P25391	LAMA1	K.CEECEDGHWGYDAEVGCQACN#CSLVGSTHHR.C	1045	3.82	2.104	1000	VGCQACNCSLVGS	LAMA1_HUMAN Laminin subunit alpha-1
P25391	LAMA1	R.GPRPLVAPCVPCSCNN#HSDTCDPNTGK.C	1407	0.3	3.108	0	VPCSCNNHSDTCD	LAMA1_HUMAN Laminin subunit alpha-1
P25391	LAMA1	R.DFTQLHQN#ATLELK.A	1717	3.98	2.49	1000	FTQLHQNATLELK	LAMA1_HUMAN Laminin subunit alpha-1
P25391	LAMA1	K.LHVQEEQN#LTSELIVQGR.G	1804	0.18	4.93	1000	HVQEEQNLTSELI	LAMA1_HUMAN Laminin subunit alpha-1
P25391	LAMA1	R.QTN#ESLLILR.A	1991	0.11	2.406	1000	EITRQTNESLLIL	LAMA1_HUMAN Laminin subunit alpha-1
P25391	LAMA1	R.DVAGLSQELLN#TSASLSR.V	2038	0.77	2.495	1000	LSQELLNTSASLS	LAMA1_HUMAN Laminin subunit alpha-1
P25391	LAMA1	R.VN#TTLRETHQLLQDSTMATLLAGRK.V	2047	-2.53	3.843	1000	ASLSRVNTTLRET	LAMA1_HUMAN Laminin subunit alpha-1
P25391	LAMA1	K.MLEENLSRN#LSEIK.L	2098	-0.02	3.62	11.015	EENLSRNLSEIKL	LAMA1_HUMAN Laminin subunit alpha-1
P25391	LAMA1	K.SPGTANVLDVN#N#STLMFVGGLGGQIK.K	2243	0.93	2.887	1.603	ANVLDVNNSTLMF	LAMA1_HUMAN Laminin subunit alpha-1
P25391	LAMA1	K.SPGTANVLDVNN#STLM*FVGGLGGQIK.K	2244	-0.05	4.663	9.34	NVLDVNNSTLMFV	LAMA1_HUMAN Laminin subunit alpha-1
P25391	LAMA1	R.YNN#GTWYK.I	2384	0.23	1.837	24.437	TDRRYNNGTWYKI	LAMA1_HUMAN Laminin subunit alpha-1
P25391	LAMA1	R.KQGVLAVIDAYN#TSNK.E	2408	0.5	5.261	37.54	AVIDAYNTSNKET	LAMA1_HUMAN Laminin subunit alpha-1
P25391	LAMA1	R.TIN#VSNLYVGGIPEGEGTSLLTM*R.R	2619	1.04	3.405	22.011	VESRTINVSNLYV	LAMA1_HUMAN Laminin subunit alpha-1
P25391	LAMA1	K.IGN#ITHSIPACIGDVTVNSK.Q	2852	0.1	4.532	161.681	QARKIGNITHSIP	LAMA1_HUMAN Laminin subunit alpha-1
P25445	FAS	R.LCDEGHGLEVEIN#CTR.T	118	4.67	2.563	1000	GLEVEINCTRTQN	TNR6_HUMAN Tumor necrosis factor receptor superfamily member 6
P25445	FAS	R.CKPNFFCN#STVCEHCDPCTK.C	136	-1.71	3.655	22.011	KPNFFCNSTVCEH	TNR6_HUMAN Tumor necrosis factor receptor superfamily member 6
P25942	CD40	K.QIATGVSDTICEPCPVGFFSN#VSSAFEK.C	153	-0.39	6.96	1000	PVGFFSNVSSAFE	TNR5_HUMAN Tumor necrosis factor receptor superfamily member 5
P25942	CD40	K.DLVVQQAGTN#KTDVVCGPQDR.L	180	1.8	3.674	1000	VQQAGTNKTDVVC	TNR5_HUMAN Tumor necrosis factor receptor superfamily member 5
P26006	ITGA3	R.ELAVPDGYTN#R.T	86	3.18	1.955	1000	VPDGYTNRTGAVY	ITA3_HUMAN Integrin alpha-3
P26006	ITGA3	K.N#ITIVTGAPR.H	265	0.47	2.722	1000	FILHPKNITIVTG	ITA3_HUMAN Integrin alpha-3
P26006	ITGA3	R.RN#ITLAYTLEADRDRRPPR.L	511	0.34	3.581	1000	NPNYRRNITLAYT	ITA3_HUMAN Integrin alpha-3
P26006	ITGA3	K.LRPIIISM*N#YSLPLR.M	573	-1.05	3.225	1000	PIIISMNYSLPLR	ITA3_HUMAN Integrin alpha-3
P26006	ITGA3	R.SLDAYPILNQAQALEN#HTEVQFQK.E	605	-2.88	3.44	40.362	QAQALENHTEVQF	ITA3_HUMAN Integrin alpha-3
P26006	ITGA3	K.LLLSIN#VTNTR.T	656	-0.77	3.226	53.534	KLLLSINVTNTRT	ITA3_HUMAN Integrin alpha-3
P26006	ITGA3	R.AHCVWLECPIPDAPVVTN#VTVK.A	926	0.85	3.111	1000	DAPVVTNVTVKAR	ITA3_HUMAN Integrin alpha-3
P26006	ITGA3	K.ARVWN#STFIEDYRDFDRVR.V	935	0.95	3.863	1000	VKARVWNSTFIED	ITA3_HUMAN Integrin alpha-3
P26012	ITGB8	K.ENWNCMQCLHPHN#LSQAILDQCK.T	648	-1.39	4.029	86.67	QCLHPHNLSQAIL	ITB8_HUMAN Integrin beta-8
P26992	CNTFR	K.GFYCSWHLPTPTYIPNTFN#VTVLHGSK.I	142	-2.69	4.075	26.927	YIPNTFNVTVLHG	CNTFR_HUMAN Ciliary neurotrophic factor receptor subunit alpha
P26992	CNTFR	K.VSISVSNALGHN#ATAITFDEFTIVKPDPPENVVARPVPSNPR.R	190	-0.95	5.456	14.669	SNALGHNATAITF	CNTFR_HUMAN Ciliary neurotrophic factor receptor subunit alpha
P27037	ACVR2A	K.DRTN#QTGVEPCYGDK.D	43	-1.83	2.743	1000	WEKDRTNQTGVEP	AVR2A_HUMAN Activin receptor type-2A
P27487	DPP4	R.IPN#NTQWVTWSPVGHK.L	150	-1.91	2.759	0	TEERIPNNTQWVT	DPP4_HUMAN Dipeptidyl peptidase 4
P27487	DPP4	K.KLDFIILN#ETK.F	520	1.34	2.682	1000	LDFIILNETKFWY	DPP4_HUMAN Dipeptidyl peptidase 4
P27487	DPP4	R.YMGLPTPEDNLDHYRN#STVMSR.A	685	-1.15	2.203	18.978	NLDHYRNSTVMSR	DPP4_HUMAN Dipeptidyl peptidase 4
P27701	CD82	R.DYN#SSREDSLQDAWDYVQAQVK.C	129	-0.14	3.722	1000	ELIRDYNSSREDS	CD82_HUMAN CD82 antigen
P27701	CD82	K.CCGWVSFYN#WTDN#AELMNRPEVTYPCSCEVKGEEDNSLSVRK.G	157	-0.41	5.282	55.789	GWVSFYNWTDNAE	CD82_HUMAN CD82 antigen
P27797	CALR	K.SGTIFDNFLITNDEAYAEEFGN#ETWGVTK.A	344	0.82	5.851	91.087	YAEEFGNETWGVT	CALR_HUMAN Calreticulin
P28068	HLA-DMB	R.NGLQNCATHTQPFWGSLTN#R.T	110	0.21	5.108	192.281	FWGSLTNRTRPPS	DMB_HUMAN HLA class II histocompatibility antigen, DM beta chain
P28288	ABCD3	R.SGANVLICGPN#GCGK.S	475	0.94	2.246	51.809	VLICGPNGCGKSS	ABCD3_HUMAN ATP-binding cassette sub-family D member 3
P28300	LOX	R.RRDPGAAVPGAAN#ASAQQPR.T	81	1.2	2.567	1000	AVPGAANASAQQP	LYOX_HUMAN Protein-lysine 6-oxidase
P28300	LOX	R.AEN#QTAPGEVPALSNLRPPSR.V	144	0.66	1.998	48.044	GASRAENQTAPGE	LYOX_HUMAN Protein-lysine 6-oxidase
P28799	GRN	K.YGCCPMPN#ATCCSDHLHCCPQDTVCDLIQSK.C	236	-0.9	3.037	1000	GCCPMPNATCCSD	GRN_HUMAN Granulins
P28799	GRN	K.EN#ATTDLLTK.L	265	2.98	1.933	1000	KCLSKENATTDLL	GRN_HUMAN Granulins
P28799	GRN	K.DVECGEGHFCHDN#QTCCR.D	530	-1.51	1.542	1000	GHFCHDNQTCCRD	GRN_HUMAN Granulins
P28827	PTPRM	R.AHLLLPQLKEN#DTHCIDFHYFVSSK.S	92	-0.91	4.165	1000	LPQLKENDTHCID	PTPRM_HUMAN Receptor-type tyrosine-protein phosphatase mu
P28827	PTPRM	K.VNNGPLGNPIWN#ISGDPTR.T	131	-0.62	5.346	59.298	LGNPIWNISGDPT	PTPRM_HUMAN Receptor-type tyrosine-protein phosphatase mu
P28827	PTPRM	R.RFIASFNVVN#TTKR.D	249	0.35	3.992	71.753	ASFNVVNTTKRDA	PTPRM_HUMAN Receptor-type tyrosine-protein phosphatase mu
P28827	PTPRM	R.WEPFGYN#VTR.C	406	0.58	2.483	1000	WEPFGYNVTRCHS	PTPRM_HUMAN Receptor-type tyrosine-protein phosphatase mu
P28827	PTPRM	K.AVSSFDPEIDLSN#QSGR.V	534	-0.01	4.112	1000	PEIDLSNQSGRVS	PTPRM_HUMAN Receptor-type tyrosine-protein phosphatase mu
P28827	PTPRM	K.ISAPSMPAYELETPLN#QTDNTVTVMLKPAHSR.G	598	0.77	4.093	8.043	ELETPLNQTDNTV	PTPRM_HUMAN Receptor-type tyrosine-protein phosphatase mu
P28906	CD34	K.LTQGICLEQN#K.T	194	1.22	2.437	1000	GICLEQNKTSSCA	CD34_HUMAN Hematopoietic progenitor cell antigen CD34
P28907	CD38	K.HPCN#ITEEDYQPLMK.L	100	3.48	2.548	1000	ISKHPCNITEEDY	CD38_HUMAN ADP-ribosyl cyclase 1
P28907	CD38	R.FAEAACDVVHVMLN#GSR.S	209	-0.5	3.196	1000	VVHVMLNGSRSKI	CD38_HUMAN ADP-ribosyl cyclase 1
P29317	EPHA2	R.TSVTVSDLEPHMN#YTFTVEAR.N	407	-0.17	2.518	1000	DLEPHMNYTFTVE	EPHA2_HUMAN Ephrin type-A receptor 2
P29317	EPHA2	R.TASVSIN#QTEPPKVR.L	435	2.61	2.619	1000	TASVSINQTEPPK	EPHA2_HUMAN Ephrin type-A receptor 2
P29320	EPHA3	R.GTN#VTISSLKPDTIYVFQIR.A	493	-0.41	2.698	1000	LRARGTNVTISSL	EPHA3_HUMAN Ephrin type-A receptor 3
P29322-2	EPHA8	R.AAVVN#ITTNQAGR.R	432	-0.13	3.906	59.298	RRAAVVNITTNQA	EPHA8_HUMAN Isoform 2 of Ephrin type-A receptor 8
P29323	EPHB2	K.AGFEAVEN#GTVCR.G	265	3.58	2.593	1000	GFEAVENGTVCRG	EPHB2_HUMAN Ephrin type-B receptor 2
P29323	EPHB2	K.ELSEYN#ATAIK.S	482	3.91	2.291	1000	KELSEYNATAIKS	EPHB2_HUMAN Ephrin type-B receptor 2
P29376	LTK	R.HLN#CSHCPLR.D	380	-0.06	2.232	1000	EIRRHLNCSHCPL	LTK_HUMAN Leukocyte tyrosine kinase receptor
P30459	HLA-A	R.GYYN#QSEAGSHTIQMMYGCDVGPDGR.L	110	1.9	2.477	1000	TLRGYYNQSEAGS	1A74_HUMAN HLA class I histocompatibility antigen, A-74 alpha chain
P30511	HLA-F	R.YN#QSEAGSHTLQGMNGCDMGPDGR.L	107	2.64	5.402	148.282	NLLRRYNQSEAGS	HLAF_HUMAN HLA class I histocompatibility antigen, alpha chain F
P30533	LRPAP1	R.VSHQGYSTEAEFEEPRVIDLWDLAQSAN#LTDK.E	268	-0.06	3.845	1000	DLAQSANLTDKEL	AMRP_HUMAN Alpha-2-macroglobulin receptor-associated protein
P30542	ADORA1	R.AWAAN#GSMGEPVIK.C	159	-3.13	3.613	1000	ERAWAANGSMGEP	AA1R_HUMAN Adenosine receptor A1
P30556	AGTR1	-.MILN#SSTEDGIK.R	4	-0.51	3.21	1000	XXXMILNSSTEDG	AGTR1_HUMAN Type-1 angiotensin II receptor
P30825	SLC7A1	K.NWQLTEEDFGN#TSGR.L	226	0.18	4.544	166.39	TEEDFGNTSGRLC	CTR1_HUMAN High affinity cationic amino acid transporter 1
P30825	SLC7A1	R.LCLNN#DTK.E	235	1.86	2.691	0	GRLCLNNDTKEGK	CTR1_HUMAN High affinity cationic amino acid transporter 1
P31641	SLC6A6	K.ELPWAHCN#HSWNTPHCMEDTMR.K	163	-0.49	3.872	31.275	LPWAHCNHSWNTP	SC6A6_HUMAN Sodium- and chloride-dependent taurine transporter
P31943	HNRNPH1	R.DLN#YCFSGMSDHR.Y	265	0.28	2.327	1000	RFGRDLNYCFSGM	HNRH1_HUMAN Heterogeneous nuclear ribonucleoprotein H
P32004	L1CAM	R.VTMGQNGNLYFANVLTSDN#HSDYICHAHFPGTR.T	203	-1.21	4.136	19.607	NVLTSDNHSDYIC	L1CAM_HUMAN Neural cell adhesion molecule L1
P32004	L1CAM	K.VPGN#QTSTTLK.L	671	1.57	2.523	1000	LGKVPGNQTSTTL	L1CAM_HUMAN Neural cell adhesion molecule L1
P32004	L1CAM	K.GEGN#ETTNMVITWKPLR.W	726	0.44	3.485	28.529	DVKGEGNETTNMV	L1CAM_HUMAN Neural cell adhesion molecule L1
P32004	L1CAM	R.GPWQEQIVSDPFLVVSN#TSTFVPYEIK.V	777	0.82	4.197	1000	PFLVVSNTSTFVP	L1CAM_HUMAN Neural cell adhesion molecule L1
P32004	L1CAM	K.DHVVVPAN#TTSVILSGLRPYSSYHLEVQAFNGR.G	876	0.56	4.08	14.348	HVVVPANTTSVIL	L1CAM_HUMAN Neural cell adhesion molecule L1
P32004	L1CAM	R.GSGPASEFTFSTPEGVPGHPEALHLECQSN#TSLLLR.W	931	2.96	2.948	1000	HLECQSNTSLLLR	L1CAM_HUMAN Neural cell adhesion molecule L1
P32004	L1CAM	R.THN#LTDLSPHLR.Y	979	-5.92	2.668	1000	PELRTHNLTDLSP	L1CAM_HUMAN Neural cell adhesion molecule L1
P32004	L1CAM	K.GGASLSPQYVSYN#QSSYTQWDLQPDTDYEIHLFK.E	1071	-1.1	3.357	1000	PQYVSYNQSSYTQ	L1CAM_HUMAN Neural cell adhesion molecule L1
P32241	VIPR1	K.MWDN#LTCWPATPR.G	69	-0.11	4.709	1000	CSKMWDNLTCWPA	VIPR1_HUMAN Vasoactive intestinal polypeptide receptor 1
P32942	ICAM3	R.TELDMQPQGLGLFVN#TSAPR.Q	206	0.35	3.083	1000	GLGLFVNTSAPRQ	ICAM3_HUMAN Intercellular adhesion molecule 3
P32970	CD70	R.GDTLCTN#LTGTLLPSR.N	170	0.97	2.965	1000	GDTLCTNLTGTLL	CD70_HUMAN CD70 antigen
P33681	CD80	K.EVATLSCGHN#VSVEELAQTR.I	53	-4.23	4.256	1000	TLSCGHNVSVEEL	CD80_HUMAN T-lymphocyte activation antigen CD80
P33908	MAN1A1	R.TCHESYN#RTFMK.L	513	2.26	2.69	1000	TCHESYNRTFMKL	MA1A1_HUMAN Mannosyl-oligosaccharide 1,2-alpha-mannosidase IA
P34059	GALNS	K.TGEAN#LTQIYLQEALDFIKR.Q	204	1.53	3.633	1000	LKTGEANLTQIYL	GALNS_HUMAN N-acetylgalactosamine-6-sulfatase
P34059	GALNS	R.QGIDFCPGQN#VSGVTTHNLEDHTK.L	423	-0.73	4.015	58.551	DFCPGQNVSGVTT	GALNS_HUMAN N-acetylgalactosamine-6-sulfatase
P34820	BMP8B	K.VPSIHLLN#R.T	158	0.51	1.649	1000	PSIHLLNRTLHVS	BMP8B_HUMAN Bone morphogenetic protein 8B
P34998	CRHR1	R.YN#TTNNGYRECLAN#GSWAAR.V	78	0.29	2.952	6.591	FYGVRYNTTNNGY	CRFR1_HUMAN Corticotropin-releasing factor receptor 1
P34998	CRHR1	R.YN#TTNNGYRECLAN#GSWAAR.V	90	0.29	2.952	58.551	YRECLANGSWAAR	CRFR1_HUMAN Corticotropin-releasing factor receptor 1
P35052	GPC1	R.ICPQGYTCCTSEMEENLAN#R.S	79	0.14	3.921	44.278	MEENLANRSHAEL	GPC1_HUMAN Glypican-1
P35052	GPC1	R.SFDDHFQHLLN#DSER.T	116	0.04	3.287	1000	HFQHLLNDSERTL	GPC1_HUMAN Glypican-1
P35232	PHB	R.SRN#ITYLPAGQSVLLQLPQ.-	256	0.51	2.483	1000	QLSRSRNITYLPA	PHB_HUMAN Prohibitin
P35354	PTGS2	R.TGFYGEN#CSTPEFLTR.I	53	-0.41	4.006	1000	TGFYGENCSTPEF	PGH2_HUMAN Prostaglandin G/H synthase 2
P35354	PTGS2	K.SWEAFSN#LSYYTR.A	130	-0.84	3.926	1000	SWEAFSNLSYYTR	PGH2_HUMAN Prostaglandin G/H synthase 2
P35475	IDUA	R.FQVN#NTRPPHVQLLR.K	372	1.46	1.762	5.085	TARFQVNNTRPPH	IDUA_HUMAN Alpha-L-iduronidase
P35555	FBN1	R.VLPVN#VTDYCQLVR.Y	448	-0.32	3.538	1000	PRVLPVNVTDYCQ	FBN1_HUMAN Fibrillin-1
P35555	FBN1	K.CRCDSGFALDSEERN#CTDIDECR.I	1067	-1.02	1.56	1000	LDSEERNCTDIDE	FBN1_HUMAN Fibrillin-1
P35555	FBN1	K.CTDLDECSN#GTHMCSQHADCK.N	1369	0.14	1.113	1000	DLDECSNGTHMCS	FBN1_HUMAN Fibrillin-1
P35555	FBN1	K.AWGTPCEMCPAVN#TSEYK.I	1581	-2.03	3.681	1000	EMCPAVNTSEYKI	FBN1_HUMAN Fibrillin-1
P35555	FBN1	R.NYYADN#QTCDGELLFN#MTK.K	1703	-0.83	5.342	37.54	RNYYADNQTCDGE	FBN1_HUMAN Fibrillin-1
P35555	FBN1	R.NYYADN#QTCDGELLFN#MTK.K	1713	-0.83	5.342	160.027	DGELLFNMTKKMC	FBN1_HUMAN Fibrillin-1
P35555	FBN1	K.TAIFAFN#ISHVSNK.V	2767	-0.8	3.708	87.265	TAIFAFNISHVSN	FBN1_HUMAN Fibrillin-1
P35556	FBN2	R.TGGN#CTDIDECADPINCVNGLCVNTPGR.Y	1529	-0.13	4.313	57.347	LDRTGGNCTDIDE	FBN2_HUMAN Fibrillin-2
P35556	FBN2	R.SYN#GTTCENELPFN#VTK.R	1745	0.18	5.274	45.026	FCYRSYNGTTCEN	FBN2_HUMAN Fibrillin-2
P35556	FBN2	R.SYN#GTTCENELPFN#VTK.R	1756	0.18	5.274	51.004	ENELPFNVTKRMC	FBN2_HUMAN Fibrillin-2
P35556	FBN2	K.ASQDQTM*CMDVDECERHPCGN#GTCK.N	1945	-0.75	1.359	1000	ERHPCGNGTCKNT	FBN2_HUMAN Fibrillin-2
P35556	FBN2	K.FN#LSHLGSK.E	2808	0.47	2.075	1000	PVNMKFNLSHLGS	FBN2_HUMAN Fibrillin-2
P35613	BSG	K.ILLTCSLN#DSATEVTGHR.W	160	-0.03	1.943	1000	LLTCSLNDSATEV	BASI_HUMAN Basigin
P35613	BSG	K.ITDSEDKALMN#GSESR.F	268	1.94	3.3	1000	EDKALMNGSESRF	BASI_HUMAN Basigin
P35613	BSG	R.SELHIENLNMEADPGQYRCN#GTSSK.G	302	0.47	4.142	49.59	PGQYRCNGTSSKG	BASI_HUMAN Basigin
P35916	FLT4	K.VLLLHEVHAN#DTGSYVCYYK.Y	104	-2.02	3.374	1000	LHEVHANDTGSYV	VGFR3_HUMAN Vascular endothelial growth factor receptor 3
P35916	FLT4	R.SQQTHTELSSILTIHN#VSQHDLGSYVCK.A	299	-0.69	4.095	1000	SILTIHNVSQHDL	VGFR3_HUMAN Vascular endothelial growth factor receptor 3
P35916	FLT4	R.AVTTQDAVNPIESLDTWTEFVEGKN#K.T	515	0.25	3.675	80.318	EFVEGKNKTVSKL	VGFR3_HUMAN Vascular endothelial growth factor receptor 3
P35916	FLT4	K.LVIQNAN#VSAMYK.C	527	0.09	3.534	17.009	LVIQNANVSAMYK	VGFR3_HUMAN Vascular endothelial growth factor receptor 3
P35916	FLT4	R.LN#LSTLHDAHGNPLLLDCK.N	594	-2.61	5.136	101.329	LRWYRLNLSTLHD	VGFR3_HUMAN Vascular endothelial growth factor receptor 3
P36941	LTBR	K.AGHFQN#TSSPSAR.C	177	0.24	2.882	1000	KAGHFQNTSSPSA	TNR3_HUMAN Tumor necrosis factor receptor superfamily member 3
P36955	SERPINF1	K.VTQN#LTLIEESLTSEFIHDIDRELK.T	285	1.59	4.396	1000	PLKVTQNLTLIEE	PEDF_HUMAN Pigment epithelium-derived factor
P37173	TGFBR2	K.NDEN#ITLETVCHDPK.L	94	-2.96	2.03	0	WRKNDENITLETV	TGFR2_HUMAN TGF-beta receptor type-2
P38398	BRCA1	K.TPEMINQGTN#QTEQNGQVMNITNSGHENK.T	537	5.22	5.946	16.964	MINQGTNQTEQNG	BRCA1_HUMAN Breast cancer type 1 susceptibility protein
P38435	GGCX	K.VEN#GSETGPLPPELQPLLEGEVK.G	627	-0.23	4.5	1000	LKEKVENGSETGP	VKGC_HUMAN Vitamin K-dependent gamma-carboxylase
P38571	LIPA	K.YDLPASINFILN#K.T	161	1.32	3.051	59.298	SINFILNKTGQEQ	LICH_HUMAN Lysosomal acid lipase/cholesteryl ester hydrolase
P38571	LIPA	K.NYFHYN#QSYPPTYNVK.D	321	-0.8	4.341	76.733	KNYFHYNQSYPPT	LICH_HUMAN Lysosomal acid lipase/cholesteryl ester hydrolase
P39060	COL18A1	R.FGVN#SSDVPGPAGLPGVPGR.E	926	0.17	1.596	1000	PGRFGVNSSDVPG	COIA1_HUMAN Collagen alpha-1(XVIII) chain
P40189	IL6ST	K.N#LSCIVNEGK.K	131	0.31	2.917	76.287	PPEKPKNLSCIVN	IL6RB_HUMAN Interleukin-6 receptor subunit beta
P40189	IL6ST	R.CEWDGGRETHLETN#FTLK.S	157	-0.32	2.133	1000	ETHLETNFTLKSE	IL6RB_HUMAN Interleukin-6 receptor subunit beta
P40189	IL6ST	K.VKPNPPHN#LSVINSEELSSILK.L	227	3.09	4.661	44.278	KPNPPHNLSVINS	IL6RB_HUMAN Interleukin-6 receptor subunit beta
P40189	IL6ST	K.SHLQN#YTVN#ATK.L	379	1.05	3.217	1000	WKSHLQNYTVNAT	IL6RB_HUMAN Interleukin-6 receptor subunit beta
P40189	IL6ST	K.SHLQN#YTVN#ATK.L	383	1.05	3.217	1000	LQNYTVNATKLTV	IL6RB_HUMAN Interleukin-6 receptor subunit beta
P40189	IL6ST	K.LTVN#LTNDR.Y	390	0.62	2.556	37.54	ATKLTVNLTNDRY	IL6RB_HUMAN Interleukin-6 receptor subunit beta
P40189	IL6ST	R.N#YTIFYR.T	553	-0.1	1.784	1000	QNGFIRNYTIFYR	IL6RB_HUMAN Interleukin-6 receptor subunit beta
P41221	WNT5A	R.WN#CSTVDN#TSVFGR.V	114	-0.26	3.854	1000	FRHRRWNCSTVDN	WNT5A_HUMAN Protein Wnt-5a
P41221	WNT5A	R.WN#CSTVDN#TSVFGR.V	120	-0.26	3.854	1000	NCSTVDNTSVFGR	WNT5A_HUMAN Protein Wnt-5a
P41271	NBL1	K.N#ITQIVGHSGCEAK.S	39	2.2	3.646	1000	AWCEAKNITQIVG	NBL1_HUMAN Neuroblastoma suppressor of tumorigenicity 1
P41586-5	ADCYAP1R1	R.ANELMGFN#DSSPDMGVVSR.N	48	0.42	5.177	112.015	NELMGFNDSSPDM	PACR_HUMAN Isoform VS of Pituitary adenylate cyclase-activating polypeptide type I receptor
P42166	TMPO	K.SELVANN#VTLPAGEQRK.D	24	2.34	3.875	24.437	SELVANNVTLPAG	LAP2A_HUMAN Lamina-associated polypeptide 2, isoform alpha
P42702	LIFR	K.CVTNNLQVWN#CSWK.A	64	-1.32	3.956	65.44	NNLQVWNCSWKAP	LIFR_HUMAN Leukemia inhibitory factor receptor
P42702	LIFR	K.LVTHN#TTLNGK.D	191	0.26	2.517	44.278	VKLVTHNTTLNGK	LIFR_HUMAN Leukemia inhibitory factor receptor
P42702	LIFR	R.SQSTILVN#ITEK.V	426	0.36	2.731	1000	QSTILVNITEKVY	LIFR_HUMAN Leukemia inhibitory factor receptor
P42702	LIFR	K.GVEN#SSYLVALDK.L	489	0.16	4.08	1000	TIKGVENSSYLVA	LIFR_HUMAN Leukemia inhibitory factor receptor
P42702	LIFR	K.ILSYN#VSCSSDEETQSLSEIPDPQHK.A	572	0.47	2.735	1000	GKILSYNVSCSSD	LIFR_HUMAN Leukemia inhibitory factor receptor
P42702	LIFR	K.GILLTWHYDPN#MTCDYVIK.W	652	-1.35	3.832	1000	TWHYDPNMTCDYV	LIFR_HUMAN Leukemia inhibitory factor receptor
P42702	LIFR	K.N#ITDISQK.T	787	3.18	2.065	1000	SDIKVKNITDISQ	LIFR_HUMAN Leukemia inhibitory factor receptor
P42704	LRPPRC	K.HSLN#SSSASTTEPDFQK.D	1024	1.52	4.617	1000	DEKHSLNSSSAST	LPPRC_HUMAN Leucine-rich PPR motif-containing protein, mitochondrial
P42785	PRCP	K.N#YSVLYFQQK.V	47	-0.24	1.916	1000	LPAVAKNYSVLYF	PCP_HUMAN Lysosomal Pro-X carboxypeptidase
P42785	PRCP	K.NPN#VSDSLLLQNIFQALNVYYN#YSGQVK.C	317	0.01	6.904	0	QYLKNPNVSDSLL	PCP_HUMAN Lysosomal Pro-X carboxypeptidase
P42785	PRCP	K.NPN#VSDSLLLQNIFQALNVYYN#YSGQVK.C	336	0.01	6.904	67.841	ALNVYYNYSGQVK	PCP_HUMAN Lysosomal Pro-X carboxypeptidase
P42785	PRCP	K.N#ISSHTNIVFSNGELDPWSGGGVTK.D	415	-2.23	3.374	30.835	TMYGGKNISSHTN	PCP_HUMAN Lysosomal Pro-X carboxypeptidase
P42892	ECE1	K.HLLEN#STASVSEAERK.A	166	4.65	2.989	1000	IKHLLENSTASVS	ECE1_HUMAN Endothelin-converting enzyme 1
P42892	ECE1	R.LGGWN#ITGPWAK.D	210	-0.31	4.049	1000	ERLGGWNITGPWA	ECE1_HUMAN Endothelin-converting enzyme 1
P42892	ECE1	K.NSN#SNVIQVDQSGLGLPSRDYYLN#K.T	270	-0.17	3.071	80.507	SRDYYLNKTENEK	ECE1_HUMAN Endothelin-converting enzyme 1
P42892	ECE1	K.LLGGGDEEAIRPQM*QQILDFETALAN#ITIPQEK.R	316	0.84	4.233	1000	FETALANITIPQE	ECE1_HUMAN Endothelin-converting enzyme 1
P42892	ECE1	K.EYLEQISTLIN#TTDR.C	383	0.53	2.719	1000	QISTLINTTDRCL	ECE1_HUMAN Endothelin-converting enzyme 1
P42892	ECE1	R.FFN#FSWR.V	539	-0.54	2.05	1000	NAMRFFNFSWRVT	ECE1_HUMAN Endothelin-converting enzyme 1
P42892	ECE1	K.RQTECMVEQYSN#YSVNGEPVNGR.H	651	0.84	4.192	76.733	MVEQYSNYSVNGE	ECE1_HUMAN Endothelin-converting enzyme 1
P43003	SLC1A3	R.SFKVPIQAN#ETLVGAVIN#NVSEAM*ETLTR.I	206	1.72	5.205	50.194	KVPIQANETLVGA	EAA1_HUMAN Excitatory amino acid transporter 1
P43007	SLC1A4	R.TYATDYKVVTQN#SSSGN#VTHEK.I	201	3.04	3.861	1000	YKVVTQNSSSGNV	SATT_HUMAN Neutral amino acid transporter A
P43007	SLC1A4	R.TYATDYKVVTQN#SSSGN#VTHEK.I	206	3.04	3.861	1000	QNSSSGNVTHEKI	SATT_HUMAN Neutral amino acid transporter A
P43121	MCAM	K.CGLSQSQGN#LSHVDWFSVHK.E	56	0.77	4.517	1000	LSQSQGNLSHVDW	MUC18_HUMAN Cell surface glycoprotein MUC18
P43121	MCAM	R.CVASVPSIPGLN#R.T	418	0.84	2.375	1000	PSIPGLNRTQLVN	MUC18_HUMAN Cell surface glycoprotein MUC18
P43121	MCAM	K.ENMVLN#LSCEASGHPRPTISWNVN#GTASEQDQDPQR.V	449	-0.34	3.927	16.725	KENMVLNLSCEAS	MUC18_HUMAN Cell surface glycoprotein MUC18
P43121	MCAM	K.ENMVLNLSCEASGHPRPTISWN#VN#GTASEQDQDPQR.V	467	0.2	3.556	26.462	TISWNVNGTASEQ	MUC18_HUMAN Cell surface glycoprotein MUC18
P43251	BTD	K.DVQIIVFPEDGIHGFN#FTR.T	119	-0.26	2.404	1000	DGIHGFNFTRTSI	BTD_HUMAN Biotinidase
P43251	BTD	R.FN#DTEVLQR.L	150	2.73	2.671	1000	LEPHRFNDTEVLQ	BTD_HUMAN Biotinidase
P43251	BTD	R.YQFNTNVVFSNN#GTLVDR.Y	203	-0.68	4.865	24.437	NVVFSNNGTLVDR	BTD_HUMAN Biotinidase
P43251	BTD	K.NPVGLIGAEN#ATGETDPSHSK.F	349	2.37	5.703	150.768	GLIGAENATGETD	BTD_HUMAN Biotinidase
P43251	BTD	K.WNVNAPPTFHSEMMYDN#FTLVPVWGK.E	402	1.58	3.185	58.132	SEMMYDNFTLVPV	BTD_HUMAN Biotinidase
P43307	SSR1	R.YPQDYQFYIQN#FTALPLNTVVPPQR.Q	136	0.22	3.371	67.169	YQFYIQNFTALPL	SSRA_HUMAN Translocon-associated protein subunit alpha
P43307	SSR1	K.DLNGNVFQDAVFN#QTVTVIER.E	191	-5.84	3.437	99.228	FQDAVFNQTVTVI	SSRA_HUMAN Translocon-associated protein subunit alpha
P43308	SSR2	R.IAPASN#VSHTVVLRPLK.A	88	0.77	1.344	1000	RIAPASNVSHTVV	SSRB_HUMAN Translocon-associated protein subunit beta
P45877	PPIC	K.HYGIGWVSMANAGPDTN#GSQFFITLTKPTWLDGK.H	142	-1.9	4.28	5.31	NAGPDTNGSQFFI	PPIC_HUMAN Peptidyl-prolyl cis-trans isomerase C
P45877	PPIC	K.VIDGMTVVHSIELQATDGHDRPLTN#CSIIN#SGK.I	190	0.77	3.216	1000	HDRPLTNCSIINS	PPIC_HUMAN Peptidyl-prolyl cis-trans isomerase C
P46531	NOTCH1	K.CEAAN#GTEACVCGGAFVGPR.C	41	1.37	1.877	1000	GKCEAANGTEACV	NOTC1_HUMAN Neurogenic locus notch homolog protein 1
P46531	NOTCH1	K.CFNN#GTCVDQVGGYSCTCPPGFVGER.C	1241	1.41	4.729	12.218	SPKCFNNGTCVDQ	NOTC1_HUMAN Neurogenic locus notch homolog protein 1
P46531	NOTCH1	K.N#CTQSLQCWK.Y	1489	0.42	3.136	1000	FNDPWKNCTQSLQ	NOTC1_HUMAN Neurogenic locus notch homolog protein 1
P46977	STT3A	K.VM*SWWDYGYQITAM*AN#R.T	537	0.5	1.683	1000	QITAMANRTILVD	STT3A_HUMAN Dolichyl-diphosphooligosaccharide--protein glycosyltransferase subunit STT3A
P46977	STT3A	R.TILVDN#NTWN#NTHISR.V	544	-0.12	4.823	9.34	RTILVDNNTWNNT	STT3A_HUMAN Dolichyl-diphosphooligosaccharide--protein glycosyltransferase subunit STT3A
P46977	STT3A	R.TILVDNNTWN#NTHISR.V	548	-0.02	4.788	24.437	VDNNTWNNTHISR	STT3A_HUMAN Dolichyl-diphosphooligosaccharide--protein glycosyltransferase subunit STT3A
P47972	NPTX2	K.SLLHN#ETSAHR.Q	189	1.33	3.168	1000	EKSLLHNETSAHR	NPTX2_HUMAN Neuronal pentraxin-2
P48066	SLC6A11	K.LN#VSN#YSHVSLQN#ATSPVMEFWEHR.V	187	3.04	3.016	1000	VEFQKLNVSNYSH	S6A11_HUMAN Sodium- and chloride-dependent GABA transporter 3
P48066	SLC6A11	K.LN#VSN#YSHVSLQN#ATSPVMEFWEHR.V	190	3.04	3.016	1000	QKLNVSNYSHVSL	S6A11_HUMAN Sodium- and chloride-dependent GABA transporter 3
P48066	SLC6A11	K.LN#VSN#YSHVSLQN#ATSPVMEFWEHR.V	198	3.04	3.016	1000	SHVSLQNATSPVM	S6A11_HUMAN Sodium- and chloride-dependent GABA transporter 3
P48167	GLRB	R.VPAN#STSNILNR.L	54	1.61	2.793	31.275	LARVPANSTSNIL	GLRB_HUMAN Glycine receptor subunit beta
P48307	TFPI2	K.YFFN#LSSMTCEK.F	116	0.56	2.344	1000	TEKYFFNLSSMTC	TFPI2_HUMAN Tissue factor pathway inhibitor 2
P48357	LEPR	K.N#TSNSNGHYETAVEPK.F	56	-3.36	2.123	17.009	PAGLSKNTSNSNG	LEPR_HUMAN Leptin receptor
P48357	LEPR	K.FN#SSGTHFSN#LSK.T	73	1.37	2.752	1000	AVEPKFNSSGTHF	LEPR_HUMAN Leptin receptor
P48357	LEPR	K.FN#SSGTHFSN#LSK.T	81	1.37	2.752	1000	SGTHFSNLSKTTF	LEPR_HUMAN Leptin receptor
P48357	LEPR	R.SEQDRN#CSLCADNIEGK.T	98	-0.82	3.225	78.156	RSEQDRNCSLCAD	LEPR_HUMAN Leptin receptor
P48357	LEPR	K.ILTSVGSN#VSFHCIYK.K	347	-0.5	4.456	1000	LTSVGSNVSFHCI	LEPR_HUMAN Leptin receptor
P48357	LEPR	K.VTFFNLN#ETKPR.G	397	0.38	2.466	17.009	VTFFNLNETKPRG	LEPR_HUMAN Leptin receptor
P48357	LEPR	K.N#VTLLWKPLMKN#DSLCSVQR.Y	659	0.81	3.442	1000	TMKKEKNVTLLWK	LEPR_HUMAN Leptin receptor
P48357	LEPR	K.N#VTLLWKPLMKN#DSLCSVQR.Y	670	0.81	3.442	1000	WKPLMKNDSLCSV	LEPR_HUMAN Leptin receptor
P48357	LEPR	R.YVINHHTSCN#GTWSEDVGN#HTK.F	688	-0.07	3.132	4.757	NHHTSCNGTWSED	LEPR_HUMAN Leptin receptor
P48357	LEPR	R.YVINHHTSCN#GTWSEDVGN#HTK.F	697	-0.07	3.132	49.773	WSEDVGNHTKFTF	LEPR_HUMAN Leptin receptor
P48431	SOX2	R.LHMSQHYQSGPVPGTAIN#GTLPLSHM.-	309	0.17	2.96	1000	VPGTAINGTLPLS	SOX2_HUMAN Transcription factor SOX-2
P48509	CD151	R.YHQPGHEAVTSAVDQLQQEFHCCGSN#N#SQDWR.D	159	1.9	4.83	1000	FHCCGSNNSQDWR	CD151_HUMAN CD151 antigen
P48547	KCNC1	R.FNPIVN#KTEIENVR.N	220	-0.42	2.31	42.869	RFNPIVNKTEIEN	KCNC1_HUMAN Potassium voltage-gated channel subfamily C member 1
P48551	IFNAR2	K.N#HSIVPTHYTLLYTIMSKPEDLK.V	58	0.06	4.687	1000	LSWELKNHSIVPT	INAR2_HUMAN Interferon alpha/beta receptor 2
P48551	IFNAR2	K.GNMSGN#FTYIIDK.L	192	-0.89	2.791	65.089	KGNMSGNFTYIID	INAR2_HUMAN Interferon alpha/beta receptor 2
P48723	HSPA13	K.N#GMVEFSVTSN#ETITVSPEYVGSR.L	137	7.28	3.738	1000	EFSVTSNETITVS	HSP13_HUMAN Heat shock 70 kDa protein 13
P48723	HSPA13	K.QRN#STIEAANLAGLK.I	184	5.54	3.302	123.69	FDLKQRNSTIEAA	HSP13_HUMAN Heat shock 70 kDa protein 13
P48960	CD97	R.WCPQN#SSCVN#ATACR.C	33	0.35	2.061	1000	ARWCPQNSSCVNA	CD97_HUMAN CD97 antigen
P48960	CD97	R.WCPQN#SSCVN#ATACR.C	38	0.35	2.061	1000	QNSSCVNATACRC	CD97_HUMAN CD97 antigen
P48960	CD97	K.TFKN#ESENTCQDVDECQQNPR.L	108	-0.65	5.629	48.315	GAKTFKNESENTC	CD97_HUMAN CD97 antigen
P48960	CD97	K.N#VTMGQSSAR.M	371	1.44	2.16	1000	QERGDKNVTMGQS	CD97_HUMAN CD97 antigen
P48960	CD97	R.LSAVNSIFLSHN#NTK.E	453	-0.02	4.263	24.437	SIFLSHNNTKELN	CD97_HUMAN CD97 antigen
P49281	SLC11A2	K.TNEQVVEVCTN#TSSPHAGLFPK.D	336	-0.1	2.619	80.165	VVEVCTNTSSPHA	NRAM2_HUMAN Natural resistance-associated macrophage protein 2
P49588	AARS	R.RPIMSN#HTATHILNFALR.S	604	-2.15	3.379	88.819	RRPIMSNHTATHI	SYAC_HUMAN Alanine--tRNA ligase, cytoplasmic
P49641	MAN2A2	R.RAN#LTSMLIQR.V	305	-0.12	2.973	1000	YLLRRANLTSMLI	MA2A2_HUMAN Alpha-mannosidase 2x
P49641	MAN2A2	K.NLGFN#CTTSQGK.V	1093	0.88	2.337	65.089	AKNLGFNCTTSQG	MA2A2_HUMAN Alpha-mannosidase 2x
P49746	THBS3	R.CGPCPPGLQGN#GTHCSDINECAHADPCFPGSSCINTMPGFHCEACPR.G	310	0.43	2.438	11.105	PPGLQGNGTHCSD	TSP3_HUMAN Thrombospondin-3
P49767	VEGFC	R.RSLPATLPQCQAAN#K.T	240	-4.36	3.526	1000	PQCQAANKTCPTN	VEGFC_HUMAN Vascular endothelial growth factor C
P49790	NUP153	R.SHLN#FSMLESPALHCQPSTSSAFPIGSSGFSLVK.E	137	-0.37	3.998	1000	LHRSHLNFSMLES	NU153_HUMAN Nuclear pore complex protein Nup153
P49908	SEPP1	K.VSEHIPVYQQEEN#QTDVWTLLNGSK.D	119	1.29	3.666	157.579	VYQQEENQTDVWT	SEPP1_HUMAN Selenoprotein P
P49908	SEPP1	K.KCGN#CSLTTLKDEDFCK.R	174	2.5	2.111	1000	CEKKCGNCSLTTL	SEPP1_HUMAN Selenoprotein P
P49961	ENTPD1	K.WPAEKEN#DTGVVHQVEECR.V	73	2.68	2.677	1000	WPAEKENDTGVVH	ENTP1_HUMAN Ectonucleoside triphosphate diphosphohydrolase 1
P49961	ENTPD1	K.VVN#VSDLYK.T	292	0.86	1.276	1000	GYKKVVNVSDLYK	ENTP1_HUMAN Ectonucleoside triphosphate diphosphohydrolase 1
P50402	EMD	R.RLSPPSSSAASSYSFSDLN#STRGDADMYDLPK.K	65	0.37	3.236	1000	YSFSDLNSTRGDA	EMD_HUMAN Emerin
P50443	SLC26A2	K.AGYDNAHSAPSLGMVSN#GSTLLN#HTSDR.I	199	-2.33	3.377	89.992	SLGMVSNGSTLLN	S26A2_HUMAN Sulfate transporter
P50443	SLC26A2	K.AGYDNAHSAPSLGMVSN#GSTLLN#HTSDR.I	205	-2.33	3.377	83.723	NGSTLLNHTSDRI	S26A2_HUMAN Sulfate transporter
P50443	SLC26A2	K.LHENYN#SSIAGHIPTGFMPPK.V	357	0.55	5.017	48.874	KLHENYNSSIAGH	S26A2_HUMAN Sulfate transporter
P50454	SERPINH1	R.SLSN#STARN#VTWK.L	120	0.39	3.054	1000	LLRSLSNSTARNV	SERPH_HUMAN Serpin H1
P50454	SERPINH1	R.SLSN#STARN#VTWK.L	125	0.39	3.054	1000	SNSTARNVTWKLG	SERPH_HUMAN Serpin H1
P50895	BCAM	K.VLSLPLN#SSAVVN#CSVHGLPTPALR.W	377	0.06	2.224	1000	VLSLPLNSSAVVN	BCAM_HUMAN Basal cell adhesion molecule
P50895	BCAM	K.VLSLPLN#SSAVVN#CSVHGLPTPALR.W	383	0.06	2.224	1000	NSSAVVNCSVHGL	BCAM_HUMAN Basal cell adhesion molecule
P50895	BCAM	K.DSTPLGDGPMLSLSSITFDSN#GTYVCEASLPTVPVLSR.T	419	-0.05	2.643	1000	SITFDSNGTYVCE	BCAM_HUMAN Basal cell adhesion molecule
P50897	PPT1	K.EDVYRN#HSIFLADINQER.G	197	0.66	5.179	190.729	KEDVYRNHSIFLA	PPT1_HUMAN Palmitoyl-protein thioesterase 1
P50897	PPT1	K.FLN#DSIVDPVDSEWFGFYR.S	232	0.55	2.977	1000	VMVKFLNDSIVDP	PPT1_HUMAN Palmitoyl-protein thioesterase 1
P51511	MMP15	R.KWNNHHLTFSIQN#YTEK.L	150	-0.22	4.964	174.154	LTFSIQNYTEKLG	MMP15_HUMAN Matrix metalloproteinase-15
P51512	MMP16	R.SAETMQSALAAMQQFYGIN#MTGKVDR.N	83	-0.19	4.148	1000	QQFYGINMTGKVD	MMP16_HUMAN Matrix metalloproteinase-16
P51654	GPC3	K.N#YTN#AMFK.N	124	1.77	1.708	1000	VVRHAKNYTNAMF	GPC3_HUMAN Glypican-3
P51654	GPC3	K.SFISFYSALPGYICSHSPVAEN#DTLCWNGQELVER.Y	418	1.3	4.581	16.964	HSPVAENDTLCWN	GPC3_HUMAN Glypican-3
P51688	SGSH	R.NALLLLADDGGFESGAYN#NSAIATPHLDALAR.R	41	0.3	6.417	6.591	FESGAYNNSAIAT	SPHM_HUMAN N-sulphoglucosamine sulphohydrolase
P51688	SGSH	R.DAGVLN#DTLVIFTSDN#GIPFPSGR.T	264	0.75	4.666	1000	RDAGVLNDTLVIF	SPHM_HUMAN N-sulphoglucosamine sulphohydrolase
P51688	SGSH	K.M*PFPIDQDFYVSPTFQDLLN#RTTAGQPTGWYK.D	413	-0.7	3.845	1000	TFQDLLNRTTAGQ	SPHM_HUMAN N-sulphoglucosamine sulphohydrolase
P51689	ARSD	R.ALQWNAGSGGLPEN#ETTFAR.I	128	0.9	4.044	65.263	SGGLPENETTFAR	ARSD_HUMAN Arylsulfatase D
P51690	ARSE	R.VLQWTGASGGLPTN#ETTFAK.I	125	-0.11	1.905	1000	SGGLPTNETTFAK	ARSE_HUMAN Arylsulfatase E
P51788	CLCN2	K.ETLVTLFDN#R.T	403	-0.17	2.996	1000	LVTLFDNRTWVRQ	CLCN2_HUMAN Chloride channel protein 2
P51790	CLCN3	K.ELFTDCGPLESSSLCDYRN#DMN#ASK.I	479	-0.02	2.715	1000	DYRNDMNASKIVD	CLCN3_HUMAN H(+)/Cl(-) exchange transporter 3
P51795	CLCN5	K.LCDYENRFN#TSK.G	408	2.31	3.435	24.243	DYENRFNTSKGGE	CLCN5_HUMAN H(+)/Cl(-) exchange transporter 5
P51805	PLXNA3	K.LAPN#LTELR.A	59	-0.1	1.958	1000	VFKLAPNLTELRA	PLXA3_HUMAN Plexin-A3
P51805	PLXNA3	R.AN#ISSPGLIYTYTQDPTVTR.L	1009	1.29	3.497	1000	LAIDRANISSPGL	PLXA3_HUMAN Plexin-A3
P51805	PLXNA3	K.YRGIETTNTCQVIN#DTAMLCK.A	1073	1.24	5.506	104.477	NTCQVINDTAMLC	PLXA3_HUMAN Plexin-A3
P51884	LUM	K.LHINHNN#LTESVGPLPK.S	127	0.65	4.266	30.835	LHINHNNLTESVG	LUM_HUMAN Lumican
P51884	LUM	K.LGSFEGLVN#LTFIHLQHNR.L	160	0.35	3.821	17.739	SFEGLVNLTFIHL	LUM_HUMAN Lumican
P52569	SLC7A2	K.ISEEFLKN#ISASAR.E	227	0.26	2.547	1000	SEEFLKNISASAR	CTR2_HUMAN Low affinity cationic amino acid transporter 2
P52799	EFNB2	K.SIVLEPIYWN#SSNSK.F	36	6.28	2.906	5.085	LEPIYWNSSNSKF	EFNB2_HUMAN Ephrin-B2
P52803	EFNA5	R.YAVYWN#SSNPR.F	37	0.78	3.1	53.534	RYAVYWNSSNPRF	EFNA5_HUMAN Ephrin-A5
P52803	EFNA5	K.VFVRPTN#SCMK.T	162	0.21	1.62	1000	VFVRPTNSCMKTI	EFNA5_HUMAN Ephrin-A5
P52848	NDST1	K.GVLPGEDWTVFQSN#HSTYEPVLLAK.T	231	0.42	2.804	1000	WTVFQSNHSTYEP	NDST1_HUMAN Bifunctional heparan sulfate N-deacetylase/N-sulfotransferase 1
P52848	NDST1	R.AHIPN#FTFNLGYSGK.F	351	-1.78	3.464	84.609	LRAHIPNFTFNLG	NDST1_HUMAN Bifunctional heparan sulfate N-deacetylase/N-sulfotransferase 1
P52849	NDST2	R.AHGDPVALN#YTFYQVISASSQTPLALR.S	726	-2.28	5.078	1000	GDPVALNYTFYQV	NDST2_HUMAN Bifunctional heparan sulfate N-deacetylase/N-sulfotransferase 2
P52849	NDST2	K.FLGITPFLN#YTR.T	802	0.19	2.948	1000	GITPFLNYTRTLR	NDST2_HUMAN Bifunctional heparan sulfate N-deacetylase/N-sulfotransferase 2
P53396	ACLY	K.TTGIPIHVFGTETHMTAIVGMALGHRPIPNQPPTAAHTANFLLN#ASGSTSTPAPSR.T	440	5.03	5.921	3.322	TANFLLNASGSTS	ACLY_HUMAN ATP-citrate synthase
P53634	CTSC	R.DVN#CSVMGPQEKK.V	53	1.31	3.246	1000	GSQRDVNCSVMGP	CATC_HUMAN Dipeptidyl peptidase 1
P53634	CTSC	K.YKEEGSKVTTYCN#ETMTGWVHDVLGR.N	119	0.82	3.066	1000	KVTTYCNETMTGW	CATC_HUMAN Dipeptidyl peptidase 1
P53634	CTSC	R.ILTN#NSQTPILSPQEVVSCSQYAQGCEGGFPYLIAGK.Y	276	0.05	3.498	0	RIRILTNNSQTPI	CATC_HUMAN Dipeptidyl peptidase 1
P53708	ITGA8	K.IRVN#GTKEPIEFK.S	122	0.12	2.732	1000	NRKIRVNGTKEPI	ITA8_HUMAN Integrin alpha-8
P53708	ITGA8	R.ARPVVTVDAQLLLHPM*IINLEN#K.T	504	-3.13	3.885	34.073	MIINLENKTCQVP	ITA8_HUMAN Integrin alpha-8
P53708	ITGA8	K.LSPINISLN#YSLDESTFK.E	605	0.62	4.776	76.733	PINISLNYSLDES	ITA8_HUMAN Integrin alpha-8
P53708	ITGA8	R.MVVCDLGNPMVSGTN#YSLGLR.F	737	-0.65	4.596	109.529	PMVSGTNYSLGLR	ITA8_HUMAN Integrin alpha-8
P53794	SLC5A3	R.YM*LASPDVTSILLTYN#LSNTNSCNVSPK.K	232	0.58	3.275	15.007	SILLTYNLSNTNS	SC5A3_HUMAN Sodium/myo-inositol cotransporter
P53794	SLC5A3	R.YMLASPDVTSILLTYNLSNTN#SCNVSPKK.E	237	0.59	3.197	0	YNLSNTNSCNVSP	SC5A3_HUMAN Sodium/myo-inositol cotransporter
P53801	PTTG1IP	K.N#VSCLWCNTNK.A	54	-0.5	3.009	115.974	CEECLKNVSCLWC	PTTG_HUMAN Pituitary tumor-transforming gene 1 protein-interacting protein
P54289	CACNA2D1	K.DDLDPEKN#DSEPGSQR.I	136	-2.09	2.732	1000	DLDPEKNDSEPGS	CA2D1_HUMAN Voltage-dependent calcium channel subunit alpha-2/delta-1
P54289	CACNA2D1	K.GFSFAFEQLLNYN#VSR.A	348	0.34	3.862	48.874	EQLLNYNVSRANC	CA2D1_HUMAN Voltage-dependent calcium channel subunit alpha-2/delta-1
P54289	CACNA2D1	K.ISDN#NTEFLLNFNEFIDR.K	675	0.88	5.295	24.437	DLKISDNNTEFLL	CA2D1_HUMAN Voltage-dependent calcium channel subunit alpha-2/delta-1
P54289	CACNA2D1	K.RSLDNDNYVFTAPYFN#K.S	781	0.72	5.442	183.444	FTAPYFNKSGPGA	CA2D1_HUMAN Voltage-dependent calcium channel subunit alpha-2/delta-1
P54289	CACNA2D1	K.IDVNSWIEN#FTK.T	824	0.44	4.704	81.692	VNSWIENFTKTSI	CA2D1_HUMAN Voltage-dependent calcium channel subunit alpha-2/delta-1
P54289	CACNA2D1	R.HLVN#ISVYAFN#K.S	888	0.24	1.58	1000	LMRHLVNISVYAF	CA2D1_HUMAN Voltage-dependent calcium channel subunit alpha-2/delta-1
P54289	CACNA2D1	R.HLVN#ISVYAFN#K.S	895	0.24	1.58	1000	ISVYAFNKSYDYQ	CA2D1_HUMAN Voltage-dependent calcium channel subunit alpha-2/delta-1
P54289	CACNA2D1	K.QSCITEQTQYFFDN#DSK.S	985	1.88	3.247	1000	TQYFFDNDSKSFS	CA2D1_HUMAN Voltage-dependent calcium channel subunit alpha-2/delta-1
P54289	CACNA2D1	K.SFSGVLDCGN#CSR.I	998	0.65	3.93	1000	GVLDCGNCSRIFH	CA2D1_HUMAN Voltage-dependent calcium channel subunit alpha-2/delta-1
P54709	ATP1B3	K.N#LTVCPDGALFEQK.G	124	0.65	1.483	1000	TLEEQKNLTVCPD	AT1B3_HUMAN Sodium/potassium-transporting ATPase subunit beta-3
P54709	ATP1B3	K.LHVGYLQPLVAVQVSFAPN#N#TGK.E	240	0.46	4.823	1000	QVSFAPNNTGKEV	AT1B3_HUMAN Sodium/potassium-transporting ATPase subunit beta-3
P54753	EPHB3	R.GVISNVN#ETSLILEWSEPR.D	351	-0.04	6.164	30.835	GVISNVNETSLIL	EPHB3_HUMAN Ephrin type-B receptor 3
P54753	EPHB3	R.YAAVN#ITTNQAAPSEVPTLR.L	445	0.64	4.019	44.278	PRYAAVNITTNQA	EPHB3_HUMAN Ephrin type-B receptor 3
P54756	EPHA5	R.HLAVFPDTITGADSSQLLEVSGSCVN#HSVTDEPPK.M	264	-2.68	3.083	1000	VSGSCVNHSVTDE	EPHA5_HUMAN Ephrin type-A receptor 5
P54756	EPHA5	K.N#GTCQVCRPGFFK.A	299	-0.51	2.791	1000	AGYEEKNGTCQVC	EPHA5_HUMAN Ephrin type-A receptor 5
P54756	EPHA5	R.QYVSVN#VTTNQAAPSPVTNVK.K	461	0.01	4.439	31.275	RQYVSVNVTTNQA	EPHA5_HUMAN Ephrin type-A receptor 5
P54760	EPHB4	K.CAQLTVN#LTRFPETVPR.E	203	0.08	2.575	1000	CAQLTVNLTRFPE	EPHB4_HUMAN Ephrin type-B receptor 4
P54760	EPHB4	R.SVVSRLN#GSSLHLEWSAPLESGGREDLTYALR.C	335	1.02	3.9	1000	SVVSRLNGSSLHL	EPHB4_HUMAN Ephrin type-B receptor 4
P54762	EPHB1	K.SPFPPQHVSVN#ITTNQAAPSTVPIMHQVSATMR.S	426	-0.43	2.941	15.381	PQHVSVNITTNQA	EPHB1_HUMAN Ephrin type-B receptor 1
P54762	EPHB1	K.EHNEFN#SSMAR.S	480	-0.73	1.595	24.243	KEHNEFNSSMARS	EPHB1_HUMAN Ephrin type-B receptor 1
P54764	EPHA4	R.ADNDAASMPCTRPPSAPLNLISNVN#ETSVNLEWSSPQNTGGR.Q	340	5.29	4.648	7.279	NLISNVNETSVNL	EPHA4_HUMAN Ephrin type-A receptor 4
P54802	NAGLU	R.SVYN#CSGEACR.G	503	-1.5	2.28	1000	LLRSVYNCSGEAC	ANAG_HUMAN Alpha-N-acetylglucosaminidase
P54802	NAGLU	R.RPSLQMN#TSIWYN#RSDVFEAWR.L	526	-0.93	2.83	1000	RPSLQMNTSIWYN	ANAG_HUMAN Alpha-N-acetylglucosaminidase
P54802	NAGLU	R.RPSLQMN#TSIWYN#RSDVFEAWR.L	532	-0.93	2.83	1000	NTSIWYNRSDVFE	ANAG_HUMAN Alpha-N-acetylglucosaminidase
P54803	GALC	R.NPN#ITLIGLPWSFPGWLGK.G	143	-1.28	1.927	0	AKKRNPNITLIGL	GALC_HUMAN Galactocerebrosidase
P54803	GALC	K.CIRPFLPYFN#VSQQFATFVLK.G	403	-0.98	3.405	1000	PFLPYFNVSQQFA	GALC_HUMAN Galactocerebrosidase
P54826	GAS1	R.WRCPSHCISALIQLN#HTR.R	117	-0.55	3.013	1000	SALIQLNHTRRGP	GAS1_HUMAN Growth arrest-specific protein 1
P54826	GAS1	K.AALLN#DCVCDGLERPICESVK.E	220	0.7	2.93	1000	PKAALLNDCVCDG	GAS1_HUMAN Growth arrest-specific protein 1
P54852	EMP3	K.ESLNLWYDCTWNN#DTK.T	47	-0.05	2.836	24.437	YDCTWNNDTKTWA	EMP3_HUMAN Epithelial membrane protein 3
P55011	SLC12A2	R.DATGNVN#DTIVTELTNCTSAACK.L	553	-1.47	4.011	17.009	DATGNVNDTIVTE	S12A2_HUMAN Solute carrier family 12 member 2
P55058	PLTP	R.GKEGHFYYN#ISEVK.V	64	0.35	2.59	1000	EGHFYYNISEVKV	PLTP_HUMAN Phospholipid transfer protein
P55058	PLTP	K.VTELQLTSSELDFQPQQELMLQITN#ASLGLR.F	94	2.1	2.928	1000	LMLQITNASLGLR	PLTP_HUMAN Phospholipid transfer protein
P55058	PLTP	R.IYSN#HSALESLALIPLQAPLK.T	398	0.24	5.909	1000	RFRIYSNHSALES	PLTP_HUMAN Phospholipid transfer protein
P55083	MFAP4	K.RFN#GSVSFFR.G	87	-0.9	3.579	1000	VFQKRFNGSVSFF	MFAP4_HUMAN Microfibril-associated glycoprotein 4
P55268	LAMB2	R.CAPNFWN#LTSGHGCQPCACHPSR.A	1085	-0.14	2.166	19.846	CAPNFWNLTSGHG	LAMB2_HUMAN Laminin subunit beta-2
P55268	LAMB2	R.LALN#LTLR.Q	1308	0.26	2.003	1000	RDRLALNLTLRQL	LAMB2_HUMAN Laminin subunit beta-2
P55268	LAMB2	R.RAN#TSALAVPSPVSNSASAR.H	1348	-0.65	3.61	97.602	EAERRANTSALAV	LAMB2_HUMAN Laminin subunit beta-2
P55289	CDH12	R.ESTAQYN#FSIIASK.V	456	-0.93	2.055	1000	ESTAQYNFSIIAS	CAD12_HUMAN Cadherin-12
P55289	CDH12	R.LSPEAAIKPN#FTVR.D	537	0.06	2.323	1000	EAAIKPNFTVRDF	CAD12_HUMAN Cadherin-12
P55289	CDH12	R.DFRN#NTAGIETRR.N	545	2.11	2.378	24.437	TVRDFRNNTAGIE	CAD12_HUMAN Cadherin-12
P55290	CDH13	K.IN#NTHALVSLLQNLNK.A	638	0.32	4.527	0	WKISKINNTHALV	CAD13_HUMAN Cadherin-13
P55291	CDH15	R.LPELGRN#WSLSQVN#VSHAR.L	531	-0.59	3.007	1000	LPELGRNWSLSQV	CAD15_HUMAN Cadherin-15
P55291	CDH15	R.LPELGRN#WSLSQVN#VSHAR.L	538	-0.59	3.007	1000	WSLSQVNVSHARL	CAD15_HUMAN Cadherin-15
P55291	CDH15	R.EQPLN#VTVCR.C	576	1.83	1.844	1000	QREQPLNVTVCRC	CAD15_HUMAN Cadherin-15
P55899	FCGRT	K.GPYTLQGLLGCELGPDN#TSVPTAK.F	125	0.71	4.005	1000	CELGPDNTSVPTA	FCGRN_HUMAN IgG receptor FcRn large subunit p51
P56159	GFRA1	K.ETN#FSLASGLEAK.D	59	-0.47	2.271	1000	VAGKETNFSLASG	GFRA1_HUMAN GDNF family receptor alpha-1
P56159	GFRA1	K.SN#VSGNTHLCISNGNYEK.E	406	0.59	4.423	22.011	AQKLKSNVSGNTH	GFRA1_HUMAN GDNF family receptor alpha-1
P56199	ITGA1	R.GESLPCVKLDLPVN#TSIPN#VTEVK.E	100	2.09	3.158	1000	KLDLPVNTSIPNV	ITA1_HUMAN Integrin alpha-1
P56199	ITGA1	R.GESLPCVKLDLPVN#TSIPN#VTEVK.E	105	2.09	3.158	1000	VNTSIPNVTEVKE	ITA1_HUMAN Integrin alpha-1
P56199	ITGA1	K.QTQVGIVQYGEN#VTHEFNLNK.Y	217	0.79	2.958	34.089	IVQYGENVTHEFN	ITA1_HUMAN Integrin alpha-1
P56199	ITGA1	K.HFFN#VSDELALVTIVK.T	341	1.08	2.396	1000	TEKHFFNVSDELA	ITA1_HUMAN Integrin alpha-1
P56199	ITGA1	R.N#TTFNVESTKK.N	418	1.42	2.281	34.073	QIIIPRNTTFNVE	ITA1_HUMAN Integrin alpha-1
P56199	ITGA1	R.YN#HTGQVIIYR.M	460	0.05	2.332	1000	AGQPRYNHTGQVI	ITA1_HUMAN Integrin alpha-1
P56199	ITGA1	K.VYVYALN#QTRFEYQMSLEPIK.Q	532	4.44	3.905	1000	VYVYALNQTRFEY	ITA1_HUMAN Integrin alpha-1
P56199	ITGA1	R.ITLDFN#LTDPENGPVLDDSLPNSVHEYIPFAK.D	780	-0.42	5.972	33.358	RITLDFNLTDPEN	ITA1_HUMAN Integrin alpha-1
P56199	ITGA1	R.SQNDKFN#VSLTVK.N	840	1.21	2.652	47.045	SQNDKFNVSLTVK	ITA1_HUMAN Integrin alpha-1
P56199	ITGA1	K.LSISFPN#MTSN#GYPVLYPTGLSSSENANCRPHIFEDPFSINSGK.K	1008	-0.07	4.301	70.334	LSISFPNMTSNGY	ITA1_HUMAN Integrin alpha-1
P56199	ITGA1	K.SYFSSLN#LTIR.G	1102	0.84	3.59	1000	SYFSSLNLTIRGE	ITA1_HUMAN Integrin alpha-1
P56199	ITGA1	R.GELRSEN#ASLVLSSSNQK.R	1113	-0.25	4.721	174.154	GELRSENASLVLS	ITA1_HUMAN Integrin alpha-1
P56704	WNT3A	R.WN#CTTVHDSLAIFGPVLDK.A	87	-0.41	3.428	1000	FRGRRWNCTTVHD	WNT3A_HUMAN Protein Wnt-3a
P56704	WNT3A	R.TCN#VSSHGIDGCDLLCCGR.G	298	-0.65	3.769	1000	TRDRTCNVSSHGI	WNT3A_HUMAN Protein Wnt-3a
P56705	WNT4	R.WN#CSTLDSLPVFGK.V	88	0.49	1.848	1000	FRNRRWNCSTLDS	WNT4_HUMAN Protein Wnt-4
P56749	CLDN12	K.N#LTVYTGLWVK.C	47	0.27	2.225	1000	FNRNEKNLTVYTG	CLD12_HUMAN Claudin-12
P56817	BACE1	K.WEGELGTDLVSIPHGPN#VTVR.A	153	8.44	3.414	1000	SIPHGPNVTVRAN	BACE1_HUMAN Beta-secretase 1
P57087	JAM2	R.LGSQSTN#SSYTMNTK.T	187	-1.96	2.412	71.753	LGSQSTNSSYTMN	JAM2_HUMAN Junctional adhesion molecule B
P58166	INHBE	K.LQLDCRPLEGN#STVTGQPR.R	198	1.46	3.636	1000	CRPLEGNSTVTGQ	INHBE_HUMAN Inhibin beta E chain
P58215	LOXL3	K.N#ITAEDCSHSQDAGVR.C	390	0.28	2.689	1000	WKCPHKNITAEDC	LOXL3_HUMAN Lysyl oxidase homolog 3
P58397	ADAMTS12	K.TANRNHLKLPNNM*N#QTKSSEPVLTEEDATSLITEGFLLN#ASN#YK.Q	1276	0.72	2.289	2.8	KLPNNMNQTKSSE	ATS12_HUMAN A disintegrin and metalloproteinase with thrombospondin motifs 12
P58397	ADAMTS12	K.TANRNHLKLPNNM*N#QTKSSEPVLTEEDATSLITEGFLLN#ASN#YK.Q	1301	0.72	2.289	2.65	TEGFLLNASNYKQ	ATS12_HUMAN A disintegrin and metalloproteinase with thrombospondin motifs 12
P58401	NRXN2	R.SGGN#ATLQVDSWPVNER.Y	190	1.89	2.819	132.718	FTRSGGNATLQVD	NRX2B_HUMAN Neurexin-2-beta
P61647	ST8SIA6	K.NLQYGIESFSN#K.T	93	-0.57	2.03	74.717	GIESFSNKTKGYS	SIA8F_HUMAN Alpha-2,8-sialyltransferase 8F
P61916	NPC2	K.EVN#VSPCPTQPCQLSK.G	38	2.29	3.369	1000	GVIKEVNVSPCPT	NPC2_HUMAN Epididymal secretory protein E1
P61916	NPC2	K.GQSYSVN#VTFTSNIQSK.S	58	0.34	4.415	87.265	GQSYSVNVTFTSN	NPC2_HUMAN Epididymal secretory protein E1
P62937	PPIA	K.HTGPGILSMANAGPNTN#GSQFFICTAK.T	108	-0.68	5.458	31.275	NAGPNTNGSQFFI	PPIA_HUMAN Peptidyl-prolyl cis-trans isomerase A
P68104	EEF1A1	R.VETGVLKPGMVVTFAPVN#VTTEVK.S	284	-0.21	3.529	1000	VTFAPVNVTTEVK	EF1A1_HUMAN Elongation factor 1-alpha 1
P68400	CSNK2A1	R.TPALVFEHVN#NTDFK.Q	117	0.18	4.786	24.437	LVFEHVNNTDFKQ	CSK21_HUMAN Casein kinase II subunit alpha
P69849	NOMO3	K.SDVEIN#YSLIEIK.L	50	0.94	4.653	1000	KSDVEINYSLIEI	NOMO3_HUMAN Nodal modulator 3
P69849	NOMO3	R.VTNSNANAASPLIVAGYN#VSGSVR.S	218	0.68	5.954	188.873	LIVAGYNVSGSVR	NOMO3_HUMAN Nodal modulator 3
P69849	NOMO3	R.LEN#ITTGTYTIHAQK.E	369	-0.08	2.252	1000	GSFRLENITTGTY	NOMO3_HUMAN Nodal modulator 3
P69849	NOMO3	K.ISIMHEDWCWKN#K.S	568	-2.35	2.242	1000	EDWCWKNKSLEVE	NOMO3_HUMAN Nodal modulator 3
P69849	NOMO3	R.ENVGIYN#LSK.G	618	0.81	2.101	81.692	ENVGIYNLSKGVN	NOMO3_HUMAN Nodal modulator 3
P78310	CXADR	K.SGDASIN#VTNLQLSDIGTYQCK.V	106	-0.7	5.248	73.311	SGDASINVTNLQL	CXAR_HUMAN Coxsackievirus and adenovirus receptor
P78310	CXADR	K.N#ASSEYSGTYSCTVR.N	201	-0.47	2.232	1000	SVISVKNASSEYS	CXAR_HUMAN Coxsackievirus and adenovirus receptor
P78324	SIRPA	R.GTAN#LSETIRVPPTLEVTQQPVR.A	245	-0.06	4.168	1000	PLRGTANLSETIR	SHPS1_HUMAN Tyrosine-protein phosphatase non-receptor type substrate 1
P78324	SIRPA	R.AENQVN#VTCQVR.K	270	0.81	3.789	73.311	RAENQVNVTCQVR	SHPS1_HUMAN Tyrosine-protein phosphatase non-receptor type substrate 1
P78324	SIRPA	R.LQLTWLEN#GN#VSR.T	292	1.37	3.394	1000	TWLENGNVSRTET	SHPS1_HUMAN Tyrosine-protein phosphatase non-receptor type substrate 1
P78333	GPC5	K.QAEN#YTSILFCSTYR.N	120	-0.58	3.091	1000	LIKQAENYTSILF	GPC5_HUMAN Glypican-5
P78347	GTF2I	R.TPTQTN#GSNVPFKPR.G	708	0.85	2.735	15.007	RTPTQTNGSNVPF	GTF2I_HUMAN General transcription factor II-I
P78348	ASIC1	K.ECADPALDFLVEKDQEYCVCEMPCN#LTR.Y	368	-0.63	3.494	1000	VCEMPCNLTRYGK	ASIC1_HUMAN Acid-sensing ion channel 1
P78357	CNTNAP1	R.GHN#STFFGNVN#ESAVVR.H	120	0.14	2.237	19.777	FYQRGHNSTFFGN	CNTP1_HUMAN Contactin-associated protein 1
P78357	CNTNAP1	R.GHN#STFFGNVN#ESAVVR.H	128	0.14	2.237	44.278	TFFGNVNESAVVR	CNTP1_HUMAN Contactin-associated protein 1
P78357	CNTNAP1	R.FGRDVN#FTLDGYVQR.F	276	0.95	2.948	1000	RFGRDVNFTLDGY	CNTP1_HUMAN Contactin-associated protein 1
P78357	CNTNAP1	R.WDCHSN#QTAFHGCM*ELLK.V	499	-0.09	2.44	1000	RWDCHSNQTAFHG	CNTP1_HUMAN Contactin-associated protein 1
P78357	CNTNAP1	K.VDGQLVN#LTLVEGR.R	518	0.13	4.554	1000	VDGQLVNLTLVEG	CNTP1_HUMAN Contactin-associated protein 1
P78357	CNTNAP1	K.TSGN#FTIDPDGSGPLKPFVVYCDIR.E	597	0.37	3.219	1000	SGKTSGNFTIDPD	CNTP1_HUMAN Contactin-associated protein 1
P78357	CNTNAP1	K.GLLTFVDHLPVTQVVIGDTN#R.S	763	1.73	3.958	1000	VVIGDTNRSTSEA	CNTP1_HUMAN Contactin-associated protein 1
P78357	CNTNAP1	R.AN#HSLDVSFYFR.T	804	-0.1	2.094	1000	FPPIRANHSLDVS	CNTP1_HUMAN Contactin-associated protein 1
P78357	CNTNAP1	R.AN#ASEGTSPN#CTGHCAHPR.L	948	0.29	2.472	1000	NLEGRANASEGTS	CNTP1_HUMAN Contactin-associated protein 1
P78357	CNTNAP1	R.AN#ASEGTSPN#CTGHCAHPR.L	956	0.29	2.472	1000	SEGTSPNCTGHCA	CNTP1_HUMAN Contactin-associated protein 1
P78357	CNTNAP1	R.YQLGTSPYVYQLTTRPVTDGQPHSIN#ITR.V	1147	0.07	2.932	1000	GQPHSINITRVYR	CNTP1_HUMAN Contactin-associated protein 1
P78504	JAG1	R.DDFFGHYACDQNGN#K.T	217	2.6	4.125	30.835	ACDQNGNKTCMEG	JAG1_HUMAN Protein jagged-1
P78504	JAG1	R.TTPCEVIDSCTVAMASN#DTPEGVR.Y	585	2.39	4.687	1000	TVAMASNDTPEGV	JAG1_HUMAN Protein jagged-1
P78504	JAG1	R.N#SSCLPNPCHN#GGTCVVNGESFTCVCK.E	745	-0.63	1.873	1.115	TCNIARNSSCLPN	JAG1_HUMAN Protein jagged-1
P78504	JAG1	K.RDGN#SSLIAAVAEVR.V	1045	-0.11	3.046	1000	VSKRDGNSSLIAA	JAG1_HUMAN Protein jagged-1
P78536	ADAM17	K.VVVVDGKN#ESEYTVK.W	103	2.39	2.196	1000	VVVDGKNESEYTV	ADA17_HUMAN Disintegrin and metalloproteinase domain-containing protein 17
P78536	ADAM17	R.N#TSWDNAGFK.G	264	0.58	1.796	70.435	VDDIYRNTSWDNA	ADA17_HUMAN Disintegrin and metalloproteinase domain-containing protein 17
P78536	ADAM17	K.CQEAIN#ATCK.G	539	-0.83	2.032	1000	KCQEAINATCKGV	ADA17_HUMAN Disintegrin and metalloproteinase domain-containing protein 17
P78536	ADAM17	R.EQQLESCACN#ETDNSCK.V	594	-1.82	3.399	44.278	LESCACNETDNSC	ADA17_HUMAN Disintegrin and metalloproteinase domain-containing protein 17
P78552	IL13RA1	R.ICLQVGSQCSTN#ESEKPSILVEK.C	105	0.2	2.615	1000	GSQCSTNESEKPS	I13R1_HUMAN Interleukin-13 receptor subunit alpha-1
P78552	IL13RA1	R.NTSPDTN#YTLYYWHR.S	157	0.03	3.422	38.189	NTSPDTNYTLYYW	I13R1_HUMAN Interleukin-13 receptor subunit alpha-1
P78552	IL13RA1	K.N#LSFHNDDLYVQWENPQNFISR.C	235	2.32	5.638	24.437	DPPHIKNLSFHND	I13R1_HUMAN Interleukin-13 receptor subunit alpha-1
P78552	IL13RA1	K.CENPEFERNVEN#TSCFMVPGVLPDTLNTVR.I	293	2.34	4.195	10.095	FERNVENTSCFMV	I13R1_HUMAN Interleukin-13 receptor subunit alpha-1
P82279	CRB1	K.DN#DCSCSDTANNLDKDCDN#M*K.D	52	-1.05	1.314	5.725	KDFSKDNDCSCSD	CRUM1_HUMAN Protein crumbs homolog 1
P84103	SRSF3	K.VYVGNLGNNGN#KTELER.A	22	-0.9	3.231	9.34	NLGNNGNKTELER	SRSF3_HUMAN Serine/arginine-rich splicing factor 3
P98095	FBLN2	K.DVDECALGTHN#CSEAETCHNIQGSFR.C	1035	3.16	5.356	31.286	CALGTHNCSEAET	FBLN2_HUMAN Fibulin-2
P98153	DGCR2	R.LN#GSLATFSTDQELR.F	149	1.21	3.122	1000	QTCQRLNGSLATF	IDD_HUMAN Integral membrane protein DGCR2/IDD
P98160	HSPG2	K.GVN#VTMPAQPGTPPLSSTQLQIDPSLHEFQLVDLSRR.F	554	-0.51	2.634	1000	DDFKGVNVTMPAQ	PGBM_HUMAN Basement membrane-specific heparan sulfate proteoglycan core protein
P98160	HSPG2	R.NQELEDNVHISPN#GSIITIVGTRPSNHGTYR.C	3072	-2.35	3.849	23.092	NVHISPNGSIITI	PGBM_HUMAN Basement membrane-specific heparan sulfate proteoglycan core protein
P98160	HSPG2	R.SLTQGSLIVGDLAPVN#GTSQGK.F	3780	0.6	5.007	1000	GDLAPVNGTSQGK	PGBM_HUMAN Basement membrane-specific heparan sulfate proteoglycan core protein
P98160	HSPG2	R.IQGEEIVFHDLN#LTAHGISHCPTCR.D	3836	-0.02	2.423	1000	IVFHDLNLTAHGI	PGBM_HUMAN Basement membrane-specific heparan sulfate proteoglycan core protein
P98160	HSPG2	K.SQGLNLHTLLYLGGVEPSVPLSPATN#M*SAHFR.G	4068	-1.72	5.472	118.08	PLSPATNMSAHFR	PGBM_HUMAN Basement membrane-specific heparan sulfate proteoglycan core protein
P98161	PKD1	R.SEELWPWMAHVLLPYVHGN#QSSPELGPPR.L	3738	0.49	3.263	1000	LPYVHGNQSSPEL	PKD1_HUMAN Polycystin-1
P98164	LRP2	K.VCDGILDCPGREDENN#TSTGK.Y	300	2.26	1.975	6.591	GREDENNTSTGKY	LRP2_HUMAN Low-density lipoprotein receptor-related protein 2
P98164	LRP2	K.NCN#STETCQPSQFNCPNHR.C	1144	1.35	3.202	19.843	SDEKNCNSTETCQ	LRP2_HUMAN Low-density lipoprotein receptor-related protein 2
P98164	LRP2	K.CLCPLGFLLAN#DSK.T	1383	0.32	3.525	1000	LGFLLANDSKTCE	LRP2_HUMAN Low-density lipoprotein receptor-related protein 2
P98164	LRP2	K.WHGGN#QSVVMYNIQWPLGIVAVHPSK.Q	1675	3.67	5.034	100.207	NKWHGGNQSVVMY	LRP2_HUMAN Low-density lipoprotein receptor-related protein 2
P98164	LRP2	R.RIYYSDYLNQMINSMAEDGSN#R.T	2499	-0.41	4.194	60.682	MAEDGSNRTVIAR	LRP2_HUMAN Low-density lipoprotein receptor-related protein 2
P98164	LRP2	R.CDYYN#DCGDGSDEAGCLFRDCNATTEFMCNNRR.C	2764	1.84	1.507	0	YRCDYYNDCGDGS	LRP2_HUMAN Low-density lipoprotein receptor-related protein 2
P98164	LRP2	R.DCN#ATTEFMCNNR.R	2781	3.47	3.058	150.768	CLFRDCNATTEFM	LRP2_HUMAN Low-density lipoprotein receptor-related protein 2
P98164	LRP2	R.EFICNGVDNCHDN#NTSDEK.N	2809	-2.11	3.37	9.34	VDNCHDNNTSDEK	LRP2_HUMAN Low-density lipoprotein receptor-related protein 2
P98164	LRP2	R.HQCQNQN#CSDSEFLCVNDRPPDRR.C	2947	2.06	2.91	38.189	HQCQNQNCSDSEF	LRP2_HUMAN Low-density lipoprotein receptor-related protein 2
P98164	LRP2	K.GCGINECHDPSISGCDHN#CTDTLTSFYCSCRPGYK.L	3125	2.86	5.063	36.219	ISGCDHNCTDTLT	LRP2_HUMAN Low-density lipoprotein receptor-related protein 2
P98164	LRP2	R.MLAQHCVDAN#NTFCFDNPR.G	3315	-0.03	2.455	6.591	QHCVDANNTFCFD	LRP2_HUMAN Low-density lipoprotein receptor-related protein 2
P98164	LRP2	R.QTLVN#TTHRPFDIHVYHPYR.Q	3446	-0.32	2.472	1000	NRQTLVNTTHRPF	LRP2_HUMAN Low-density lipoprotein receptor-related protein 2
P98164	LRP2	K.YN#LSSER.F	4068	1.17	1.992	1000	VRIRKYNLSSERF	LRP2_HUMAN Low-density lipoprotein receptor-related protein 2
P98172	EFNB1	K.HHDYYITSTSN#GSLEGLENR.E	139	-1.59	4.862	147.336	YITSTSNGSLEGL	EFNB1_HUMAN Ephrin-B1
Q01151	CD83	R.CTLQDPDGQRN#LSGK.V	117	-1.92	2.488	1000	DPDGQRNLSGKVI	CD83_HUMAN CD83 antigen
Q01167	FOXK2	K.TVTQN#GTHVASVPTAVHGQVNNAAASPLHMLATHASASASLPTK.R	578	2.46	5.531	0	IKTVTQNGTHVAS	FOXK2_HUMAN Forkhead box protein K2
Q01459	CTBS	K.KLVM*GVPWYGYDYTCLN#LSEDHVCTIAK.V	262	1.33	3.725	1000	YDYTCLNLSEDHV	DIAC_HUMAN Di-N-acetylchitobiase
Q01459	CTBS	K.QIN#SSISGNLWDK.D	299	0.5	2.86	45.026	TIMKQINSSISGN	DIAC_HUMAN Di-N-acetylchitobiase
Q01973	ROR1	K.DSYLTLDEPMNN#ITTSLGQTAELHCK.V	66	4.45	4.64	9.34	LDEPMNNITTSLG	ROR1_HUMAN Tyrosine-protein kinase transmembrane receptor ROR1
Q01973	ROR1	K.CYN#STGVDYR.G	315	-0.34	1.442	1000	KNHKCYNSTGVDY	ROR1_HUMAN Tyrosine-protein kinase transmembrane receptor ROR1
Q01974	ROR2	R.YHQCYN#GSGMDYR.G	318	1.1	3.818	1000	RYHQCYNGSGMDY	ROR2_HUMAN Tyrosine-protein kinase transmembrane receptor ROR2
Q02083	NAAA	R.FN#VSLDSVPELR.W	37	0.66	2.533	1000	PAAPRFNVSLDSV	NAAA_HUMAN N-acylethanolamine-hydrolyzing acid amidase
Q02086	SP2	R.SNANIQYQAVPQIQASNSQTIQVQPN#LTNQIQIIPGTNQAIITPSPSSHKPVPIKPAPIQK.S	151	7.03	4.224	11.439	TIQVQPNLTNQIQ	SP2_HUMAN Transcription factor Sp2
Q02487	DSC2	K.N#VTLHVPSKLDAEK.L	34	0.28	2.037	1000	ASDACKNVTLHVP	DSC2_HUMAN Desmocollin-2
Q02487	DSC2	R.AN#YTILK.G	392	0.61	2.159	1000	TANWRANYTILKG	DSC2_HUMAN Desmocollin-2
Q02487	DSC2	K.NGIYN#ITVLASDQGGR.T	546	1.25	4.764	24.243	IKNGIYNITVLAS	DSC2_HUMAN Desmocollin-2
Q02742	GCNT1	R.HLELAGENPSSDIN#CTK.V	58	2.77	4.692	57.711	NPSSDINCTKVLQ	GCNT1_HUMAN Beta-1,3-galactosyl-O-glycosyl-glycoprotein beta-1,6-N-acetylglucosaminyltransferase
Q02742	GCNT1	R.WTPDDYIN#MTSDCSSFIK.R	95	-0.16	2.774	1000	TPDDYINMTSDCS	GCNT1_HUMAN Beta-1,3-galactosyl-O-glycosyl-glycoprotein beta-1,6-N-acetylglucosaminyltransferase
Q02750	MAP2K1	K.KKPTPIQLNPAPDGSAVN#GTSSAETNLEALQK.K	21	-0.18	4.871	67.169	PDGSAVNGTSSAE	MP2K1_HUMAN Dual specificity mitogen-activated protein kinase kinase 1
Q02809	PLOD1	R.FLGSGGFIGYAPN#LSK.L	163	-0.72	4.925	1000	FIGYAPNLSKLVA	PLOD1_HUMAN Procollagen-lysine,2-oxoglutarate 5-dioxygenase 1
Q02809	PLOD1	R.EQIN#ITLDHR.C	197	-0.27	2.049	1000	EKREQINITLDHR	PLOD1_HUMAN Procollagen-lysine,2-oxoglutarate 5-dioxygenase 1
Q02809	PLOD1	K.YIHQN#YTK.A	538	-0.65	2.014	1000	EKYIHQNYTKALA	PLOD1_HUMAN Procollagen-lysine,2-oxoglutarate 5-dioxygenase 1
Q02809	PLOD1	R.FLRYN#CSIR.A	686	-0.34	2.406	1000	CRFLRYNCSIRAP	PLOD1_HUMAN Procollagen-lysine,2-oxoglutarate 5-dioxygenase 1
Q03167	TGFBR3	K.MN#GTHFVLESPLN#GCGTRPR.W	492	-0.53	2.703	1000	TCKAKMNGTHFVL	TGBR3_HUMAN Transforming growth factor beta receptor type 3
Q03167	TGFBR3	K.MN#GTHFVLESPLN#GCGTRPR.W	503	-0.53	2.703	1000	VLESPLNGCGTRP	TGBR3_HUMAN Transforming growth factor beta receptor type 3
Q03405	PLAUR	R.GCGYLPGCPGSN#GFHNN#DTFHFLK.C	184	0.64	3.943	9.34	SNGFHNNDTFHFL	UPAR_HUMAN Urokinase plasminogen activator surface receptor
Q03405	PLAUR	K.GN#STHGCSSEETFLIDCR.G	222	4.27	2.204	1000	CYSCKGNSTHGCS	UPAR_HUMAN Urokinase plasminogen activator surface receptor
Q03405	PLAUR	R.GPMN#QCLVATGTHEPK.N	242	1.06	2.304	1000	DCRGPMNQCLVAT	UPAR_HUMAN Urokinase plasminogen activator surface receptor
Q03405	PLAUR	R.GPMNQCLVATGTHEPKN#QSYMVR.G	255	-0.01	2.391	61.48	GTHEPKNQSYMVR	UPAR_HUMAN Urokinase plasminogen activator surface receptor
Q04671	OCA2	R.RPQQVTHN#WTVYLNPR.R	273	0.04	1.901	23.724	PQQVTHNWTVYLN	P_HUMAN P protein
Q04721	NOTCH2	R.DGYEPCVNEGM*CVTYHN#GTGYCK.C	46	2.8	3.845	91.093	MCVTYHNGTGYCK	NOTC2_HUMAN Neurogenic locus notch homolog protein 2
Q04721	NOTCH2	K.ECQWTDACLSHPCAN#GSTCTTVAN#QFSCK.C	155	2.21	2.614	1000	LSHPCANGSTCTT	NOTC2_HUMAN Neurogenic locus notch homolog protein 2
Q04721	NOTCH2	R.CICPEGPHHPSCYSQVNECLSNPCIHGN#CTGGLSGYK.C	733	1.28	5.424	33.358	NPCIHGNCTGGLS	NOTC2_HUMAN Neurogenic locus notch homolog protein 2
Q04724	TLE1	R.TPLAVPGPYPAPFGMVPHAGMN#GELTSPGAAYASLHN#MSPQMSAAAAAAAVVAYGR.S	396	-0.92	4.972	1000	AYASLHNMSPQMS	TLE1_HUMAN Transducin-like enhancer protein 1
Q04726	TLE3	R.TPISITSSYAAPFAMMSHHEMN#GSLTSPGAYAGLHNIPPQMSAAAAAAAAAYGR.S	380	-0.16	3.413	14.784	MSHHEMNGSLTSP	TLE3_HUMAN Transducin-like enhancer protein 3
Q04727	TLE4	R.TPMAVPCPYPTPFGIVPHAGMNGELTSPGAAYAGLHN#ISPQMSAAAAAAAAAAAYGR.S	398	-0.2	4.042	24.881	AYAGLHNISPQMS	TLE4_HUMAN Transducin-like enhancer protein 4
Q04771	ACVR1	K.TPPSPGQAVECCQGDWCNRN#ITAQLPTK.G	102	0.65	4.427	9.296	GDWCNRNITAQLP	ACVR1_HUMAN Activin receptor type-1
Q04900	CD164	K.N#TTQHPN#VTTLAPISN#VTSAPVTSLPLVTTPAPETCEGR.N	26	1.84	3.187	1000	VLSADKNTTQHPN	MUC24_HUMAN Sialomucin core protein 24
Q04900	CD164	K.N#TTQHPN#VTTLAPISN#VTSAPVTSLPLVTTPAPETCEGR.N	32	1.84	3.187	1000	NTTQHPNVTTLAP	MUC24_HUMAN Sialomucin core protein 24
Q04900	CD164	K.N#TTQHPN#VTTLAPISN#VTSAPVTSLPLVTTPAPETCEGR.N	41	1.84	3.187	1000	TLAPISNVTSAPV	MUC24_HUMAN Sialomucin core protein 24
Q04900	CD164	K.DESYCSHN#STVSDCQVGN#TTDFCSVSTATPVPTAN#STAKPTVQPSPSTTSK.T	94	1.48	2.897	1000	ESYCSHNSTVSDC	MUC24_HUMAN Sialomucin core protein 24
Q04900	CD164	K.DESYCSHN#STVSDCQVGN#TTDFCSVSTATPVPTAN#STAKPTVQPSPSTTSK.T	104	1.48	2.897	1000	SDCQVGNTTDFCS	MUC24_HUMAN Sialomucin core protein 24
Q04900	CD164	K.DESYCSHN#STVSDCQVGN#TTDFCSVSTATPVPTAN#STAKPTVQPSPSTTSK.T	121	1.48	2.897	1000	TPVPTANSTAKPT	MUC24_HUMAN Sialomucin core protein 24
Q04900	CD164	K.TVTTSGTTN#NTVTPTSQPVRK.S	146	1.21	3.812	24.437	TTSGTTNNTVTPT	MUC24_HUMAN Sialomucin core protein 24
Q05707	COL14A1	K.AIIQGLMPDQN#YTVQIIAYNK.D	94	-1.69	4.044	132.105	GLMPDQNYTVQII	COEA1_HUMAN Collagen alpha-1(XIV) chain
Q05707	COL14A1	R.SFMVN#WTHAPGNVEK.Y	372	-0.1	3.5	64.398	ARSFMVNWTHAPG	COEA1_HUMAN Collagen alpha-1(XIV) chain
Q05823	RNASEL	K.ILLDEM*GADVN#ACDN#MGR.N	196	2.84	1.885	1000	EMGADVNACDNMG	RN5A_HUMAN 2-5A-dependent ribonuclease
Q06418	TYRO3	K.LN#CSVEGMEEPDIQWVK.D	63	0	4.318	1000	GQPVKLNCSVEGM	TYRO3_HUMAN Tyrosine-protein kinase receptor TYRO3
Q06418	TYRO3	K.IGGPAPSPSVLN#VTGVTQSTM*FSCEAHNLK.G	191	-0.45	4.795	93.766	PSPSVLNVTGVTQ	TYRO3_HUMAN Tyrosine-protein kinase receptor TYRO3
Q06418	TYRO3	R.TATVHLQALPAAPFN#ITVTK.L	230	0.19	3.41	1000	LPAAPFNITVTKL	TYRO3_HUMAN Tyrosine-protein kinase receptor TYRO3
Q06418	TYRO3	K.LSSSN#ASVAWM*PGADGR.A	240	-0.71	1.769	1000	TKLSSSNASVAWM	TYRO3_HUMAN Tyrosine-protein kinase receptor TYRO3
Q06418	TYRO3	R.AN#LTGWDPQK.D	380	0.44	2.915	1000	VEGTRANLTGWDP	TYRO3_HUMAN Tyrosine-protein kinase receptor TYRO3
Q06481	APLP2	R.RN#QSLSLLYK.V	541	1.03	2.536	1000	VIEERRNQSLSLL	APLP2_HUMAN Amyloid-like protein 2
Q06828	FMOD	R.LYLDHNN#LTR.M	166	2.71	2.159	0	LYLDHNNLTRMPG	FMOD_HUMAN Fibromodulin
Q07011	TNFRSF9	R.GICRPWTN#CSLDGK.S	138	0.12	2.018	1000	ICRPWTNCSLDGK	TNR9_HUMAN Tumor necrosis factor receptor superfamily member 9
Q07075	ENPEP	K.WTEDN#ITSSVLFN#RSEK.E	589	-0.26	3.346	1000	VKWTEDNITSSVL	AMPE_HUMAN Glutamyl aminopeptidase
Q07075	ENPEP	K.WTEDN#ITSSVLFN#RSEK.E	597	-0.26	3.346	1000	TSSVLFNRSEKEG	AMPE_HUMAN Glutamyl aminopeptidase
Q07075	ENPEP	K.EGITLN#SSNPSGNAFLK.I	607	1.79	4.591	73.311	KEGITLNSSNPSG	AMPE_HUMAN Glutamyl aminopeptidase
Q07954	LRP1	R.LGCQHHCVPTLDGPTCYCN#SSFQLQADGK.T	136	-1.72	3.061	1000	GPTCYCNSSFQLQ	LRP1_HUMAN Prolow-density lipoprotein receptor-related protein 1
Q07954	LRP1	R.QTTAMDFSYAN#ETVCWVHVGDSAAQTQLK.C	239	1.05	2.76	1000	MDFSYANETVCWV	LRP1_HUMAN Prolow-density lipoprotein receptor-related protein 1
Q07954	LRP1	R.FN#STEYQVVTRVDK.G	446	-1.2	2.77	1000	IRVNRFNSTEYQV	LRP1_HUMAN Prolow-density lipoprotein receptor-related protein 1
Q07954	LRP1	R.IETILLN#GTDR.K	729	1.31	2.895	1000	IETILLNGTDRKI	LRP1_HUMAN Prolow-density lipoprotein receptor-related protein 1
Q07954	LRP1	R.WLCDGDNDCGNSEDESN#ATCSAR.T	928	3.18	4.944	87.265	NSEDESNATCSAR	LRP1_HUMAN Prolow-density lipoprotein receptor-related protein 1
Q07954	LRP1	R.CIPEHWTCDGDNDCGDYSDETHAN#CTNQATRPPGGCHTDEFQCR.L	1050	5.53	3.243	2.806	SDETHANCTNQAT	LRP1_HUMAN Prolow-density lipoprotein receptor-related protein 1
Q07954	LRP1	K.WTGHN#VTVVQR.T	1511	0.19	2.541	1000	NKWTGHNVTVVQR	LRP1_HUMAN Prolow-density lipoprotein receptor-related protein 1
Q07954	LRP1	R.QPM*APNPCEANGGQGPCSHLCLINYN#R.T	1558	1.6	2.415	17.009	LCLINYNRTVSCA	LRP1_HUMAN Prolow-density lipoprotein receptor-related protein 1
Q07954	LRP1	K.LHKDN#TTCYEFKK.F	1575	1.1	2.628	1000	MKLHKDNTTCYEF	LRP1_HUMAN Prolow-density lipoprotein receptor-related protein 1
Q07954	LRP1	R.AFIN#GTGVETVVSADLPNAHGLAVDWVSR.N	1645	0.44	4.914	205.176	IKRAFINGTGVET	LRP1_HUMAN Prolow-density lipoprotein receptor-related protein 1
Q07954	LRP1	K.LYWTDGDN#ISMANM*DGSN#R.T	1723	0.21	3.831	100.207	YWTDGDNISMANM	LRP1_HUMAN Prolow-density lipoprotein receptor-related protein 1
Q07954	LRP1	K.LYWTDGDN#ISMANM*DGSN#R.T	1733	0.21	3.831	70.435	ANMDGSNRTLLFS	LRP1_HUMAN Prolow-density lipoprotein receptor-related protein 1
Q07954	LRP1	R.N#STTLVMHMK.V	1825	0.62	1.863	1000	GSVVLRNSTTLVM	LRP1_HUMAN Prolow-density lipoprotein receptor-related protein 1
Q07954	LRP1	R.GSKDN#ATDSVPLR.T	2127	1.36	2.854	1000	KRGSKDNATDSVP	LRP1_HUMAN Prolow-density lipoprotein receptor-related protein 1
Q07954	LRP1	K.LLRVDIPQQPMGIIAVAN#DTN#SCELSPCR.I	2472	-1.29	4.005	1000	GIIAVANDTNSCE	LRP1_HUMAN Prolow-density lipoprotein receptor-related protein 1
Q07954	LRP1	K.LLRVDIPQQPMGIIAVAN#DTN#SCELSPCR.I	2475	-1.29	4.005	1000	AVANDTNSCELSP	LRP1_HUMAN Prolow-density lipoprotein receptor-related protein 1
Q07954	LRP1	R.INNGGCQDLCLLTHQGHVN#CSCR.G	2502	1.65	3.145	124.207	THQGHVNCSCRGG	LRP1_HUMAN Prolow-density lipoprotein receptor-related protein 1
Q07954	LRP1	R.CVSNMLWCNGADDCGDGSDEIPCN#K.T	2601	-1.12	4.937	138.848	SDEIPCNKTACGV	LRP1_HUMAN Prolow-density lipoprotein receptor-related protein 1
Q07954	LRP1	R.CRDGTCIGN#SSR.C	2620	-1	1.689	1000	DGTCIGNSSRCNQ	LRP1_HUMAN Prolow-density lipoprotein receptor-related protein 1
Q07954	LRP1	R.WLCDGDKDCADGADESIAAGCLYN#STCDDREFMCQNR.Q	2815	-0.11	3.222	15.387	AAGCLYNSTCDDR	LRP1_HUMAN Prolow-density lipoprotein receptor-related protein 1
Q07954	LRP1	K.CN#ASSQFLCSSGR.C	2905	2.28	2.264	1000	SQEHKCNASSQFL	LRP1_HUMAN Prolow-density lipoprotein receptor-related protein 1
Q07954	LRP1	K.LNLDGSN#YTLLK.Q	3048	-0.37	2.398	81.692	LNLDGSNYTLLKQ	LRP1_HUMAN Prolow-density lipoprotein receptor-related protein 1
Q07954	LRP1	R.M*HLN#GSNVQVLHR.T	3089	-0.68	3.589	53.534	IRRMHLNGSNVQV	LRP1_HUMAN Prolow-density lipoprotein receptor-related protein 1
Q07954	LRP1	R.TCVSN#CTASQFVCK.N	3333	-0.75	1.874	1000	GRTCVSNCTASQF	LRP1_HUMAN Prolow-density lipoprotein receptor-related protein 1
Q07954	LRP1	R.TCPLDEFQCN#NTLCKPLAWK.C	3662	0.66	4.344	0	LDEFQCNNTLCKP	LRP1_HUMAN Prolow-density lipoprotein receptor-related protein 1
Q07954	LRP1	K.LTSCATN#ASICGDEAR.C	3788	-1.37	2.299	1000	LTSCATNASICGD	LRP1_HUMAN Prolow-density lipoprotein receptor-related protein 1
Q07954	LRP1	R.FGTCSQLCN#NTK.G	3839	-0.88	3.509	24.437	TCSQLCNNTKGGH	LRP1_HUMAN Prolow-density lipoprotein receptor-related protein 1
Q07954	LRP1	R.GVTHLN#ISGLK.M	3953	0.45	2.246	1000	RGVTHLNISGLKM	LRP1_HUMAN Prolow-density lipoprotein receptor-related protein 1
Q07954	LRP1	R.LN#GTDPIVAADSKR.G	4075	1.41	2.977	1000	IGSIRLNGTDPIV	LRP1_HUMAN Prolow-density lipoprotein receptor-related protein 1
Q07954	LRP1	K.FGHSPLVN#LTGGLSHASDVVLYHQHK.Q	4125	-1.13	3.506	1000	GHSPLVNLTGGLS	LRP1_HUMAN Prolow-density lipoprotein receptor-related protein 1
Q07954	LRP1	K.RLDN#GTCVPVPSPTPPPDAPRPGTCNLQCFNGGSCFLNAR.R	4179	0.9	2.849	58.107	NGKRLDNGTCVPV	LRP1_HUMAN Prolow-density lipoprotein receptor-related protein 1
Q07954	LRP1	K.CTQQVCAGYCAN#NSTCTVNQGNQPQCR.C	4278	2.9	3.499	6.603	CAGYCANNSTCTV	LRP1_HUMAN Prolow-density lipoprotein receptor-related protein 1
Q07954	LRP1	K.CTQQVCAGYCANN#STCTVNQGNQPQCR.C	4279	2.33	3.76	17.009	AGYCANNSTCTVN	LRP1_HUMAN Prolow-density lipoprotein receptor-related protein 1
Q07954	LRP1	K.QSGDVTCN#CTDGR.V	4364	-1.14	2.277	1000	SGDVTCNCTDGRV	LRP1_HUMAN Prolow-density lipoprotein receptor-related protein 1
Q08174	PCDH1	K.AN#DSDQGANAEIEYTFHQAPEVVRR.L	305	-1.21	3.32	84.609	VIQVKANDSDQGA	PCDH1_HUMAN Protocadherin-1
Q08174	PCDH1	R.YGTALVHLYVN#ETLAN#R.T	813	1.16	2.01	1000	LVHLYVNETLANR	PCDH1_HUMAN Protocadherin-1
Q08174	PCDH1	R.YGTALVHLYVN#ETLAN#R.T	818	1.16	2.01	1000	VNETLANRTLLET	PCDH1_HUMAN Protocadherin-1
Q08334	IL10RB	K.GN#LTFTAQYLSYR.I	49	-2.23	2.53	1000	PAFAKGNLTFTAQ	I10R2_HUMAN Interleukin-10 receptor subunit beta
Q08334	IL10RB	K.CM*N#TTLTECDFSSLSK.Y	68	2.49	2.604	1000	FQDKCMNTTLTEC	I10R2_HUMAN Interleukin-10 receptor subunit beta
Q08380	LGALS3BP	R.ALGFEN#ATQALGR.A	69	0.99	3.395	1000	RALGFENATQALG	LG3BP_HUMAN Galectin-3-binding protein
Q08380	LGALS3BP	K.EPGSN#VTMSVDAECVPMVR.D	192	-0.11	3.581	1000	WKEPGSNVTMSVD	LG3BP_HUMAN Galectin-3-binding protein
Q08380	LGALS3BP	K.GLN#LTEDTYKPR.I	398	0.49	2.086	1000	ARYKGLNLTEDTY	LG3BP_HUMAN Galectin-3-binding protein
Q08380	LGALS3BP	K.AAIPSALDTN#SSK.S	551	-0.69	1.465	1000	PSALDTNSSKSTS	LG3BP_HUMAN Galectin-3-binding protein
Q08380	LGALS3BP	R.TVIRPFYLTN#SSGVD.-	580	1.06	2.028	1000	RPFYLTNSSGVD	LG3BP_HUMAN Galectin-3-binding protein
Q08431	MFGE8	K.VAYSN#DSANWTEYQDPR.T	325	2.61	3.412	59.298	YKVAYSNDSANWT	MFGM_HUMAN Lactadherin
Q08722	CD47	R.DIYTFDGALN#K.S	73	0.14	2.284	1000	TFDGALNKSTVPT	CD47_HUMAN Leukocyte surface antigen CD47
Q08722	CD47	K.SDAVSHTGN#YTCEVTELTREGETIIELK.Y	111	-0.57	3.11	1000	AVSHTGNYTCEVT	CD47_HUMAN Leukocyte surface antigen CD47
Q08752	PPID	R.NTN#GSQFFITTVPTPHLDGK.H	128	3.16	2.666	0	NAGRNTNGSQFFI	PPID_HUMAN Peptidyl-prolyl cis-trans isomerase D
Q09028	RBBP4	R.SNN#TSKPSHSVDAHTAEVNCLSFNPYSEFILATGSADK.T	261	0.89	2.978	9.34	WDTRSNNTSKPSH	RBBP4_HUMAN Histone-binding protein RBBP4
Q09028	RBBP4	K.LHSFESHKDEIFQVQWSPHN#ETILASSGTDR.R	329	9.88	6.247	1000	VQWSPHNETILAS	RBBP4_HUMAN Histone-binding protein RBBP4
Q09327	MGAT3	R.EMLTN#GTFEYIR.H	259	1.14	2.449	1000	FREMLTNGTFEYI	MGAT3_HUMAN Beta-1,4-mannosyl-glycoprotein 4-beta-N-acetylglucosaminyltransferase
Q09328	MGAT5	K.RQN#QSLVYGK.V	447	5.77	2.275	1000	NEIKRQNQSLVYG	MGT5A_HUMAN Alpha-1,6-mannosylglycoprotein 6-beta-N-acetylglucosaminyltransferase A
Q0P6H9	TMEM62	R.SN#HTIWFGHFTTSTILSPSPGIR.S	223	1.24	4.999	1000	KESSRSNHTIWFG	TMM62_HUMAN Transmembrane protein 62
Q10469	MGAT2	R.VSN#VSAASLVPAVPQPEADN#LTLR.Y	69	0.18	3.015	1000	GIRRVSNVSAASL	MGAT2_HUMAN Alpha-1,6-mannosyl-glycoprotein 2-beta-N-acetylglucosaminyltransferase
Q10469	MGAT2	R.VSN#VSAASLVPAVPQPEADN#LTLR.Y	86	0.18	3.015	1000	PQPEADNLTLRYR	MGAT2_HUMAN Alpha-1,6-mannosyl-glycoprotein 2-beta-N-acetylglucosaminyltransferase
Q10472	GALNT1	K.INQFNLMASEMIALN#R.S	95	0.09	4.66	197.654	SEMIALNRSLPDV	GALT1_HUMAN Polypeptide N-acetylgalactosaminyltransferase 1
Q10472	GALNT1	R.NVETN#QCLDNMAR.K	440	2.44	3.96	53.534	IRNVETNQCLDNM	GALT1_HUMAN Polypeptide N-acetylgalactosaminyltransferase 1
Q10472	GALNT1	R.N#VTLPEIF.-	552	-0.88	2.602	1000	QQWLLRNVTLPEI	GALT1_HUMAN Polypeptide N-acetylgalactosaminyltransferase 1
Q10589	BST2	R.N#VTHLLQQELTEAQK.G	65	-0.96	5.12	1000	AVMECRNVTHLLQ	BST2_HUMAN Bone marrow stromal antigen 2
Q10589	BST2	K.GFQDVEAQAATCN#HTVMALMASLDAEK.A	92	3.39	2.837	1000	AQAATCNHTVMAL	BST2_HUMAN Bone marrow stromal antigen 2
Q11201	ST3GAL1	R.FN#QTMQPLLTAQNALLEDDTYR.W	79	1.71	4.592	120.756	WFDERFNQTMQPL	SIA4A_HUMAN CMP-N-acetylneuraminate-beta-galactosamide-alpha-2,3-sialyltransferase 1
Q11201	ST3GAL1	K.KPNNLN#DTIK.E	114	1.23	3.301	6.591	KKPNNLNDTIKEL	SIA4A_HUMAN CMP-N-acetylneuraminate-beta-galactosamide-alpha-2,3-sialyltransferase 1
Q11201	ST3GAL1	R.ELGDN#VSM*ILVPFK.T	201	3.43	2.732	1000	FRELGDNVSMILV	SIA4A_HUMAN CMP-N-acetylneuraminate-beta-galactosamide-alpha-2,3-sialyltransferase 1
Q11201	ST3GAL1	K.TGVHDADFESN#VTATLASINK.I	323	0.35	4.25	156.508	DADFESNVTATLA	SIA4A_HUMAN CMP-N-acetylneuraminate-beta-galactosamide-alpha-2,3-sialyltransferase 1
Q11203	ST3GAL3	K.YAN#FSEGACKPGYASALMTAIFPR.F	80	-2.52	4.643	1000	LATKYANFSEGAC	SIAT6_HUMAN CMP-N-acetylneuraminate-beta-1,4-galactoside alpha-2,3-sialyltransferase
Q11206	ST3GAL4	R.LRN#SSLGDAINK.Y	131	-0.81	2.987	71.067	NGHRLRNSSLGDA	SIA4C_HUMAN CMP-N-acetylneuraminate-beta-galactosamide-alpha-2,3-sialyltransferase 4
Q11206	ST3GAL4	K.SMAGSGHN#VSQEALAIKR.M	310	1.34	4.657	1000	MAGSGHNVSQEAL	SIA4C_HUMAN CMP-N-acetylneuraminate-beta-galactosamide-alpha-2,3-sialyltransferase 4
Q12770	SCAP	R.LM*LLHPSPN#CSLR.A	263	0	2.146	1000	LLHPSPNCSLRAE	SCAP_HUMAN Sterol regulatory element-binding protein cleavage-activating protein
Q12770	SCAP	R.HWPTLFSYYN#ITLAK.R	641	-1.23	3.865	1000	TLFSYYNITLAKR	SCAP_HUMAN Sterol regulatory element-binding protein cleavage-activating protein
Q12797	ASPH	R.LVQLFPN#DTSLK.N	452	-1.55	2.031	1000	LVQLFPNDTSLKN	ASPH_HUMAN Aspartyl/asparaginyl beta-hydroxylase
Q12797-3	ASPH	K.DFRYN#LSEVLQGK.L	64	0.51	3.007	1000	AKDFRYNLSEVLQ	ASPH_HUMAN Isoform 3 of Aspartyl/asparaginyl beta-hydroxylase
Q12809	KCNH2	R.IGWLHNLGDQIGKPYN#SSGLGGPSIK.D	598	-3.47	4.593	83.499	QIGKPYNSSGLGG	KCNH2_HUMAN Potassium voltage-gated channel subfamily H member 2
Q12841	FSTL1	K.GSN#YSEILDK.Y	144	3.84	2.514	1000	WFSKGSNYSEILD	FSTL1_HUMAN Follistatin-related protein 1
Q12841	FSTL1	K.FVEQN#ETAIN#ITTYPDQENNK.L	175	0.5	4.36	203.412	LKFVEQNETAINI	FSTL1_HUMAN Follistatin-related protein 1
Q12841	FSTL1	K.FVEQN#ETAIN#ITTYPDQENNK.L	180	0.5	4.36	143.484	QNETAINITTYPD	FSTL1_HUMAN Follistatin-related protein 1
Q12860	CNTN1	K.GN#YSCFVSSPSITK.S	208	-0.03	4.339	1000	EASDKGNYSCFVS	CNTN1_HUMAN Contactin-1
Q12860	CNTN1	K.DVYALMGQN#VTLECFALGNPVPDIR.W	258	2.09	2.71	39.663	YALMGQNVTLECF	CNTN1_HUMAN Contactin-1
Q12860	CNTN1	K.GTEWLVN#SSR.I	457	0.96	2.41	1000	GTEWLVNSSRILI	CNTN1_HUMAN Contactin-1
Q12860	CNTN1	R.ILIWEDGSLEINN#ITR.N	473	0.56	4.331	24.437	GSLEINNITRNDG	CNTN1_HUMAN Contactin-1
Q12860	CNTN1	R.GKAN#STGTLVITDPTR.I	494	0.45	2.851	1000	NNRGKANSTGTLV	CNTN1_HUMAN Contactin-1
Q12860	CNTN1	R.YTCTAQTIVDN#SSASADLVVR.G	591	0.42	2.298	1000	AQTIVDNSSASAD	CNTN1_HUMAN Contactin-1
Q12860	CNTN1	R.YIITWDHVVALSN#ESTVTGYK.V	933	0.24	3.373	1000	HVVALSNESTVTG	CNTN1_HUMAN Contactin-1
Q12866	MERTK	R.N#TAFNLTCQAVGPPEPVNIFWVQN#SSR.V	234	0.19	3.894	33.358	NIFWVQNSSRVNE	MERTK_HUMAN Tyrosine-protein kinase Mer
Q12866	MERTK	R.N#STAHSILISWVPGFDGYSPFRN#CSIQVK.E	294	2.25	3.78	1000	TEVSIRNSTAHSI	MERTK_HUMAN Tyrosine-protein kinase Mer
Q12866	MERTK	R.N#STAHSILISWVPGFDGYSPFRN#CSIQVK.E	316	2.25	3.78	1000	GYSPFRNCSIQVK	MERTK_HUMAN Tyrosine-protein kinase Mer
Q12866	MERTK	K.EADPLSN#GSVM*IFN#TSALPHLYQIK.Q	329	-0.57	3.516	1000	EADPLSNGSVMIF	MERTK_HUMAN Tyrosine-protein kinase Mer
Q12866	MERTK	K.EADPLSN#GSVM*IFN#TSALPHLYQIK.Q	336	-0.57	3.516	1000	GSVMIFNTSALPH	MERTK_HUMAN Tyrosine-protein kinase Mer
Q12866	MERTK	K.ELLEEVGQN#GSR.A	442	-0.01	1.437	1000	LEEVGQNGSRARI	MERTK_HUMAN Tyrosine-protein kinase Mer
Q12866	MERTK	R.ISVQVHN#ATCTVR.I	454	0.1	2.412	1000	ISVQVHNATCTVR	MERTK_HUMAN Tyrosine-protein kinase Mer
Q12891	HYAL2	K.VPLDLNAFDVQASPNEGFVNQN#ITIFYR.D	74	1.05	4.074	5.085	EGFVNQNITIFYR	HYAL2_HUMAN Hyaluronidase-2
Q12891	HYAL2	R.SVHGGVPQN#VSLWAHRK.M	103	0.19	2.857	1000	HGGVPQNVSLWAH	HYAL2_HUMAN Hyaluronidase-2
Q12891	HYAL2	R.LLVPYVVN#VSWATQYCSR.A	357	-0.55	4.619	1000	LVPYVVNVSWATQ	HYAL2_HUMAN Hyaluronidase-2
Q12907	LMAN2	R.VFPYISVM*VNN#GSLSYDHSK.D	183	-3.21	3.855	9.34	ISVMVNNGSLSYD	LMAN2_HUMAN Vesicular integral-membrane protein VIP36
Q12913	PTPRJ	K.TITVVHQPWCN#ITGLRPATSYVFSITPGIGN#ETWGDPR.V	172	0.57	3.81	1000	VHQPWCNITGLRP	PTPRJ_HUMAN Receptor-type tyrosine-protein phosphatase eta
Q12913	PTPRJ	K.TITVVHQPWCN#ITGLRPATSYVFSITPGIGN#ETWGDPR.V	192	0.57	3.81	1000	ITPGIGNETWGDP	PTPRJ_HUMAN Receptor-type tyrosine-protein phosphatase eta
Q12913	PTPRJ	K.AALSWSN#GN#GTASCR.V	231	-0.51	3.83	1000	LSWSNGNGTASCR	PTPRJ_HUMAN Receptor-type tyrosine-protein phosphatase eta
Q12913	PTPRJ	R.LQVN#ISGLKPGVQYNINPYLLQSN#K.T	258	0.15	4.863	77.72	DSRLQVNISGLKP	PTPRJ_HUMAN Receptor-type tyrosine-protein phosphatase eta
Q12913	PTPRJ	R.LQVN#ISGLKPGVQYNINPYLLQSN#K.T	278	0.15	4.863	48.315	PYLLQSNKTKGDP	PTPRJ_HUMAN Receptor-type tyrosine-protein phosphatase eta
Q12913	PTPRJ	R.YN#ATVYSQAAN#GTEGQPQAIEFR.T	342	-0.34	3.642	1000	EPGTRYNATVYSQ	PTPRJ_HUMAN Receptor-type tyrosine-protein phosphatase eta
Q12913	PTPRJ	R.YN#ATVYSQAAN#GTEGQPQAIEFR.T	351	-0.34	3.642	1000	VYSQAANGTEGQP	PTPRJ_HUMAN Receptor-type tyrosine-protein phosphatase eta
Q12913	PTPRJ	K.IHVAGETDSSNLN#VSEPR.A	413	2.21	3.451	59.298	TDSSNLNVSEPRA	PTPRJ_HUMAN Receptor-type tyrosine-protein phosphatase eta
Q12913	PTPRJ	R.NTCTTGITDPPPPDGSPN#ITSVSHNSVK.V	824	4.95	3.475	64.757	PPDGSPNITSVSH	PTPRJ_HUMAN Receptor-type tyrosine-protein phosphatase eta
Q12913	PTPRJ	R.ACVAGFTN#ITFHPQNK.G	937	0.51	3.95	127.526	CVAGFTNITFHPQ	PTPRJ_HUMAN Receptor-type tyrosine-protein phosphatase eta
Q12999	TSPAN31	R.SKQTDVIN#ASWWVMSN#KTRDELER.S	109	-1.48	3.83	1000	KQTDVINASWWVM	TSN31_HUMAN Tetraspanin-31
Q12999	TSPAN31	R.SKQTDVIN#ASWWVMSN#KTRDELER.S	117	-1.48	3.83	1000	SWWVMSNKTRDEL	TSN31_HUMAN Tetraspanin-31
Q13145	BAMBI	R.N#HSGTTIPTLECCHEDMCNYR.G	87	3.71	2.882	64.798	QAKQARNHSGTTI	BAMBI_HUMAN BMP and activin membrane-bound inhibitor homolog
Q13275	SEMA3F	K.ATGTAHFFNFLLN#TTDYR.I	53	-1.7	3.63	99.228	FFNFLLNTTDYRI	SEM3F_HUMAN Semaphorin-3F
Q13308	PTK7	R.SAN#ASFNIK.W	116	2.49	2.856	97.748	EEARSANASFNIK	PTK7_HUMAN Inactive tyrosine-protein kinase 7
Q13308	PTK7	R.DGTPLSDGQSN#HTVSSK.E	175	1.27	2.627	1000	LSDGQSNHTVSSK	PTK7_HUMAN Inactive tyrosine-protein kinase 7
Q13308	PTK7	R.N#LTLRPAGPEHSGLYSCCAHSAFGQACSSQNFTLSIADESFAR.V	184	1.15	3.292	27.608	VSSKERNLTLRPA	PTK7_HUMAN Inactive tyrosine-protein kinase 7
Q13308	PTK7	R.NLTLRPAGPEHSGLYSCCAHSAFGQACSSQN#FTLSIADESFAR.V	214	-1.63	5.25	35.678	QACSSQNFTLSIA	PTK7_HUMAN Inactive tyrosine-protein kinase 7
Q13308	PTK7	R.YEEAMFHCQFSAQPPPSLQWLFEDETPITN#R.S	268	-0.91	4.892	1000	DETPITNRSRPPH	PTK7_HUMAN Inactive tyrosine-protein kinase 7
Q13308	PTK7	R.RATVFAN#GSLLLTQVRPR.N	283	-0.99	2.938	1000	RATVFANGSLLLT	PTK7_HUMAN Inactive tyrosine-protein kinase 7
Q13308	PTK7	R.RQDVN#ITVATVPSWLK.K	405	-0.11	3.516	1000	QRRQDVNITVATV	PTK7_HUMAN Inactive tyrosine-protein kinase 7
Q13308	PTK7	R.NQMLISEDSRFEVFKN#GTLR.I	463	1.37	2.825	41.257	RFEVFKNGTLRIN	PTK7_HUMAN Inactive tyrosine-protein kinase 7
Q13308	PTK7	R.VTRDDAGN#YTCIASN#GPQGQIR.A	567	2.58	4.071	1000	TRDDAGNYTCIAS	PTK7_HUMAN Inactive tyrosine-protein kinase 7
Q13308	PTK7	R.MHIFQN#GSLVIHDVAPEDSGR.Y	646	-1.16	2.645	1000	RMHIFQNGSLVIH	PTK7_HUMAN Inactive tyrosine-protein kinase 7
Q13308	PTK7	R.YTCIAGN#SCNIK.H	668	-0.33	3.095	37.54	YTCIAGNSCNIKH	PTK7_HUMAN Inactive tyrosine-protein kinase 7
Q13332	PTPRS	R.KVEAEALN#ATAIR.V	733	2.07	3.069	1000	VEAEALNATAIRV	PTPRS_HUMAN Receptor-type tyrosine-protein phosphatase S
Q13332	PTPRS	R.GHPQILEAAGN#ASAGTVLLR.W	940	0.87	3.21	1000	ILEAAGNASAGTV	PTPRS_HUMAN Receptor-type tyrosine-protein phosphatase S
Q13427	PPIG	K.DTN#GSQFFITTKPTPHLDGHHVVFGQVISGQEVVR.E	120	1.54	3.568	1000	NRGKDTNGSQFFI	PPIG_HUMAN Peptidyl-prolyl cis-trans isomerase G
Q13433	SLC39A6	R.YGEN#N#SLSVEGFRK.L	67	2.63	2.445	1000	FYRYGENNSLSVE	S39A6_HUMAN Zinc transporter ZIP6
Q13433	SLC39A6	R.NTNENPQECFN#ASK.L	266	1	3.435	104.477	NPQECFNASKLLT	S39A6_HUMAN Zinc transporter ZIP6
Q13438	OS9	K.RYHSQTYGN#GSK.C	177	0.48	2.276	1000	HSQTYGNGSKCDL	OS9_HUMAN Protein OS-9
Q13443	ADAM9	R.GYVEGVHN#SSIALSDCFGLR.G	125	-1.37	2.613	1000	YVEGVHNSSIALS	ADAM9_HUMAN Disintegrin and metalloproteinase domain-containing protein 9
Q13443	ADAM9	R.GLLHLEN#ASYGIEPLQN#SSHFEHIIYR.M	144	1.38	2.832	1000	GLLHLENASYGIE	ADAM9_HUMAN Disintegrin and metalloproteinase domain-containing protein 9
Q13443	ADAM9	R.GLLHLEN#ASYGIEPLQN#SSHFEHIIYR.M	154	1.38	2.832	1000	GIEPLQNSSHFEH	ADAM9_HUMAN Disintegrin and metalloproteinase domain-containing protein 9
Q13443	ADAM9	R.YDMMGRN#QTAVR.E	231	0.56	2.33	1000	YDMMGRNQTAVRE	ADAM9_HUMAN Disintegrin and metalloproteinase domain-containing protein 9
Q13443	ADAM9	R.N#FSSCSAEDFEK.L	381	-0.3	1.56	1000	GASGSRNFSSCSA	ADAM9_HUMAN Disintegrin and metalloproteinase domain-containing protein 9
Q13443	ADAM9	K.TSECDVPEYCN#GSSQFCQPDVFIQN#GYPCQNNK.A	487	5.35	2.481	12.377	DVPEYCNGSSQFC	ADAM9_HUMAN Disintegrin and metalloproteinase domain-containing protein 9
Q13444	ADAM15	K.YRDFQHLLN#R.T	237	1.48	2.597	1000	DFQHLLNRTLEVA	ADA15_HUMAN Disintegrin and metalloproteinase domain-containing protein 15
Q13444	ADAM15	K.TCIMEASTDFLPGLN#FSN#CSRR.A	389	0.19	3.503	1000	DFLPGLNFSNCSR	ADA15_HUMAN Disintegrin and metalloproteinase domain-containing protein 15
Q13444	ADAM15	K.TCIMEASTDFLPGLN#FSN#CSRR.A	392	0.19	3.503	1000	PGLNFSNCSRRAL	ADA15_HUMAN Disintegrin and metalloproteinase domain-containing protein 15
Q13449	LSAMP	R.SVDFNRGTDN#ITVR.Q	40	2.85	2.65	17.25	FNRGTDNITVRQG	LSAMP_HUMAN Limbic system-associated membrane protein
Q13449	LSAMP	K.ISN#ISSDVTVNEGSN#VTLVCMAN#GRPEPVITWR.H	136	-2.07	4.007	87.582	VPPKISNISSDVT	LSAMP_HUMAN Limbic system-associated membrane protein
Q13449	LSAMP	K.ISN#ISSDVTVNEGSN#VTLVCMAN#GRPEPVITWR.H	148	-2.07	4.007	23.624	TVNEGSNVTLVCM	LSAMP_HUMAN Limbic system-associated membrane protein
Q13449	LSAMP	K.STEGQSSLTVTN#VTEEHYGN#YTCVAANK.L	279	2.78	2.721	33.968	SSLTVTNVTEEHY	LSAMP_HUMAN Limbic system-associated membrane protein
Q13449	LSAMP	K.STEGQSSLTVTN#VTEEHYGN#YTCVAANK.L	287	2.78	2.721	11.721	TEEHYGNYTCVAA	LSAMP_HUMAN Limbic system-associated membrane protein
Q13449	LSAMP	K.LGVTN#ASLVLFRPGSVR.G	300	-0.52	2.935	1000	NKLGVTNASLVLF	LSAMP_HUMAN Limbic system-associated membrane protein
Q13454	TUSC3	K.APPRN#YSM*IVM*FTALQPQR.Q	83	-0.37	2.665	1000	IKAPPRNYSMIVM	TUSC3_HUMAN Tumor suppressor candidate 3
Q13467	FZD5	R.DAEVLCMDYN#RSEATTAPPRPFPAKPTLPGPPGAPASGGECPAGGPFVCK.C	151	0.42	3.503	1000	VLCMDYNRSEATT	FZD5_HUMAN Frizzled-5
Q13478	IL18R1	K.FFQITCENSYYQTLVN#STSLYK.N	150	0.05	4.486	132.105	YYQTLVNSTSLYK	IL18R_HUMAN Interleukin-18 receptor 1
Q13478	IL18R1	K.TFN#ITIVEDR.S	203	0.92	2.177	1000	NITKTFNITIVED	IL18R_HUMAN Interleukin-18 receptor 1
Q13491	GPM6B	K.SPQTN#GTTGVEQICVDIR.Q	177	-4.26	3.922	1000	IKSPQTNGTTGVE	GPM6B_HUMAN Neuronal membrane glycoprotein M6-b
Q13510	ASAH1	R.TVLEN#STSYEEAK.N	259	-0.57	2.11	1000	TRTVLENSTSYEE	ASAH1_HUMAN Acid ceramidase
Q13510	ASAH1	K.ILAPAYFILGGN#QSGEGCVITR.D	286	0.35	2.926	1000	YFILGGNQSGEGC	ASAH1_HUMAN Acid ceramidase
Q13510	ASAH1	R.TSQEN#ISFETM*YDVLSTKPVLNK.L	348	-0.92	2.594	50.102	NRTSQENISFETM	ASAH1_HUMAN Acid ceramidase
Q13563	PKD2	K.MQPSN#QTEADN#RSFIFYENLLLGVPR.I	299	-0.15	3.904	27.005	WKMQPSNQTEADN	PKD2_HUMAN Polycystin-2
Q13563	PKD2	K.MQPSN#QTEADN#RSFIFYENLLLGVPR.I	305	-0.15	3.904	15.012	NQTEADNRSFIFY	PKD2_HUMAN Polycystin-2
Q13563	PKD2	R.VRN#GSCSIPQDLRDEIK.E	328	-0.83	2.905	1000	RQLRVRNGSCSIP	PKD2_HUMAN Polycystin-2
Q13586	STIM1	R.LAVTN#TTMTGTVLK.M	171	-0.41	1.705	1000	PRLAVTNTTMTGT	STIM1_HUMAN Stromal interaction molecule 1
Q13634	CDH18	R.FNFFLDERLPVNPN#FTLK.D	536	1.14	4.106	17.009	RLPVNPNFTLKDN	CAD18_HUMAN Cadherin-18
Q13635	PTCH1	K.N#STKPLDMALVLNGGCHGLSR.K	312	-3.78	3.466	87.582	ATAPNKNSTKPLD	PTC1_HUMAN Protein patched homolog 1
Q13635	PTCH1	R.TYVEVVHQSVAQN#STQK.V	414	1.29	4.138	1000	HQSVAQNSTQKVL	PTC1_HUMAN Protein patched homolog 1
Q13641	TPBG	R.N#LTEVPTDLPAYVR.N	81	-0.26	3.664	1000	VKCVNRNLTEVPT	TPBG_HUMAN Trophoblast glycoprotein
Q13641	TPBG	R.RPPLAELAALN#LSGSRLDEVR.A	124	0.46	3.104	1000	AELAALNLSGSRL	TPBG_HUMAN Trophoblast glycoprotein
Q13641	TPBG	R.HLDLSN#NSLVSLTYVSFR.N	243	-0.14	5.039	24.437	RHLDLSNNSLVSL	TPBG_HUMAN Trophoblast glycoprotein
Q13641	TPBG	R.N#LTHLESLHLEDN#ALK.V	256	0.41	3.594	1000	TYVSFRNLTHLES	TPBG_HUMAN Trophoblast glycoprotein
Q13641	TPBG	K.VLHN#GTLAELQGLPHIR.V	275	-0.01	2.525	1000	ALKVLHNGTLAEL	TPBG_HUMAN Trophoblast glycoprotein
Q13683	ITGA7	R.QLQPRPQSWLLVGAPQALALPGQQAN#R.T	86	0.76	3.541	1000	LPGQQANRTGGLF	ITA7_HUMAN Integrin alpha-7
Q13683	ITGA7	R.ALDPAEKPLCLSNEN#ASHVECELGNPMKR.G	786	0.15	4.456	20.167	LCLSNENASHVEC	ITA7_HUMAN Integrin alpha-7
Q13683	ITGA7	K.KKN#ITLDCAR.G	989	0.81	2.46	1000	SAEKKKNITLDCA	ITA7_HUMAN Integrin alpha-7
Q13683	ITGA7	R.LWN#STFLEEYSAVK.S	1025	-2.07	2.239	1000	VWGRLWNSTFLEE	ITA7_HUMAN Integrin alpha-7
Q13705	ACVR2B	R.N#SSGTIELVKK.G	65	-1.45	2.308	1000	CYASWRNSSGTIE	AVR2B_HUMAN Activin receptor type-2B
Q13724	MOGS	R.LAEHLGEAEVAAELGPLAASLEAAESLDELHWAPELGVFADFGN#HTK.A	657	1.03	2.667	1000	VFADFGNHTKAVQ	MOGS_HUMAN Mannosyl-oligosaccharide glucosidase
Q13740	ALCAM	K.DRLN#LSENYTLSISNAR.I	91	0.55	2.798	2.017	EYKDRLNLSENYT	CD166_HUMAN CD166 antigen
Q13740	ALCAM	R.LNLSEN#YTLSISNAR.I	95	-1.29	3.136	85.529	RLNLSENYTLSIS	CD166_HUMAN CD166 antigen
Q13740	ALCAM	K.LGDCISEDSYPDGN#ITWYR.N	167	-0.95	4.653	1000	DSYPDGNITWYRN	CD166_HUMAN CD166 antigen
Q13740	ALCAM	K.NAIKEGDN#ITLK.C	265	0.47	2.406	54.586	AIKEGDNITLKCL	CD166_HUMAN CD166 antigen
Q13740	ALCAM	R.N#ATVVWMK.D	361	0.33	2.187	1000	TISASRNATVVWM	CD166_HUMAN CD166 antigen
Q13740	ALCAM	K.TIICHVEGFPKPAIQWTITGSGSVIN#QTEESPYINGR.Y	457	-1.16	5.803	90.986	GSGSVINQTEESP	CD166_HUMAN CD166 antigen
Q13740	ALCAM	K.IIISPEEN#VTLTCTAENQLER.T	480	0.16	4.845	174.154	IISPEENVTLTCT	CD166_HUMAN CD166 antigen
Q13740	ALCAM	R.TVNSLN#VSAISIPEHDEADEISDENR.E	499	0.08	3.779	38.808	RTVNSLNVSAISI	CD166_HUMAN CD166 antigen
Q13740-2	ALCAM	R.TVNSLN#VSANENR.E	499	1.73	4.291	53.534	RTVNSLNVSANEN	CD166_HUMAN Isoform 2 of CD166 antigen
Q13797	ITGA9	K.VLN#LTDNTYLK.L	225	1.25	3.271	59.298	GTIKVLNLTDNTY	ITA9_HUMAN Integrin alpha-9
Q13797	ITGA9	K.VLDCEKPGISCLTAHCN#FSALAK.E	904	-2.21	4.08	1000	CLTAHCNFSALAK	ITA9_HUMAN Integrin alpha-9
Q13873	BMPR2	R.ISHEN#GTILCSK.G	55	2.18	2.104	1000	SRISHENGTILCS	BMPR2_HUMAN Bone morphogenetic protein receptor type-2
Q13873	BMPR2	K.QGCWSHIGDPQECHYEECVVTTTPPSIQN#GTYR.F	110	-0.25	3.976	1000	TPPSIQNGTYRFC	BMPR2_HUMAN Bone morphogenetic protein receptor type-2
Q13936	CACNA1C	R.QCQN#GTVCKPGWDGPK.H	328	0.7	2.882	1000	HGRQCQNGTVCKP	CAC1C_HUMAN Voltage-dependent L-type calcium channel subunit alpha-1C
Q13936	CACNA1C	K.IALN#DTTEINR.N	1436	3.03	2.816	45.026	FGKIALNDTTEIN	CAC1C_HUMAN Voltage-dependent L-type calcium channel subunit alpha-1C
Q14108	SCARB2	K.ANIQFGDN#GTTISAVSNK.A	105	0.19	4.837	137.202	NIQFGDNGTTISA	SCRB2_HUMAN Lysosome membrane protein 2
Q14108	SCARB2	K.N#GTNDGDYVFLTGEDSYLN#FTK.I	206	-0.91	3.62	0	GLFYEKNGTNDGD	SCRB2_HUMAN Lysosome membrane protein 2
Q14108	SCARB2	K.N#GTNDGDYVFLTGEDSYLN#FTK.I	224	-0.91	3.62	44.753	GEDSYLNFTKIVE	SCRB2_HUMAN Lysosome membrane protein 2
Q14108	SCARB2	K.CN#MIN#GTDGDSFHPLITKDEVLYVFPSDFCR.S	249	0.95	4.304	1000	DKCNMINGTDGDS	SCRB2_HUMAN Lysosome membrane protein 2
Q14108	SCARB2	R.YKVPAEILAN#TSDNAGFCIPEGNCLGSGVLN#VSICK.N	304	-1.83	3.588	23.624	PAEILANTSDNAG	SCRB2_HUMAN Lysosome membrane protein 2
Q14108	SCARB2	R.YKVPAEILANTSDNAGFCIPEGN#CLGSGVLN#VSICK.N	325	-2.71	3.849	43.297	LGSGVLNVSICKN	SCRB2_HUMAN Lysosome membrane protein 2
Q14108	SCARB2	R.TMVFPVMYLN#ESVHIDKETASR.L	412	0.63	2.354	1000	FPVMYLNESVHID	SCRB2_HUMAN Lysosome membrane protein 2
Q14112	NID2	R.DYSLTFGAIN#QTWSYR.I	693	-2.1	2.381	1000	LTFGAINQTWSYR	NID2_HUMAN Nidogen-2
Q14112	NID2	R.SQPGTTPACIPTVAPPMVRPTPRPDVTPPSVGTFLLYTQGQQIGYLPLN#GTR.L	1124	-0.26	3.305	1000	IGYLPLNGTRLQK	NID2_HUMAN Nidogen-2
Q14114	LRP8	K.DCEGGADEAGCATLCAPHEFQCGN#R.S	176	3.8	4.428	1000	HEFQCGNRSCLAA	LRP8_HUMAN Low-density lipoprotein receptor-related protein 8
Q14114	LRP8	K.HIYWTDSGN#K.T	518	-3.18	1.82	1000	YWTDSGNKTISVA	LRP8_HUMAN Low-density lipoprotein receptor-related protein 8
Q14114	LRP8	R.APSISPSTLSPATSN#HSQHYANEDSK.M	807	-0.68	3.762	49.097	LSPATSNHSQHYA	LRP8_HUMAN Low-density lipoprotein receptor-related protein 8
Q14118	DAG1	R.LGAN#GSHIPQTSSVFSIEVYPEDHSELQSVR.T	141	0.45	4.5	1000	ATRLGANGSHIPQ	DAG1_HUMAN Dystroglycan
Q14118	DAG1	K.LAFAFGDRN#CSTITLQN#ITR.G	641	1.63	3.338	1000	FAFGDRNCSTITL	DAG1_HUMAN Dystroglycan
Q14118	DAG1	K.LAFAFGDRN#CSTITLQN#ITR.G	649	1.63	3.338	1000	STITLQNITRGSI	DAG1_HUMAN Dystroglycan
Q14118	DAG1	R.GSIVVEWTN#NTLPLEPCPK.E	661	-0.28	3.955	9.34	IVVEWTNNTLPLE	DAG1_HUMAN Dystroglycan
Q14126	DSG2	K.DTGELN#VTSILDREETPFFLLTGYALDAR.G	112	0.12	4.5	1000	KDTGELNVTSILD	DSG2_HUMAN Desmoglein-2
Q14126	DSG2	K.IN#ATDADEPNTLNSK.I	182	-3.3	4.438	99.228	TLVMKINATDADE	DSG2_HUMAN Desmoglein-2
Q14126	DSG2	R.YVQN#GTYTVK.I	462	1.14	2.346	1000	ESRYVQNGTYTVK	DSG2_HUMAN Desmoglein-2
Q14157	UBAP2L	K.IFTASN#VSSVPLPAEN#VTITAGQR.I	263	1.21	3.282	1000	KIFTASNVSSVPL	UBP2L_HUMAN Ubiquitin-associated protein 2-like
Q14157	UBAP2L	K.IFTASN#VSSVPLPAEN#VTITAGQR.I	273	1.21	3.282	1000	VPLPAENVTITAG	UBP2L_HUMAN Ubiquitin-associated protein 2-like
Q14157	UBAP2L	K.SDSPSTSSIPPLN#ETVSAASLLTTTN#QHSSSLGGLSHSEEIPNTTTTQHSSTLSTQQNTLSSSTSSGR.T	657	2.43	2.177	13.952	SSIPPLNETVSAA	UBP2L_HUMAN Ubiquitin-associated protein 2-like
Q14264	ERV3-1	R.LQAVLEIITN#ETAGALNLLAQQATK.M	527	-0.99	5.851	75.738	VLEIITNETAGAL	ENR1_HUMAN HERV-R_7q21.2 provirus ancestral Env polyprotein
Q14314	FGL2	R.LHVGNYN#GTAGDALR.F	336	1.62	2.015	17.009	LHVGNYNGTAGDA	FGL2_HUMAN Fibroleukin
Q14332	FZD2	R.HGAEQICVGQN#HSEDGAPALLTTAPPPGLQPGAGGTPGGPGGGGAPPR.Y	154	-1.07	3.603	1000	QICVGQNHSEDGA	FZD2_HUMAN Frizzled-2
Q14392	LRRC32	R.LIYLN#LSNNLIR.L	271	-1.74	3.276	31.275	PRLIYLNLSNNLI	LRC32_HUMAN Leucine-rich repeat-containing protein 32
Q14393	GAS6	R.GLYHLN#LTVGGIPFHEK.D	463	0.2	3.457	1000	RGLYHLNLTVGGI	GAS6_HUMAN Growth arrest-specific protein 6
Q14435	GALNT3	R.IAEN#YTAVVSPDIASIDLNTFEFNKPSPYGSNHNR.G	297	-0.13	3.218	55.097	LARIAENYTAVVS	GALT3_HUMAN Polypeptide N-acetylgalactosaminyltransferase 3
Q14494	NFE2L1	R.MSYQDPAQLSCLPYLEHVGHN#HTYNMAPSALDSADLPPPSALKK.G	574	0.22	3.796	3.701	LEHVGHNHTYNMA	NF2L1_HUMAN Nuclear factor erythroid 2-related factor 1
Q14517	FAT1	R.LEQTPLQFTHLEYN#VTVQENSAAK.T	40	0.01	5.853	111.687	FTHLEYNVTVQEN	FAT1_HUMAN Protocadherin Fat 1
Q14517	FAT1	K.AIGGIDWDSHPFGYN#LTLQAK.D	333	2.47	2.646	1000	SHPFGYNLTLQAK	FAT1_HUMAN Protocadherin Fat 1
Q14517	FAT1	K.YTLN#ITVYDLGIPQK.A	791	-0.48	3.803	1000	TDKYTLNITVYDL	FAT1_HUMAN Protocadherin Fat 1
Q14517	FAT1	K.QVYN#LTVR.A	998	0.21	1.768	1000	EKKQVYNLTVRAK	FAT1_HUMAN Protocadherin Fat 1
Q14517	FAT1	R.IVVN#VSDTNDHAPWFTASSYK.G	1551	0.27	2.587	31.935	FARIVVNVSDTND	FAT1_HUMAN Protocadherin Fat 1
Q14517	FAT1	K.TGALTVQN#TTQLR.S	1940	0.44	2.274	1000	GALTVQNTTQLRS	FAT1_HUMAN Protocadherin Fat 1
Q14517	FAT1	R.HALKPFYSLN#LSVSDGVFR.S	2464	4.75	3.485	1000	KPFYSLNLSVSDG	FAT1_HUMAN Protocadherin Fat 1
Q14517	FAT1	K.KLDIGQYLLN#VSVTDGK.F	3613	0.86	2.908	1000	IGQYLLNVSVTDG	FAT1_HUMAN Protocadherin Fat 1
Q14517	FAT1	R.QVTQEMLN#HTIAIR.F	3640	0.2	2.278	1000	VTQEMLNHTIAIR	FAT1_HUMAN Protocadherin Fat 1
Q14517	FAT1	R.FAN#LTPEEFVGDYWR.N	3649	0.11	2.284	1000	IAIRFANLTPEEF	FAT1_HUMAN Protocadherin Fat 1
Q14517	FAT1	R.CQSDIDECSGNPCLHGALCENTHGSYHCN#CSHEYR.G	4152	3.16	3.987	26.412	HGSYHCNCSHEYR	FAT1_HUMAN Protocadherin Fat 1
Q14563	SEMA3A	K.EMLESNNVITFN#GLAN#SSSYHTFLLDEER.S	53	-1.13	3.552	11.439	TFNGLANSSSYHT	SEM3A_HUMAN Semaphorin-3A
Q14568	HSP90AA2	K.N#LTN#DWEDHLAVK.H	314	2.83	2.518	1000	YGEFCKNLTNDWE	HS902_HUMAN Putative heat shock protein HSP 90-alpha A2
Q14626	IL11RA	R.IN#VTEVNPLGASTR.L	194	-0.74	3.113	100.207	WSQYRINVTEVNP	I11RA_HUMAN Interleukin-11 receptor subunit alpha
Q14669	TRIP12	K.ACTN#GSGSMGSTTSVSSGTATAATHAAADLGSPSLQHSR.D	949	0.9	4.465	1000	PPKACTNGSGSMG	TRIPC_HUMAN E3 ubiquitin-protein ligase TRIP12
Q14671	PUM1	K.RTSSSLTPIGHSFYNGLSFSSSPGPVGMPLPSQGPGHSQTPPPSLSSHGSSSSLN#LGGLTN#GSGR.Y	779	1.26	4.68	27.134	NLGGLTNGSGRYI	PUM1_HUMAN Pumilio homolog 1
Q14684	RRP1B	K.GLFYCMWVQDEPLLQEELAN#TIAQLVHAVN#NSAAQHLFIQTFWQTMNREWKGIDR.L	86	1.27	3.769	13.583	QLVHAVNNSAAQH	RRP1B_HUMAN Ribosomal RNA processing protein 1 homolog B
Q14697	GANAB	K.VLLVLELQGLQKN#MTR.F	97	0.18	3.406	1000	LQGLQKNMTRFRI	GANAB_HUMAN Neutral alpha-glucosidase AB
Q14697-2	GANAB	R.VSFSDKVN#LTLGSIWDK.I	193	0.01	2.57	1000	SFSDKVNLTLGSI	GANAB_HUMAN Isoform 2 of Neutral alpha-glucosidase AB
Q14703	MBTPS1	R.LSWAKPQPLN#ETAPSNLWK.H	939	-0.02	2.897	73.616	AKPQPLNETAPSN	MBTP1_HUMAN Membrane-bound transcription factor site-1 protease
Q14766	LTBP1	R.YVQDQVAAPFQLSN#HTGR.I	347	0.04	3.047	1000	APFQLSNHTGRIK	LTBP1_HUMAN Latent-transforming growth factor beta-binding protein 1
Q14766	LTBP1	K.GN#TTTLISENGHAADTLTATNFR.V	378	-3.61	5.505	61.28	NSCEKGNTTTLIS	LTBP1_HUMAN Latent-transforming growth factor beta-binding protein 1
Q14766	LTBP1	K.ECYYNLNDASLCDNVLAPN#VTK.Q	1366	1.14	4.761	20.167	DNVLAPNVTKQEC	LTBP1_HUMAN Latent-transforming growth factor beta-binding protein 1
Q14773	ICAM4	K.SVQLN#CSNSCPQPQN#SSLR.T	68	2.11	5.204	73.311	GKSVQLNCSNSCP	ICAM4_HUMAN Intercellular adhesion molecule 4
Q14773	ICAM4	K.SVQLN#CSNSCPQPQN#SSLR.T	78	2.11	5.204	109.529	SCPQPQNSSLRTP	ICAM4_HUMAN Intercellular adhesion molecule 4
Q15043	SLC39A14	R.GN#VTQHVQGHRN#LSTCFSSGDLFTAHN#FSEQSR.I	77	-0.59	2.784	1000	VGVGRGNVTQHVQ	S39AE_HUMAN Zinc transporter ZIP14
Q15043	SLC39A14	R.GN#VTQHVQGHRN#LSTCFSSGDLFTAHN#FSEQSR.I	87	-0.59	2.784	1000	HVQGHRNLSTCFS	S39AE_HUMAN Zinc transporter ZIP14
Q15043	SLC39A14	R.GN#VTQHVQGHRN#LSTCFSSGDLFTAHN#FSEQSR.I	102	-0.59	2.784	1000	DLFTAHNFSEQSR	S39AE_HUMAN Zinc transporter ZIP14
Q15165	PON2	K.HTNMN#LTQLK.V	254	-0.01	3.367	30.835	EKHTNMNLTQLKV	PON2_HUMAN Serum paraoxonase/arylesterase 2
Q15223	PVRL1	R.NPN#GTVTVISR.Y	202	1.87	2.458	36.655	QEIRNPNGTVTVI	PVRL1_HUMAN Poliovirus receptor-related protein 1
Q15223	PVRL1	K.GPIN#YSLAGTYICEATNPIGTR.S	307	-0.32	5.056	145.045	FFKGPINYSLAGT	PVRL1_HUMAN Poliovirus receptor-related protein 1
Q15262	PTPRK	R.LQLPTM*KEN#DTHCIDFSYLLYSQK.G	101	1.09	3.449	1000	LPTMKENDTHCID	PTPRK_HUMAN Receptor-type tyrosine-protein phosphatase kappa
Q15262	PTPRK	K.GPLANPIWN#VTGFTGR.D	140	0.12	3.541	59.298	LANPIWNVTGFTG	PTPRK_HUMAN Receptor-type tyrosine-protein phosphatase kappa
Q15262	PTPRK	R.LGDVEVNAGQN#ATFQCIATGR.D	211	-2.18	5.27	76.733	EVNAGQNATFQCI	PTPRK_HUMAN Receptor-type tyrosine-protein phosphatase kappa
Q15262	PTPRK	R.RIAVDWESLGYN#ITR.C	416	-1.71	3.18	1000	WESLGYNITRCHT	PTPRK_HUMAN Receptor-type tyrosine-protein phosphatase kappa
Q15262	PTPRK	R.CHTFN#VTICYHYFR.G	424	1.26	3.548	1000	TRCHTFNVTICYH	PTPRK_HUMAN Receptor-type tyrosine-protein phosphatase kappa
Q15262	PTPRK	R.GHN#ESKADCLDMDPK.A	436	1.42	2.617	1000	HYFRGHNESKADC	PTPRK_HUMAN Receptor-type tyrosine-protein phosphatase kappa
Q15262	PTPRK	K.APQHVVNHLPPYTN#VSLK.M	462	0.76	3.502	86.833	HLPPYTNVSLKMI	PTPRK_HUMAN Receptor-type tyrosine-protein phosphatase kappa
Q15293	RCN1	R.VVRPDSELGERPPEDN#QSFQYDHEAFLGKEDSK.T	53	-0.25	3.096	1000	ERPPEDNQSFQYD	RCN1_HUMAN Reticulocalbin-1
Q15303	ERBB4	R.NPWPSN#LTLVSTN#GSSGCGR.C	174	0.1	3.553	59.298	RNPWPSNLTLVST	ERBB4_HUMAN Receptor tyrosine-protein kinase erbB-4
Q15303	ERBB4	R.NPWPSN#LTLVSTN#GSSGCGR.C	181	0.1	3.553	118.011	LTLVSTNGSSGCG	ERBB4_HUMAN Receptor tyrosine-protein kinase erbB-4
Q15303	ERBB4	K.MEDGLLTCHGPGPDN#CTK.C	576	2.62	2.824	1000	HGPGPDNCTKCSH	ERBB4_HUMAN Receptor tyrosine-protein kinase erbB-4
Q15417	CNN3	K.LTLQPVDN#STISLQM*GTNK.V	240	2.29	3.104	31.935	TLQPVDNSTISLQ	CNN3_HUMAN Calponin-3
Q15652	JMJD1C	R.LESAHASSLSHLALAHQQQQQLLQHQSPHLLGQAHPSASYNQLGLYPIIWQYPN#GTHAYSGLGLPSSK.W	868	2.53	6.091	69.256	IIWQYPNGTHAYS	JHD2C_HUMAN Probable JmjC domain-containing histone demethylation protein 2C
Q15678	PTPN14	K.NNVVPSKPGASAISHTVSTPELANMQLQGSHN#YSTAHMLK.N	552	4.27	4.476	0.382	QLQGSHNYSTAHM	PTN14_HUMAN Tyrosine-protein phosphatase non-receptor type 14
Q15758	SLC1A5	R.SYSTTYEERN#ITGTR.V	212	3.89	1.974	1000	TTYEERNITGTRV	AAAT_HUMAN Neutral amino acid transporter B(0)
Q15768	EFNB3	K.ENLPGDPTSN#ATSR.G	210	1.49	2.139	58.551	PGDPTSNATSRGA	EFNB3_HUMAN Ephrin-B3
Q15818	NPTX1	R.LN#SSSQTNSLK.D	154	-0.08	2.551	71.753	EQYSRLNSSSQTN	NPTX1_HUMAN Neuronal pentraxin-1
Q15904	ATP6AP1	R.ELKLN#ASLPALLLIR.L	170	0.16	3.009	1000	LRELKLNASLPAL	VAS1_HUMAN V-type proton ATPase subunit S1
Q15904	ATP6AP1	K.QPVSPVIHPPVSYN#DTAPR.I	261	-0.46	2.561	1000	HPPVSYNDTAPRI	VAS1_HUMAN V-type proton ATPase subunit S1
Q15904	ATP6AP1	R.ILFWAQN#FSVAYK.D	273	-1.67	2.087	1000	ILFWAQNFSVAYK	VAS1_HUMAN V-type proton ATPase subunit S1
Q15904	ATP6AP1	R.LEVHSN#GSVAYFN#ASQVTGPSIYSFHCEYVSSLSK.K	350	1.37	2.944	1000	RLEVHSNGSVAYF	VAS1_HUMAN V-type proton ATPase subunit S1
Q15904	ATP6AP1	R.LEVHSN#GSVAYFN#ASQVTGPSIYSFHCEYVSSLSK.K	357	1.37	2.944	1000	GSVAYFNASQVTG	VAS1_HUMAN V-type proton ATPase subunit S1
Q16363	LAMA4	R.HVNEIN#ATIYLLK.T	315	0.91	4.574	53.534	RHVNEINATIYLL	LAMA4_HUMAN Laminin subunit alpha-4
Q16363	LAMA4	R.VREQMEVVN#MSLSTSADSLTTPR.L	531	-0.34	2.711	1000	EQMEVVNMSLSTS	LAMA4_HUMAN Laminin subunit alpha-4
Q16363	LAMA4	K.LSNLSN#LSHDLVQEAIDHAQDLQQEANELSRK.L	581	1.26	3.679	26.927	KLSNLSNLSHDLV	LAMA4_HUMAN Laminin subunit alpha-4
Q16363	LAMA4	K.RPASN#VSASIQR.I	810	1.72	3.315	1000	QKRPASNVSASIQ	LAMA4_HUMAN Laminin subunit alpha-4
Q16363	LAMA4	K.FYFGGSPISAQYAN#FTGCISNAYFTR.V	1366	3.38	4.831	87.265	ISAQYANFTGCIS	LAMA4_HUMAN Laminin subunit alpha-4
Q16394	EXT1	R.EMLHN#ATFCLVPR.G	330	-0.12	2.028	1000	YREMLHNATFCLV	EXT1_HUMAN Exostosin-1
Q16549	PCSK7	R.DIN#VTGVWER.N	167	0.35	2.476	1000	SPGRDINVTGVWE	PCSK7_HUMAN Proprotein convertase subtilisin/kexin type 7
Q16563	SYPL1	K.GQTEIQVNCPPAVTEN#K.T	71	3.13	5.217	120.784	PPAVTENKTVTAT	SYPL1_HUMAN Synaptophysin-like protein 1
Q16563	SYPL1	R.LNEASFQPPPGVN#ICDVNWK.D	96	2.41	2.212	38.189	QPPPGVNICDVNW	SYPL1_HUMAN Synaptophysin-like protein 1
Q16576	RBBP7	R.SN#TTSKPSHLVDAHTAEVNCLSFNPYSEFILATGSADK.T	259	1.98	5.708	18.73	IWDTRSNTTSKPS	RBBP7_HUMAN Histone-binding protein RBBP7
Q16602	CALCRL	K.IM*QDPIQQAEGVYCN#R.T	66	0.44	3.54	1000	AEGVYCNRTWDGW	CALRL_HUMAN Calcitonin gene-related peptide type 1 receptor
Q16602	CALCRL	R.TWTN#YTQCNVNTHEK.V	123	0.22	4.47	38.189	SNRTWTNYTQCNV	CALRL_HUMAN Calcitonin gene-related peptide type 1 receptor
Q16620	NTRK2	R.LEPNSVDPEN#ITEIFIANQK.R	67	0.66	3.831	36.556	NSVDPENITEIFI	NTRK2_HUMAN BDNF/NT-3 growth factors receptor
Q16620	NTRK2	R.N#LTIVDSGLK.F	95	0.73	2.004	1000	AYVGLRNLTIVDS	NTRK2_HUMAN BDNF/NT-3 growth factors receptor
Q16620	NTRK2	K.HMN#ETSHTQGSLR.I	241	0.19	2.076	1000	LVSKHMNETSHTQ	NTRK2_HUMAN BDNF/NT-3 growth factors receptor
Q16706	MAN2A1	R.LLAENNEIISNIRDSVIN#LSESVEDGPK.S	78	0.2	4.876	37.549	IRDSVINLSESVE	MA2A1_HUMAN Alpha-mannosidase 2
Q16706	MAN2A1	K.FIVESLTPSSLSLMHSPPGTQN#ISEINLSPM*EISTFR.I	1125	0.4	3.708	38.371	SPPGTQNISEINL	MA2A1_HUMAN Alpha-mannosidase 2
Q16769	QPCT	K.NYHQPAILN#SSALR.Q	49	0.72	3.398	88.626	HQPAILNSSALRQ	QPCT_HUMAN Glutaminyl-peptide cyclotransferase
Q16769	QPCT	R.YFQN#YSYGGVIQDDHIPFLR.R	296	2.24	2.48	1000	EGRYFQNYSYGGV	QPCT_HUMAN Glutaminyl-peptide cyclotransferase
Q16787	LAMA3	R.TVRPQCEVCETHSFSFHPMAGCEGCN#CSR.R	1357	1.02	1.937	1000	AGCEGCNCSRRGT	LAMA3_HUMAN Laminin subunit alpha-3
Q16787	LAMA3	K.EVIDTN#LTTLR.D	2265	0.71	2.849	1000	KEVIDTNLTTLRD	LAMA3_HUMAN Laminin subunit alpha-3
Q16787	LAMA3	K.IESINQQLLPLGN#ISDNMDR.I	2365	0.73	4.445	59.298	QLLPLGNISDNMD	LAMA3_HUMAN Laminin subunit alpha-3
Q16787	LAMA3	K.TFNLN#TTEVEPCR.R	2584	0.53	3.61	48.874	KKTFNLNTTEVEP	LAMA3_HUMAN Laminin subunit alpha-3
Q16787	LAMA3	R.FN#ISTPAFR.G	2728	0.57	2.235	1000	AIRERFNISTPAF	LAMA3_HUMAN Laminin subunit alpha-3
Q16787	LAMA3	R.EGSLPGN#STISIR.A	3097	0.47	2.273	1000	EGSLPGNSTISIR	LAMA3_HUMAN Laminin subunit alpha-3
Q16827	PTPRO	R.VN#ISYWEGK.D	154	0.31	1.804	1000	NVFTRVNISYWEG	PTPRO_HUMAN Receptor-type tyrosine-protein phosphatase O
Q16832	DDR2	R.IRN#FTTMK.V	280	0.47	2.406	1000	EFDRIRNFTTMKV	DDR2_HUMAN Discoidin domain-containing receptor 2
Q16842	ST3GAL2	K.NLPAN#VSFVLVPFK.V	211	0.87	3.126	34.073	AKNLPANVSFVLV	SIA4B_HUMAN CMP-N-acetylneuraminate-beta-galactosamide-alpha-2,3-sialyltransferase 2
Q16880	UGT8	R.YPGIFN#STTSDAFLQSK.M	78	-0.03	3.344	1000	RYPGIFNSTTSDA	CGT_HUMAN 2-hydroxyacylsphingosine 1-beta-galactosyltransferase
Q17RW2	COL24A1	K.SIPNIIKN#DSETVYK.R	296	-0.21	2.396	31.275	IPNIIKNDSETVY	COOA1_HUMAN Collagen alpha-1(XXIV) chain
Q17RW2	COL24A1	R.SQLSSLQSGN#VSAVDLTNHGIQAK.E	321	1.3	2.768	9.107	SSLQSGNVSAVDL	COOA1_HUMAN Collagen alpha-1(XXIV) chain
Q17RW2	COL24A1	K.AITANLHTNELMEMQPILN#TSLHR.V	429	0.69	2.624	57.347	EMQPILNTSLHRV	COOA1_HUMAN Collagen alpha-1(XXIV) chain
Q24JP5	TMEM132A	R.VQQVGHYPPAN#SSLSSR.S	71	1.07	2.763	1000	GHYPPANSSLSSR	T132A_HUMAN Transmembrane protein 132A
Q24JP5	TMEM132A	R.HN#FTASLLTLR.I	280	-1.1	2.619	1000	TLLLRHNFTASLL	T132A_HUMAN Transmembrane protein 132A
Q29980	MICB	R.QDGVSLSHNTQQWGDVLPDGN#GTYQTWVATR.I	261	0.04	3.305	31.348	DVLPDGNGTYQTW	MICB_HUMAN MHC class I polypeptide-related sequence B
Q29983	MICA	R.AKPQGQWAEDVLGN#KTWDR.E	79	0.32	3.711	1000	AEDVLGNKTWDRE	MICA_HUMAN MHC class I polypeptide-related sequence A
Q29983	MICA	R.VCEIHEDN#STR.S	125	-0.49	2.983	1000	CEIHEDNSTRSSQ	MICA_HUMAN MHC class I polypeptide-related sequence A
Q29983	MICA	R.SEASEGN#ITVTCR.A	220	-0.98	1.818	1000	SEASEGNITVTCR	MICA_HUMAN MHC class I polypeptide-related sequence A
Q29983	MICA	R.QDGVSLSHDTQQWGDVLPDGN#GTYQTWVATR.I	261	-0.05	3.311	1000	DVLPDGNGTYQTW	MICA_HUMAN MHC class I polypeptide-related sequence A
Q2KHR3	QSER1	K.HHQRPSGTQSIQAQLTGSQHSLHSYLSN#SSVVNFQETTR.Q	218	-1.89	4.406	26.105	LHSYLSNSSVVNF	QSER1_HUMAN Glutamine and serine-rich protein 1
Q2MV58	TCTN1	R.KKVPITVQSIVIQSLN#K.T	295	-0.3	3.309	1000	IVIQSLNKTLTRR	TECT1_HUMAN Tectonic-1
Q2VWP7	PRTG	R.RPAFTAAQIIN#YTIR.C	754	0.67	3.711	1000	TAAQIINYTIRCN	PRTG_HUMAN Protogenin
Q30154	HLA-DRB5	R.FLQQDKYECHFFN#GTER.V	48	-0.18	2.603	1000	YECHFFNGTERVR	DRB5_HUMAN HLA class II histocompatibility antigen, DR beta 5 chain
Q30201	HFE	R.ALNYYPQN#ITMK.W	234	0.37	2.361	51.004	LNYYPQNITMKWL	HFE_HUMAN Hereditary hemochromatosis protein
Q32P28	LEPRE1	K.VPLQSAHLYYN#VTEK.V	540	1.16	1.619	1000	SAHLYYNVTEKVR	P3H1_HUMAN Prolyl 3-hydroxylase 1
Q3MIR4	TMEM30B	R.VN#ITYNYPVR.A	286	0.51	2.855	76.733	RGAYRVNITYNYP	CC50B_HUMAN Cell cycle control protein 50B
Q3SXP7	KIAA1644	K.TFILCCHHN#NTVFK.Y	63	0.46	3.585	24.437	ILCCHHNNTVFKY	K1644_HUMAN Uncharacterized protein KIAA1644
Q3SY77	UGT3A2	R.VSQILQDHGHN#VTMLNHK.R	52	0.73	5.09	100.207	LQDHGHNVTMLNH	UD3A2_HUMAN UDP-glucuronosyltransferase 3A2
Q3T906	GNPTAB	R.EILGKN#TTEPTK.K	114	2.39	2.101	1000	REILGKNTTEPTK	GNPTA_HUMAN N-acetylglucosamine-1-phosphotransferase subunits alpha/beta
Q3T906	GNPTAB	K.VPM*LVLDPALPAN#ITLK.D	148	0.27	2.787	1000	DPALPANITLKDL	GNPTA_HUMAN N-acetylglucosamine-1-phosphotransferase subunits alpha/beta
Q3T906	GNPTAB	K.NPSTN#VSVVVFDSTK.D	179	0.89	3.715	37.54	PKNPSTNVSVVVF	GNPTA_HUMAN N-acetylglucosamine-1-phosphotransferase subunits alpha/beta
Q3T906	GNPTAB	R.N#LSHLPTFSSPAIESHIHR.I	376	2.31	2.861	1000	HQDVFRNLSHLPT	GNPTA_HUMAN N-acetylglucosamine-1-phosphotransferase subunits alpha/beta
Q3T906	GNPTAB	K.ACN#NSACDWDGGDCSGNSGGSR.Y	457	0.27	4.255	0	YCDKACNNSACDW	GNPTA_HUMAN N-acetylglucosamine-1-phosphotransferase subunits alpha/beta
Q3T906	GNPTAB	K.VILLPN#QTHYIIPK.G	551	-1.12	2.864	1000	KVILLPNQTHYII	GNPTA_HUMAN N-acetylglucosamine-1-phosphotransferase subunits alpha/beta
Q3T906	GNPTAB	K.IPLVN#ISLLPK.D	699	-0.37	3.077	1000	VKIPLVNISLLPK	GNPTA_HUMAN N-acetylglucosamine-1-phosphotransferase subunits alpha/beta
Q3T906	GNPTAB	R.TN#VSHVVGQLDDIRK.N	1129	-0.33	3.381	1000	FKMIRTNVSHVVG	GNPTA_HUMAN N-acetylglucosamine-1-phosphotransferase subunits alpha/beta
Q3V5L5	MGAT5B	R.SN#LSHLLDLMGSGK.E	236	-0.22	2.96	1000	QAVFRSNLSHLLD	MGT5B_HUMAN Alpha-1,6-mannosylglycoprotein 6-beta-N-acetylglucosaminyltransferase B
Q3ZCM7	TUBB8	K.N#SSYFADWLPN#NVK.T	337	0.14	1.865	30.612	FNIQDKNSSYFAD	TBB8_HUMAN Tubulin beta-8 chain
Q495W5	FUT11	R.LFN#LTSTFSR.H	166	0	2.64	1000	PGIRLFNLTSTFS	FUT11_HUMAN Alpha-(1,3)-fucosyltransferase 11
Q495W5	FUT11	R.GSPSVRDWMPNN#HSVILIDDFESPQK.L	318	-1.07	5.007	0	RDWMPNNHSVILI	FUT11_HUMAN Alpha-(1,3)-fucosyltransferase 11
Q49A17	GALNTL6	R.LPN#TSIIIPFHNEGWTSLLR.T	141	-1.38	4.837	174.154	YLERLPNTSIIIP	GLTL6_HUMAN Polypeptide N-acetylgalactosaminyltransferase-like 6
Q49AH0	CDNF	R.GVN#FSLDTIEK.E	57	0.43	2.548	1000	LIDRGVNFSLDTI	CDNF_HUMAN Cerebral dopamine neurotrophic factor
Q4G0M1	FAM132B	R.RGPGLN#LTSGQYR.A	243	0.92	2.943	1000	RRGPGLNLTSGQY	F132B_HUMAN Protein FAM132B
Q4G148	GXYLT1	K.KFN#STQIAAMAPEHEEPR.I	237	1.68	2.507	1000	SLLKKFNSTQIAA	GXLT1_HUMAN Glucoside xylosyltransferase 1
Q4G148	GXYLT1	K.TGVN#SGVMLMN#MTR.M	278	0.3	3.139	1000	SGVMLMNMTRMRR	GXLT1_HUMAN Glucoside xylosyltransferase 1
Q4G148	GXYLT1	R.AVYEALRN#CSFEDDNIR.S	387	0.66	4.966	147.628	VYEALRNCSFEDD	GXLT1_HUMAN Glucoside xylosyltransferase 1
Q4KMG0	CDON	R.RLYSHLATDSVDPADSGN#YSCMAGN#K.S	287	2.67	3.556	1000	DPADSGNYSCMAG	CDON_HUMAN Cell adhesion molecule-related/down-regulated by oncogenes
Q4KMG0	CDON	R.RLYSHLATDSVDPADSGN#YSCMAGN#K.S	294	2.67	3.556	1000	YSCMAGNKSGDVK	CDON_HUMAN Cell adhesion molecule-related/down-regulated by oncogenes
Q4KMG0	CDON	K.VADGDFVTLSCN#ASGLPVPVIR.W	427	1.67	4.074	1000	FVTLSCNASGLPV	CDON_HUMAN Cell adhesion molecule-related/down-regulated by oncogenes
Q4KMG0	CDON	K.WTYIPSSNN#NTPIQGFYIYYRPTDSDNDSDYKR.D	855	-0.35	4.433	19.843	YIPSSNNNTPIQG	CDON_HUMAN Cell adhesion molecule-related/down-regulated by oncogenes
Q4KMQ2	ANO6	K.LN#ITCESSK.K	361	2.2	3.051	1000	CPFWKLNITCESS	ANO6_HUMAN Anoctamin-6
Q4KMQ2	ANO6	K.NIN#GTDPIQK.Y	493	1.53	2.675	19.843	KLPKNINGTDPIQ	ANO6_HUMAN Anoctamin-6
Q4KMQ2	ANO6	K.SKGNPYSDLGN#HTTCR.Y	802	-0.41	3.731	86.833	PYSDLGNHTTCRY	ANO6_HUMAN Anoctamin-6
Q4LDE5	SVEP1	K.CLPSQQWN#DSFPVCK.I	2370	-0.45	2.032	1000	LPSQQWNDSFPVC	SVEP1_HUMAN Sushi, von Willebrand factor type A, EGF and pentraxin domain-containing protein 1
Q4LDE5	SVEP1	R.VCLAN#GSWSGATPDCVPVR.C	2876	-0.2	3.441	1000	SRVCLANGSWSGA	SVEP1_HUMAN Sushi, von Willebrand factor type A, EGF and pentraxin domain-containing protein 1
Q4LDE5	SVEP1	R.CLSN#GSWSGSSPSCLPCR.C	2992	0.59	3.517	1000	SRRCLSNGSWSGS	SVEP1_HUMAN Sushi, von Willebrand factor type A, EGF and pentraxin domain-containing protein 1
Q4LDE5	SVEP1	R.GYSLEGPSEAHCTEN#GTWSHPVPLCKPNPCPVPFVIPENALLSEK.E	3342	1.06	4.907	17.425	EAHCTENGTWSHP	SVEP1_HUMAN Sushi, von Willebrand factor type A, EGF and pentraxin domain-containing protein 1
Q4ZIN3	TMEM259	K.VFKPPSSTEALN#DSQEFPFPETPTK.V	189	-1.21	2.74	1000	SSTEALNDSQEFP	MBRL_HUMAN Membralin
Q53RD9	FBLN7	R.LVGPSSVVCLPN#GTWTGEQPHCR.G	124	-1.14	2.607	1000	SVVCLPNGTWTGE	FBLN7_HUMAN Fibulin-7
Q58A45	PAN3	R.LSNVSQSN#MSAFSQVFSHPSMGSPATAGLAPGM*SLSAGSSPLHSPK.I	310	-3.61	4.765	45.026	SNVSQSNMSAFSQ	PAN3_HUMAN PAB-dependent poly(A)-specific ribonuclease subunit 3
Q58EX2	SDK2	K.NGDN#KTSQPITLTVENVGGPADPIAPTIIIPPK.N	193	2.58	4.46	7.71	NDKNGDNKTSQPI	SDK2_HUMAN Protein sidekick-2
Q58EX2	SDK2	K.N#TSVVAGTSEVTLECVANARPLIK.L	223	0.78	3.851	104.209	IIIPPKNTSVVAG	SDK2_HUMAN Protein sidekick-2
Q58EX2	SDK2	R.NAAGEVQTSTYLAVTSIAPN#ITR.G	403	1.18	4.727	187.337	VTSIAPNITRGPL	SDK2_HUMAN Protein sidekick-2
Q58EX2	SDK2	R.IRLDRN#GSLHISQTWSGDIGTYTCR.V	551	-0.57	3.507	1000	RIRLDRNGSLHIS	SDK2_HUMAN Protein sidekick-2
Q58EX2	SDK2	R.AIN#LTWTKPFDGNSPLIR.Y	609	0.35	2.872	66.19	VERRAINLTWTKP	SDK2_HUMAN Protein sidekick-2
Q58EX2	SDK2	R.TN#QSIMIQWQPPPESHQN#GILK.G	704	1.58	3.246	1000	IASGRTNQSIMIQ	SDK2_HUMAN Protein sidekick-2
Q58EX2	SDK2	K.VTEWTLQGVPTVPPGNVHAEATN#STTIR.F	804	1.01	3.355	47.808	VHAEATNSTTIRF	SDK2_HUMAN Protein sidekick-2
Q58EX2	SDK2	R.ISWEEYN#R.T	936	1.63	2.017	1000	ISWEEYNRTNTRV	SDK2_HUMAN Protein sidekick-2
Q58EX2	SDK2	R.VTHYLPN#VTLEYR.V	948	0.29	2.156	1000	VTHYLPNVTLEYR	SDK2_HUMAN Protein sidekick-2
Q58EX2	SDK2	R.KIQTLQAPPDMAPAN#VSLR.T	1102	0.11	4.368	1000	PDMAPANVSLRTA	SDK2_HUMAN Protein sidekick-2
Q58EX2	SDK2	R.TRESVPSSGPTN#VSALATTSSSMLVR.W	1205	-0.46	3.046	1000	PSSGPTNVSALAT	SDK2_HUMAN Protein sidekick-2
Q58EX2	SDK2	R.FWLVEGN#SSR.S	1256	-1.33	2.246	1000	FWLVEGNSSRSAQ	SDK2_HUMAN Protein sidekick-2
Q58EX2	SDK2	R.LN#TTTANTATVEVLAPSAR.Q	1341	1.26	4.771	54.755	QITHRLNTTTANT	SDK2_HUMAN Protein sidekick-2
Q58EX2	SDK2	R.WALHSASVSHN#ASSFIVDR.L	1457	-2.03	2.397	1000	SASVSHNASSFIV	SDK2_HUMAN Protein sidekick-2
Q58EX2	SDK2	R.N#LSRPSLTQYELDNLNK.H	1575	3.09	3.735	110.633	SMYSMRNLSRPSL	SDK2_HUMAN Protein sidekick-2
Q58EX2	SDK2	K.IYFWEAQRGN#LTER.V	1670	-0.45	2.194	1000	WEAQRGNLTERVK	SDK2_HUMAN Protein sidekick-2
Q58EX2	SDK2	K.LKN#LTGYTAYMVSVAAFNAAGDGPR.S	1689	-1.19	5.22	228.087	NSVKLKNLTGYTA	SDK2_HUMAN Protein sidekick-2
Q58EX2	SDK2	K.TFTYGPEIEAN#VTTGPGEGAPGPPGVPIIVR.Y	1815	-0.09	4.349	1000	GPEIEANVTTGPG	SDK2_HUMAN Protein sidekick-2
Q5BKX6	SLC45A4	K.APSN#STAWQAYNAGVK.M	547	1.43	3.397	132.105	DPKAPSNSTAWQA	S45A4_HUMAN Solute carrier family 45 member 4
Q5BKZ1	ZNF326	R.GREN#YSSYSSFSSPHMKPAPVGSR.G	153	-0.48	4.799	1000	EDRGRENYSSYSS	ZN326_HUMAN DBIRD complex subunit ZNF326
Q5FYB0	ARSJ	K.YQIHTGLQHSIIRPTQPNCLPLDN#ATLPQK.L	157	1.09	3.954	43.442	NCLPLDNATLPQK	ARSJ_HUMAN Arylsulfatase J
Q5H8A4	PIGG	R.AEHGAEPPAPEPSAGASSN#WTTLPPPLFSK.V	56	-0.47	2.363	1000	SAGASSNWTTLPP	PIGG_HUMAN GPI ethanolamine phosphate transferase 2
Q5H8A4	PIGG	K.HFVEYDGTTSFFVSDYTEVDNN#VTR.H	194	0.49	2.833	0	YTEVDNNVTRHLD	PIGG_HUMAN GPI ethanolamine phosphate transferase 2
Q5HYA8	TMEM67	R.DIN#GTLLSQATCELCDGNENSFMVVNALGDR.C	141	-1.67	4.215	42.629	LVERDINGTLLSQ	MKS3_HUMAN Meckelin
Q5JRA6	MIA3	K.LKVPESENN#KTSN#SSQVSNEQDK.I	246	1.58	5.074	24.437	VPESENNKTSNSS	MIA3_HUMAN Melanoma inhibitory activity protein 3
Q5JRA6	MIA3	K.LKVPESENN#KTSN#SSQVSNEQDK.I	250	1.58	5.074	81.692	ENNKTSNSSQVSN	MIA3_HUMAN Melanoma inhibitory activity protein 3
Q5JRA6	MIA3	K.IQQESLGSAPLMGDDHPN#ASR.D	589	-0.12	2.985	1000	MGDDHPNASRDSV	MIA3_HUMAN Melanoma inhibitory activity protein 3
Q5JRV8	TMEM255A	R.HIDLKPLYAN#R.C	126	0.87	2.658	1000	LKPLYANRCHYVP	T255A_HUMAN Transmembrane protein 255A
Q5JS37	NHLRC3	K.LSQDFMILWLHGEN#GTGPAK.F	206	-1.37	5.445	1000	LWLHGENGTGPAK	NHLC3_HUMAN NHL repeat-containing protein 3
Q5JTV8	TOR1AIP1	R.SSSQYIESFWQSSQSQN#FTAHDK.Q	268	0.3	3.17	1000	QSSQSQNFTAHDK	TOIP1_HUMAN Torsin-1A-interacting protein 1
Q5JTV8	TOR1AIP1	K.HLN#SSHPR.S	399	-0.08	2.259	1000	FLEKHLNSSHPRS	TOIP1_HUMAN Torsin-1A-interacting protein 1
Q5JU69	TOR2A	K.SWVQGN#LTACGR.S	149	1.19	2.765	1000	KSWVQGNLTACGR	TOR2A_HUMAN Torsin-2A
Q5KU26	COLEC12	K.M*DN#VTGGM*ETSR.Q	67	-0.93	1.471	1000	VVEKMDNVTGGME	COL12_HUMAN Collectin-12
Q5KU26	COLEC12	K.ETLEN#NSFLITTVN#K.T	159	3.07	3.837	24.437	LKETLENNSFLIT	COL12_HUMAN Collectin-12
Q5KU26	COLEC12	K.ETLEN#NSFLITTVN#K.T	168	3.07	3.837	132.105	FLITTVNKTLQAY	COL12_HUMAN Collectin-12
Q5KU26	COLEC12	K.VQSLQTLAAN#NSALAK.A	271	-0.28	3.296	24.437	LQTLAANNSALAK	COL12_HUMAN Collectin-12
Q5KU26	COLEC12	K.AN#NDTLEDMNSQLNSFTGQMEN#ITTISQANEQNLK.D	299	-0.82	3.846	8.006	FTGQMENITTISQ	COL12_HUMAN Collectin-12
Q5KU26	COLEC12	K.HTDDLTSLN#NTLANIR.L	386	2.52	3.599	17.009	DDLTSLNNTLANI	COL12_HUMAN Collectin-12
Q5KU26	COLEC12	R.SRLDTEVAN#LSVIMEEMK.L	416	0.19	4.917	1000	LDTEVANLSVIME	COL12_HUMAN Collectin-12
Q5KU26	COLEC12	K.N#FTILQGPPGPR.G	437	0.88	3.7	1000	HGQLIKNFTILQG	COL12_HUMAN Collectin-12
Q5NDL2	EOGT	R.LN#ITQEGPK.D	354	4.25	2.855	1000	HVLHRLNITQEGP	EOGT_HUMAN EGF domain-specific O-linked N-acetylglucosamine transferase
Q5R3F8	ELFN2	R.FGN#LTDLN#LTK.N	80	0.82	3.263	1000	SLNRFGNLTDLNL	PPR29_HUMAN Protein phosphatase 1 regulatory subunit 29
Q5R3F8	ELFN2	R.FGN#LTDLN#LTK.N	85	0.82	3.263	1000	GNLTDLNLTKNEI	PPR29_HUMAN Protein phosphatase 1 regulatory subunit 29
Q5SGD2	PPM1L	R.RDHMEDRFEVLTDLAN#K.T	117	-1.06	2.701	1000	VLTDLANKTHPSI	PPM1L_HUMAN Protein phosphatase 1L
Q5SGD2	PPM1L	R.AGGFISFN#GSWR.V	252	0.64	1.988	1000	GGFISFNGSWRVQ	PPM1L_HUMAN Protein phosphatase 1L
Q5SW79	CEP170	K.RWVSQWASLAAN#HTR.H	593	-1.46	4.19	1000	WASLAANHTRHDQ	CE170_HUMAN Centrosomal protein of 170 kDa
Q5SZK8	FREM2	R.RKPTGAFEN#ITLGMN#FTQDEVDR.N	1363	-0.91	4.448	1000	PTGAFENITLGMN	FREM2_HUMAN FRAS1-related extracellular matrix protein 2
Q5SZK8	FREM2	R.RKPTGAFEN#ITLGMN#FTQDEVDR.N	1369	-0.91	4.448	1000	NITLGMNFTQDEV	FREM2_HUMAN FRAS1-related extracellular matrix protein 2
Q5SZK8	FREM2	K.FTITQVPIHGHLLFN#NTRPVMVFTK.Q	1584	1.19	3.603	24.437	HGHLLFNNTRPVM	FREM2_HUMAN FRAS1-related extracellular matrix protein 2
Q5SZK8	FREM2	K.GN#HSITQFTQADIDDMK.I	1716	0.49	3.586	1000	LNLDKGNHSITQF	FREM2_HUMAN FRAS1-related extracellular matrix protein 2
Q5SZK8	FREM2	R.EGAN#ATSDMFYFAVEDGGGNK.L	1741	-1.28	4.35	214.112	VLREGANATSDMF	FREM2_HUMAN FRAS1-related extracellular matrix protein 2
Q5SZK8	FREM2	R.LVLGTPQSNSPFGAAVGEQN#ETLIR.I	2236	0.29	3.639	90.986	AAVGEQNETLIRI	FREM2_HUMAN FRAS1-related extracellular matrix protein 2
Q5SZK8	FREM2	K.TGSICASENIN#DTLTR.Y	2427	4.34	3.806	48.874	CASENINDTLTRY	FREM2_HUMAN FRAS1-related extracellular matrix protein 2
Q5T3F8	TMEM63B	-.M*LPFLLATLGTTALN#NSNPK.D	15	-1.48	4.13	9.34	LGTTALNNSNPKD	TM63B_HUMAN Transmembrane protein 63B
Q5T4B2	CERCAM	R.NWGADYILFADTDNILTNN#QTLR.L	153	6.91	3.163	12.218	DNILTNNQTLRLL	GT253_HUMAN Probable inactive glycosyltransferase 25 family member 3
Q5T4B2	CERCAM	R.VVDAVDGWMLN#SSAIR.N	360	2.74	2.845	1000	VDGWMLNSSAIRN	GT253_HUMAN Probable inactive glycosyltransferase 25 family member 3
Q5T4D3	TMTC4	R.N#ATVLKPEHSLAWNNMIILLDNTGNLAQAEAVGR.E	609	1.72	5.563	13.434	ALNAWRNATVLKP	TMTC4_HUMAN Transmembrane and TPR repeat-containing protein 4
Q5UCC4	EMC10	R.GHEVEDVDLELFN#TSVQLQPPTTAPGPETAAFIERLEM*EQAQK.A	182	0.26	3.421	1000	VDLELFNTSVQLQ	EMC10_HUMAN ER membrane protein complex subunit 10
Q5VT52	RPRD2	K.ASIGQSPGLPSTTFKLPSNSLGFTATHN#TSPAAPPTEVTICQSSEVSKPK.L	636	1.74	4.108	9.279	GFTATHNTSPAAP	RPRD2_HUMAN Regulation of nuclear pre-mRNA domain-containing protein 2
Q5VU97	CACHD1	R.QNILSLPLGSQIIAVPVN#SSLSWHINK.L	568	1.45	3.407	20.167	IIAVPVNSSLSWH	CAHD1_HUMAN VWFA and cache domain-containing protein 1
Q5VU97	CACHD1	K.EAYN#VSYAWK.M	587	0.36	2.923	1000	TGKEAYNVSYAWK	CAHD1_HUMAN VWFA and cache domain-containing protein 1
Q5VU97	CACHD1	K.FN#TSLAGDLTNLVHGSHCSK.Y	905	0.15	3.637	56.026	QRFYKFNTSLAGD	CAHD1_HUMAN VWFA and cache domain-containing protein 1
Q5VUB5	FAM171A1	R.LPEN#TSYSDLTAFLTAASSPSEVDSFPYLR.G	159	0.29	5.258	1000	ALRLPENTSYSDL	F1711_HUMAN Protein FAM171A1
Q5VV63	ATRNL1	R.CVN#STCLCDPGWVGDQCQHCQGR.F	76	0.1	4.201	1000	FSGRCVNSTCLCD	ATRN1_HUMAN Attractin-like protein 1
Q5VW38	GPR107	K.DGYMVVN#VSSLSLNEPEDK.D	70	1.29	3.874	127.526	DGYMVVNVSSLSL	GP107_HUMAN Protein GPR107
Q5VW38	GPR107	K.VLGQSQEPNVNPASAGN#QTQK.T	169	-0.34	5.983	104.477	NPASAGNQTQKTQ	GP107_HUMAN Protein GPR107
Q5VY80	RAET1L	K.TFLHYDCGN#KTVTPVSPLGK.K	68	0.57	4.599	1000	LHYDCGNKTVTPV	RET1L_HUMAN Retinoic acid early transcript 1L protein
Q5ZPR3	CD276	R.DQGSAYAN#RTALFPDLLAQGN#ASLR.L	91	1.6	3.171	1000	QGSAYANRTALFP	CD276_HUMAN CD276 antigen
Q5ZPR3	CD276	R.DQGSAYAN#RTALFPDLLAQGN#ASLR.L	104	1.6	3.171	1000	DLLAQGNASLRLQ	CD276_HUMAN CD276 antigen
Q5ZPR3	CD276	R.VVLGAN#GTYSCLVR.N	215	1.7	1.847	1000	RVVLGANGTYSCL	CD276_HUMAN CD276 antigen
Q5ZPR3	CD276	R.GYPEAEVFWQDGQGVPLTGN#VTTSQMAN#EQGLFDVHSVLR.V	407	9.57	4.212	1000	GVPLTGNVTTSQM	CD276_HUMAN CD276 antigen
Q63HQ2	EGFLAM	R.DGLNGLLQLNN#GTPVTGQSQGQYSK.I	489	0.78	4.256	9.34	GLLQLNNGTPVTG	EGFLA_HUMAN Pikachurin
Q68BL7	OLFML2A	R.HYEN#HSAIMLGIKK.E	183	-0.12	4.225	1000	QLRHYENHSAIML	OLM2A_HUMAN Olfactomedin-like protein 2A
Q68CP4	HGSNAT	K.AGKPSAAAASVSTQHGSILQLN#DTLEEK.E	142	0.29	2.355	1000	GSILQLNDTLEEK	HGNAT_HUMAN Heparan-alpha-glucosaminide N-acetyltransferase
Q68CP4	HGSNAT	R.FGEFGN#YSLLVK.N	162	3.48	2.952	1000	RFGEFGNYSLLVK	HGNAT_HUMAN Heparan-alpha-glucosaminide N-acetyltransferase
Q68CP4	HGSNAT	K.YPN#CTGGAAGYIDR.L	461	2.62	3.651	1000	DFGKYPNCTGGAA	HGNAT_HUMAN Heparan-alpha-glucosaminide N-acetyltransferase
Q68CQ7	GLT8D1	R.SNVIFYIVTLN#NTADHLR.S	103	1.76	2.634	6.591	FYIVTLNNTADHL	GL8D1_HUMAN Glycosyltransferase 8 domain-containing protein 1
Q68CQ7	GLT8D1	K.ASTCSFNPGVFVAN#LTEWK.R	249	0.37	4.919	127.526	PGVFVANLTEWKR	GL8D1_HUMAN Glycosyltransferase 8 domain-containing protein 1
Q68CQ7	GLT8D1	R.QN#ITNQLEK.W	257	1	2.322	37.54	TEWKRQNITNQLE	GL8D1_HUMAN Glycosyltransferase 8 domain-containing protein 1
Q68CR1	SEL1L3	R.YYN#FSVFQIDAPSFAYLK.M	937	-1.16	4.109	1000	CVWRYYNFSVFQI	SE1L3_HUMAN Protein sel-1 homolog 3
Q68D85	NCR3LG1	K.YMCESSGFYPEAIN#ITWEK.Q	174	2.38	2.978	1000	FYPEAINITWEKQ	NR3L1_HUMAN Natural cytotoxicity triggering receptor 3 ligand 1
Q68D85	NCR3LG1	K.NMDGTFN#VTSCLK.L	208	0.65	3.732	112.015	NMDGTFNVTSCLK	NR3L1_HUMAN Natural cytotoxicity triggering receptor 3 ligand 1
Q68D85	NCR3LG1	K.LN#SSQEDPGTVYQCVVR.H	216	-0.66	3.378	1000	TSCLKLNSSQEDP	NR3L1_HUMAN Natural cytotoxicity triggering receptor 3 ligand 1
Q68D85	NCR3LG1	R.SN#FTLTAAR.H	242	0.07	2.106	1000	HTPLRSNFTLTAA	NR3L1_HUMAN Natural cytotoxicity triggering receptor 3 ligand 1
Q68DV7	RNF43	K.LMQSHPLYLCN#ASDDDNLEPGFISIVK.L	92	-1.42	3.083	18.978	HPLYLCNASDDDN	RNF43_HUMAN E3 ubiquitin-protein ligase RNF43
Q68EM7	ARHGAP17	R.N#NSQIASGQNQPQAAAGSHQLSMGQPHNAAGPSPHTLRR.A	593	-6.99	5.793	28.986	VPAPGRNNSQIAS	RHG17_HUMAN Rho GTPase-activating protein 17
Q6DU44	HLA-E	R.GYYN#QSEAGSHTLQWMHGCELGPDGR.F	107	1.05	5.004	1000	TLRGYYNQSEAGS	Q6DU44_HUMAN HLA class I histocompatibility antigen, alpha chain E
Q6EMK4	VASN	R.LPASLAEYTVTQLRPN#ATYSVCVMPLGPGRVPEGEEACGEAHTPPAVHSN#HAPVTQAR.E	528	-0.71	5.554	1000	VTQLRPNATYSVC	VASN_HUMAN Vasorin
Q6GTX8	LAIR1	R.STYN#DTEDVSQASPSESEAR.F	69	-1.56	2.51	1000	ESRSTYNDTEDVS	LAIR1_HUMAN Leukocyte-associated immunoglobulin-like receptor 1
Q6H3X3	RAET1G	K.LN#VTTAWK.A	82	1.86	1.863	1000	PLGKKLNVTTAWK	RET1G_HUMAN Retinoic acid early transcript 1G protein
Q6H9L7	ISM2	K.LPGLAN#TTLSTPNPDTQASASPDPRPLREEEEAR.L	117	1.01	3.005	32.218	KLPGLANTTLSTP	ISM2_HUMAN Isthmin-2
Q6IEE7	TMEM132E	R.EARPPSPAVAN#SSLQR.S	70	2.69	2.417	1000	PSPAVANSSLQRS	T132E_HUMAN Transmembrane protein 132E
Q6IEE7	TMEM132E	R.EGQGPLEILQLDFEMEN#FTSQSVKR.R	309	1.51	3.654	1000	LDFEMENFTSQSV	T132E_HUMAN Transmembrane protein 132E
Q6L9W6	B4GALNT3	R.LSLEDHDIDQGVSSN#SSYLK.W	102	-0.58	5.875	1000	DQGVSSNSSYLKW	B4GN3_HUMAN Beta-1,4-N-acetylgalactosaminyltransferase 3
Q6MZW2	FSTL4	K.QLSLLAN#GSELHISSVR.Y	394	1.98	2.272	1000	QLSLLANGSELHI	FSTL4_HUMAN Follistatin-related protein 4
Q6MZW2	FSTL4	R.FGFIFN#K.S	615	-0.1	2.121	1000	RFGFIFNKSDPAV	FSTL4_HUMAN Follistatin-related protein 4
Q6N022	TENM4	R.LTN#VTFPTGQVSSFR.S	1705	-0.78	3.066	1000	SFGRLTNVTFPTG	TEN4_HUMAN Teneurin-4
Q6N022	TENM4	K.RN#VTLPIDNGLNLVEWR.Q	1799	-1.25	2.479	17.512	PTVGKRNVTLPID	TEN4_HUMAN Teneurin-4
Q6N022	TENM4	R.TLENGVN#VTVSQINTVLNGR.T	2646	-0.15	4.797	7.971	TLENGVNVTVSQI	TEN4_HUMAN Teneurin-4
Q6NSJ0	KIAA1161	R.AAAIKVN#DSVPFHLGWN#STER.S	240	-0.49	3.129	1000	AAAIKVNDSVPFH	K1161_HUMAN Uncharacterized family 31 glucosidase KIAA1161
Q6NSJ0	KIAA1161	R.AAAIKVN#DSVPFHLGWN#STER.S	250	-0.49	3.129	1000	PFHLGWNSTERSL	K1161_HUMAN Uncharacterized family 31 glucosidase KIAA1161
Q6NSJ0	KIAA1161	R.LHHFN#SSHLEIDDM*YTPAYGDFDFDEVKFPN#ASDM*FR.R	346	-0.78	3.701	1000	IRLHHFNSSHLEI	K1161_HUMAN Uncharacterized family 31 glucosidase KIAA1161
Q6NSJ0	KIAA1161	R.LHHFN#SSHLEIDDM*YTPAYGDFDFDEVKFPN#ASDM*FR.R	372	-0.78	3.701	1000	DEVKFPNASDMFR	K1161_HUMAN Uncharacterized family 31 glucosidase KIAA1161
Q6NSJ0	KIAA1161	R.VTLWVHPFVNYN#SSR.F	398	0	2.883	20.167	HPFVNYNSSRFGE	K1161_HUMAN Uncharacterized family 31 glucosidase KIAA1161
Q6NSJ0	KIAA1161	R.VGYQSQN#ISCFFR.L	511	0.22	3.343	1000	VGYQSQNISCFFR	K1161_HUMAN Uncharacterized family 31 glucosidase KIAA1161
Q6NSJ5	LRRC8E	K.IICLPNHELQEN#LSEAPCQQLLPR.G	63	-0.8	4.894	81.692	NHELQENLSEAPC	LRC8E_HUMAN Leucine-rich repeat-containing protein 8E
Q6NT76	HMBOX1	R.SSYGGSSYGN#STNNVPASSSTATASTQTQHSGMSPSPSNSYDTSPQPCTTNQNGR.E	74	7.97	3.735	19.891	GGSSYGNSTNNVP	HMBX1_HUMAN Homeobox-containing protein 1
Q6NUS6	TCTN3	R.GTDGGTLQSPSEATATRPAVPGLPTVVPTLVTPSAPGN#R.T	78	-1.03	3.375	1000	TPSAPGNRTVDLF	TECT3_HUMAN Tectonic-3
Q6NUS6	TCTN3	R.QFCVHVN#NSNLNYFQK.L	165	-0.88	3.001	6.591	QFCVHVNNSNLNY	TECT3_HUMAN Tectonic-3
Q6NUS6	TCTN3	K.NLASSCTLDSALNAASYYN#FTVLK.V	279	2.92	3.421	104.477	NAASYYNFTVLKV	TECT3_HUMAN Tectonic-3
Q6NUS6	TCTN3	K.VSVSLGQTN#LTVEPGASLQQHFILR.F	347	0.15	3.084	1000	VSLGQTNLTVEPG	TECT3_HUMAN Tectonic-3
Q6NW40	RGMB	R.GNLVYHSAVLGISDLMSQRN#CSK.D	120	-1.8	3.51	85.45	DLMSQRNCSKDGP	RGMB_HUMAN RGM domain family member B
Q6P179	ERAP2	R.LPSVVIPLHYDLFVHPN#LTSLDFVASEK.I	85	1.92	3.882	1000	DLFVHPNLTSLDF	ERAP2_HUMAN Endoplasmic reticulum aminopeptidase 2
Q6P179	ERAP2	K.IEVLVSN#ATQFIILHSK.D	103	0.42	2.912	1000	IEVLVSNATQFII	ERAP2_HUMAN Endoplasmic reticulum aminopeptidase 2
Q6P179	ERAP2	K.DLEITN#ATLQSEEDSR.Y	119	0.98	2.315	1000	KDLEITNATLQSE	ERAP2_HUMAN Endoplasmic reticulum aminopeptidase 2
Q6P179	ERAP2	K.AN#FSIK.I	219	-0.57	1.822	1000	EPLFKANFSIKIR	ERAP2_HUMAN Endoplasmic reticulum aminopeptidase 2
Q6P179	ERAP2	K.DSLN#SSRPISKPAETPTQIQEMFDEVSYNK.G	431	0.01	5.031	164.884	ITKDSLNSSRPIS	ERAP2_HUMAN Endoplasmic reticulum aminopeptidase 2
Q6P179	ERAP2	R.RN#ISDISENLKR.Y	714	0.18	3.283	55.37	HMMDRRNISDISE	ERAP2_HUMAN Endoplasmic reticulum aminopeptidase 2
Q6P1Q9	METTL2B	K.DWFLEN#KSEVCECR.N	119	3.45	2.004	1000	KDWFLENKSEVCE	MET2B_HUMAN Methyltransferase-like protein 2B
Q6P2Q9	PRPF8	K.TFEGN#LTTKPINGAIFIFNPR.T	1797	-0.87	5.088	64.398	HKTFEGNLTTKPI	PRP8_HUMAN Pre-mRNA-processing-splicing factor 8
Q6P3R8	NEK5	R.VLN#NSM*ELAR.T	155	1.12	1.849	24.437	GIARVLNNSMELA	NEK5_HUMAN Serine/threonine-protein kinase Nek5
Q6P4E1	CASC4	K.LQNN#ISYQMADIHHLK.E	115	0.55	3.668	19.843	KVKLQNNISYQMA	CASC4_HUMAN Protein CASC4
Q6P4E1	CASC4	K.N#NTYLVK.R	150	1.74	2.015	0	LQDYRKNNTYLVK	CASC4_HUMAN Protein CASC4
Q6P4F1	FUT10	R.LGQCGADACFFTIN#R.T	110	1.3	4.452	1000	ACFFTINRTYLHH	FUT10_HUMAN Alpha-(1,3)-fucosyltransferase 10
Q6P4F1	FUT10	K.LFHKPVITLFN#YTATFSR.H	168	-3.6	3.422	1000	PVITLFNYTATFS	FUT10_HUMAN Alpha-(1,3)-fucosyltransferase 10
Q6P4F1	FUT10	K.LGVVPVYYGSPSITDWLPSN#K.S	318	0.14	4.705	1000	TDWLPSNKSAILV	FUT10_HUMAN Alpha-(1,3)-fucosyltransferase 10
Q6P4Q7	CNNM4	R.LYGYSLGN#ISSNLISFTEVDDAETLHK.S	85	0.4	4.396	40.362	YGYSLGNISSNLI	CNNM4_HUMAN Metal transporter CNNM4
Q6P4Q7	CNNM4	K.DLVVQQLVN#VSR.G	122	1.21	2.498	1000	VVQQLVNVSRGNT	CNNM4_HUMAN Metal transporter CNNM4
Q6P4Q7	CNNM4	R.GN#TSGVLVVLTK.F	127	-0.98	3.863	1000	VNVSRGNTSGVLV	CNNM4_HUMAN Metal transporter CNNM4
Q6P9F7	LRRC8B	R.VLCCLPCKVEFDN#HCAVPWDILK.A	64	-0.39	3.802	1000	CKVEFDNHCAVPW	LRC8B_HUMAN Leucine-rich repeat-containing protein 8B
Q6P9F7	LRRC8B	K.ASMN#TSSNPGTPLPLPLR.I	78	0.1	2.87	59.298	ILKASMNTSSNPG	LRC8B_HUMAN Leucine-rich repeat-containing protein 8B
Q6PCB0	VWA1	R.VEVPAGRN#CTTLQGLAPGTAYLVTVTAAFR.S	386	-0.81	4.071	1000	EVPAGRNCTTLQG	VWA1_HUMAN von Willebrand factor A domain-containing protein 1
Q6PCB8	EMB	K.N#ITLERPSNVN#LTCQFTTSGDLNAVN#VTWKK.D	75	-3.55	4.027	29.667	SMPVEKNITLERP	EMB_HUMAN Embigin
Q6PCB8	EMB	K.N#ITLERPSNVN#LTCQFTTSGDLNAVN#VTWKK.D	85	-3.55	4.027	26.927	ERPSNVNLTCQFT	EMB_HUMAN Embigin
Q6PCB8	EMB	K.NITLERPSN#VN#LTCQFTTSGDLNAVN#VTWKK.D	100	2.13	5.607	28.934	GDLNAVNVTWKKD	EMB_HUMAN Embigin
Q6PCB8	EMB	K.CQNCFPLN#WTWYSSN#GSVK.V	189	-0.37	4.513	81.692	QNCFPLNWTWYSS	EMB_HUMAN Embigin
Q6PCB8	EMB	K.CQNCFPLN#WTWYSSN#GSVK.V	196	-0.37	4.513	138.848	WTWYSSNGSVKVP	EMB_HUMAN Embigin
Q6PCB8	EMB	K.YVIN#GTYAN#ETK.L	213	2.6	1.991	1000	MNKYVINGTYANE	EMB_HUMAN Embigin
Q6PCB8	EMB	K.YVIN#GTYAN#ETK.L	218	2.6	1.991	1000	INGTYANETKLKI	EMB_HUMAN Embigin
Q6PEX3	KRTAP26-1	-.MSCPN#YCSGN#SN#SGSLR.T	5	2.04	1.094	1000	XXMSCPNYCSGNS	KR261_HUMAN Keratin-associated protein 26-1
Q6PIU2	NCEH1	K.GNYDFVQAMIVNN#HTSLDVEEAAAVR.A	270	0.84	4.059	17.009	QAMIVNNHTSLDV	NCEH1_HUMAN Neutral cholesterol ester hydrolase 1
Q6PIU2	NCEH1	R.LN#WTSLLPASFTK.N	287	0.35	3.168	1000	AVRARLNWTSLLP	NCEH1_HUMAN Neutral cholesterol ester hydrolase 1
Q6PJF5	RHBDF2	R.SN#HTGFLHM*DCEIK.G	584	2.04	3.194	1000	TEQARSNHTGFLH	RHDF2_HUMAN Inactive rhomboid protein 2
Q6PJG9	LRFN4	R.ALGDPAPTMHWVGPDDRLVGN#SSR.A	324	-0.37	2.174	1000	DDRLVGNSSRARA	LRFN4_HUMAN Leucine-rich repeat and fibronectin type-III domain-containing protein 4
Q6PK18	OGFOD3	R.FMFMEEGAN#KTVEPR.A	267	-0.41	2.274	1000	FMEEGANKTVEPR	OGFD3_HUMAN 2-oxoglutarate and iron-dependent oxygenase domain-containing protein 3
Q6PKC3	TXNDC11	R.HFN#TSLVFPR.E	326	-0.54	2.201	1000	YLHRHFNTSLVFP	TXD11_HUMAN Thioredoxin domain-containing protein 11
Q6PKC3	TXNDC11	R.EVLN#YTAENICK.W	337	3.94	3.482	65.44	FPREVLNYTAENI	TXD11_HUMAN Thioredoxin domain-containing protein 11
Q6PKC3	TXNDC11	R.YLFPEVDMTSTN#FTGLSCR.T	595	-0.68	4.026	1000	VDMTSTNFTGLSC	TXD11_HUMAN Thioredoxin domain-containing protein 11
Q6PKC3	TXNDC11	K.QPEPSATPQLPGSSPPPAN#VSATLVSER.N	969	0.23	3.373	1000	SSPPPANVSATLV	TXD11_HUMAN Thioredoxin domain-containing protein 11
Q6R2W3	SCAND3	R.ISTDCYDMFHN#LTTIINEVGN#DLDIAHLR.K	1157	5.62	2.675	3.922	CYDMFHNLTTIIN	SCND3_HUMAN SCAN domain-containing protein 3
Q6UVK1	CSPG4	R.LGLTPEATN#ASLLGCMEDLSVNGQR.R	348	-0.2	5.853	127.831	LTPEATNASLLGC	CSPG4_HUMAN Chondroitin sulfate proteoglycan 4
Q6UVK1	CSPG4	R.LAQGSAM*PILPAN#LSVETNAVGQDVSVLFR.V	685	0.52	3.715	3.701	MPILPANLSVETN	CSPG4_HUMAN Chondroitin sulfate proteoglycan 4
Q6UVK1	CSPG4	R.YLSTDPQHHAYDTVENLALEVQVGQEILSN#LSFPVTIQR.A	772	-0.13	3.621	9.998	GQEILSNLSFPVT	CSPG4_HUMAN Chondroitin sulfate proteoglycan 4
Q6UVK1	CSPG4	R.VAN#GSSLVVPQGGQGTIDTAVLHLDTNLDIR.S	1131	0.88	3.882	147.561	PYLRVANGSSLVV	CSPG4_HUMAN Chondroitin sulfate proteoglycan 4
Q6UVK1	CSPG4	R.AGQPATAFSQQDLLDGAVLYSHN#GSLSPR.D	1202	-1.62	2.576	1000	AVLYSHNGSLSPR	CSPG4_HUMAN Chondroitin sulfate proteoglycan 4
Q6UVK1	CSPG4	R.LIQGPQYGHLLVGGRPTSAFSQFQIDQGEVVFAFTN#FSSSHDHFR.V	2016	0.79	3.587	1000	VVFAFTNFSSSHD	CSPG4_HUMAN Chondroitin sulfate proteoglycan 4
Q6UVK1	CSPG4	R.GVN#ASAVVN#VTVR.A	2034	0.9	2.234	1000	ALARGVNASAVVN	CSPG4_HUMAN Chondroitin sulfate proteoglycan 4
Q6UVK1	CSPG4	R.GVN#ASAVVN#VTVR.A	2040	0.9	2.234	1000	NASAVVNVTVRAL	CSPG4_HUMAN Chondroitin sulfate proteoglycan 4
Q6UVK1	CSPG4	R.LDPTVLDAGELAN#RTGSVPR.F	2075	-0.34	2.521	1000	DAGELANRTGSVP	CSPG4_HUMAN Chondroitin sulfate proteoglycan 4
Q6UVY6	MOXD1	K.DAQQDYHLEYAMEN#STHTIIEFTR.E	114	0.52	4.022	1000	LEYAMENSTHTII	MOXD1_HUMAN DBH-like monooxygenase protein 1
Q6UVY6	MOXD1	K.N#LSFMDAMNK.F	517	0.44	2.491	120.784	SPKQYKNLSFMDA	MOXD1_HUMAN DBH-like monooxygenase protein 1
Q6UW56	ATRAID	K.GTILGLDLQN#CSLEDPGPNFHQAHTTVIIDLQANPLK.G	79	0.69	5.466	57.047	LGLDLQNCSLEDP	ARAID_HUMAN All-trans retinoic acid-induced differentiation factor
Q6UW56	ATRAID	K.NLCNNTGDPEMCPEN#GSCVPDGPGLLQCVCADGFHGYK.C	168	4.71	3.706	23.354	PEMCPENGSCVPD	ARAID_HUMAN All-trans retinoic acid-induced differentiation factor
Q6UW63	KDELC1	R.VSLDMMSVQANTGPPWESKN#STAVWR.G	302	-2.28	3.363	63.076	PPWESKNSTAVWR	KDEL1_HUMAN KDEL motif-containing protein 1
Q6UW63	KDELC1	K.SN#LSDLLEK.L	414	0.45	2.568	1000	YIPVKSNLSDLLE	KDEL1_HUMAN KDEL motif-containing protein 1
Q6UWJ1	TMCO3	K.NMQHQN#QSLSMLDEILEDVRK.A	174	1.74	6.206	57.711	KNMQHQNQSLSML	TMCO3_HUMAN Transmembrane and coiled-coil domain-containing protein 3
Q6UWL2	SUSD1	R.TPEVCLALYPGTN#YTVN#ISTAPPRR.S	367	-1.57	2.991	1000	ALYPGTNYTVNIS	SUSD1_HUMAN Sushi domain-containing protein 1
Q6UWL2	SUSD1	R.TPEVCLALYPGTN#YTVN#ISTAPPRR.S	371	-1.57	2.991	1000	GTNYTVNISTAPP	SUSD1_HUMAN Sushi domain-containing protein 1
Q6UWL2	SUSD1	R.WYLAN#FSHATSFN#FTTR.E	439	-0.03	2.486	1000	QRWYLANFSHATS	SUSD1_HUMAN Sushi domain-containing protein 1
Q6UWL2	SUSD1	R.WYLAN#FSHATSFN#FTTR.E	447	-0.03	2.486	1000	SHATSFNFTTREQ	SUSD1_HUMAN Sushi domain-containing protein 1
Q6UWL2	SUSD1	K.QTISN#ISGFN#ETCLR.W	498	-0.72	3.532	1000	VKQTISNISGFNE	SUSD1_HUMAN Sushi domain-containing protein 1
Q6UWL2	SUSD1	K.QTISN#ISGFN#ETCLR.W	503	-0.72	3.532	1000	SNISGFNETCLRW	SUSD1_HUMAN Sushi domain-containing protein 1
Q6UWU2	GLB1L	R.WSGLNAIQFYVPWNYHEPQPGVYNFN#GSR.D	97	-1.19	3.787	6.591	PGVYNFNGSRDLI	GLB1L_HUMAN Beta-galactosidase-1-like protein
Q6UWU2	GLB1L	R.GLYTTVDFGPADN#MTK.I	243	0.86	2.834	1000	DFGPADNMTKIFT	GLB1L_HUMAN Beta-galactosidase-1-like protein
Q6UWU2	GLB1L	K.YEPHGPLVNSEYYTGWLDYWGQN#HSTR.S	276	-1.69	3.732	100.687	LDYWGQNHSTRSV	GLB1L_HUMAN Beta-galactosidase-1-like protein
Q6UWU2	GLB1L	R.LSFGSN#SSDFK.G	486	1.22	1.818	1000	RLSFGSNSSDFKG	GLB1L_HUMAN Beta-galactosidase-1-like protein
Q6UWU2	GLB1L	K.ITLLELEDVPLQPQVQFLDKPILN#STSTLHR.T	625	1.31	3.889	1000	LDKPILNSTSTLH	GLB1L_HUMAN Beta-galactosidase-1-like protein
Q6UWU4	C6orf89	K.GVPLHGGDEDRPFPDFDPWWTN#DCEQN#ESEPIPAN#CTGCAQK.H	142	0.52	3.593	1000	FDPWWTNDCEQNE	CF089_HUMAN Bombesin receptor-activated protein C6orf89
Q6UWU4	C6orf89	K.GVPLHGGDEDRPFPDFDPWWTN#DCEQN#ESEPIPAN#CTGCAQK.H	147	0.52	3.593	1000	TNDCEQNESEPIP	CF089_HUMAN Bombesin receptor-activated protein C6orf89
Q6UWU4	C6orf89	K.GVPLHGGDEDRPFPDFDPWWTN#DCEQN#ESEPIPAN#CTGCAQK.H	155	0.52	3.593	1000	SEPIPANCTGCAQ	CF089_HUMAN Bombesin receptor-activated protein C6orf89
Q6UWW8	CES3	R.DASTAPPMCLQDVESMN#SSR.F	105	-1.81	3.073	1000	QDVESMNSSRFVL	EST3_HUMAN Carboxylesterase 3
Q6UWY0	ARSK	K.GLDPN#YTTWM*DVM*ER.H	108	4.01	2.211	1000	FKGLDPNYTTWMD	ARSK_HUMAN Arylsulfatase K
Q6UWY0	ARSK	K.NLHPPWILSEFHGCNVN#ASTYMLR.T	413	-0.92	4.502	48.874	FHGCNVNASTYML	ARSK_HUMAN Arylsulfatase K
Q6UWY0	ARSK	K.QSIGQN#YSNVIANLR.W	498	-0.26	4.189	13.38	KQSIGQNYSNVIA	ARSK_HUMAN Arylsulfatase K
Q6UX15	LAYN	K.QSN#STACQDLYAWTDGSISQFR.N	117	1.26	4.133	1000	REEKQSNSTACQD	LAYN_HUMAN Layilin
Q6UX71	PLXDC2	R.VN#LSFDFPFYGHFLR.E	160	1.07	2.933	1000	RQAARVNLSFDFP	PXDC2_HUMAN Plexin domain-containing protein 2
Q6UX71	PLXDC2	R.MLTATQYIAPLMANFDPSVSRN#STVR.Y	213	0.45	3.566	21.746	DPSVSRNSTVRYF	PXDC2_HUMAN Plexin domain-containing protein 2
Q6UX71	PLXDC2	K.ITN#ISAVEM*TPLPTCLQFNR.C	316	-0.09	3.748	82.279	QMSKITNISAVEM	PXDC2_HUMAN Plexin domain-containing protein 2
Q6UX71	PLXDC2	R.CGPCVSSQIGFN#CSWCSK.L	345	-0.47	4.621	1000	SSQIGFNCSWCSK	PXDC2_HUMAN Plexin domain-containing protein 2
Q6UXD5	SEZ6L2	R.LLAN#SSMLGEGQVLR.S	247	-1.91	2.776	1000	APRLLANSSMLGE	SE6L2_HUMAN Seizure 6-like protein 2
Q6UXD5	SEZ6L2	R.IVSPEPGGAVGPN#LTCR.W	373	0.41	2.333	1000	GGAVGPNLTCRWV	SE6L2_HUMAN Seizure 6-like protein 2
Q6UXD5	SEZ6L2	K.EVPRN#DTCPELPPPEWGWR.T	641	4.22	3.969	1000	FKEVPRNDTCPEL	SE6L2_HUMAN Seizure 6-like protein 2
Q6UXF1	TMEM108	K.GAGN#SSRPVPPAPGGHSR.S	178	0.49	3.221	1000	SRKGAGNSSRPVP	TM108_HUMAN Transmembrane protein 108
Q6UXG2	KIAA1324	R.TFNYN#FSALANTVTLAGGPSFTSK.G	672	2.63	5.149	19.843	TRTFNYNFSALAN	K1324_HUMAN UPF0577 protein KIAA1324
Q6UXH1	CRELD2	R.N#ETHSICTACDESCK.T	190	-1.92	3.797	1000	YFSSLRNETHSIC	CREL2_HUMAN Cysteine-rich with EGF-like domain protein 2
Q6UXH1	CRELD2	K.NAN#GSYTCEECDSSCVGCTGEGPGNCK.E	251	-1.66	1.129	0	QFCKNANGSYTCE	CREL2_HUMAN Cysteine-rich with EGF-like domain protein 2
Q6UXH1-2	CRELD2	K.NAN#GSYTCEDVDECSLAEK.T	251	-2.59	2.934	0	QFCKNANGSYTCE	CREL2_HUMAN Isoform 2 of Cysteine-rich with EGF-like domain protein 2
Q6UXH1-5	CRELD2	R.CHMGYQGPLCTDCMDGYFSSLRN#ETHSICTVR.T	190	0.38	2.791	1000	YFSSLRNETHSIC	CREL2_HUMAN Isoform 5 of Cysteine-rich with EGF-like domain protein 2
Q6UXM1	LRIG3	K.LNNNELETIPNLGPVSAN#ITLLSLAGNR.I	122	1.93	3.858	2.949	LGPVSANITLLSL	LRIG3_HUMAN Leucine-rich repeats and immunoglobulin-like domains protein 3
Q6UXM1	LRIG3	K.KLQQLHLN#TSSLLCDCQLK.W	442	-0.23	4.218	1000	LQQLHLNTSSLLC	LRIG3_HUMAN Leucine-rich repeats and immunoglobulin-like domains protein 3
Q6UXM1	LRIG3	K.WLPQWVAENNFQSFVN#ASCAHPQLLK.G	469	1.94	2.655	7.649	NFQSFVNASCAHP	LRIG3_HUMAN Leucine-rich repeats and immunoglobulin-like domains protein 3
Q6UXM1	LRIG3	K.GSN#LSFICSAASSSDSPMTFAWK.K	515	-1.93	4.632	1000	SAIKGSNLSFICS	LRIG3_HUMAN Leucine-rich repeats and immunoglobulin-like domains protein 3
Q6UXM1	LRIG3	K.GETAVLQCIAGGSPPPKLN#WTKDDSPLVVTER.H	729	-0.4	3.198	1000	SPPPKLNWTKDDS	LRIG3_HUMAN Leucine-rich repeats and immunoglobulin-like domains protein 3
Q6UY14	ADAMTSL4	R.EVQCLSTN#QTLSTR.C	1001	3.94	3.362	1000	VQCLSTNQTLSTR	ATL4_HUMAN ADAMTS-like protein 4
Q6V0I7	FAT4	K.DFYQATISESAAN#LTQVLR.V	1225	2.58	3.342	1000	ISESAANLTQVLR	FAT4_HUMAN Protocadherin Fat 4
Q6V0I7	FAT4	R.IN#ITVSDVNDHTPK.F	1828	1.92	2.592	51.809	SSDMRINITVSDV	FAT4_HUMAN Protocadherin Fat 4
Q6V0I7	FAT4	R.IN#ATTGEIFNK.Q	2921	-1.65	1.868	71.067	SEYFRINATTGEI	FAT4_HUMAN Protocadherin Fat 4
Q6V0I7	FAT4	K.YQN#VTGFSNVNINR.H	2937	0.12	2.898	87.265	QILKYQNVTGFSN	FAT4_HUMAN Protocadherin Fat 4
Q6V0I7	FAT4	R.VFFAGFSN#ATVDNSILLR.L	3706	1.14	5.473	81.692	FFAGFSNATVDNS	FAT4_HUMAN Protocadherin Fat 4
Q6V1P9	DCHS2	K.AREPLN#SSEPIFYR.I	406	3.65	3.087	1000	KAREPLNSSEPIF	PCD23_HUMAN Protocadherin-23
Q6Y288	B3GALTL	R.N#SSWIFFCEEETR.I	124	-0.13	2.498	1000	SVTYSRNSSWIFF	B3GLT_HUMAN Beta-1,3-glucosyltransferase
Q6YBV0	SLC36A4	K.VFISN#STN#SSNPCER.R	194	0.14	3.357	57.711	SKVFISNSTNSSN	S36A4_HUMAN Proton-coupled amino acid transporter 4
Q6YBV0	SLC36A4	K.VFISN#STN#SSNPCER.R	197	0.14	3.357	24.243	FISNSTNSSNPCE	S36A4_HUMAN Proton-coupled amino acid transporter 4
Q6YBV0	SLC36A4	K.VVAGTPQSPFLNLN#STCLTSGLK.-	495	0.22	4.105	6.591	SPFLNLNSTCLTS	S36A4_HUMAN Proton-coupled amino acid transporter 4
Q6YHK3	CD109	R.FLVTAPGIIRPGGN#VTIGVELLEHCPSQVTVK.A	41	0.33	4.825	1000	IIRPGGNVTIGVE	CD109_HUMAN CD109 antigen
Q6YHK3	CD109	K.TASN#LTVSVLEAEGVFEK.G	68	-4.24	2.836	1000	LLKTASNLTVSVL	CD109_HUMAN CD109 antigen
Q6YHK3	CD109	R.TQDEILFSN#STR.L	118	4.51	2.529	1000	DEILFSNSTRLSF	CD109_HUMAN CD109 antigen
Q6YHK3	CD109	K.HLN#GTITAK.Y	247	1.61	2.956	1000	MNSKHLNGTITAK	CD109_HUMAN CD109 antigen
Q6YHK3	CD109	K.INGSAN#FSFNDEEMK.N	291	0.36	4.457	59.298	KINGSANFSFNDE	CD109_HUMAN CD109 antigen
Q6YHK3	CD109	R.N#YTEYWSGSNSGNQK.M	397	0.7	4.31	126.07	ITVTQRNYTEYWS	CD109_HUMAN CD109 antigen
Q6YHK3	CD109	K.MEAVQKIN#YTVPQSGTFK.I	419	5.14	4.532	1000	EAVQKINYTVPQS	CD109_HUMAN CD109 antigen
Q6YHK3	CD109	K.QN#STMFSLTPENSWTPK.A	513	0.33	4.611	115.998	VAVGKQNSTMFSL	CD109_HUMAN CD109 antigen
Q6YHK3	CD109	K.LNLYLDSVN#ETQFCVNIPAVR.N	1355	0.57	2.46	40.362	LYLDSVNETQFCV	CD109_HUMAN CD109 antigen
Q6ZMG9	CERS6	R.FWLPHN#VTWADLK.N	18	0.19	3.221	1000	RFWLPHNVTWADL	CERS6_HUMAN Ceramide synthase 6
Q6ZN44	UNC5A	R.LADTAN#YTCVAK.N	218	4.41	3.015	1000	RLADTANYTCVAK	UNC5A_HUMAN Netrin receptor UNC5A
Q6ZNA5	FRRS1	K.VYWNAPSSAPN#HTQFLVTVVEK.Y	138	-3.04	4.284	78.156	APSSAPNHTQFLV	FRRS1_HUMAN Ferric-chelate reductase 1
Q6ZPD9	DPY19L3	K.QMLQAPTLVQGFHGLIYDN#KTESM*K.T	118	-0.32	2.793	1000	HGLIYDNKTESMK	D19L3_HUMAN Probable C-mannosyltransferase DPY19L3
Q6ZQN7	SLCO4C1	K.VYYN#CSCIER.K	544	2.49	2.195	1000	KPKVYYNCSCIER	SO4C1_HUMAN Solute carrier organic anion transporter family member 4C1
Q6ZRP7	QSOX2	R.QTMIDFLQN#HTEGSRPPACPR.L	178	-0.75	2.144	1000	MIDFLQNHTEGSR	QSOX2_HUMAN Sulfhydryl oxidase 2
Q6ZRP7	QSOX2	R.GSHYVAIVFESN#SSYLGR.E	218	-0.97	3.648	1000	AIVFESNSSYLGR	QSOX2_HUMAN Sulfhydryl oxidase 2
Q6ZRP7	QSOX2	K.LGVSSVPSCYLIYPN#GSHGLINVVKPLR.A	266	3.15	4.209	24.222	CYLIYPNGSHGLI	QSOX2_HUMAN Sulfhydryl oxidase 2
Q6ZRQ5	MMS22L	K.QVVYGHQFMN#LASDN#LTN#ISLFEEHCETLLCDLISLSLNR.Y	248	0.29	2.998	15.202	MNLASDNLTNISL	MMS22_HUMAN Protein MMS22-like
Q6ZRQ5	MMS22L	K.QVVYGHQFMN#LASDN#LTN#ISLFEEHCETLLCDLISLSLNR.Y	251	0.29	2.998	10.271	ASDNLTNISLFEE	MMS22_HUMAN Protein MMS22-like
Q6ZSS7	MFSD6	K.IRPTTHPTN#ASHQLTILPTN#SSFTSFLTISPK.M	171	2.31	3.835	1000	PTTHPTNASHQLT	MFSD6_HUMAN Major facilitator superfamily domain-containing protein 6
Q6ZSS7	MFSD6	K.IRPTTHPTN#ASHQLTILPTN#SSFTSFLTISPK.M	182	2.31	3.835	1000	LTILPTNSSFTSF	MFSD6_HUMAN Major facilitator superfamily domain-containing protein 6
Q6ZVL6	KIAA1549L	K.LVYLPAVVIEMLGVYGVSN#VTADLK.Q	909	-0.48	3.184	1000	GVYGVSNVTADLK	K154L_HUMAN UPF0606 protein KIAA1549L
Q6ZXV5	TMTC3	R.AN#ESRLEEADQLYR.Q	541	3.41	3.573	1000	ANLIRANESRLEE	TMTC3_HUMAN Transmembrane and TPR repeat-containing protein 3
Q70JA7	CHSY3	R.SLN#SSKPLYLGQTGLGNIEELGK.L	279	0.91	5.122	92.247	EFLRSLNSSKPLY	CHSS3_HUMAN Chondroitin sulfate synthase 3
Q70SY1	CREB3L2	R.VSGLESRPDVDLPHFIISN#ETSLEK.S	480	0.29	3.501	1000	PHFIISNETSLEK	CR3L2_HUMAN Cyclic AMP-responsive element-binding protein 3-like protein 2
Q70UQ0	IKBIP	K.QDILN#NSLTTLSQDITK.V	144	1.04	4.68	24.437	EKQDILNNSLTTL	IKIP_HUMAN Inhibitor of nuclear factor kappa-B kinase-interacting protein
Q70UQ0	IKBIP	K.ISN#LTIVQAEIKDIKDEIAHISDM*N.-	328	1.51	3.782	1000	LSEKISNLTIVQA	IKIP_HUMAN Inhibitor of nuclear factor kappa-B kinase-interacting protein
Q70UQ0-4	IKBIP	K.FQN#ITDFWKR.S	154	-1.03	2.953	1000	LNEKFQNITDFWK	IKIP_HUMAN Isoform 4 of Inhibitor of nuclear factor kappa-B kinase-interacting protein
Q71H61	ILDR2	R.GRYN#NTISELSSLHEEDSNFR.Q	333	-7.89	3.832	6.591	RMRGRYNNTISEL	ILDR2_HUMAN Immunoglobulin-like domain-containing receptor 2
Q75T13	PGAP1	R.HIN#LTTLSVAGGFR.D	234	-1.38	3.789	1000	LNARHINLTTLSV	PGAP1_HUMAN GPI inositol-deacylase
Q75T13	PGAP1	K.WTYVAYN#ESEK.I	363	0.08	2.414	1000	WTYVAYNESEKIY	PGAP1_HUMAN GPI inositol-deacylase
Q75T13	PGAP1	K.LHIAQPEN#NTHVALFK.M	558	1.02	2.798	0	HIAQPENNTHVAL	PGAP1_HUMAN GPI inositol-deacylase
Q75V66	ANO5	R.LN#STCLASK.F	366	-0.65	1.56	1000	CDYWRLNSTCLAS	ANO5_HUMAN Anoctamin-5
Q76KP1	B4GALNT4	R.LPLN#FTHQTPPWR.E	105	-1.19	3.068	1000	AGRLPLNFTHQTP	B4GN4_HUMAN N-acetyl-beta-glucosaminyl-glycoprotein 4-beta-N-acetylgalactosaminyltransferase 1
Q7KYR7	BTN2A1	R.GSVALVIHN#ITAQEN#GTYR.C	114	1.03	2.14	1000	VALVIHNITAQEN	BT2A1_HUMAN Butyrophilin subfamily 2 member A1
Q7KYR7	BTN2A1	R.GSVALVIHN#ITAQEN#GTYR.C	120	1.03	2.14	1000	NITAQENGTYRCY	BT2A1_HUMAN Butyrophilin subfamily 2 member A1
Q7KYR7	BTN2A1	R.N#MSCSIN#NTLLGQKK.E	216	-1.22	3.817	67.841	RDKSVRNMSCSIN	BT2A1_HUMAN Butyrophilin subfamily 2 member A1
Q7KYR7	BTN2A1	K.SVRN#MSCSIN#NTLLGQK.K	222	-3.27	3.445	24.437	NMSCSINNTLLGQ	BT2A1_HUMAN Butyrophilin subfamily 2 member A1
Q7L0J3	SV2A	R.VEHVTFN#FTLENQIHR.G	498	1.51	3.214	93.429	VEHVTFNFTLENQ	SV2A_HUMAN Synaptic vesicle glycoprotein 2A
Q7L0J3	SV2A	R.LIN#STFLHNK.E	573	-1.9	3.51	104.477	VNSRLINSTFLHN	SV2A_HUMAN Synaptic vesicle glycoprotein 2A
Q7L1S5	CHST9	K.YRPNACEEALIN#GSGVK.F	324	3.25	4.913	132.105	CEEALINGSGVKF	CHST9_HUMAN Carbohydrate sulfotransferase 9
Q7LFX5	CHST15	K.EHHHQSSVNN#ISYMK.D	142	2.06	4.707	9.34	HQSSVNNISYMKD	CHSTF_HUMAN Carbohydrate sulfotransferase 15
Q7LFX5	CHST15	R.ACVYN#NTLNNAMPVR.L	441	0.93	3.373	24.437	LRACVYNNTLNNA	CHSTF_HUMAN Carbohydrate sulfotransferase 15
Q7LGA3	HS2ST1	K.YHVLHIN#TTK.N	108	-0.64	2.838	1000	YHVLHINTTKNNP	HS2ST_HUMAN Heparan sulfate 2-O-sulfotransferase 1
Q7LGC8	CHST3	K.QIPQALADAN#STDPALILAEN#ASLLSLSELDSAFSQLQSR.L	63	-0.18	5.108	1000	QALADANSTDPAL	CHST3_HUMAN Carbohydrate sulfotransferase 3
Q7LGC8	CHST3	K.QIPQALADAN#STDPALILAEN#ASLLSLSELDSAFSQLQSR.L	74	-0.18	5.108	1000	ALILAENASLLSL	CHST3_HUMAN Carbohydrate sulfotransferase 3
Q7LGC8	CHST3	R.CGPLN#VTLAAEACR.R	256	0.2	2.911	1000	RRCGPLNVTLAAE	CHST3_HUMAN Carbohydrate sulfotransferase 3
Q7Z2K6	ERMP1	K.RDSGIWINGFDYTGISHITPHIPEIN#DSIR.A	730	1.23	4.834	101.388	PHIPEINDSIRAH	ERMP1_HUMAN Endoplasmic reticulum metallopeptidase 1
Q7Z2K6	ERMP1	K.GSTLSQWSLGN#GTPVTSK.G	819	0.29	4.731	1000	SQWSLGNGTPVTS	ERMP1_HUMAN Endoplasmic reticulum metallopeptidase 1
Q7Z2W4	ZC3HAV1	R.FLENGSQEDLLHGNPGSTYLASN#STSAPNWK.S	352	0.48	5.005	28.529	STYLASNSTSAPN	ZCCHV_HUMAN Zinc finger CCCH-type antiviral protein 1
Q7Z388	DPY19L4	K.FGLN#MTK.N	389	0.49	1.924	1000	EVKFGLNMTKNFT	D19L4_HUMAN Probable C-mannosyltransferase DPY19L4
Q7Z3B1	NEGR1	K.LFNGQQGIIIQN#FSTR.S	275	0.93	3.072	53.71	QGIIIQNFSTRSI	NEGR1_HUMAN Neuronal growth regulator 1
Q7Z3C6	ATG9A	K.MVN#HSLHPTEPVK.V	99	0.74	2.41	1000	FANKMVNHSLHPT	ATG9A_HUMAN Autophagy-related protein 9A
Q7Z3F1	GPR155	K.TLPTAVTHGFN#STNDPPSMSITR.L	29	-0.25	2.395	2.806	AVTHGFNSTNDPP	GP155_HUMAN Integral membrane protein GPR155
Q7Z402	TMC7	K.ACGPFTNFN#TTWEVIPK.T	638	0.36	4.45	30.835	GPFTNFNTTWEVI	TMC7_HUMAN Transmembrane channel-like protein 7
Q7Z417	NUFIP2	K.TIQN#SSVSPTSSSSSSSSTGETQTQSSSR.L	372	4.29	4.211	1000	LNKTIQNSSVSPT	NUFP2_HUMAN Nuclear fragile X mental retardation-interacting protein 2
Q7Z422	SZRD1	K.RPTSNGVVSSPN#STSRPTLPVK.S	76	-0.04	2.516	70.808	GVVSSPNSTSRPT	SZRD1_HUMAN SUZ domain-containing protein 1
Q7Z4F1	LRP10	R.TSPAN#CTWLILGSK.E	56	0.33	3.186	1000	SRTSPANCTWLIL	LRP10_HUMAN Low-density lipoprotein receptor-related protein 10
Q7Z4F1	LRP10	R.SPLQPLISLCEAPPSPLQLPGGN#VTITYSYAGAR.A	111	-1.53	4.233	1000	LQLPGGNVTITYS	LRP10_HUMAN Low-density lipoprotein receptor-related protein 10
Q7Z4H8	KDELC2	R.YFYLQAVN#SEGQN#LTR.S	61	1.06	2.777	1000	VNSEGQNLTRSPA	KDEL2_HUMAN KDEL motif-containing protein 2
Q7Z4H8	KDELC2	R.KVN#GTPSPIPIISWCGSLDSR.D	251	0.06	4.087	1000	LEHRKVNGTPSPI	KDEL2_HUMAN KDEL motif-containing protein 2
Q7Z4H8	KDELC2	R.GVTNDLLSIQGNTGPSWIN#K.T	306	0.7	3.113	82.387	TGPSWINKTERAF	KDEL2_HUMAN KDEL motif-containing protein 2
Q7Z553	MDGA2	R.FQDSSVFN#ETLR.I	92	-0.57	2.676	1000	QDSSVFNETLRIT	MDGA2_HUMAN MAM domain-containing glycosylphosphatidylinositol anchor protein 2
Q7Z553	MDGA2	K.NLRPQDYAN#YSCIASVR.N	213	1.77	3.465	51.809	RPQDYANYSCIAS	MDGA2_HUMAN MAM domain-containing glycosylphosphatidylinositol anchor protein 2
Q7Z553	MDGA2	K.SLSNENYGVYN#CSIINEAGAGR.C	610	-0.09	4.243	51.004	ENYGVYNCSIINE	MDGA2_HUMAN MAM domain-containing glycosylphosphatidylinositol anchor protein 2
Q7Z5L9	IRF2BP2	R.RGHAVPPTLVPLMN#GSATPLPTALGLGGR.A	193	1	3.414	1000	TLVPLMNGSATPL	I2BP2_HUMAN Interferon regulatory factor 2-binding protein 2
Q7Z5N4	SDK1	R.DVGTPETMAPTIVVPPGN#R.S	301	-0.08	2.843	1000	IVVPPGNRSVVAG	SDK1_HUMAN Protein sidekick-1
Q7Z5N4	SDK1	R.TN#QSIMVQWQPPPETEHNGVLR.G	782	0.01	3.952	134.663	VASGRTNQSIMVQ	SDK1_HUMAN Protein sidekick-1
Q7Z5N4	SDK1	R.LTHTLN#STTHEYK.I	1024	0.09	3.128	1000	RLTHTLNSTTHEY	SDK1_HUMAN Protein sidekick-1
Q7Z5N4	SDK1	R.SHIVRGN#HTQSALLAGLRK.F	1333	-0.22	2.607	1000	SHIVRGNHTQSAL	SDK1_HUMAN Protein sidekick-1
Q7Z5N4	SDK1	K.TVN#SSSTSTMCELTHLKK.Y	1654	-0.65	2.769	1000	SSFKTVNSSSTST	SDK1_HUMAN Protein sidekick-1
Q7Z5N4	SDK1	K.IYYWEADSQN#ETEK.M	1748	-2.93	2.965	1000	WEADSQNETEKMK	SDK1_HUMAN Protein sidekick-1
Q7Z5N4	SDK1	R.TITYGPELQAN#ITAGPAEGSPGSPR.D	1893	0.39	3.355	1000	GPELQANITAGPA	SDK1_HUMAN Protein sidekick-1
Q7Z739	YTHDF3	R.AITDGQAGFGN#DTLSK.V	175	2.01	2.517	1000	GQAGFGNDTLSKV	YTHD3_HUMAN YTH domain family protein 3
Q7Z7G0	ABI3BP	K.QVIQN#VTHK.D	259	0.83	2.215	1000	IKQVIQNVTHKDS	TARSH_HUMAN Target of Nesh-SH3
Q7Z7G0	ABI3BP	K.SIQMTN#QTFSTVENLKPN#TSYEFQVKPK.N	892	0.2	4.485	17.512	KSIQMTNQTFSTV	TARSH_HUMAN Target of Nesh-SH3
Q7Z7G0	ABI3BP	K.SIQMTN#QTFSTVENLKPN#TSYEFQVKPK.N	904	0.2	4.485	58.551	VENLKPNTSYEFQ	TARSH_HUMAN Target of Nesh-SH3
Q7Z7H5	TMED4	R.QYGSEGRFTFTSHTPGDHQICLHSN#STR.M	117	1.84	3.165	1000	QICLHSNSTRMAL	TMED4_HUMAN Transmembrane emp24 domain-containing protein 4
Q7Z7M0	MEGF8	R.EAPGFVTDGAGN#YSVNGNCEWLIEAPSPQHR.I	50	0.2	3.78	2.576	VTDGAGNYSVNGN	MEGF8_HUMAN Multiple epidermal growth factor-like domains protein 8
Q7Z7M0	MEGF8	K.MLLHLFSDANYNLLGFN#ASFR.F	134	0.8	6.009	122.185	YNLLGFNASFRFS	MEGF8_HUMAN Multiple epidermal growth factor-like domains protein 8
Q7Z7M0	MEGF8	R.ACDLHLWENQGAGWWHN#VSAR.D	217	1.49	4.395	132.105	GAGWWHNVSARDP	MEGF8_HUMAN Multiple epidermal growth factor-like domains protein 8
Q7Z7M0	MEGF8	R.VN#STELFHVDR.H	421	0.44	2.588	1000	RFSVRVNSTELFH	MEGF8_HUMAN Multiple epidermal growth factor-like domains protein 8
Q7Z7M0	MEGF8	R.GPGTLGWCVHN#ESCLPRPEQAR.C	637	0.89	2.35	1000	LGWCVHNESCLPR	MEGF8_HUMAN Multiple epidermal growth factor-like domains protein 8
Q7Z7M0	MEGF8	R.CRPGSFGN#ATGSR.G	1201	1.48	2.25	1000	RPGSFGNATGSRG	MEGF8_HUMAN Multiple epidermal growth factor-like domains protein 8
Q7Z7M0	MEGF8	R.ALLTN#VSSVALGSR.R	1271	-0.13	3.422	1000	GRALLTNVSSVAL	MEGF8_HUMAN Multiple epidermal growth factor-like domains protein 8
Q7Z7M0	MEGF8	R.LLSSPEACN#QSGACTWCHGACLSGDQAHR.L	1887	1.29	2.397	1000	SSPEACNQSGACT	MEGF8_HUMAN Multiple epidermal growth factor-like domains protein 8
Q7Z7M0	MEGF8	R.RILSVQPTYDWTCFSHSLLN#VSPMPVESSPPLPCPTPCHLLPN#CTSCLDSK.G	2043	2.49	4.622	1000	FSHSLLNVSPMPV	MEGF8_HUMAN Multiple epidermal growth factor-like domains protein 8
Q7Z7M0	MEGF8	R.RILSVQPTYDWTCFSHSLLN#VSPMPVESSPPLPCPTPCHLLPN#CTSCLDSK.G	2066	2.49	4.622	1000	PCHLLPNCTSCLD	MEGF8_HUMAN Multiple epidermal growth factor-like domains protein 8
Q7Z7M0	MEGF8	K.TGYTMDN#M*TGLCRPVCAQGCVN#GSCVEPDHCR.C	2214	2.95	2.887	1000	TGYTMDNMTGLCR	MEGF8_HUMAN Multiple epidermal growth factor-like domains protein 8
Q7Z7M0	MEGF8	K.TGYTMDN#M*TGLCRPVCAQGCVN#GSCVEPDHCR.C	2229	2.95	2.887	1000	CAQGCVNGSCVEP	MEGF8_HUMAN Multiple epidermal growth factor-like domains protein 8
Q7Z7M9	GALNT5	K.ELQQFN#YTWLR.L	845	2.61	1.904	1000	KELQQFNYTWLRL	GALT5_HUMAN Polypeptide N-acetylgalactosaminyltransferase 5
Q7Z7N9	TMEM179B	R.SLCNSIISLN#TTISCSEAQK.I	136	6.89	3.559	104.477	NSIISLNTTISCS	T179B_HUMAN Transmembrane protein 179B
Q86SJ2	AMIGO2	R.HNN#ITSISTGSFSTTPNLK.C	104	1.95	5.095	12.218	LILRHNNITSIST	AMGO2_HUMAN Amphoterin-induced protein 2
Q86SQ4	GPR126	K.GFN#ASYIR.V	143	-0.13	1.885	1000	IQKKGFNASYIRV	GP126_HUMAN G-protein coupled receptor 126
Q86SQ4	GPR126	K.ILSN#LSCNVK.G	324	0.9	3.335	44.278	NAKILSNLSCNVK	GP126_HUMAN G-protein coupled receptor 126
Q86SQ4	GPR126	K.NN#ESLDEGLRLHTVNVR.Q	505	0.77	2.927	9.34	QKLLKNNESLDEG	GP126_HUMAN G-protein coupled receptor 126
Q86SQ4	GPR126	R.ICFYN#ATNPLVTYWGPVDISNCLK.E	563	4.69	4.209	30.835	SRICFYNATNPLV	GP126_HUMAN G-protein coupled receptor 126
Q86SQ4	GPR126	R.AQFTFFN#K.T	750	0.08	2.223	1000	AQFTFFNKTGLFQ	GP126_HUMAN G-protein coupled receptor 126
Q86SQ4	GPR126	K.TLVSYVMACSIGN#ITIQNLKDPVQIK.I	776	3.12	3.737	4.691	MACSIGNITIQNL	GP126_HUMAN G-protein coupled receptor 126
Q86SQ4	GPR126	K.SFGGWN#TSGCVAHR.D	818	0.45	1.756	1000	KSFGGWNTSGCVA	GP126_HUMAN G-protein coupled receptor 126
Q86SR1	GALNT10	R.YLETLPN#TSIIIPFHNEGWSSLLR.T	146	1.59	4.84	120.756	YLETLPNTSIIIP	GLT10_HUMAN Polypeptide N-acetylgalactosaminyltransferase 10
Q86SR1	GALNT10	R.IFM*NTCNPSSLTQQWLFEHTN#STVLEK.F	593	-1.82	3.445	61.48	WLFEHTNSTVLEK	GLT10_HUMAN Polypeptide N-acetylgalactosaminyltransferase 10
Q86TE4	LUZP2	K.SKPQQSASGNN#ESSQVESTK.E	264	2	1.811	0	QSASGNNESSQVE	LUZP2_HUMAN Leucine zipper protein 2
Q86TY3	C14orf37	K.YMDN#QSFATESQEGVGLGHSPSSYVNTK.E	189	0.48	5.011	143.055	FLKYMDNQSFATE	CN037_HUMAN Uncharacterized protein C14orf37
Q86TZ1	TTC6	K.QAALISRTN#GSLCHATAMCHHR.I	209	0.7	1.802	1000	ALISRTNGSLCHA	TTC6_HUMAN Tetratricopeptide repeat protein 6
Q86UF1	TSPAN33	K.DWSQNMYFN#CSEDNPSR.E	172	0.05	4.373	100.207	SQNMYFNCSEDNP	TSN33_HUMAN Tetraspanin-33
Q86UN3	RTN4RL2	R.ARGN#SSSNHLYGVAEAGAPPADPSTLYR.D	325	0.24	5.195	26.927	GSRARGNSSSNHL	R4RL2_HUMAN Reticulon-4 receptor-like 2
Q86UX2	ITIH5	R.GEDDSGPPPSTVINQN#ETFANIIFKPTVVQQAR.I	231	-1.53	3.242	38.189	STVINQNETFANI	ITIH5_HUMAN Inter-alpha-trypsin inhibitor heavy chain H5
Q86UX2	ITIH5	R.LTEDPAGPSQN#LTHPLLLQVGEGPEAVLTVK.G	862	0.11	4.332	1000	PAGPSQNLTHPLL	ITIH5_HUMAN Inter-alpha-trypsin inhibitor heavy chain H5
Q86V85	GPR180	K.AQLTMTMN#QTEHN#LTVSQIPSPQTWHVFYADKYTCQDDK.E	105	0.64	3.688	1000	QLTMTMNQTEHNL	GP180_HUMAN Integral membrane protein GPR180
[truncated: 1,054 more rows]
