# Supplementary material for: An enrichment method based on synergistic and reversible covalent interactions for large-scale analysis of glycoproteins
Source: Nat Commun. 2018 Apr 27;9:1692. doi: 10.1038/s41467-018-04081-3 (PMC5923262; doi:10.1038/s41467-018-04081-3)
Supplement: Supplementary file 7 — Supplementary Data 5 [file 41467_2018_4081_MOESM7_ESM.xlsx]

## Sheet: Sheet1
Supplementary Dataset 5. Protein N-glycosylation sites (2120) identified in Jurkat cells
Reference	Gene Symbol	N-Glycopeptide	Site	PPM	XCorr	ModScore	13mer	Annotation
A0A5B9	TRBC2	K.EVHSGVSTDPQPLKEQPALN#DSR.Y	69	0.65	5.169	1000	KEQPALNDSRYCL	TRBC2_HUMAN T-cell receptor beta-2 chain C region
A0PJZ3	GXYLT2	R.LFN#STQLAAMAPEHEIPK.I	233	0.94	4.294	1000	KLLRLFNSTQLAA	GXLT2_HUMAN Glucoside xylosyltransferase 2
A0PJZ3	GXYLT2	R.HPFYGSAGVNSGVMLMN#LTR.I	274	-0.2	3.832	64.398	SGVMLMNLTRIRS	GXLT2_HUMAN Glucoside xylosyltransferase 2
A2RU67	KIAA1467	K.MLSAFN#ATSGK.A	237	0.03	1.556	1000	KMLSAFNATSGKA	K1467_HUMAN Uncharacterized protein KIAA1467
A2RU67	KIAA1467	R.SIN#LSELIDVYSDGVELLQM*VK.A	372	3.88	4.618	1000	EKRRSINLSELID	K1467_HUMAN Uncharacterized protein KIAA1467
A2RU67	KIAA1467	K.APDSN#CSNLLITTR.Q	396	-0.47	4.203	53.534	VKAPDSNCSNLLI	K1467_HUMAN Uncharacterized protein KIAA1467
A2RU67	KIAA1467	R.GQN#LTPYWALR.L	415	0.58	3.099	1000	VLLRGQNLTPYWA	K1467_HUMAN Uncharacterized protein KIAA1467
A2VDJ0	KIAA0922	K.VQSIQLSQMQAETTN#TSLLQVQLECSLHNK.V	225	-0.45	4.836	54.784	MQAETTNTSLLQV	T131L_HUMAN Transmembrane protein 131-like
A2VDJ0	KIAA0922	R.DALSLQFEPVLLPTSTTN#FTK.I	343	4.11	4.586	1000	LPTSTTNFTKIAS	T131L_HUMAN Transmembrane protein 131-like
A2VDJ0	KIAA0922	K.AGNPNWN#GSLSLDQSTWNVDSELANKLYER.W	522	-0.3	4.656	27.055	AGNPNWNGSLSLD	T131L_HUMAN Transmembrane protein 131-like
A2VDJ0	KIAA0922	R.LIAEPGLMLN#FSATALR.S	593	1.06	4.076	1000	EPGLMLNFSATAL	T131L_HUMAN Transmembrane protein 131-like
A2VDJ0	KIAA0922	R.NN#LTVIDMIGVEGFGAR.E	709	0.42	1.846	0	LILIRNNLTVIDM	T131L_HUMAN Transmembrane protein 131-like
A2VDJ0	KIAA0922	K.INGYNCQGYGFEVLDCHQFSLDPN#TSR.D	809	0.33	2.457	117.029	QFSLDPNTSRDIS	T131L_HUMAN Transmembrane protein 131-like
A6NKT7	RGPD3	K.SKPFAFGN#SSATGSLFGFSFNAPLK.S	1562	-0.05	5.125	164.892	KPFAFGNSSATGS	RGPD3_HUMAN RanBP2-like and GRIP domain-containing protein 3
A6NKT7	RGPD3	K.SN#NSETSSVAQSGSESKVEPK.K	1581	1.97	2.868	0	NAPLKSNNSETSS	RGPD3_HUMAN RanBP2-like and GRIP domain-containing protein 3
A6NLC6	ATP6AP1	R.LEVHSN#GSVAYFNAS.-	264	0.24	1.653	6.91	RLEVHSNGSVAYF	A6NLC6_HUMAN V-type proton ATPase subunit S1 (Fragment)
A7MBM2	DISP2	R.SN#SSLVRDPAFSASGPEAQR.W	792	2.58	3.183	1000	PLDPRSNSSLVRD	DISP2_HUMAN Protein dispatched homolog 2
A8MVW0	FAM171A2	R.ASVDVFGN#R.T	66	-0.27	2.699	1000	SVDVFGNRTLLAA	F1712_HUMAN Protein FAM171A2
A8MWY0	KIAA1324L	K.KDCPPCNPGFYNN#GSSSCHPCPPGTFSDGTK.E	405	-0.31	2.497	5.085	NPGFYNNGSSSCH	K132L_HUMAN UPF0577 protein KIAA1324-like
A8MWY0	KIAA1324L	K.MALCTNN#ITDFTVK.E	733	-0.43	3.44	9.34	MALCTNNITDFTV	K132L_HUMAN UPF0577 protein KIAA1324-like
B0QYK2	EMID1	R.CCPGHSGVSCEEGCLN#CSK.V	110	0.9	5.417	1000	CEEGCLNCSKVSE	B0QYK2_HUMAN EMI domain-containing protein 1 (Fragment)
B1AH90	SCUBE1	R.SQFN#ATSVADVDK.R	255	3.51	2.706	1000	IERSQFNATSVAD	B1AH90_HUMAN Signal peptide, CUB and EGF-like domain-containing protein 1
C9J383	RNF13	K.AAIVHNVDSDDLISMGSN#DSK.Y	135	-5.52	3.042	110.633	LISMGSNDSKYRG	C9J383_HUMAN E3 ubiquitin-protein ligase RNF13 (Fragment)
E7EN19	MAP4K4	R.IHLLPDLLQQSHSSSTSSTSSSPSSSQPTPTM*SPQTPQDKLTAN#ETQSASSTLQK.H	871	1.82	4.942	1000	QDKLTANETQSAS	E7EN19_HUMAN Mitogen-activated protein kinase kinase kinase kinase 4
E7EVM7	PIEZO2	-.MSVVIYTMLVLIFIYTYQFENFPGLWQN#MTGLKKEK.L	714	5.34	3.969	8.07	FPGLWQNMTGLKK	E7EVM7_HUMAN Piezo-type mechanosensitive ion channel component 2
F5H4M0	VPS37B	K.MEENVQLN#KEMTLASN#R.S	50	-3.3	2.939	62.659	EMTLASNRSLAEG	F5H4M0_HUMAN Vacuolar protein sorting-associated protein 37B (Fragment)
F8VXI2	PTPRQ	K.AVN#ISSN#LMWN#TTEINFTHYK.I	180	0.97	2.501	16.725	LILKAVNISSNLM	F8VXI2_HUMAN Phosphatidylinositol phosphatase PTPRQ (Fragment)
F8VXI2	PTPRQ	K.AVN#ISSN#LMWN#TTEINFTHYK.I	188	0.97	2.501	1.488	SSNLMWNTTEINF	F8VXI2_HUMAN Phosphatidylinositol phosphatase PTPRQ (Fragment)
H0YDI1	CD58	-.FSQQIYGVVYGN#VTFHVPSNVPLK.E	12	-2.05	3.979	78.156	YGVVYGNVTFHVP	H0YDI1_HUMAN Lymphocyte function-associated antigen 3 (Fragment)
K7EJD3	LGALS3BP	R.DAGVVCTN#GTSTPEGLTSPCR.Q	125	1.49	4.956	1000	AGVVCTNGTSTPE	K7EJD3_HUMAN Galectin-3-binding protein
O00115	DNASE2	R.SN#TSQLAFLLYNDQPPQPSK.A	86	0.99	4.543	143.484	QPLYRSNTSQLAF	DNS2A_HUMAN Deoxyribonuclease-2-alpha
O00115	DNASE2	K.GHHVSQEPWN#SSITLTSQAGAVFQSFAK.F	212	-1.48	4.443	1000	VSQEPWNSSITLT	DNS2A_HUMAN Deoxyribonuclease-2-alpha
O00115	DNASE2	K.TVGILPSN#CSDIWQVLNVNQIAFPGPAGPSFN#STEDHSK.W	266	2.13	3.465	18.203	VGILPSNCSDIWQ	DNS2A_HUMAN Deoxyribonuclease-2-alpha
O00115	DNASE2	K.TVGILPSN#CSDIWQVLNVNQIAFPGPAGPSFN#STEDHSK.W	290	2.13	3.465	28.549	PAGPSFNSTEDHS	DNS2A_HUMAN Deoxyribonuclease-2-alpha
O00241	SIRPB1	R.GTAN#LSEAIRVPPTLEVTQQPMR.A	244	-2.92	3.33	1000	PLRGTANLSEAIR	SIRB1_HUMAN Signal-regulatory protein beta-1
O00241	SIRPB1	R.AENQAN#VTCQVSNFYPR.G	269	-5.5	3.21	24.243	RAENQANVTCQVS	SIRB1_HUMAN Signal-regulatory protein beta-1
O00391	QSOX1	K.N#GSGAVFPVAGADVQTLR.E	130	-0.69	3.753	1000	FKAFTKNGSGAVF	QSOX1_HUMAN Sulfhydryl oxidase 1
O00391	QSOX1	K.SPTN#TTPHVPAEGPEASRPPK.L	591	0.77	3.465	1000	MMKSPTNTTPHVP	QSOX1_HUMAN Sulfhydryl oxidase 1
O00410	IPO5	K.TKENVN#ATENCISAVGK.I	967	-0.58	4.449	17.009	KTKENVNATENCI	IPO5_HUMAN Importin-5
O00462	MANBA	R.GN#WSICN#GN#GSLELPGAVPGCVHSALFQQGLIQDSYYR.F	28	0.24	2.88	1000	SYSLRGNWSICNG	MANBA_HUMAN Beta-mannosidase
O00462	MANBA	R.GN#WSICN#GN#GSLELPGAVPGCVHSALFQQGLIQDSYYR.F	35	0.24	2.88	1000	WSICNGNGSLELP	MANBA_HUMAN Beta-mannosidase
O00462	MANBA	R.WVSLDN#WTYSK.E	77	0.61	2.976	1000	RWVSLDNWTYSKE	MANBA_HUMAN Beta-mannosidase
O00462	MANBA	R.IEAYN#ICHLNYFTFSPIYDK.S	211	0.61	3.919	100.207	VRIEAYNICHLNY	MANBA_HUMAN Beta-mannosidase
O00462	MANBA	R.IVELFVN#ISK.N	280	0.53	2.648	1000	IVELFVNISKNIT	MANBA_HUMAN Beta-mannosidase
O00468	AGRN	R.IFFVNPAPPYLWPAHKNELMLN#SSLMR.I	135	1.99	3.252	17.512	KNELMLNSSLMRI	AGRIN_HUMAN Agrin
O00468	AGRN	R.GPTFAPLPPVAPLHCAQTPYGCCQDN#ITAAR.G	777	0.67	4.941	1000	YGCCQDNITAARG	AGRIN_HUMAN Agrin
O00468	AGRN	R.CVEESGSAHCVCPMLTCPEAN#ATK.V	932	-0.11	4.345	1000	LTCPEANATKVCG	AGRIN_HUMAN Agrin
O00469	PLOD2	R.EAIN#ITLDHK.C	209	2.65	2.039	1000	LKREAINITLDHK	PLOD2_HUMAN Procollagen-lysine,2-oxoglutarate 5-dioxygenase 2
O00478	BTN3A3	R.IHN#VTASDSGK.Y	115	0.2	2.597	1000	AALRIHNVTASDS	BT3A3_HUMAN Butyrophilin subfamily 3 member A3
O00567	NOP56	K.IINDN#ATYCR.L	207	-0.53	2.995	48.874	VKIINDNATYCRL	NOP56_HUMAN Nucleolar protein 56
O00567	NOP56	R.LAALALASSEN#SSSTPEECEEMSEKPK.K	464	-0.71	3.484	1000	ALASSENSSSTPE	NOP56_HUMAN Nucleolar protein 56
O00584	RNASET2	R.DPPDYWTIHGLWPDKSEGCN#R.S	76	-0.23	2.173	1000	DKSEGCNRSWPFN	RNT2_HUMAN Ribonuclease T2
O00584	RNASET2	K.QDQQLQN#CTEPGEQPSPK.Q	212	-1.38	4.99	1000	QDQQLQNCTEPGE	RNT2_HUMAN Ribonuclease T2
O00587	MFNG	R.LGSHLVVTN#CSAEHSHPALSCK.M	109	0.29	6.216	1000	SHLVVTNCSAEHS	MFNG_HUMAN Beta-1,3-N-acetylglucosaminyltransferase manic fringe
O00592	PODXL	K.QLVLN#LTGNTLCAGGASDEK.L	360	1.2	5.823	76.733	EKQLVLNLTGNTL	PODXL_HUMAN Podocalyxin
O00754	MAN2B1	R.WWHQQTN#ATQEVVR.D	133	0.6	4.098	1000	WWHQQTNATQEVV	MA2B1_HUMAN Lysosomal alpha-mannosidase
O00754	MAN2B1	R.TN#HTVMTMGSDFQYENANMWFK.N	310	0.3	4.534	221.245	GRYYRTNHTVMTM	MA2B1_HUMAN Lysosomal alpha-mannosidase
O00754	MAN2B1	K.AN#LTWSVKHDDFFPYADGPHQFWTGYFSSRPALK.R	367	0.95	4.604	1000	WELNKANLTWSVK	MA2B1_HUMAN Lysosomal alpha-mannosidase
O00754	MAN2B1	K.DHFTFCQQLN#ISICPLSQTAAR.F	497	-1.19	4.468	1000	TFCQQLNISICPL	MA2B1_HUMAN Lysosomal alpha-mannosidase
O00754	MAN2B1	R.QTFFWYN#ASIGDN#ESDQASGAYIFRPNQQKPLPVSR.W	645	3.67	4.178	101.388	QTFFWYNASIGDN	MA2B1_HUMAN Lysosomal alpha-mannosidase
O00754	MAN2B1	R.QTFFWYN#ASIGDN#ESDQASGAYIFRPNQQKPLPVSR.W	651	3.67	4.178	93.556	NASIGDNESDQAS	MA2B1_HUMAN Lysosomal alpha-mannosidase
O00754	MAN2B1	K.TPLVQEVHQN#FSAWCSQVVR.L	692	0.52	7.184	1000	VQEVHQNFSAWCS	MA2B1_HUMAN Lysosomal alpha-mannosidase
O00754	MAN2B1	R.DYRPTWKLN#QTEPVAGNYYPVNTR.I	766	-1.55	4.08	88.819	RPTWKLNQTEPVA	MA2B1_HUMAN Lysosomal alpha-mannosidase
O00754	MAN2B1	R.GVSEPLMEN#GSGAWVR.G	832	1.09	4.526	1000	SEPLMENGSGAWV	MA2B1_HUMAN Lysosomal alpha-mannosidase
O00754	MAN2B1	R.N#LSAPVTLNLR.D	930	0.66	2.603	104.034	GEDSGRNLSAPVT	MA2B1_HUMAN Lysosomal alpha-mannosidase
O14524	TMEM194A	R.IQIRVN#SSR.L	88	-1.13	1.847	1000	RIQIRVNSSRLVR	T194A_HUMAN Transmembrane protein 194A
O14524	TMEM194A	K.LN#DTYVNVGLYSTK.T	125	-0.76	4.341	122.185	FLKEKLNDTYVNV	T194A_HUMAN Transmembrane protein 194A
O14656	TOR1A	K.IIAENIYEGGLNSDYVHLFVATLHFPHASN#ITLYK.D	143	0.51	4.613	48.532	HFPHASNITLYKD	TOR1A_HUMAN Torsin-1A
O14657	TOR1B	R.FAECCREERPLN#ASALKLDLEEK.L	64	-0.73	3.074	1000	REERPLNASALKL	TOR1B_HUMAN Torsin-1B
O14657	TOR1B	R.GN#VSACANSVFIFDEMDK.L	165	-0.27	4.04	65.44	QKWIRGNVSACAN	TOR1B_HUMAN Torsin-1B
O14672	ADAM10	R.IN#TTADEKDPTNPFR.F	278	0.88	3.238	101.329	VKRIRINTTADEK	ADA10_HUMAN Disintegrin and metalloproteinase domain-containing protein 10
O14672	ADAM10	R.N#ISQVLEK.K	439	-0.32	2.486	1000	SLCSIRNISQVLE	ADA10_HUMAN Disintegrin and metalloproteinase domain-containing protein 10
O14672	ADAM10	R.EGICNGFTALCPASDPKPN#FTDCNR.H	551	3.44	4.085	48.874	ASDPKPNFTDCNR	ADA10_HUMAN Disintegrin and metalloproteinase domain-containing protein 10
O14773	TPP1	R.KRYN#LTSQDVGSGTSN#N#SQACAQFLEQYFHDSDLAQFMR.L	210	1.86	4.009	1000	VIRKRYNLTSQDV	TPP1_HUMAN Tripeptidyl-peptidase 1
O14773	TPP1	R.KRYN#LTSQDVGSGTSN#N#SQACAQFLEQYFHDSDLAQFMR.L	222	1.86	4.009	1000	VGSGTSNNSQACA	TPP1_HUMAN Tripeptidyl-peptidase 1
O14773	TPP1	R.HEGQEPFLQWLMLLSN#ESALPHVHTVSYGDDEDSLSSAYIQR.V	313	2.37	3.802	1000	WLMLLSNESALPH	TPP1_HUMAN Tripeptidyl-peptidase 1
O14773	TPP1	K.FLSSSPHLPPSSYFN#ASGR.A	443	-2.3	3.408	1000	PPSSYFNASGRAY	TPP1_HUMAN Tripeptidyl-peptidase 1
O14786	NRP1	K.RGPECSQN#YTTPSGVIK.S	150	-0.26	4.018	1000	GPECSQNYTTPSG	NRP1_HUMAN Neuropilin-1
O14817	TSPAN4	R.CCGVSN#YTDWFEVYN#ATR.V	152	1.57	4.56	1000	RCCGVSNYTDWFE	TSN4_HUMAN Tetraspanin-4
O14817	TSPAN4	R.CCGVSN#YTDWFEVYN#ATR.V	161	1.57	4.56	1000	DWFEVYNATRVPD	TSN4_HUMAN Tetraspanin-4
O15021	MAST4	R.STPDFPSGTN#SSQSSSPSSSAPNSPAGSGHIRPSTLHGLAPK.L	1328	0.51	4.817	27.914	DFPSGTNSSQSSS	MAST4_HUMAN Microtubule-associated serine/threonine-protein kinase 4
O15031	PLXNB2	R.ALSN#ISLR.L	127	-0.43	2.559	1000	ALRALSNISLRLF	PLXB2_HUMAN Plexin-B2
O15031	PLXNB2	R.GGLN#LTAVTVAAEN#NHTVAFLGTSDGR.I	391	0.94	2.681	50.194	LQRGGLNLTAVTV	PLXB2_HUMAN Plexin-B2
O15031	PLXNB2	K.SCVAVTSAQPQN#M*SR.R	528	-0.85	3.856	1000	TSAQPQNMSRRAQ	PLXB2_HUMAN Plexin-B2
O15031	PLXNB2	K.LSHDAN#ETLPLHLYVK.S	733	0.38	4.537	1000	KLSHDANETLPLH	PLXB2_HUMAN Plexin-B2
O15031	PLXNB2	K.LHVTLYN#CSFGR.S	759	0.48	2.4	1000	LHVTLYNCSFGRS	PLXB2_HUMAN Plexin-B2
O15031	PLXNB2	R.CVYEALCN#TTSECPPPVITR.I	795	0.14	3.119	1000	VYEALCNTTSECP	PLXB2_HUMAN Plexin-B2
O15031	PLXNB2	R.ISVAGRN#CSFQPER.Y	844	-0.96	2.753	1000	ISVAGRNCSFQPE	PLXB2_HUMAN Plexin-B2
O15031	PLXNB2	R.SIN#VTGQGFSLIQR.F	1002	1.85	3.803	1000	SGGRSINVTGQGF	PLXB2_HUMAN Plexin-B2
O15031	PLXNB2	R.EAESLQPMTVVGTDYVFHN#DTK.V	1049	-1.43	2.738	1000	TDYVFHNDTKVVF	PLXB2_HUMAN Plexin-B2
O15031	PLXNB2	K.VVFLSPAVPEEPEAYN#LTVLIEMDGHR.A	1068	1	3.411	1000	EEPEAYNLTVLIE	PLXB2_HUMAN Plexin-B2
O15031	PLXNB2	R.TEAGAFEYVPDPTFEN#FTGGVKK.Q	1099	0.83	4.354	1000	PDPTFENFTGGVK	PLXB2_HUMAN Plexin-B2
O15042	U2SURP	K.N#GSFWRPPPLNPYLHGMSEEQETEAFVEEPSKK.G	499	1.46	5.351	4.152	DFRMFKNGSFWRP	SR140_HUMAN U2 snRNP-associated SURP motif-containing protein
O15118	NPC1	K.DGYDLVQELCPGFFFGN#VSLCCDVR.Q	70	1.81	5.116	1000	PGFFFGNVSLCCD	NPC1_HUMAN Niemann-Pick C1 protein
O15118	NPC1	R.QSQFLN#VTATEDYVDPVTN#QTK.T	122	2.36	5.266	1000	RQSQFLNVTATED	NPC1_HUMAN Niemann-Pick C1 protein
O15118	NPC1	R.QSQFLN#VTATEDYVDPVTN#QTK.T	135	2.36	5.266	1000	YVDPVTNQTKTNV	NPC1_HUMAN Niemann-Pick C1 protein
O15118	NPC1	K.ELQYYVGQSFAN#AMYN#ACR.D	158	7.31	4.442	1000	FANAMYNACRDVE	NPC1_HUMAN Niemann-Pick C1 protein
O15118	NPC1	K.DADACN#ATNWIEYM*FNK.D	185	1.28	5.062	37.54	KDADACNATNWIE	NPC1_HUMAN Niemann-Pick C1 protein
O15118	NPC1	K.NYKNPN#LTISFTAER.S	598	-0.07	3.273	30.835	KNYKNPNLTISFT	NPC1_HUMAN Niemann-Pick C1 protein
O15118	NPC1	K.GQNMVCGGMGCN#NDSLVQQIFNAAQLDN#YTR.I	931	0.18	5.099	49.59	NAAQLDNYTRIGF	NPC1_HUMAN Niemann-Pick C1 protein
O15118	NPC1	R.VDN#ITDQFCN#ASVVDPACVR.C	961	-0.18	5.415	1000	SCCRVDNITDQFC	NPC1_HUMAN Niemann-Pick C1 protein
O15118	NPC1	R.VDN#ITDQFCN#ASVVDPACVR.C	968	-0.18	5.415	1000	ITDQFCNASVVDP	NPC1_HUMAN Niemann-Pick C1 protein
O15118	NPC1	R.LIASN#VTETMGIN#GSAYR.V	1064	-2.43	2.431	1000	ARLIASNVTETMG	NPC1_HUMAN Niemann-Pick C1 protein
O15118	NPC1	R.LIASN#VTETMGIN#GSAYR.V	1072	-2.43	2.431	1000	TETMGINGSAYRV	NPC1_HUMAN Niemann-Pick C1 protein
O15197	EPHB6	R.AHVPYILEVQAVNGVSELSPDPPQAAAIN#VSTSHEVPSAVPVVHQVSR.A	480	1.13	3.842	42.095	PQAAAINVSTSHE	EPHB6_HUMAN Ephrin type-B receptor 6
O15230	LAMA5	R.LVEAAEAHAQQLGQLALN#LSSIILDVNQDR.L	2501	2.61	4.44	65.246	LGQLALNLSSIIL	LAMA5_HUMAN Laminin subunit alpha-5
O15321	TM9SF1	R.IIFAN#VSVR.D	178	0.16	3.057	1000	DRIIFANVSVRDV	TM9S1_HUMAN Transmembrane 9 superfamily member 1
O15342	ATP6V0E1	K.N#ETIWYLK.Y	70	-0.01	2.673	1000	FGPQLKNETIWYL	VA0E1_HUMAN V-type proton ATPase subunit e 1
O15455	TLR3	K.LTQVPDDLPTN#ITVLN#LTHNQLR.R	52	-0.75	4.573	109.943	PDDLPTNITVLNL	TLR3_HUMAN Toll-like receptor 3
O15455	TLR3	K.LTQVPDDLPTN#ITVLN#LTHNQLR.R	57	-0.75	4.573	65.089	TNITVLNLTHNQL	TLR3_HUMAN Toll-like receptor 3
O15455	TLR3	R.RLPAAN#FTR.Y	70	-0.37	2.453	1000	RRLPAANFTRYSQ	TLR3_HUMAN Toll-like receptor 3
O15455	TLR3	K.SEELDIFAN#SSLK.K	196	3.08	4.18	1000	ELDIFANSSLKKL	TLR3_HUMAN Toll-like receptor 3
O15455	TLR3	R.TLTN#ETFVSLAHSPLHILN#LTK.N	398	0.49	5.358	1000	SLRTLTNETFVSL	TLR3_HUMAN Toll-like receptor 3
O15455	TLR3	R.TLTN#ETFVSLAHSPLHILN#LTK.N	413	0.49	5.358	1000	SPLHILNLTKNKI	TLR3_HUMAN Toll-like receptor 3
O43157	PLXNB1	K.YTLDPN#ITSAGPTK.S	1253	-1.6	3.202	1000	KYTLDPNITSAGP	PLXB1_HUMAN Plexin-B1
O43157	PLXNB1	R.VVPETACSLGPSCSSQQFEEPCHVN#SSQLITCR.T	1330	-1.59	3.187	1000	EEPCHVNSSQLIT	PLXB1_HUMAN Plexin-B1
O43286	B4GALT5	K.GPIDIN#MSEIGMDYIHELFSK.D	128	0.6	4.428	1000	KGPIDINMSEIGM	B4GT5_HUMAN Beta-1,4-galactosyltransferase 5
O43291	SPINT2	R.WWYN#VTDGSCQLFVYGGCDGNSNNYLTKEECLK.K	57	0.05	4.945	65.895	MPRWWYNVTDGSC	SPIT2_HUMAN Kunitz-type protease inhibitor 2
O43291	SPINT2	K.KCATVTEN#ATGDLATSR.N	94	-2.4	3.884	1000	CATVTENATGDLA	SPIT2_HUMAN Kunitz-type protease inhibitor 2
O43291	SPINT2	R.WYFDVERN#SCNNFIYGGCR.G	156	1.34	2.714	11.721	YFDVERNSCNNFI	SPIT2_HUMAN Kunitz-type protease inhibitor 2
O43291-2	SPINT2	R.SIHEN#ATGDLATSR.N	37	-0.5	2.914	1000	ERSIHENATGDLA	SPIT2_HUMAN Isoform 2 of Kunitz-type protease inhibitor 2
O43405	COCH	R.VYSLPGREN#YSSVDAN#GIQSQMLSR.W	100	-2.36	3.474	1000	SLPGRENYSSVDA	COCH_HUMAN Cochlin
O43462	MBTPS2	K.RLDGSTECCNN#HSLTDVCFSYR.N	337	-0.27	4.756	17.009	STECCNNHSLTDV	MBTP2_HUMAN Membrane-bound transcription factor site-2 protease
O43493	TGOLN2	K.QEEAGVRPSAGN#VSTHPSLSQRPGGSTK.S	39	-1.32	2.974	1000	VRPSAGNVSTHPS	TGON2_HUMAN Trans-Golgi network integral membrane protein 2
O43505	B3GNT1	R.VAQPGINYALGTN#VSYPNNLLR.N	204	1.32	4.155	57.711	NYALGTNVSYPNN	B3GN1_HUMAN N-acetyllactosaminide beta-1,3-N-acetylglucosaminyltransferase
O43505	B3GNT1	K.NELVQLYQVGEVRPFYYGLCTPCQAPTN#YSR.W	300	-0.14	4.547	141.341	PCQAPTNYSRWVN	B3GN1_HUMAN N-acetyllactosaminide beta-1,3-N-acetylglucosaminyltransferase
O43529	CHST10	K.EAGIDHLVSYPTIPPGITVYN#R.T	316	0.57	2.362	1000	PGITVYNRTKVEH	CHSTA_HUMAN Carbohydrate sulfotransferase 10
O43561	LAT	R.EYVN#VSQELHPGAAK.T	222	0.34	2.856	1000	GSREYVNVSQELH	LAT_HUMAN Linker for activation of T-cells family member 1
O43567	RNF13	K.GFLINSKPEN#ACEPIVPPPVK.D	75	0.91	3.729	51.004	INSKPENACEPIV	RNF13_HUMAN E3 ubiquitin-protein ligase RNF13
O43567	RNF13	K.DN#SSGTFIVLIR.R	88	1.59	3.496	1000	PPPVKDNSSGTFI	RNF13_HUMAN E3 ubiquitin-protein ligase RNF13
O43670	ZNF207	K.ALFPSTAQAQAAVQGPVGTDFKPLN#STPATTTEPPKPTFPAYTQSTASTTSTTN#STAAKPAASITSKPATLTTTSATSK.L	308	3.82	4.478	1000	TDFKPLNSTPATT	ZN207_HUMAN Zinc finger protein 207
O43670	ZNF207	K.ALFPSTAQAQAAVQGPVGTDFKPLN#STPATTTEPPKPTFPAYTQSTASTTSTTN#STAAKPAASITSKPATLTTTSATSK.L	337	3.82	4.478	1000	STTSTTNSTAAKP	ZN207_HUMAN Zinc finger protein 207
O43699	SIGLEC6	R.TIQLN#VSYAPQK.V	233	-0.16	2.376	1000	ERTIQLNVSYAPQ	SIGL6_HUMAN Sialic acid-binding Ig-like lectin 6
O43699	SIGLEC6	K.ILQN#TSSLPVLEGQALR.L	258	0.29	3.57	1000	AFKILQNTSSLPV	SIGL6_HUMAN Sialic acid-binding Ig-like lectin 6
O43827	ANGPTL7	R.YAEYSHFVLGN#ELNSYRLFLGNYTGNVGNDALQYHN#N#TAFSTK.D	267	-1.37	3.246	12.052	DALQYHNNTAFST	ANGL7_HUMAN Angiopoietin-related protein 7
O43889	CREB3	R.GPILPLQAN#LTR.K	372	2.11	2.35	1000	ILPLQANLTRKGG	CREB3_HUMAN Cyclic AMP-responsive element-binding protein 3
O43909	EXTL3	R.KSDTQNLLYN#VSTGR.A	290	-0.31	4.533	97.748	TQNLLYNVSTGRA	EXTL3_HUMAN Exostosin-like 3
O43909	EXTL3	R.YLRN#FTLTVTDFYR.S	592	0.64	4.107	1000	SPRYLRNFTLTVT	EXTL3_HUMAN Exostosin-like 3
O60243	HS6ST1	K.FIRPFMQYN#STR.A	320	-0.43	3.397	1000	RPFMQYNSTRAGG	H6ST1_HUMAN Heparan-sulfate 6-O-sulfotransferase 1
O60256	PRPSAP2	K.GGLVLFSAN#SN#SSCM*ELSK.K	28	1.03	2.084	1000	LFSANSNSSCMEL	KPRB_HUMAN Phosphoribosyl pyrophosphate synthase-associated protein 2
O60462	NRP2	K.N#FTSPN#GTIESPGFPEK.Y	152	-0.37	3.508	1000	SEDCSKNFTSPNG	NRP2_HUMAN Neuropilin-2
O60462	NRP2	K.N#FTSPN#GTIESPGFPEK.Y	157	-0.37	3.508	1000	KNFTSPNGTIESP	NRP2_HUMAN Neuropilin-2
O60486	PLXNC1	R.DQAGN#CTEPVSLAPPARPRPGSSFSK.L	86	-0.33	2.458	1000	YRDQAGNCTEPVS	PLXC1_HUMAN Plexin-C1
O60486	PLXNC1	R.N#GTEVVSCHPQGSTAGVVYR.A	149	1.53	5.509	1000	SRNSLRNGTEVVS	PLXC1_HUMAN Plexin-C1
O60486	PLXNC1	K.GTSTCDKDVIQVSHVLN#DTHMK.F	715	-1.9	3.246	1000	QVSHVLNDTHMKF	PLXC1_HUMAN Plexin-C1
O60512	B4GALT3	R.ELGPLYTN#ITADIGTDPR.G	337	-0.94	4.531	1000	LGPLYTNITADIG	B4GT3_HUMAN Beta-1,4-galactosyltransferase 3
O60512	B4GALT3	R.RPPARPGPLSTAN#HTALR.G	385	-1.01	2.64	1000	GPLSTANHTALRG	B4GT3_HUMAN Beta-1,4-galactosyltransferase 3
O60568	PLOD3	R.SAEFFN#YTVR.T	63	-1.71	2.186	1000	RSAEFFNYTVRTL	PLOD3_HUMAN Procollagen-lysine,2-oxoglutarate 5-dioxygenase 3
O60568	PLOD3	K.EQYIHEN#YSR.A	548	-0.95	2.532	1000	EQYIHENYSRALE	PLOD3_HUMAN Procollagen-lysine,2-oxoglutarate 5-dioxygenase 3
O60636	TSPAN2	R.GKGN#GTLITFHSTFQCCGK.E	139	-0.72	4.473	1000	KDRGKGNGTLITF	TSN2_HUMAN Tetraspanin-2
O60637	TSPAN3	K.TYN#GTNPDAASR.A	127	2.04	2.481	37.54	KVYKTYNGTNPDA	TSN3_HUMAN Tetraspanin-3
O60637	TSPAN3	R.QLHCCGIHN#YSDWENTDWFK.E	152	0.11	3.983	26.105	HCCGIHNYSDWEN	TSN3_HUMAN Tetraspanin-3
O60637	TSPAN3	K.N#QSVPLSCCR.E	167	-0.73	2.013	1000	WFKETKNQSVPLS	TSN3_HUMAN Tetraspanin-3
O60637	TSPAN3	R.ETASNCN#GSLAHPSDLYAEGCEALVVKK.L	183	0.31	4.217	14.966	ETASNCNGSLAHP	TSN3_HUMAN Tetraspanin-3
O60704	TPST2	K.GYFQVNQN#STSSHLGSS.-	368	0.06	4.077	17.009	YFQVNQNSTSSHL	TPST2_HUMAN Protein-tyrosine sulfotransferase 2
O60858	TRIM13	K.GCLSN#FSSYLTK.T	353	1.46	3.965	1000	WKGCLSNFSSYLT	TRI13_HUMAN E3 ubiquitin-protein ligase TRIM13
O60858	TRIM13	R.FKN#FTLVVLNNVAEFVCK.Y	388	1.19	3.316	23.354	FNERFKNFTLVVL	TRI13_HUMAN E3 ubiquitin-protein ligase TRIM13
O60911	CTSV	K.YRPEN#SVAN#DTGFTVVAPGK.E	221	4.97	3.016	1000	PENSVANDTGFTV	CATL2_HUMAN Cathepsin L2
O75054	IGSF3	R.VQGN#STLLHITDLQAR.D	101	0.32	3.152	1000	IERVQGNSTLLHI	IGSF3_HUMAN Immunoglobulin superfamily member 3
O75054	IGSF3	R.TLTLVENKPIQLN#CSVK.S	700	0.73	4.656	71.753	NKPIQLNCSVKSQ	IGSF3_HUMAN Immunoglobulin superfamily member 3
O75054	IGSF3	R.LSQAQGN#LSVLETR.Q	825	0.04	3.339	1000	LSQAQGNLSVLET	IGSF3_HUMAN Immunoglobulin superfamily member 3
O75054	IGSF3	R.QVQLECVVLN#R.T	842	0.98	2.972	1000	LECVVLNRTSITS	IGSF3_HUMAN Immunoglobulin superfamily member 3
O75054	IGSF3	K.RAEDTAGQTALTVMRPDASLQVDTVVPN#ATVSEK.A	961	-0.86	4.946	1000	VDTVVPNATVSEK	IGSF3_HUMAN Immunoglobulin superfamily member 3
O75054	IGSF3	R.LTVLQASPQDTGN#YSCHVEEWLPSPQK.E	1077	0.63	3.32	1000	SPQDTGNYSCHVE	IGSF3_HUMAN Immunoglobulin superfamily member 3
O75071	EFCAB14	K.VWIN#ITEMNK.Q	153	1.14	2.855	65.44	LNKVWINITEMNK	EFC14_HUMAN EF-hand calcium-binding domain-containing protein 14
O75071	EFCAB14	K.LEGMN#ETVSN#LTQR.V	296	-3.87	3.494	1000	LKLEGMNETVSNL	EFC14_HUMAN EF-hand calcium-binding domain-containing protein 14
O75071	EFCAB14	K.LEGMN#ETVSN#LTQR.V	301	-3.87	3.494	1000	MNETVSNLTQRVN	EFC14_HUMAN EF-hand calcium-binding domain-containing protein 14
O75071	EFCAB14	K.KAN#LSFSMMGDR.S	324	0.08	2.639	1000	KVEKKANLSFSMM	EFC14_HUMAN EF-hand calcium-binding domain-containing protein 14
O75071	EFCAB14	R.QSLDQVTN#RTDTVK.I	347	-0.24	2.635	1000	SLDQVTNRTDTVK	EFC14_HUMAN EF-hand calcium-binding domain-containing protein 14
O75093	SLIT1	R.LELN#GNN#ITR.I	72	3.17	2.751	9.34	LELNGNNITRIHK	SLIT1_HUMAN Slit homolog 1 protein
O75093	SLIT1	R.GLEVLTLNNNN#ITTIPVSSFNHMPK.L	192	1.39	3.317	24.437	LTLNNNNITTIPV	SLIT1_HUMAN Slit homolog 1 protein
O75093	SLIT1	R.ISCIHN#DSFTGLR.N	630	-0.77	2.876	1000	RISCIHNDSFTGL	SLIT1_HUMAN Slit homolog 1 protein
O75093	SLIT1	K.N#VTELYLDGNQFTLVPGQLSTFK.Y	762	1.71	4.149	17.25	PKGIPKNVTELYL	SLIT1_HUMAN Slit homolog 1 protein
O75093	SLIT1	R.CECMPGYAGDN#CSENQDDCR.D	1079	2.19	4.557	76.733	PGYAGDNCSENQD	SLIT1_HUMAN Slit homolog 1 protein
O75095	MEGF6	R.SACN#CTAGAACDAVN#GSCLCPAGR.R	961	2.21	1.838	1000	DCRSACNCTAGAA	MEGF6_HUMAN Multiple epidermal growth factor-like domains protein 6
O75095	MEGF6	R.SACN#CTAGAACDAVN#GSCLCPAGR.R	972	2.21	1.838	1000	AACDAVNGSCLCP	MEGF6_HUMAN Multiple epidermal growth factor-like domains protein 6
O75095	MEGF6	R.YGAACHLECSCHNN#STCEPATGTCR.C	1353	0.35	3.736	17.009	ECSCHNNSTCEPA	MEGF6_HUMAN Multiple epidermal growth factor-like domains protein 6
O75096	LRP4	R.ANLN#GSNVEEVVSTGLESPGGLAVDWVHDK.L	498	-0.6	4.277	24.243	ILRANLNGSNVEE	LRP4_HUMAN Low-density lipoprotein receptor-related protein 4
O75096	LRP4	R.CGDNNGGCTHLCLPSGQN#YTCACPTGFRK.I	719	-0.04	4.224	96.171	CLPSGQNYTCACP	LRP4_HUMAN Low-density lipoprotein receptor-related protein 4
O75096	LRP4	R.KVLIN#NSLDEPR.A	1467	-1.25	2.378	24.437	CRKVLINNSLDEP	LRP4_HUMAN Low-density lipoprotein receptor-related protein 4
O75144	ICOSLG	K.TVVTYHIPQN#SSLENVDSR.Y	70	-1.65	4.328	51.004	TYHIPQNSSLENV	ICOSL_HUMAN ICOS ligand
O75175	CNOT3	K.ASPAPSHNSGTPAPYAQAVAPPAPSGPSTTQPRPPSVQPSGGGGGGSGGGGSSSSSN#SSAGGGAGK.Q	413	3.41	4.373	27.115	GSSSSSNSSAGGG	CNOT3_HUMAN CCR4-NOT transcription complex subunit 3
O75197	LRP5	R.IEVANLN#GTSR.K	138	0.89	2.518	30.835	IEVANLNGTSRKV	LRP5_HUMAN Low-density lipoprotein receptor-related protein 5
O75326	SEMA7A	K.VYLFDFPEGKN#ASVR.T	105	1.23	2.16	1000	DFPEGKNASVRTV	SEM7A_HUMAN Semaphorin-7A
O75326	SEMA7A	R.HPSCWNLVN#GTVVPLGEM*R.G	157	0.84	3.634	37.54	SCWNLVNGTVVPL	SEM7A_HUMAN Semaphorin-7A
O75326	SEMA7A	K.NPEAPLN#VSR.V	258	-0.63	2.506	61.28	NPEAPLNVSRVAQ	SEM7A_HUMAN Semaphorin-7A
O75326	SEMA7A	R.VYGVFSNPWN#YSAVCVYSLGDIDK.V	330	1.19	4.542	37.54	VFSNPWNYSAVCV	SEM7A_HUMAN Semaphorin-7A
O75356	ENTPD5	R.GYLTSFEM*FN#STYK.L	232	-1.41	3.576	1000	TSFEMFNSTYKLY	ENTP5_HUMAN Ectonucleoside triphosphate diphosphohydrolase 5
O75381	PEX14	K.SPSPSSPAAVNHHSSSDISPVSN#ESTSSSPGKEGHSPEGSTVTYHLLGPQEEGEGVVDVK.G	269	4.93	4.377	26.89	DISPVSNESTSSS	PEX14_HUMAN Peroxisomal membrane protein PEX14
O75443	TECTA	R.EGVRIN#DRQCTGIEGEDFISFQIN#NTKGNCGNIVQSN#GTHIM*YK.N	1851	-7.76	3.82	4.085	FISFQINNTKGNC	TECTA_HUMAN Alpha-tectorin
O75443	TECTA	R.EGVRIN#DRQCTGIEGEDFISFQIN#NTKGNCGNIVQSN#GTHIM*YK.N	1864	-7.76	3.82	6.332	GNIVQSNGTHIMY	TECTA_HUMAN Alpha-tectorin
O75460	ERN1	R.WN#ATYFDYAASLPEDDVDYK.M	176	-0.31	4.472	1000	TRELRWNATYFDY	ERN1_HUMAN Serine/threonine-protein kinase/endoribonuclease IRE1
O75493	CA11	R.HVSFLPAPRPVVN#VSGGPLLYSHR.L	118	0.56	3.901	1000	APRPVVNVSGGPL	CAH11_HUMAN Carbonic anhydrase-related protein 11
O75503	CLN5	K.WVKQDN#ETGIYYETWNVK.A	203	-1.08	5.224	219.396	KWVKQDNETGIYY	CLN5_HUMAN Ceroid-lipofuscinosis neuronal protein 5
O75503	CLN5	K.NIETN#YTR.I	255	0.04	1.698	48.315	FKNIETNYTRIFL	CLN5_HUMAN Ceroid-lipofuscinosis neuronal protein 5
O75503	CLN5	R.IFLYSGEPTYLGN#ETSVFGPTGN#KTLGLAIKR.F	271	1.52	4.176	1000	EPTYLGNETSVFG	CLN5_HUMAN Ceroid-lipofuscinosis neuronal protein 5
O75503	CLN5	R.IFLYSGEPTYLGN#ETSVFGPTGN#KTLGLAIKR.F	281	1.52	4.176	1000	VFGPTGNKTLGLA	CLN5_HUMAN Ceroid-lipofuscinosis neuronal protein 5
O75509	TNFRSF21	K.CPAGTYVSEHCTN#TSLR.V	82	1.1	2.504	1000	VSEHCTNTSLRVC	TNR21_HUMAN Tumor necrosis factor receptor superfamily member 21
O75509	TNFRSF21	K.VLSSIQEGTVPDN#TSSAR.G	278	-0.88	4.337	1000	EGTVPDNTSSARG	TNR21_HUMAN Tumor necrosis factor receptor superfamily member 21
O75581	LRP6	R.QPN#ATNPCGIDNGGCSHLCLMSPVKPFYQCACPTGVK.L	281	-1.01	2.613	18.603	SQQRQPNATNPCG	LRP6_HUMAN Low-density lipoprotein receptor-related protein 6
O75581	LRP6	R.IEVTRLN#GTMR.K	433	1.02	2.273	1000	IEVTRLNGTMRKI	LRP6_HUMAN Low-density lipoprotein receptor-related protein 6
O75581	LRP6	R.AFM*N#GSALEHVVEFGLDYPEGMAVDWLGK.N	692	0	4.272	1000	ISRAFMNGSALEH	LRP6_HUMAN Low-density lipoprotein receptor-related protein 6
O75629	CREG1	K.VN#ETEMDIAK.H	160	-0.21	2.626	1000	GTVTKVNETEMDI	CREG1_HUMAN Protein CREG1
O75629	CREG1	K.LN#ITNIWVLDYFGGPK.I	193	2.02	4.845	27.055	WFFAKLNITNIWV	CREG1_HUMAN Protein CREG1
O75629	CREG1	K.IVTPEEYYN#VTVQ.-	216	2.88	2.38	1000	TPEEYYNVTVQ	CREG1_HUMAN Protein CREG1
O75718	CRTAP	R.N#CSAAPQPEPAAGLASYPELR.L	87	1.67	4.048	1000	EAFCHRNCSAAPQ	CRTAP_HUMAN Cartilage-associated protein
O75718	CRTAP	R.DTWGLSDEHFQPRPEAVQFFN#VTTLQK.E	363	0.77	3.731	1000	EAVQFFNVTTLQK	CRTAP_HUMAN Cartilage-associated protein
O75882	ATRN	K.ISN#SSDTVECECSENWK.G	264	1.23	4.459	170.167	GECKISNSSDTVE	ATRN_HUMAN Attractin
O75882	ATRN	R.GCSCFSDWQGPGCSVPVPAN#QSFWTR.E	325	0.98	3.718	1000	SVPVPANQSFWTR	ATRN_HUMAN Attractin
O75882	ATRN	K.IDSTGN#VTNELR.V	416	-0.09	3.236	53.534	KIDSTGNVTNELR	ATRN_HUMAN Attractin
O75882	ATRN	R.VFHIHN#ESWVLLTPK.A	428	-5.8	3.748	1000	RVFHIHNESWVLL	ATRN_HUMAN Attractin
O75882	ATRN	K.AATCINPLN#GSVCERPAN#HSAK.Q	914	-0.66	3.519	53.534	TCINPLNGSVCER	ATRN_HUMAN Attractin
O75882	ATRN	K.AATCINPLN#GSVCERPAN#HSAK.Q	923	-0.66	3.519	97.602	VCERPANHSAKQC	ATRN_HUMAN Attractin
O75882	ATRN	K.MPSQAPTGNFYPQPLLN#SSMCLEDSR.Y	1043	0.3	4.087	61.325	YPQPLLNSSMCLE	ATRN_HUMAN Attractin
O75882	ATRN	R.YN#WSFIHCPACQCN#GHSK.C	1054	0.84	4.41	1000	LEDSRYNWSFIHC	ATRN_HUMAN Attractin
O75882	ATRN	K.CIN#QSICEKCEN#LTTGK.H	1073	2.6	2.654	1000	GHSKCINQSICEK	ATRN_HUMAN Attractin
O75882	ATRN	K.CIN#QSICEKCEN#LTTGK.H	1082	2.6	2.654	1000	ICEKCENLTTGKH	ATRN_HUMAN Attractin
O75882	ATRN	R.DLDMFIN#ASK.N	1198	-0.49	1.996	1000	DLDMFINASKNFN	ATRN_HUMAN Attractin
O75954	TSPAN9	R.CCMENSQGCGRN#ATTPLWR.T	180	0.33	3.216	6.91	SQGCGRNATTPLW	TSN9_HUMAN Tetraspanin-9
O75976	CPD	K.DSITGSGLEN#ATISVAGINHN#ITTGR.F	399	0.6	4.055	77.72	TGSGLENATISVA	CBPD_HUMAN Carboxypeptidase D
O75976	CPD	K.DSITGSGLEN#ATISVAGINHN#ITTGR.F	410	0.6	4.055	30.835	VAGINHNITTGRF	CBPD_HUMAN Carboxypeptidase D
O75976	CPD	R.LLVPGTYN#LTVVLTGYM*PLTVTNVVVK.E	429	1.65	2.418	11.73	LVPGTYNLTVVLT	CBPD_HUMAN Carboxypeptidase D
O75976	CPD	R.FANEYPN#ITR.L	522	-0.64	3.051	76.733	FANEYPNITRLYS	CBPD_HUMAN Carboxypeptidase D
O75976	CPD	R.N#NSNNFDLNR.N	626	-0.24	3.026	0	ISVIGRNNSNNFD	CBPD_HUMAN Carboxypeptidase D
O75976	CPD	R.GILN#ATISVAEINHPVTTYK.T	811	1.05	3.968	105.418	DGRGILNATISVA	CBPD_HUMAN Carboxypeptidase D
O75976	CPD	K.SEGAIQVN#FTLVR.S	867	-5.85	3.472	1000	EGAIQVNFTLVRS	CBPD_HUMAN Carboxypeptidase D
O75976	CPD	R.GLVMNYPHITN#LTNLGQSTEYR.H	955	1.13	3.966	53.534	NYPHITNLTNLGQ	CBPD_HUMAN Carboxypeptidase D
O75976	CPD	R.HIWSLEISNKPN#VSEPEEPK.I	978	-0.49	3.977	23.624	EISNKPNVSEPEE	CBPD_HUMAN Carboxypeptidase D
O75976	CPD	R.GKDLDTDFTNN#ASQPETK.A	1070	1.1	4.777	9.34	DTDFTNNASQPET	CBPD_HUMAN Carboxypeptidase D
O75976	CPD	K.HLASLYANNHPSMHMGQPSCPN#KSDENIPGGVMR.G	1142	-0.4	3.874	16.975	GQPSCPNKSDENI	CBPD_HUMAN Carboxypeptidase D
O76082	SLC22A5	R.VPDAAN#LSSAWRN#HTVPLR.L	57	-0.97	2.288	1000	RVPDAANLSSAWR	S22A5_HUMAN Solute carrier family 22 member 5
O76082	SLC22A5	R.VPDAAN#LSSAWRN#HTVPLR.L	64	-0.97	2.288	1000	LSSAWRNHTVPLR	S22A5_HUMAN Solute carrier family 22 member 5
O76082	SLC22A5	R.LATIAN#FSALGLEPGR.D	91	2	1.895	1000	RLATIANFSALGL	S22A5_HUMAN Solute carrier family 22 member 5
O76096	CST7	K.FN#N#CTNDMFLFK.E	61	0.96	3.735	59.298	YSVEKFNNCTNDM	CYTF_HUMAN Cystatin-F
O76096	CST7	K.FN#N#CTNDMFLFK.E	62	0.96	3.735	53.534	SVEKFNNCTNDMF	CYTF_HUMAN Cystatin-F
O76096	CST7	R.LDDCDFQTN#HTLK.Q	115	-0.32	3.339	1000	DCDFQTNHTLKQT	CYTF_HUMAN Cystatin-F
O94759	TRPM2	R.GAVYHSYLTIFGQIPGYIDGVNFNPEHCSPN#GTDPYKPK.C	999	0.11	4.538	0	PEHCSPNGTDPYK	TRPM2_HUMAN Transient receptor potential cation channel subfamily M member 2
O94813	SLIT2	R.QAPGQN#GTSFHGCIR.N	1300	-0.3	2.039	1000	RQAPGQNGTSFHG	SLIT2_HUMAN Slit homolog 2 protein
O94886	TMEM63A	R.EQLGLGDRPN#DSYCYNSAK.N	28	1.46	4.83	87.265	GLGDRPNDSYCYN	TM63A_HUMAN Transmembrane protein 63A
O94898	LRIG2	K.LKDGAFFGLNNMEELELEHNN#LTR.V	274	-5.65	5.51	9.34	LELEHNNLTRVNK	LRIG2_HUMAN Leucine-rich repeats and immunoglobulin-like domains protein 2
O94898	LRIG2	R.LN#WTKDDGPLLVTER.H	728	0.23	3.629	1000	SPAPRLNWTKDDG	LRIG2_HUMAN Leucine-rich repeats and immunoglobulin-like domains protein 2
O94901	SUN1	K.TLSPTGN#ISSAPK.D	732	1.55	2.857	1000	TLSPTGNISSAPK	SUN1_HUMAN SUN domain-containing protein 1
O94910	LPHN1	R.GPDLSN#CTSPWVNQVAQK.I	531	0.48	5.137	127.526	RGPDLSNCTSPWV	LPHN1_HUMAN Latrophilin-1
O94910	LPHN1	K.DMN#ATEQVHTATM*LLDVLEEGAFLLADNVREPAR.F	640	1.15	4.757	73.649	ESWKDMNATEQVH	LPHN1_HUMAN Latrophilin-1
O94910	LPHN1	K.NHFNAN#CSFWN#YSER.S	801	0.11	5.126	48.874	KNHFNANCSFWNY	LPHN1_HUMAN Latrophilin-1
O94910	LPHN1	K.NHFNAN#CSFWN#YSER.S	806	0.11	5.126	147.628	ANCSFWNYSERSM	LPHN1_HUMAN Latrophilin-1
O94923	GLCE	K.N#LTEKPPHIEVYETAEDRDK.N	225	-1.71	4.163	1000	LSHYSKNLTEKPP	GLCE_HUMAN D-glucuronyl C5-epimerase
O95183	VAMP5	R.SDQLLDMSSTFN#K.T	52	1.24	2.556	1000	DMSSTFNKTTQNL	VAMP5_HUMAN Vesicle-associated membrane protein 5
O95185	UNC5C	R.LSDTAN#YTCVAK.N	236	0.08	3.803	1000	RLSDTANYTCVAK	UNC5C_HUMAN Netrin receptor UNC5C
O95297	MPZL1	K.EIFVAN#GTQGK.L	50	0.65	2.609	1000	KEIFVANGTQGKL	MPZL1_HUMAN Myelin protein zero-like protein 1
O95297	MPZL1	K.DASINIENMQFIHN#GTYICDVK.N	130	1.16	4.136	57.711	NMQFIHNGTYICD	MPZL1_HUMAN Myelin protein zero-like protein 1
O95427	PIGN	K.GWKENPVEFDSLFN#ESK.Y	128	-1.95	5.346	154.915	EFDSLFNESKYTW	PIGN_HUMAN GPI ethanolamine phosphate transferase 1
O95477	ABCA1	K.VFLQGYQLHLTSLCN#GSK.S	196	-6.61	4.676	1000	HLTSLCNGSKSEE	ABCA1_HUMAN ATP-binding cassette sub-family A member 1
O95477	ABCA1	K.HPEDVQSSN#GSVYTWR.E	478	-0.42	3.928	1000	EDVQSSNGSVYTW	ABCA1_HUMAN ATP-binding cassette sub-family A member 1
O95477	ABCA1	R.EAFN#ETNQAIR.T	489	0.24	3.072	53.534	TWREAFNETNQAI	ABCA1_HUMAN ATP-binding cassette sub-family A member 1
O95477	ABCA1	K.GENPSHYGITAFNHPLN#LTK.Q	1637	2.26	4.354	97.748	AFNHPLNLTKQQL	ABCA1_HUMAN ATP-binding cassette sub-family A member 1
O95479	H6PD	R.NIN#SSCRPGPGAWLR.V	157	0.4	2.856	0	DIARNINSSCRPG	G6PE_HUMAN GDH/6PGL endoplasmic bifunctional protein
O95479	H6PD	R.DVLQN#HLTEVLTLVAMELPHN#VSSAEAVLR.H	282	5.05	5.768	1000	AMELPHNVSSAEA	G6PE_HUMAN GDH/6PGL endoplasmic bifunctional protein
O95502	NPTXR	R.ALPGGADN#ASVASGAAASPGPQR.S	42	-0.2	5.009	1000	LPGGADNASVASG	NPTXR_HUMAN Neuronal pentraxin receptor
O95502	NPTXR	R.VN#LSAAPAPVSAVPTGLHSK.M	216	-0.96	2.729	1000	ELPARVNLSAAPA	NPTXR_HUMAN Neuronal pentraxin receptor
O95674	CDS2	R.CFVCPVEYNN#DTNSFTVDCEPSDLFR.L	295	0.03	5.851	2.806	CPVEYNNDTNSFT	CDS2_HUMAN Phosphatidate cytidylyltransferase 2
O95754	SEMA4F	R.FAVPHTYN#YSVLLVDPASHTLYVGAR.D	64	1.4	2.824	1000	AVPHTYNYSVLLV	SEM4F_HUMAN Semaphorin-4F
O95754	SEMA4F	R.TEVTQVN#TTNCGR.L	509	-0.02	3.831	24.243	TEVTQVNTTNCGR	SEM4F_HUMAN Semaphorin-4F
O95857	TSPAN13	R.SVNPN#DTCLASCVK.S	137	-0.32	3.564	30.835	FRSVNPNDTCLAS	TSN13_HUMAN Tetraspanin-13
O95858	TSPAN15	R.N#TTEVVNTM*CGYK.T	189	-0.76	2.961	76.287	YTCCIRNTTEVVN	TSN15_HUMAN Tetraspanin-15
O95897	OLFM2	K.VQN#VSQSMEVLELR.T	74	-0.27	4.604	1000	LMEKVQNVSQSME	NOE2_HUMAN Noelin-2
O95897	OLFM2	K.GQNFIQHLLPQPWAGTGHVVYN#GSLFYNK.Y	275	-3.97	6.077	51.809	TGHVVYNGSLFYN	NOE2_HUMAN Noelin-2
O95980	RECK	R.APDYCPETMVEIWNCMN#SSLPGVFKK.S	86	1.57	3.748	7.971	EIWNCMNSSLPGV	RECK_HUMAN Reversion-inducing cysteine-rich protein with Kazal motifs
O95980	RECK	K.AVENYCASISPQLIHCVNN#YTQSYPMR.N	200	0.33	3.513	7.71	LIHCVNNYTQSYP	RECK_HUMAN Reversion-inducing cysteine-rich protein with Kazal motifs
O95980	RECK	R.EPCQLGCRN#LTYCTNFNNRPTELFR.S	352	-0.32	2.763	19.777	CQLGCRNLTYCTN	RECK_HUMAN Reversion-inducing cysteine-rich protein with Kazal motifs
O95998	IL18BP	K.ALVLEQLTPALHSTN#FSCVLVDPEQVVQR.H	147	2.17	4.412	1000	PALHSTNFSCVLV	I18BP_HUMAN Interleukin-18-binding protein
O96005	CLPTM1	R.SAVVAAGGGSSGQVTSN#GSIGR.D	28	0.36	3.441	1000	SGQVTSNGSIGRD	CLPT1_HUMAN Cleft lip and palate transmembrane protein 1
O96005	CLPTM1	K.RAEDYGPVEVISHWHPN#ITINIVDDHTPWVK.G	241	0.02	4.163	21.746	ISHWHPNITINIV	CLPT1_HUMAN Cleft lip and palate transmembrane protein 1
O96005	CLPTM1	K.DYYPIN#ESLASLPLR.V	295	0.31	4.562	1000	KDYYPINESLASL	CLPT1_HUMAN Cleft lip and palate transmembrane protein 1
P00533	EGFR	K.DSLSIN#ATNIK.H	352	-0.28	3.021	73.311	KDSLSINATNIKH	EGFR_HUMAN Epidermal growth factor receptor
P00750	PLAT	R.CTSQHLLN#R.T	483	-0.2	2.504	1000	TSQHLLNRTVTDN	TPA_HUMAN Tissue-type plasminogen activator
P01033	TIMP1	K.FVGTPEVN#QTTLYQR.Y	53	-3.16	3.508	1000	VGTPEVNQTTLYQ	TIMP1_HUMAN Metalloproteinase inhibitor 1
P01130	LDLR	R.LTGSDVNLLAENLLSPEDMVLFHN#LTQPR.G	657	1.94	5.419	182.391	DMVLFHNLTQPRG	LDLR_HUMAN Low-density lipoprotein receptor
P01137	TGFB1	R.LASPPSQGEVPPGPLPEAVLALYN#STRDR.V	82	0.88	2.186	1000	AVLALYNSTRDRV	TGFB1_HUMAN Transforming growth factor beta-1
P01137	TGFB1	K.QSTHSIYMFFN#TSELR.E	136	-1.24	3.554	1000	SIYMFFNTSELRE	TGFB1_HUMAN Transforming growth factor beta-1
P01730	CD4	K.LPLHLTLPQALPQYAGSGN#LTLALEAK.T	296	1.08	5.659	1000	QYAGSGNLTLALE	CD4_HUMAN T-cell surface glycoprotein CD4
P01730	CD4	K.N#LTCEVWGPTSPK.L	325	-0.48	3.79	1000	ATQLQKNLTCEVW	CD4_HUMAN T-cell surface glycoprotein CD4
P01733	TRBV12-3	K.M*PN#ASFSTLK.I	90	-1.08	2.587	1000	FSAKMPNASFSTL	TVB1_HUMAN T-cell receptor beta chain V region YT35
P01737		K.SETSFHLTKPSAHMSDAAEYFCAVSDLEPN#SSASK.I	118	-2.43	5.015	1000	VSDLEPNSSASKI	TVA3_HUMAN T-cell receptor alpha chain V region PY14
P01848	TRAC	K.SVCLFTDFDSQTN#VSQSK.D	34	-6.08	5.076	1000	DFDSQTNVSQSKD	TCA_HUMAN T-cell receptor alpha chain C region
P01848	TRAC	K.SNSAVAWSN#K.S	68	0	2.294	109.529	SAVAWSNKSDFAC	TCA_HUMAN T-cell receptor alpha chain C region
P01848	TRAC	K.SN#SAVAWSNKSDFACANAFN#NSIIPEDTFFPSPESSCDVK.L	79	-1.09	3.851	17.009	ACANAFNNSIIPE	TCA_HUMAN T-cell receptor alpha chain C region
P01861	IGHG4	R.EEQFN#STYR.V	177	-0.76	2.448	1000	PREEQFNSTYRVV	IGHG4_HUMAN Ig gamma-4 chain C region
P01889	HLA-B	R.GYYN#QSEAGSHTLQSMYGCDVGPDGR.L	110	-7.17	3.952	1000	NLRGYYNQSEAGS	1B07_HUMAN HLA class I histocompatibility antigen, B-7 alpha chain
P01911	HLA-DRB1	R.ECHFFN#GTER.V	48	0.44	1.962	1000	RECHFFNGTERVR	2B1F_HUMAN HLA class II histocompatibility antigen, DRB1-15 beta chain
P02452	COL1A1	R.LMSTEASQN#ITYHCK.N	1365	-1.98	3.911	1000	STEASQNITYHCK	CO1A1_HUMAN Collagen alpha-1(I) chain
P02686	MBP	R.TTSEDNEVFGEADANQNN#GTSSQDTAVTDSKR.T	55	1.06	2.869	0	ADANQNNGTSSQD	MBP_HUMAN Myelin basic protein
P02751	FN1	R.GGNSNGALCHFPFLYNNHN#YTDCTSEGRR.D	430	1.65	2.357	12.092	FLYNNHNYTDCTS	FINC_HUMAN Fibronectin
P02751	FN1	K.RHEEGHMLN#CTCFGQGR.G	542	-0.86	4.59	1000	EEGHMLNCTCFGQ	FINC_HUMAN Fibronectin
P02786	TFRC	K.KDFEDLYTPVN#GSIVIVR.A	251	-0.78	5.509	1000	DLYTPVNGSIVIV	TFR1_HUMAN Transferrin receptor protein 1
P02786	TFRC	K.FPIVN#AELSFFGHAHLGTGDPYTPGFPSFN#HTQFPPSR.S	317	-5.64	4.179	1000	PGFPSFNHTQFPP	TFR1_HUMAN Transferrin receptor protein 1
P02786	TFRC	R.KQN#NGAFN#ETLFR.N	727	0.38	4.564	58.551	QNNGAFNETLFRN	TFR1_HUMAN Transferrin receptor protein 1
P02790	HPX	R.SWPAVGN#CSSALR.W	187	-2.37	2.676	1000	SWPAVGNCSSALR	HEMO_HUMAN Hemopexin
P04004	VTN	K.N#GSLFAFR.G	169	0.24	2.359	1000	AFTDLKNGSLFAF	VTNC_HUMAN Vitronectin
P04035	HMGCR	R.WIADPSPQN#STADTSK.V	281	-0.08	4.063	1000	ADPSPQNSTADTS	HMDH_HUMAN 3-hydroxy-3-methylglutaryl-coenzyme A reductase
P04062	GBA	R.RMELSM*GPIQAN#HTGTGLLLTLQPEQK.F	98	-0.99	3.034	1000	MGPIQANHTGTGL	GLCM_HUMAN Glucosylceramidase
P04062	GBA	R.TYTYADTPDDFQLHN#FSLPEEDTKLK.I	185	2.84	3.883	1000	DDFQLHNFSLPEE	GLCM_HUMAN Glucosylceramidase
P04062	GBA	R.DLGPTLAN#STHHNVR.L	309	-0.97	3.854	65.44	LGPTLANSTHHNV	GLCM_HUMAN Glucosylceramidase
P04066	FUCA1	R.WGQN#CSCHHGGYYNCEDK.F	268	0.02	5.286	177.905	NDRWGQNCSCHHG	FUCO_HUMAN Tissue alpha-L-fucosidase
P04066	FUCA1	R.VQWEKN#TTSVWYTSK.G	382	0.13	2.717	1000	RVQWEKNTTSVWY	FUCO_HUMAN Tissue alpha-L-fucosidase
P04156	PRNP	R.YPNQVYYRPMDEYSN#QNNFVHDCVN#ITIK.Q	181	4.31	5.558	35.356	FVHDCVNITIKQH	PRIO_HUMAN Major prion protein
P04156	PRNP	K.QHTVTTTTKGEN#FTETDVK.M	197	-1.1	4.201	1000	TTTKGENFTETDV	PRIO_HUMAN Major prion protein
P04180	LCAT	K.AELSN#HTRPVILVPGCLGNQLEAK.L	44	0.5	4.532	87.719	PKAELSNHTRPVI	LCAT_HUMAN Phosphatidylcholine-sterol acyltransferase
P04216	THY1	R.LDCRHEN#TSSSPIQYEFSLTR.E	42	-2.34	2.933	1000	LDCRHENTSSSPI	THY1_HUMAN Thy-1 membrane glycoprotein
P04216	THY1	R.SRTN#FTSKYNMK.V	79	-2.85	3.303	71.753	TYRSRTNFTSKYN	THY1_HUMAN Thy-1 membrane glycoprotein
P04216	THY1	K.VLYLSAFTSKDEGTYTCALHHSGHSPPISSQN#VTVLR.D	119	-0.57	3.101	1000	PPISSQNVTVLRD	THY1_HUMAN Thy-1 membrane glycoprotein
P04222	HLA-C	R.GYYN#QSEAGSHIIQR.M	110	-3.46	3.666	1000	NLRGYYNQSEAGS	1C03_HUMAN HLA class I histocompatibility antigen, Cw-3 alpha chain
P04234	CD3D	R.CN#GTDIYKDKESTVQVHYR.M	74	-1.12	5.27	1000	RGIYRCNGTDIYK	CD3D_HUMAN T-cell surface glycoprotein CD3 delta chain
P04406	GAPDH	K.IISN#ASCTTNCLAPLAK.V	149	-0.91	3.989	71.753	SLKIISNASCTTN	G3P_HUMAN Glyceraldehyde-3-phosphate dehydrogenase
P04439	HLA-A	R.GYYN#QSEAGSHTIQIM*YGCDVGSDGR.F	110	-7.08	4.357	1000	TLRGYYNQSEAGS	1A03_HUMAN HLA class I histocompatibility antigen, A-3 alpha chain
P04629	NTRK1	R.DGALDSLHHLPGAEN#LTELYIENQQHLQHLELR.D	67	1.3	3.657	83.53	HLPGAENLTELYI	NTRK1_HUMAN High affinity nerve growth factor receptor
P04629	NTRK1	K.LQCHGQGPLAHMPN#ASCGVPTLK.V	188	-0.62	4.124	1000	PLAHMPNASCGVP	NTRK1_HUMAN High affinity nerve growth factor receptor
P04843	RPN1	R.DEIGN#VSTSHLLILDDSVEMEIRPR.F	299	-4.23	2.588	1000	YRDEIGNVSTSHL	RPN1_HUMAN Dolichyl-diphosphooligosaccharide--protein glycosyltransferase subunit 1
P04844	RPN2	R.SNLDPSNVDSLFYAAQASQALSGCEISISN#ETK.D	106	-1.65	6.534	164.884	CEISISNETKDLL	RPN2_HUMAN Dolichyl-diphosphooligosaccharide--protein glycosyltransferase subunit 2
P05026	ATP1B1	K.LEWLGN#CSGLNDETYGYK.E	158	0.23	5.39	100.207	KLEWLGNCSGLND	AT1B1_HUMAN Sodium/potassium-transporting ATPase subunit beta-1
P05026	ATP1B1	R.VLGFKPKPPKN#ESLETYPVMK.Y	193	-0.38	3.166	1000	KPKPPKNESLETY	AT1B1_HUMAN Sodium/potassium-transporting ATPase subunit beta-1
P05067	APP	R.MN#QSLSLLYN#VPAVAEEIQDEVDELLQK.E	542	6.62	4.942	1000	VIYERMNQSLSLL	A4_HUMAN Amyloid beta A4 protein
P05106	ITGB3	R.LRPDDSKN#FSIQVR.Q	125	-0.38	2.916	1000	RPDDSKNFSIQVR	ITB3_HUMAN Integrin beta-3
P05106	ITGB3	R.DLPEELSLSFN#ATCLNNEVIPGLK.S	397	-3.75	4.455	38.189	ELSLSFNATCLNN	ITB3_HUMAN Integrin beta-3
P05106	ITGB3	R.CNNGN#GTFECGVCR.C	478	-1.27	3.484	48.874	HRCNNGNGTFECG	ITB3_HUMAN Integrin beta-3
P05106	ITGB3	K.DAVN#CTYKN#EDDCVVR.F	680	-2.43	3.869	1000	TGKDAVNCTYKNE	ITB3_HUMAN Integrin beta-3
P05107	ITGB2	R.ECIESGPGCTWCQKLN#FTGPGDPDSIR.C	50	-0.01	4.563	1000	TWCQKLNFTGPGD	ITB2_HUMAN Integrin beta-2
P05107	ITGB2	K.VTLYLRPGQAAAFN#VTFRR.A	116	-1	3.818	1000	GQAAAFNVTFRRA	ITB2_HUMAN Integrin beta-2
P05107	ITGB2	K.LTN#NSNQFQTEVGK.Q	212	-1.22	3.601	24.437	HVLKLTNNSNQFQ	ITB2_HUMAN Integrin beta-2
P05107	ITGB2	K.QLISGNLDAPEGGLDAMM*QVAACPEEIGWRN#VTR.L	254	-1.51	2.998	72.797	EEIGWRNVTRLLV	ITB2_HUMAN Integrin beta-2
P05107	ITGB2	R.SSQELEGSCRKDN#NSIICSGLGDCVCGQCLCHTSDVPGK.L	501	0	3.433	42.098	GSCRKDNNSIICS	ITB2_HUMAN Integrin beta-2
P05107	ITGB2	K.N#CSAACPGLQLSNNPVK.G	642	-0.61	4.095	149.399	KGPFGKNCSAACP	ITB2_HUMAN Integrin beta-2
P05120	SERPINB2	R.SLSSAIN#ASTGNYLLESVNK.L	115	0.03	4.562	51.004	SLSSAINASTGNY	PAI2_HUMAN Plasminogen activator inhibitor 2
P05362	ICAM1	R.DHHGAN#FSCR.T	183	1.66	2.337	1000	RDHHGANFSCRTE	ICAM1_HUMAN Intercellular adhesion molecule 1
P05362	ICAM1	R.LNPTVTYGN#DSFSAK.A	267	0.1	2.702	93.154	PTVTYGNDSFSAK	ICAM1_HUMAN Intercellular adhesion molecule 1
P05362	ICAM1	R.LDERDCPGN#WTWPENSQQTPMCQAWGNPLPELK.C	406	0.3	5.001	43.066	ERDCPGNWTWPEN	ICAM1_HUMAN Intercellular adhesion molecule 1
P05556	ITGB1	K.SCGECIQAGPN#CGWCTN#STFLQEGMPTSAR.C	50	-0.13	3.668	1000	NCGWCTNSTFLQE	ITB1_HUMAN Integrin beta-1
P05556	ITGB1	K.LRNPCTSEQN#CTSPFSYK.N	212	0.71	5.194	140.984	PCTSEQNCTSPFS	ITB1_HUMAN Integrin beta-1
P05556	ITGB1	K.SAVGTLSAN#SSNVIQLIIDAYNSLSSEVILENGK.L	363	3.63	5.923	3.696	VGTLSANSSNVIQ	ITB1_HUMAN Integrin beta-1
P05556	ITGB1	K.CSN#ISIGDEVQFEISITSNK.C	417	-0.09	6.321	306.368	NGRKCSNISIGDE	ITB1_HUMAN Integrin beta-1
P05556	ITGB1	K.CHEGN#GTFECGACR.C	481	0.3	4.443	1000	PKCHEGNGTFECG	ITB1_HUMAN Integrin beta-1
P05556	ITGB1	R.KEN#SSEICSNNGECVCGQCVCR.K	520	4.46	4.671	112.015	AYCRKENSSEICS	ITB1_HUMAN Integrin beta-1
P05556	ITGB1	R.VCECNPN#YTGSACDCSLDTSTCEASNGQICNGR.G	584	1.68	3.765	27.055	VCECNPNYTGSAC	ITB1_HUMAN Integrin beta-1
P05556	ITGB1	K.KDTCTQECSYFN#ITKVESR.D	669	-1.73	4.959	1000	QECSYFNITKVES	ITB1_HUMAN Integrin beta-1
P06126	CD1A	R.GN#FSNEEWK.E	74	2.74	2.436	73.311	CPWSRGNFSNEEW	CD1A_HUMAN T-cell surface glycoprotein CD1a
P06127	CD5	R.LNCGVPLSLGPFLVTYTPQSSIICYGQLGSFSN#CSHSR.N	116	0.64	4.333	94.922	QLGSFSNCSHSRN	CD5_HUMAN T-cell surface glycoprotein CD5
P06127	CD5	K.IQN#SSCTSLEHCFRK.I	241	-1.54	3.451	1000	IQWKIQNSSCTSL	CD5_HUMAN T-cell surface glycoprotein CD5
P06213	INSR	K.ELGLYNLMN#ITR.G	138	2.18	3.238	37.54	GLYNLMNITRGSV	INSR_HUMAN Insulin receptor
P06213	INSR	K.SHGCTAEGLCCHSECLGN#CSQPDDPTK.C	242	-0.53	3.372	1000	HSECLGNCSQPDD	INSR_HUMAN Insulin receptor
P06213	INSR	R.CVN#FSFCQDLHHK.C	282	-1.36	2.415	1000	QDWRCVNFSFCQD	INSR_HUMAN Insulin receptor
P06213	INSR	K.CIPECPSGYTMN#SSNLLCTPCLGPCPK.V	322	-2.3	3.305	23.624	PSGYTMNSSNLLC	INSR_HUMAN Insulin receptor
P06213	INSR	R.GETLEIGN#YSFYALDNQNLR.Q	424	0.42	4.113	132.105	ETLEIGNYSFYAL	INSR_HUMAN Insulin receptor
P06213	INSR	R.QLWDWSKHN#LTITQGK.L	445	0.05	2.586	1000	WDWSKHNLTITQG	INSR_HUMAN Insulin receptor
P06213	INSR	R.TWSPPFESEDSQKHN#QSEYEDSAGECCSCPK.T	698	-2.6	3.346	1000	EDSQKHNQSEYED	INSR_HUMAN Insulin receptor
P06213	INSR	R.LRGLSPGN#YSVR.I	920	0.2	2.182	1000	RGLSPGNYSVRIR	INSR_HUMAN Insulin receptor
P06213	INSR	R.ATSLAGN#GSWTEPTYFYVTDYLDVPSNIAK.I	933	1.6	4.673	121.558	ATSLAGNGSWTEP	INSR_HUMAN Insulin receptor
P06276	BCHE	R.GMN#LTVFGGTVTAFLGIPYAQPPLGR.L	45	2.92	3.756	1000	GKVRGMNLTVFGG	CHLE_HUMAN Cholinesterase
P06276	BCHE	K.LTGCSREN#ETEIIK.C	284	-0.09	2.926	1000	TGCSRENETEIIK	CHLE_HUMAN Cholinesterase
P06276	BCHE	K.YGNPN#ETQNN#STSWPVFK.S	509	1.41	4.125	30.835	AKYGNPNETQNNS	CHLE_HUMAN Cholinesterase
P06276	BCHE	K.YGNPNETQN#NSTSWPVFK.S	513	1.99	3.552	0	NPNETQNNSTSWP	CHLE_HUMAN Cholinesterase
P06276	BCHE	K.YGNPN#ETQNN#STSWPVFK.S	514	1.41	4.125	9.34	PNETQNNSTSWPV	CHLE_HUMAN Cholinesterase
P06280	GLA	K.LGIYADVGN#K.T	139	-0.71	2.82	1000	IYADVGNKTCAGF	AGAL_HUMAN Alpha-galactosidase A
P06280	GLA	K.HMSLALN#R.T	192	-0.59	2.529	1000	HMSLALNRTGRSI	AGAL_HUMAN Alpha-galactosidase A
P06280	GLA	R.SIVYSCEWPLYMWPFQKPN#YTEIR.Q	215	0.43	2.991	1000	WPFQKPNYTEIRQ	AGAL_HUMAN Alpha-galactosidase A
P06400	RB1	K.TAVIPIN#GSPR.T	247	-0.71	3.276	1000	TAVIPINGSPRTP	RB_HUMAN Retinoblastoma-associated protein
P06729	CD2	K.EKDTYKLFKN#GTLK.I	89	-2.83	2.822	1000	TYKLFKNGTLKIK	CD2_HUMAN T-cell surface antigen CD2
P06756	ITGAV	K.AN#TTQPGIVEGGQVLK.C	74	-0.66	3.562	1000	VGAPKANTTQPGI	ITAV_HUMAN Integrin alpha-V
P06756	ITGAV	R.ARPVITVNAGLEVYPSILNQDN#KTCSLPGTALK.V	488	-1.44	4.784	18.603	SILNQDNKTCSLP	ITAV_HUMAN Integrin alpha-V
P06756	ITGAV	R.TAADTTGLQPILNQFTPAN#ISR.Q	615	1.35	3.43	71.753	NQFTPANISRQAH	ITAV_HUMAN Integrin alpha-V
P06756	ITGAV	K.YNN#NTLLYILHYDIDGPMN#CTSDMEINPLR.I	835	1.22	3.318	0	WPYKYNNNTLLYI	ITAV_HUMAN Integrin alpha-V
P06756	ITGAV	K.YNN#NTLLYILHYDIDGPMN#CTSDMEINPLR.I	851	1.22	3.318	15.387	DIDGPMNCTSDME	ITAV_HUMAN Integrin alpha-V
P06756	ITGAV	K.ISSLQTTEKN#DTVAGQGERDHLITK.R	874	0.33	3.909	1000	LQTTEKNDTVAGQ	ITAV_HUMAN Integrin alpha-V
P06865	HEXA	K.SAEGTFFIN#KTEIEDFPRFPHR.G	157	1.98	3.044	1000	EGTFFINKTEIED	HEXA_HUMAN Beta-hexosaminidase subunit alpha
P07585	DCN	K.LGLSFNSISAVDN#GSLANTPHLR.E	262	1.09	3.187	22.492	SISAVDNGSLANT	PGS2_HUMAN Decorin
P07602	PSAP	K.SLPCDICKDVVTAAGDM*LKDN#ATEEEILVYLEK.T	80	0.37	6.006	1000	GDMLKDNATEEEI	SAP_HUMAN Prosaposin
P07602	PSAP	K.TCDWLPKPN#M*SASCK.E	101	-2.1	2.006	1000	DWLPKPNMSASCK	SAP_HUMAN Prosaposin
P07602	PSAP	K.GEMSRPGEVCSALN#LCESLQK.H	136	0.19	3.048	1000	EVCSALNLCESLQ	SAP_HUMAN Prosaposin
P07602	PSAP	R.TN#STFVQALVEHVKEECDR.L	215	0.36	3.345	1000	QTAVRTNSTFVQA	SAP_HUMAN Prosaposin
P07602	PSAP	K.LIDNN#KTEKEILDAFDK.M	332	0.19	3.478	0	TKLIDNNKTEKEI	SAP_HUMAN Prosaposin
P07602	PSAP	K.N#STKQEILAALEK.G	426	-1.96	2.516	1000	DRNLEKNSTKQEI	SAP_HUMAN Prosaposin
P07686	HEXB	K.M*TPNLLHLAPENFYISHSPN#STAGPSCTLLEEAFR.R	84	-1.2	4.682	41.429	YISHSPNSTAGPS	HEXB_HUMAN Beta-hexosaminidase subunit beta
P07686	HEXB	K.LDSFGPINPTLN#TTYSFLTTFFK.E	327	2.81	3.543	6.039	PINPTLNTTYSFL	HEXB_HUMAN Beta-hexosaminidase subunit beta
P07737	PFN1	K.TFVN#ITPAEVGVLVGK.D	42	1.76	3.32	1000	PGKTFVNITPAEV	PROF1_HUMAN Profilin-1
P07858	CTSB	R.N#TTWQAGHNFYNVDMSYLKR.L	38	1.35	4.897	52.403	NYVNKRNTTWQAG	CATB_HUMAN Cathepsin B
P07858	CTSB	R.KGLVSGGLYESHVGCRPYSIPPCEHHVN#GSRPPCTGEGDTPK.C	192	-1.74	4.018	1000	PCEHHVNGSRPPC	CATB_HUMAN Cathepsin B
P07942	LAMB1	K.RLVTGQHCDQCLPEHWGLSN#DLDGCRPCDCDLGGALN#N#SCFAESGQCSCRPHMIGR.Q	519	4.34	4.582	1000	DLGGALNNSCFAE	LAMB1_HUMAN Laminin subunit beta-1
P07942	LAMB1	K.RLVTGQHCDQCLPEHWGLSN#DLDGCRPCDCDLGGALN#N#SCFAESGQCSCRPHMIGR.Q	520	4.34	4.582	1000	LGGALNNSCFAES	LAMB1_HUMAN Laminin subunit beta-1
P07942	LAMB1	K.CVCNYLGTVQEHCN#GSDCQCDK.A	1041	-0.64	4.205	77.192	TVQEHCNGSDCQC	LAMB1_HUMAN Laminin subunit beta-1
P07942	LAMB1	R.VN#ASTTEPN#STVEQSALMR.D	1336	0.64	4.129	1000	EAEERVNASTTEP	LAMB1_HUMAN Laminin subunit beta-1
P07942	LAMB1	R.VN#ASTTEPN#STVEQSALMR.D	1343	0.64	4.129	1000	ASTTEPNSTVEQS	LAMB1_HUMAN Laminin subunit beta-1
P07942	LAMB1	K.MEMPSTPQQLQN#LTEDIRER.V	1542	0.39	2.372	1000	TPQQLQNLTEDIR	LAMB1_HUMAN Laminin subunit beta-1
P07942	LAMB1	K.QADEDIQGTQNLLTSIESETAASEETLFN#ASQR.I	1643	1.04	6.177	93.766	SEETLFNASQRIS	LAMB1_HUMAN Laminin subunit beta-1
P07996	THBS1	K.VSCPIMPCSN#ATVPDGECCPR.C	360	-0.4	4.213	1000	PIMPCSNATVPDG	TSP1_HUMAN Thrombospondin-1
P07996	THBS1	K.VVN#STTGPGEHLR.N	1067	-1.83	2.809	1000	LSVKVVNSTTGPG	TSP1_HUMAN Thrombospondin-1
P08069	IGF1R	R.ACTENNECCHPECLGSCSAPDN#DTACVACR.H	244	-1.41	5.229	66.023	SCSAPDNDTACVA	IGF1R_HUMAN Insulin-like growth factor 1 receptor
P08069	IGF1R	R.N#GSQSMYCIPCEGPCPK.V	314	-0.53	3.39	1000	PSGFIRNGSQSMY	IGF1R_HUMAN Insulin-like growth factor 1 receptor
P08069	IGF1R	R.TN#ASVPSIPLDVLSASN#SSSQLIVK.W	607	0.32	4.022	1000	ILYIRTNASVPSI	IGF1R_HUMAN Insulin-like growth factor 1 receptor
P08069	IGF1R	R.TN#ASVPSIPLDVLSASN#SSSQLIVK.W	622	0.32	4.022	1000	DVLSASNSSSQLI	IGF1R_HUMAN Insulin-like growth factor 1 receptor
P08069	IGF1R	K.WNPPSLPN#GN#LSYYIVR.W	640	1.6	2.798	71.067	PSLPNGNLSYYIV	IGF1R_HUMAN Insulin-like growth factor 1 receptor
P08069	IGF1R	R.DVMQVAN#TTMSSR.S	747	0.29	3.013	1000	DVMQVANTTMSSR	IGF1R_HUMAN Insulin-like growth factor 1 receptor
P08069	IGF1R	R.IQATSLSGN#GSWTDPVFFYVQAK.T	913	2.32	5.373	1000	ATSLSGNGSWTDP	IGF1R_HUMAN Insulin-like growth factor 1 receptor
P08174	CD55	K.GSQWSDIEEFCN#R.S	95	-0.58	3.16	1000	DIEEFCNRSCEVP	DAF_HUMAN Complement decay-accelerating factor
P08195	SLC3A2	K.DASSFLAEWQN#ITK.G	365	0.14	3.075	1000	FLAEWQNITKGFS	4F2_HUMAN 4F2 cell-surface antigen heavy chain
P08195	SLC3A2	R.LLIAGTN#SSDLQQILSLLESNK.D	381	3.75	5.066	111.525	LLIAGTNSSDLQQ	4F2_HUMAN 4F2 cell-surface antigen heavy chain
P08195	SLC3A2	K.SLVTQYLN#ATGNR.W	424	1.01	3.761	97.748	LVTQYLNATGNRW	4F2_HUMAN 4F2 cell-surface antigen heavy chain
P08236	GUSB	R.LRITIAIN#NTLTPTTLPPGTIQYLTDTSKYPK.G	173	0.18	3.66	0	RITIAINNTLTPT	BGLR_HUMAN Beta-glucuronidase
P08236	GUSB	K.VVAN#GTGTQGQLK.V	272	0.82	3.179	1000	ENKVVANGTGTQG	BGLR_HUMAN Beta-glucuronidase
P08236	GUSB	K.IAN#ETRYPHSVAK.S	631	-0.05	3.6	1000	RYWKIANETRYPH	BGLR_HUMAN Beta-glucuronidase
P08238	HSP90AB1	R.ELISN#ASDALDK.I	46	3.57	3.001	1000	LRELISNASDALD	HS90B_HUMAN Heat shock protein HSP 90-beta
P08240	SRPR	R.GGN#NSFTHEALTLK.Y	44	-2.29	3.104	9.34	LQERGGNNSFTHE	SRPR_HUMAN Signal recognition particle receptor subunit alpha
P08240	SRPR	R.GTGSGGQLQDLDCSSSDDEGAAQN#STKPSATK.G	306	-0.03	5.171	1000	DEGAAQNSTKPSA	SRPR_HUMAN Signal recognition particle receptor subunit alpha
P08473	MME	K.EIAN#ATAKPEDRNDPMLLYNK.M	285	-0.28	2.65	23.724	LEKEIANATAKPE	NEP_HUMAN Neprilysin
P08575	PTPRC	K.YAN#ITVDYLYNK.E	232	-0.35	4.337	171.488	CDEKYANITVDYL	PTPRC_HUMAN Receptor-type tyrosine-protein phosphatase C
P08575	PTPRC	K.LNVNENVECGN#NTCTNNEVHN#LTECK.N	260	2.93	4.52	28.696	ENVECGNNTCTNN	PTPRC_HUMAN Receptor-type tyrosine-protein phosphatase C
P08575	PTPRC	K.LNVNENVECGNN#TCTN#NEVHNLTECK.N	261	1.73	4.872	6.591	NVECGNNTCTNNE	PTPRC_HUMAN Receptor-type tyrosine-protein phosphatase C
P08575	PTPRC	K.LNVNENVECGNNTCTN#NEVHN#LTECK.N	270	1.58	3.684	22.329	TNNEVHNLTECKN	PTPRC_HUMAN Receptor-type tyrosine-protein phosphatase C
P08575	PTPRC	K.N#ASVSISHN#SCTAPDK.T	276	-0.53	3.559	1000	NLTECKNASVSIS	PTPRC_HUMAN Receptor-type tyrosine-protein phosphatase C
P08575	PTPRC	K.N#ASVSISHN#SCTAPDK.T	284	-0.53	3.559	1000	SVSISHNSCTAPD	PTPRC_HUMAN Receptor-type tyrosine-protein phosphatase C
P08575	PTPRC	K.NIETFTCDTQN#ITYR.F	335	-0.44	5.448	174.154	FTCDTQNITYRFQ	PTPRC_HUMAN Receptor-type tyrosine-protein phosphatase C
P08575	PTPRC	K.CDSEILYNNHKFTN#ASK.I	378	-0.93	3.634	38.189	NNHKFTNASKIIK	PTPRC_HUMAN Receptor-type tyrosine-protein phosphatase C
P08575	PTPRC	R.SFHN#FTLCYIKETEK.D	419	0.34	5.315	1000	PQRSFHNFTLCYI	PTPRC_HUMAN Receptor-type tyrosine-protein phosphatase C
P08575	PTPRC	R.N#GSAAMCHFTTK.S	468	-1.42	2.934	1000	IAKVQRNGSAAMC	PTPRC_HUMAN Receptor-type tyrosine-protein phosphatase C
P08575	PTPRC	K.SAPPSQVWN#M*TVSM*TSDNSMHVK.C	488	-0.3	3.659	120.756	PPSQVWNMTVSMT	PTPRC_HUMAN Receptor-type tyrosine-protein phosphatase C
P08575	PTPRC	R.YHLEVEAGN#TLVRN#ESHK.N	529	2.13	6.448	1000	GNTLVRNESHKNC	PTPRC_HUMAN Receptor-type tyrosine-protein phosphatase C
P08582	MFI2	K.CGN#MSEAFR.E	38	-0.53	2.211	1000	EQHKCGNMSEAFR	TRFM_HUMAN Melanotransferrin
P08582	MFI2	K.DCDVLTAVSEFFN#ASCVPVNNPK.N	515	1.58	5.79	107.317	AVSEFFNASCVPV	TRFM_HUMAN Melanotransferrin
P08648	ITGA5	K.AN#TSQPGVLQGGAVYLCPWGASPTQCTPIEFDSK.G	84	2.04	4.281	1000	VGAPKANTSQPGV	ITA5_HUMAN Integrin alpha-5
P08648	ITGA5	R.TEKEPLSDPVGTCYLSTDN#FTR.I	182	-2.17	4.806	1000	CYLSTDNFTRILE	ITA5_HUMAN Integrin alpha-5
P08648	ITGA5	K.GN#LTYGYVTILN#GSDIR.S	297	-4.95	2.848	1000	AGVPKGNLTYGYV	ITA5_HUMAN Integrin alpha-5
P08648	ITGA5	K.GN#LTYGYVTILN#GSDIR.S	307	-4.95	2.848	1000	GYVTILNGSDIRS	ITA5_HUMAN Integrin alpha-5
P08648	ITGA5	R.DKLSPIHIALN#FSLDPQAPVDSHGLRPALHYQSK.S	609	0.52	4.298	1000	PIHIALNFSLDPQ	ITA5_HUMAN Integrin alpha-5
P08648	ITGA5	K.NALN#LTFHAQNVGEGGAYEAELR.V	675	-1.61	5.8	30.835	GDKNALNLTFHAQ	ITA5_HUMAN Integrin alpha-5
P08648	ITGA5	R.HPGN#FSSLSCDYFAVN#QSR.L	712	-0.92	4.311	1000	LVRHPGNFSSLSC	ITA5_HUMAN Integrin alpha-5
P08648	ITGA5	R.HPGN#FSSLSCDYFAVN#QSR.L	724	-0.92	4.311	1000	CDYFAVNQSRLLV	ITA5_HUMAN Integrin alpha-5
P08648	ITGA5	K.NLN#NSQSDVVSFR.L	773	-1.08	1.967	24.437	ILSKNLNNSQSDV	ITA5_HUMAN Integrin alpha-5
P08648	ITGA5	R.VTGLN#CTTNHPINPK.G	868	-0.32	3.685	31.275	TRVTGLNCTTNHP	ITA5_HUMAN Integrin alpha-5
P08670	VIM	R.DGQVIN#ETSQHHDDLE.-	456	1.29	3.366	1000	RDGQVINETSQHH	VIME_HUMAN Vimentin
P08842	STS	R.NYEIIQQPMSYDN#LTQR.L	259	1.45	5.198	153.672	QPMSYDNLTQRLT	STS_HUMAN Steryl-sulfatase
P08842	STS	R.WHPQN#STSIWK.A	459	-0.67	1.897	1000	VRWHPQNSTSIWK	STS_HUMAN Steryl-sulfatase
P08962	CD63	K.NN#HTASILDR.M	130	-0.64	2.329	0	ENYPKNNHTASIL	CD63_HUMAN CD63 antigen
P08962	CD63	K.CCGAAN#YTDWEK.I	150	1.47	3.061	1000	KCCGAANYTDWEK	CD63_HUMAN CD63 antigen
P09326	CD48	K.VQKEDN#STYIMR.V	104	-0.62	2.545	1000	KVQKEDNSTYIMR	CD48_HUMAN CD48 antigen
P09326	CD48	K.LSCVIPGESVN#YTWYGDKRPFPK.E	162	1.61	2.749	1000	IPGESVNYTWYGD	CD48_HUMAN CD48 antigen
P09326	CD48	K.ELQNSVLETTLMPHN#YSR.C	189	-0.96	5.052	164.775	TTLMPHNYSRCYT	CD48_HUMAN CD48 antigen
P09326	CD48	K.N#GTVCLSPPCTLAR.S	206	-1.41	2.508	1000	NSVSSKNGTVCLS	CD48_HUMAN CD48 antigen
P09486	SPARC	K.VCSNDN#KTFDSSCHFFATK.C	116	-0.12	4.216	20.167	KVCSNDNKTFDSS	SPRC_HUMAN SPARC
P09564	CD7	R.IDFSGSQDN#LTITMHR.L	96	-0.92	3.743	1000	FSGSQDNLTITMH	CD7_HUMAN T-cell antigen CD7
P09622	DLD	K.ALLN#NSHYYHMAHGK.D	93	-0.37	1.694	6.591	PSKALLNNSHYYH	DLDH_HUMAN Dihydrolipoyl dehydrogenase, mitochondrial
P09693	CD3G	K.VYDYQEDGSVLLTCDAEAKN#ITWFK.D	52	-3.17	3.275	1000	CDAEAKNITWFKD	CD3G_HUMAN T-cell surface glycoprotein CD3 gamma chain
P09958	FURIN	R.KVSHSYGYGLLDAGAMVALAQN#WTTVAPQRK.C	440	-1.62	6.646	1000	MVALAQNWTTVAP	FURIN_HUMAN Furin
P10253	GAA	K.LEN#LSSSEMGYTATLTR.T	140	-1.75	4.61	1000	PSYKLENLSSSEM	LYAG_HUMAN Lysosomal alpha-glucosidase
P10253	GAA	R.RGVFITN#ETGQPLIGK.V	470	0.62	4.498	1000	RGVFITNETGQPL	LYAG_HUMAN Lysosomal alpha-glucosidase
P10253	GAA	R.N#NTIVNELVR.V	882	1.22	3.496	0	VIFLARNNTIVNE	LYAG_HUMAN Lysosomal alpha-glucosidase
P10253	GAA	K.VTVLGVATAPQQVLSN#GVPVSN#FTYSPDTK.V	925	2.6	3.542	1000	NGVPVSNFTYSPD	LYAG_HUMAN Lysosomal alpha-glucosidase
P10321	HLA-C	R.GYYN#QSEDGSHTLQR.M	110	-0.91	5.052	1000	NLRGYYNQSEDGS	1C07_HUMAN HLA class I histocompatibility antigen, Cw-7 alpha chain
P10586	PTPRF	R.KVEVEPLN#STAVHVYWK.L	721	0.52	3.996	1000	VEVEPLNSTAVHV	PTPRF_HUMAN Receptor-type tyrosine-protein phosphatase F
P10586	PTPRF	R.DINSQQELQN#ITTDTR.F	966	-0.42	4.792	147.628	SQQELQNITTDTR	PTPRF_HUMAN Receptor-type tyrosine-protein phosphatase F
P10619	CTSA	K.FYATN#DTEVAQSNFEALQDFFR.L	145	4.36	4.529	104.034	DKFYATNDTEVAQ	PPGB_HUMAN Lysosomal protective protein
P10619	CTSA	R.LWSSLQTHCCSQN#K.C	244	0.82	4.16	1000	THCCSQNKCNFYD	PPGB_HUMAN Lysosomal protective protein
P10619	CTSA	R.M*DPPCTN#TTAASTYLNNPYVR.K	333	-0.32	5.137	195.415	MDPPCTNTTAAST	PPGB_HUMAN Lysosomal protective protein
P10721	KIT	R.SLYGKEDN#DTLVR.C	130	1.35	3.639	1000	LYGKEDNDTLVRC	KIT_HUMAN Mast/stem cell growth factor receptor Kit
P10721	KIT	R.TFTDKWEDYPKSEN#ESNIR.Y	367	0.54	2.555	25.174	DYPKSENESNIRY	KIT_HUMAN Mast/stem cell growth factor receptor Kit
P10721	KIT	R.CSASVLPVDVQTLN#SSGPPFGK.L	463	3.18	2.368	1000	VDVQTLNSSGPPF	KIT_HUMAN Mast/stem cell growth factor receptor Kit
P10747	CD28	K.QSPMLVAYDN#AVN#LSCK.Y	37	1.73	4.659	1000	AYDNAVNLSCKYS	CD28_HUMAN T-cell-specific surface glycoprotein CD28
P10747	CD28	K.GLDSAVEVCVVYGN#YSQQLQVYSK.T	71	-1.47	4.523	1000	VCVVYGNYSQQLQ	CD28_HUMAN T-cell-specific surface glycoprotein CD28
P10747	CD28	K.SN#GTIIHVK.G	129	-0.75	3.233	1000	LDNEKSNGTIIHV	CD28_HUMAN T-cell-specific surface glycoprotein CD28
P10909	CLU	K.M*LN#TSSLLEQLNEQFNWVSR.L	354	0.65	4.033	80.999	YQWKMLNTSSLLE	CLUS_HUMAN Clusterin
P10909	CLU	R.LAN#LTQGEDQYYLR.V	374	0.77	2.98	1000	WVSRLANLTQGED	CLUS_HUMAN Clusterin
P11047	LAMC1	R.EGFVGNRCDQCEENYFYN#R.S	1022	-1.39	4.224	45.026	EENYFYNRSWPGC	LAMC1_HUMAN Laminin subunit gamma-1
P11047	LAMC1	K.VAAAN#VSVTQPESTGDPN#NMTLLAEEARK.L	1161	-0.54	4.337	108.903	AKVAAANVSVTQP	LAMC1_HUMAN Laminin subunit gamma-1
P11047	LAMC1	K.TAN#DTSTEAYNLLLR.T	1205	0.48	4.055	84.609	RVAKTANDTSTEA	LAMC1_HUMAN Laminin subunit gamma-1
P11047	LAMC1	R.TLAGEN#QTAFEIEELNR.K	1223	-1.43	5.219	197.654	RTLAGENQTAFEI	LAMC1_HUMAN Laminin subunit gamma-1
P11047	LAMC1	K.IPAIN#QTITEANEK.T	1395	-0.43	2.872	78.156	RKIPAINQTITEA	LAMC1_HUMAN Laminin subunit gamma-1
P11049	CD37	R.VPCSCYN#LSATN#DSTILDK.V	183	-5.42	4.539	1000	VPCSCYNLSATND	CD37_HUMAN Leukocyte antigen CD37
P11049	CD37	R.VPCSCYN#LSATN#DSTILDK.V	188	-5.42	4.539	1000	YNLSATNDSTILD	CD37_HUMAN Leukocyte antigen CD37
P11117	ACP2	R.YHGFLN#TSYHR.Q	92	-3.34	2.475	1000	RYHGFLNTSYHRQ	PPAL_HUMAN Lysosomal acid phosphatase
P11117	ACP2	R.FNPN#ISWQPIPVHTVPITEDR.L	133	0.97	2.402	30.835	MQRFNPNISWQPI	PPAL_HUMAN Lysosomal acid phosphatase
P11117	ACP2	R.YEQLQN#ETRQTPEYQN#ESSR.N	167	-0.21	3.918	1000	RYEQLQNETRQTP	PPAL_HUMAN Lysosomal acid phosphatase
P11117	ACP2	R.YEQLQN#ETRQTPEYQN#ESSR.N	177	-0.21	3.918	1000	QTPEYQNESSRNA	PPAL_HUMAN Lysosomal acid phosphatase
P11117	ACP2	R.LQGGVLLAQIRKN#LTLMATTSQLPK.L	267	2.03	2.94	1000	LAQIRKNLTLMAT	PPAL_HUMAN Lysosomal acid phosphatase
P11142	HSPA8	K.TVTNAVVTVPAYFN#DSQR.Q	151	1.55	3.087	39.663	TVPAYFNDSQRQA	HSP7C_HUMAN Heat shock cognate 71 kDa protein
P11166	SLC2A1	K.VIEEFYN#QTWVHR.Y	45	-2.77	2.271	1000	VIEEFYNQTWVHR	GTR1_HUMAN Solute carrier family 2, facilitated glucose transporter member 1
P11279	LAMP1	K.NGN#GTACIMAN#FSAAFSVNYDTK.S	37	-2.39	4.525	0	FMVKNGNGTACIM	LAMP1_HUMAN Lysosome-associated membrane glycoprotein 1
P11279	LAMP1	K.NGN#GTACIMAN#FSAAFSVNYDTK.S	45	-2.39	4.525	45.026	TACIMANFSAAFS	LAMP1_HUMAN Lysosome-associated membrane glycoprotein 1
P11279	LAMP1	K.SGPKN#M*TFDLPSDATVVLN#R.S	62	-2.09	4.689	1000	TKSGPKNMTFDLP	LAMP1_HUMAN Lysosome-associated membrane glycoprotein 1
P11279	LAMP1	K.SGPKN#M*TFDLPSDATVVLN#R.S	76	-2.09	4.689	1000	DATVVLNRSSCGK	LAMP1_HUMAN Lysosome-associated membrane glycoprotein 1
P11279	LAMP1	R.SSCGKEN#TSDPSLVIAFGR.G	84	-1.72	5.725	1000	SSCGKENTSDPSL	LAMP1_HUMAN Lysosome-associated membrane glycoprotein 1
P11279	LAMP1	R.GHTLTLN#FTRN#ATR.Y	103	1.54	2.419	1000	GHTLTLNFTRNAT	LAMP1_HUMAN Lysosome-associated membrane glycoprotein 1
P11279	LAMP1	R.GHTLTLN#FTRN#ATR.Y	107	1.54	2.419	1000	TLNFTRNATRYSV	LAMP1_HUMAN Lysosome-associated membrane glycoprotein 1
P11279	LAMP1	R.YSVQLM*SFVYN#LSDTHLFPN#ASSK.E	121	-1.92	3.734	1000	LMSFVYNLSDTHL	LAMP1_HUMAN Lysosome-associated membrane glycoprotein 1
P11279	LAMP1	R.YSVQLM*SFVYN#LSDTHLFPN#ASSK.E	130	-1.92	3.734	1000	DTHLFPNASSKEI	LAMP1_HUMAN Lysosome-associated membrane glycoprotein 1
P11279	LAMP1	R.CVSGTQVHMN#N#VTVTLHDATIQAYLSN#SSFSR.G	165	8.67	5.524	1000	TQVHMNNVTVTLH	LAMP1_HUMAN Lysosome-associated membrane glycoprotein 1
P11279	LAMP1	R.CVSGTQVHMN#N#VTVTLHDATIQAYLSN#SSFSR.G	181	8.67	5.524	1000	IQAYLSNSSFSRG	LAMP1_HUMAN Lysosome-associated membrane glycoprotein 1
P11279	LAMP1	K.SPSVDKYN#VSGTN#GTCLLASMGLQLN#LTYER.K	223	-3.85	4.541	1000	PSVDKYNVSGTNG	LAMP1_HUMAN Lysosome-associated membrane glycoprotein 1
P11279	LAMP1	K.SPSVDKYN#VSGTN#GTCLLASMGLQLN#LTYER.K	228	-3.85	4.541	1000	YNVSGTNGTCLLA	LAMP1_HUMAN Lysosome-associated membrane glycoprotein 1
P11279	LAMP1	K.SPSVDKYN#VSGTN#GTCLLASMGLQLN#LTYER.K	241	-3.85	4.541	1000	SMGLQLNLTYERK	LAMP1_HUMAN Lysosome-associated membrane glycoprotein 1
P11279	LAMP1	R.LLNINPN#K.T	261	-0.99	2.347	17.009	LLNINPNKTSASG	LAMP1_HUMAN Lysosome-associated membrane glycoprotein 1
P11362	FGFR1	R.SPHRPILQAGLPAN#K.T	264	-0.29	2.778	1000	QAGLPANKTVALG	FGFR1_HUMAN Fibroblast growth factor receptor 1
P11362	FGFR1	K.TAGVN#TTDKEMEVLHLR.N	317	-0.1	4.065	1000	LKTAGVNTTDKEM	FGFR1_HUMAN Fibroblast growth factor receptor 1
P11717	IGF2R	R.SLLEFN#TTVSCDQQGTN#HR.V	112	-0.42	4.934	1000	RSLLEFNTTVSCD	MPRI_HUMAN Cation-independent mannose-6-phosphate receptor
P11717	IGF2R	R.M*SVIN#FECN#KTAGNDGK.G	435	-3.06	2.942	81.692	VINFECNKTAGND	MPRI_HUMAN Cation-independent mannose-6-phosphate receptor
P11717	IGF2R	R.GCPEDAAVCAVDKN#GSK.N	543	0.65	3.913	1000	VCAVDKNGSKNLG	MPRI_HUMAN Cation-independent mannose-6-phosphate receptor
P11717	IGF2R	K.TN#ITLVCKPGDLESAPVLR.T	581	-0.98	2.612	1000	GKKIKTNITLVCK	MPRI_HUMAN Cation-independent mannose-6-phosphate receptor
P11717	IGF2R	K.TEGEN#CTVFDSQAGFSFDLSPLTKK.N	626	-1.84	4.473	1000	SKTEGENCTVFDS	MPRI_HUMAN Cation-independent mannose-6-phosphate receptor
P11717	IGF2R	R.ATLITFLCDRDAGVGFPEYQEEDN#STYNFR.W	747	1.86	5	58.551	EYQEEDNSTYNFR	MPRI_HUMAN Cation-independent mannose-6-phosphate receptor
P11717	IGF2R	K.TGPVVEDSGSLLLEYVN#GSACTTSDGRQTTYTTR.I	871	-0.25	5.211	1000	LLLEYVNGSACTT	MPRI_HUMAN Cation-independent mannose-6-phosphate receptor
P11717	IGF2R	R.DPNSGFVFNLNPLN#SSQGYN#VSGIGK.I	951	1.43	5.949	57.711	FNLNPLNSSQGYN	MPRI_HUMAN Cation-independent mannose-6-phosphate receptor
P11717	IGF2R	R.DPNSGFVFNLNPLN#SSQGYN#VSGIGK.I	957	1.43	5.949	72.607	NSSQGYNVSGIGK	MPRI_HUMAN Cation-independent mannose-6-phosphate receptor
P11717	IGF2R	R.HGNLYDLKPLGLN#DTIVSAGEYTYYFR.V	1246	2.95	6.37	80.165	LKPLGLNDTIVSA	MPRI_HUMAN Cation-independent mannose-6-phosphate receptor
P11717	IGF2R	K.MN#FTGGDTCHKVYQR.S	1312	-0.98	3.167	1000	NGLLKMNFTGGDT	MPRI_HUMAN Cation-independent mannose-6-phosphate receptor
P11717	IGF2R	R.N#GSSIVDLSPLIHR.T	1656	0.95	2.994	1000	TECSVRNGSSIVD	MPRI_HUMAN Cation-independent mannose-6-phosphate receptor
P11717	IGF2R	K.HFN#YTSLIAFHCKR.G	1757	-0.68	4.755	1000	LADKHFNYTSLIA	MPRI_HUMAN Cation-independent mannose-6-phosphate receptor
P11717	IGF2R	R.M*DGCTLTDEQLLYSFN#LSSLSTSTFK.V	1816	-3.19	3.621	1000	QLLYSFNLSSLST	MPRI_HUMAN Cation-independent mannose-6-phosphate receptor
P11717	IGF2R	K.GYPCGGN#KTASSVIELTCTK.T	2085	-1.76	4.738	1000	GYPCGGNKTASSV	MPRI_HUMAN Cation-independent mannose-6-phosphate receptor
P11717	IGF2R	R.AACAVKPQEVQM*VN#GTITN#PINGK.S	2136	0.56	4.841	71.753	QEVQMVNGTITNP	MPRI_HUMAN Cation-independent mannose-6-phosphate receptor
P11912	CD79A	K.VPASLMVSLGEDAHFQCPHN#SSNNAN#VTWWR.V	57	0.59	4.134	18.603	HFQCPHNSSNNAN	CD79A_HUMAN B-cell antigen receptor complex-associated protein alpha chain
P11912	CD79A	K.VPASLMVSLGEDAHFQCPHN#SSNNAN#VTWWR.V	63	0.59	4.134	13.38	NSSNNANVTWWRV	CD79A_HUMAN B-cell antigen receptor complex-associated protein alpha chain
P11912	CD79A	R.VLHGN#YTWPPEFLGPGEDPN#GTLIIQN#VNK.S	73	1.67	4.773	125.727	WRVLHGNYTWPPE	CD79A_HUMAN B-cell antigen receptor complex-associated protein alpha chain
P11912	CD79A	R.VLHGN#YTWPPEFLGPGEDPN#GTLIIQNVN#K.S	88	-0.19	4.805	41.302	GPGEDPNGTLIIQ	CD79A_HUMAN B-cell antigen receptor complex-associated protein alpha chain
P11912	CD79A	R.VLHGN#YTWPPEFLGPGEDPN#GTLIIQNVN#K.S	97	-0.19	4.805	7.71	LIIQNVNKSHGGI	CD79A_HUMAN B-cell antigen receptor complex-associated protein alpha chain
P11912	CD79A	R.VQEGN#ESYQQSCGTYLR.V	112	-5.06	4.084	1000	CRVQEGNESYQQS	CD79A_HUMAN B-cell antigen receptor complex-associated protein alpha chain
P12110	COL6A2	R.GTFTDCALAN#MTEQIR.Q	140	-1.83	2.989	1000	TDCALANMTEQIR	CO6A2_HUMAN Collagen alpha-2(VI) chain
P12110	COL6A2	R.N#MTLFSDLVAEK.F	785	0.16	2.372	1000	KPQQVRNMTLFSD	CO6A2_HUMAN Collagen alpha-2(VI) chain
P12259	F5	R.TNIN#SSRDPDNIAAWYLR.S	1559	0.1	4.036	13.38	DVRTNINSSRDPD	FA5_HUMAN Coagulation factor V
P12259	F5	K.TWN#QSIALR.L	2209	0.33	2.764	1000	VIPKTWNQSIALR	FA5_HUMAN Coagulation factor V
P12544	GZMA	R.EVN#ITIIDRK.V	170	-0.34	2.49	1000	DTLREVNITIIDR	GRAA_HUMAN Granzyme A
P12821	ACE	K.RQQYNALLSN#MSR.I	146	-1.71	3.243	38.189	YNALLSNMSRIYS	ACE_HUMAN Angiotensin-converting enzyme
P12821	ACE	K.VCLPN#KTATCWSLDPDLTNILASSR.S	160	-0.97	3.514	50.46	AKVCLPNKTATCW	ACE_HUMAN Angiotensin-converting enzyme
P12821	ACE	R.KFDVNQLQN#TTIK.R	714	0.91	3.937	44.278	DVNQLQNTTIKRI	ACE_HUMAN Angiotensin-converting enzyme
P12821	ACE	K.EADDFFTSLGLLPVPPEFWN#K.S	942	1.73	3.568	1000	VPPEFWNKSMLEK	ACE_HUMAN Angiotensin-converting enzyme
P12931	SRC	K.LFGGFN#SSDTVTSPQR.A	68	0.09	3.582	1000	KLFGGFNSSDTVT	SRC_HUMAN Proto-oncogene tyrosine-protein kinase Src
P12956	XRCC6	R.TFN#TSTGGLLLPSDTKR.S	304	0.26	2.249	1000	TKTRTFNTSTGGL	XRCC6_HUMAN X-ray repair cross-complementing protein 6
P13473	LAMP2	K.WQM*N#FTVR.Y	49	-0.29	1.978	1000	YAKWQMNFTVRYE	LAMP2_HUMAN Lysosome-associated membrane glycoprotein 2
P13473	LAMP2	K.TVTISDHGTVTYN#GSICGDDQNGPK.I	75	0.41	4.779	160.106	HGTVTYNGSICGD	LAMP2_HUMAN Lysosome-associated membrane glycoprotein 2
P13473	LAMP2	K.IAVQFGPGFSWIAN#FTK.A	101	-1	4.334	1000	GFSWIANFTKAAS	LAMP2_HUMAN Lysosome-associated membrane glycoprotein 2
P13473	LAMP2	K.NDVVQHYWDVLVQAFVQN#GTVSTNEFLCDK.D	179	1.51	5.761	43.066	VQAFVQNGTVSTN	LAMP2_HUMAN Lysosome-associated membrane glycoprotein 2
P13473	LAMP2	K.EKPEAGTYSVNNGN#DTCLLATM*GLQLN#ITQDK.V	229	-0.68	4.062	5.085	YSVNNGNDTCLLA	LAMP2_HUMAN Lysosome-associated membrane glycoprotein 2
P13473	LAMP2	K.EKPEAGTYSVNN#GNDTCLLATMGLQLN#ITQDK.V	242	-1.14	4.695	44.612	TMGLQLNITQDKV	LAMP2_HUMAN Lysosome-associated membrane glycoprotein 2
P13473	LAMP2	K.VASVININPN#TTHSTGSCR.S	257	-1.36	2.344	31.275	VININPNTTHSTG	LAMP2_HUMAN Lysosome-associated membrane glycoprotein 2
P13473	LAMP2	R.SHTALLRLN#SSTIK.Y	275	-0.67	4.476	1000	TALLRLNSSTIKY	LAMP2_HUMAN Lysosome-associated membrane glycoprotein 2
P13473	LAMP2	R.VQPFN#VTQGK.Y	356	-0.68	1.993	1000	LRVQPFNVTQGKY	LAMP2_HUMAN Lysosome-associated membrane glycoprotein 2
P13497	BMP1	K.AAVPGN#TSTPSCQSTNGQPQR.G	91	-2.02	3.981	97.596	KAAVPGNTSTPSC	BMP1_HUMAN Bone morphogenetic protein 1
P13497	BMP1	R.VWPDGVIPFVIGGN#FTGSQR.A	142	-4.37	3.682	1000	PFVIGGNFTGSQR	BMP1_HUMAN Bone morphogenetic protein 1
P13497	BMP1	K.IILN#FTSLDLYR.S	363	-0.11	3.126	1000	GEKIILNFTSLDL	BMP1_HUMAN Bone morphogenetic protein 1
P13591	NCAM1	R.DGQLLPSSN#YSNIK.I	459	-0.16	2.134	5.085	QLLPSSNYSNIKI	NCAM1_HUMAN Neural cell adhesion molecule 1
P13598	ICAM2	K.GSLEVN#CSTTCNQPEVGGLETSLDK.I	47	-0.38	4.646	35.777	KGSLEVNCSTTCN	ICAM2_HUMAN Intercellular adhesion molecule 2
P13598	ICAM2	K.HYLVSN#ISHDTVLQCHFTCSGKQESMN#SN#VSVYQPPR.Q	82	7.43	6.812	1000	KHYLVSNISHDTV	ICAM2_HUMAN Intercellular adhesion molecule 2
P13598	ICAM2	K.HYLVSN#ISHDTVLQCHFTCSGKQESMN#SN#VSVYQPPR.Q	105	7.43	6.812	1000	QESMNSNVSVYQP	ICAM2_HUMAN Intercellular adhesion molecule 2
P13598	ICAM2	R.GN#ETLHYETFGK.A	153	-0.37	4.002	1000	LFLFRGNETLHYE	ICAM2_HUMAN Intercellular adhesion molecule 2
P13598	ICAM2	K.AAPAPQEATATFN#STADREDGHRN#FSCLAVLDLMSR.G	176	-2.41	3.124	1000	EATATFNSTADRE	ICAM2_HUMAN Intercellular adhesion molecule 2
P13598	ICAM2	K.AAPAPQEATATFN#STADREDGHRN#FSCLAVLDLMSR.G	187	-2.41	3.124	1000	REDGHRNFSCLAV	ICAM2_HUMAN Intercellular adhesion molecule 2
P13612	ITGA4	R.WLLVGAPTANWLAN#ASVINPGAIYR.C	79	2.28	5.276	65.44	TANWLANASVINP	ITA4_HUMAN Integrin alpha-4
P13612	ITGA4	R.QPGEN#GSIVTCGHR.W	138	1.16	1.808	1000	SRQPGENGSIVTC	ITA4_HUMAN Integrin alpha-4
P13612	ITGA4	K.DLIVMGAPGSSYWTGSLFVYN#ITTNK.Y	229	1.54	5.38	24.437	GSLFVYNITTNKY	ITA4_HUMAN Integrin alpha-4
P13612	ITGA4	R.TRPVVIVDASLSHPESVN#R.T	480	-2.87	3.487	1000	SHPESVNRTKFDC	ITA4_HUMAN Integrin alpha-4
P13612	ITGA4	K.EVPGYIVLFYN#MSLDVNR.K	518	2.08	5.632	134.403	YIVLFYNMSLDVN	ITA4_HUMAN Integrin alpha-4
P13612	ITGA4	R.FYFSSN#GTSDVITGSIQVSSR.E	538	-0.25	4.066	1000	RFYFSSNGTSDVI	ITA4_HUMAN Integrin alpha-4
P13612	ITGA4	R.FCAHEN#CSADLQVSAK.I	626	-2.28	2.721	1000	RFCAHENCSADLQ	ITA4_HUMAN Integrin alpha-4
P13612	ITGA4	K.IGFLKPHEN#KTYLAVGSM*K.T	645	-0.54	5.063	1000	FLKPHENKTYLAV	ITA4_HUMAN Integrin alpha-4
P13612	ITGA4	K.TLMLN#VSLFN#AGDDAYETTLHVK.L	660	-3.54	3.253	1000	MKTLMLNVSLFNA	ITA4_HUMAN Integrin alpha-4
P13674	P4HA1	K.DMSDGFISN#LTIQR.Q	113	-3.68	4.058	1000	SDGFISNLTIQRQ	P4HA1_HUMAN Prolyl 4-hydroxylase subunit alpha-1
P13688	CEACAM1	K.LSQGN#TTLSINPVKR.E	378	0.1	2.642	45.026	MKLSQGNTTLSIN	CEAM1_HUMAN Carcinoembryonic antigen-related cell adhesion molecule 1
P13747	HLA-E	R.GYYN#QSEAGSHTLQWMHGCELGPDR.R	107	-0.16	3.359	1000	TLRGYYNQSEAGS	HLAE_HUMAN HLA class I histocompatibility antigen, alpha chain E
P13987	CD59	K.TAVN#CSSDFDACLITK.A	43	-2.76	2.83	1000	DCKTAVNCSSDFD	CD59_HUMAN CD59 glycoprotein
P14151	SELL	R.FCRDN#YTDLVAIQNK.A	60	-0.16	4.083	195.415	RRFCRDNYTDLVA	LYAM1_HUMAN L-selectin
P14151	SELL	R.KIGGIWTWVGTN#K.S	104	0.11	4.698	1000	WTWVGTNKSLTEE	LYAM1_HUMAN L-selectin
P14222	PRF1	R.ALGDLPHHFN#ASTQPAYLR.L	205	0.07	3.967	1000	DLPHHFNASTQPA	PERF_HUMAN Perforin-1
P14222	PRF1	R.CLPHLGGGTCLDYVPQMLLGEPPGN#R.S	549	1.31	3.284	1000	LGEPPGNRSGAVW	PERF_HUMAN Perforin-1
P14314	PRKCSH	K.DGSDEPGTAACPN#GSFHCTNTGYKPLYIPSNR.V	72	-0.17	3.94	41.429	GTAACPNGSFHCT	GLU2B_HUMAN Glucosidase 2 subunit beta
P14415	ATP1B2	K.FLEPYN#DSIQAQK.N	118	-0.2	2.485	1000	KFLEPYNDSIQAQ	AT1B2_HUMAN Sodium/potassium-transporting ATPase subunit beta-2
P14415	ATP1B2	R.TQLGN#CSGIGDSTHYGYSTGQPCVFIK.M	159	-0.82	4.38	1000	NRTQLGNCSGIGD	AT1B2_HUMAN Sodium/potassium-transporting ATPase subunit beta-2
P14415	ATP1B2	K.FHVN#YTQPLVAVK.F	238	1.56	2.335	1000	GKKFHVNYTQPLV	AT1B2_HUMAN Sodium/potassium-transporting ATPase subunit beta-2
P14625	HSP90B1	R.TDDEVVQREEEAIQLDGLN#ASQIR.E	62	-0.33	4.792	1000	IQLDGLNASQIRE	ENPL_HUMAN Endoplasmin
P14625	HSP90B1	K.HNN#DTQHIWESDSNEFSVIADPR.G	217	-2.96	5.351	12.218	VTSKHNNDTQHIW	ENPL_HUMAN Endoplasmin
P14625	HSP90B1	K.KIADDKYN#DTFWK.E	481	-0.8	2.493	1000	IADDKYNDTFWKE	ENPL_HUMAN Endoplasmin
P14625	HSP90B1	K.LGVIEDHSN#R.T	502	-1.07	3.028	1000	VIEDHSNRTRLAK	ENPL_HUMAN Endoplasmin
P14672	SLC2A4	K.VIEQSYN#ETWLGR.Q	57	-0.83	2.435	1000	VIEQSYNETWLGR	GTR4_HUMAN Solute carrier family 2, facilitated glucose transporter member 4
P15151	PVR	R.VEDEGN#YTCLFVTFPQGSR.S	120	0.37	3.082	1000	RVEDEGNYTCLFV	PVR_HUMAN Poliovirus receptor
P15260	IFNGR1	R.MN#GSEIQYK.I	179	0.19	2.174	1000	NVYVRMNGSEIQY	INGR1_HUMAN Interferon gamma receptor 1
P15529	CD46	K.KGYFYIPPLATHTICDRN#HTWLPVSDDACYR.E	83	-1.16	5.185	1000	HTICDRNHTWLPV	MCP_HUMAN Membrane cofactor protein
P15529	CD46	K.GFYLDGSDTIVCDSN#STWDPPVPK.C	273	-0.37	5.224	1000	TIVCDSNSTWDPP	MCP_HUMAN Membrane cofactor protein
P15586	GNS	R.ASILTGKYPHNHHVVN#NTLEGN#CSSKSWQK.I	111	0.53	5.528	30.835	HNHHVVNNTLEGN	GNS_HUMAN N-acetylglucosamine-6-sulfatase
P15586	GNS	R.ASILTGKYPHNHHVVNN#TLEGN#CSSK.S	117	-0.74	2.958	68.016	NNTLEGNCSSKSW	GNS_HUMAN N-acetylglucosamine-6-sulfatase
P15586	GNS	K.YYN#YTLSIN#GK.A	183	-1.15	1.636	1000	KNSKYYNYTLSIN	GNS_HUMAN N-acetylglucosamine-6-sulfatase
P15586	GNS	K.HGEN#YSVDYLTDVLAN#VSLDFLDYK.S	198	1.25	5.957	1000	ARKHGENYSVDYL	GNS_HUMAN N-acetylglucosamine-6-sulfatase
P15586	GNS	K.HGEN#YSVDYLTDVLAN#VSLDFLDYK.S	210	1.25	5.957	1000	LTDVLANVSLDFL	GNS_HUMAN N-acetylglucosamine-6-sulfatase
P15586	GNS	K.TPMTN#SSIQFLDN#AFRK.R	279	-2.29	3.898	1000	AKTPMTNSSIQFL	GNS_HUMAN N-acetylglucosamine-6-sulfatase
P15586	GNS	K.RLEFTGELN#NTYIFYTSDNGYHTGQFSLPIDKR.Q	317	-1.46	4.317	42.098	EFTGELNNTYIFY	GNS_HUMAN N-acetylglucosamine-6-sulfatase
P15586	GNS	K.M*LVANIDLGPTILDIAGYDLN#K.T	387	0.32	5.958	243.785	IAGYDLNKTQMDG	GNS_HUMAN N-acetylglucosamine-6-sulfatase
P15586	GNS	R.GASN#LTWR.S	405	-0.65	1.795	1000	ILRGASNLTWRSD	GNS_HUMAN N-acetylglucosamine-6-sulfatase
P15586	GNS	R.SDVLVEYQGEGRN#VTDPTCPSLSPGVSQCFPDCVCEDAYN#NTYACVR.T	422	3.03	4.08	67.351	YQGEGRNVTDPTC	GNS_HUMAN N-acetylglucosamine-6-sulfatase
P15586	GNS	R.SDVLVEYQGEGRN#VTDPTCPSLSPGVSQCFPDCVCEDAYN#NTYACVR.T	449	3.03	4.08	6.591	VCEDAYNNTYACV	GNS_HUMAN N-acetylglucosamine-6-sulfatase
P15812	CD1E	R.MLQTSSFAN#HSWAHSEGSGWLGDLQTHGWDTVLGTIR.F	47	-4.36	5.326	1000	QTSSFANHSWAHS	CD1E_HUMAN T-cell surface glycoprotein CD1e, membrane-associated
P15812	CD1E	R.FLKPWSHGN#FSKQELK.N	84	0.32	3.172	1000	KPWSHGNFSKQEL	CD1E_HUMAN T-cell surface glycoprotein CD1e, membrane-associated
P15813	CD1D	R.CLQISSFAN#SSWTR.T	38	-0.38	2.381	1000	QISSFANSSWTRT	CD1D_HUMAN Antigen-presenting glycoprotein CD1d
P15813	CD1D	R.TDGLAWLGELQTHSWSN#DSDTVR.S	60	-1.85	4.165	1000	QTHSWSNDSDTVR	CD1D_HUMAN Antigen-presenting glycoprotein CD1d
P15813	CD1D	R.LSYPLELQVSAGCEVHPGN#ASNNFFHVAFQGK.D	126	2.6	3.837	15.007	CEVHPGNASNNFF	CD1D_HUMAN Antigen-presenting glycoprotein CD1d
P15813	CD1D	R.ETVQWLLN#GTCPQFVSGLLESGKSELK.K	181	6.93	5.08	1000	TVQWLLNGTCPQF	CD1D_HUMAN Antigen-presenting glycoprotein CD1d
P15848	ARSB	R.CTLIDALN#VTR.C	188	1.11	3.083	1000	TLIDALNVTRCAL	ARSB_HUMAN Arylsulfatase B
P15848	ARSB	R.HHYAGMVSLMDEAVGN#VTAALK.S	279	0.99	4.064	1000	MDEAVGNVTAALK	ARSB_HUMAN Arylsulfatase B
P15848	ARSB	R.GHTN#GTKPLDGFDVWK.T	366	-0.13	3.954	1000	LARGHTNGTKPLD	ARSB_HUMAN Arylsulfatase B
P15848	ARSB	R.NSMAPAKDDSSLPEYSAFN#TSVHAAIR.H	426	0.29	5.036	122.344	PEYSAFNTSVHAA	ARSB_HUMAN Arylsulfatase B
P16144	ITGB4	K.HNIIPIFAVTN#YSYSYYEK.L	327	0.13	3.029	18.957	PIFAVTNYSYSYY	ITB4_HUMAN Integrin beta-4
P16150	SPN	K.LSTMMSPTTSTN#ASTVPFR.N	239	0.96	2.992	1000	SPTTSTNASTVPF	LEUK_HUMAN Leukosialin
P16278	GLB1	R.NN#VITLN#ITGK.A	464	0.46	3.52	112.015	NNVITLNITGKAG	BGAL_HUMAN Beta-galactosidase
P16284	PECAM1	K.SLPDWTVQN#GKN#LTLQCFADVSTTSHVKPQHQMLFYK.D	52	4.9	4.324	1000	TVQNGKNLTLQCF	PECA1_HUMAN Platelet endothelial cell adhesion molecule
P16284	PECAM1	K.DDVLFYN#ISSMK.S	84	0.34	3.858	1000	DDVLFYNISSMKS	PECA1_HUMAN Platelet endothelial cell adhesion molecule
P16284	PECAM1	R.VN#CSVPEEKAPIHFTIEK.L	151	-0.53	2.837	1000	GGIVRVNCSVPEE	PECA1_HUMAN Platelet endothelial cell adhesion molecule
P16284	PECAM1	K.AVYSVMAMVEHSGN#YTCK.V	301	1.29	5.102	1000	MVEHSGNYTCKVE	PECA1_HUMAN Platelet endothelial cell adhesion molecule
P16284	PECAM1	R.LN#LSCSIPGAPPAN#FTIQKEDTIVSQTQDFTK.I	344	0.56	3.415	1000	DQGERLNLSCSIP	PECA1_HUMAN Platelet endothelial cell adhesion molecule
P16284	PECAM1	R.LN#LSCSIPGAPPAN#FTIQKEDTIVSQTQDFTK.I	356	0.56	3.415	1000	PGAPPANFTIQKE	PECA1_HUMAN Platelet endothelial cell adhesion molecule
P16284	PECAM1	K.VLEN#STKNSNDPAVFK.D	453	-1.12	2.631	23.624	TSKVLENSTKNSN	PECA1_HUMAN Platelet endothelial cell adhesion molecule
P16284	PECAM1	R.EKEGKPFYQMTSN#ATQAFWTK.Q	551	1.33	2.724	1000	FYQMTSNATQAFW	PECA1_HUMAN Platelet endothelial cell adhesion molecule
P16473	TSHR	R.TIPSHAFSNLPN#ISR.I	77	1.22	3.407	37.54	AFSNLPNISRIYV	TSHR_HUMAN Thyrotropin receptor
P16473	TSHR	R.N#LTYIDPDALK.E	113	2.09	2.851	1000	EIRNTRNLTYIDP	TSHR_HUMAN Thyrotropin receptor
P16473	TSHR	K.LYNNGFTSVQGYAFN#GTK.L	198	0.9	4.695	132.718	VQGYAFNGTKLDA	TSHR_HUMAN Thyrotropin receptor
P16473	TSHR	R.GILESLMCN#ESSMQSLR.Q	302	0.95	5.162	1000	LESLMCNESSMQS	TSHR_HUMAN Thyrotropin receptor
P17050	NAGA	K.LGIYADM*GN#FTCM*GYPGTTLDK.V	124	-2.83	4.734	1000	IYADMGNFTCMGY	NAGAB_HUMAN Alpha-N-acetylgalactosaminidase
P17050	NAGA	K.M*AAALN#ATGRPIAFSCSWPAYEGGLPPR.V	177	-6.78	3.362	1000	KMAAALNATGRPI	NAGAB_HUMAN Alpha-N-acetylgalactosaminidase
P17181	IFNAR1	K.LSGCQN#ITSTKCN#FSSLK.L	81	0.41	4.446	1000	KLSGCQNITSTKC	INAR1_HUMAN Interferon alpha/beta receptor 1
P17181	IFNAR1	K.LSGCQN#ITSTKCN#FSSLK.L	88	0.41	4.446	1000	ITSTKCNFSSLKL	INAR1_HUMAN Interferon alpha/beta receptor 1
P17181	IFNAR1	R.IRAEKEN#TSSWYEVDSFTPFRK.A	110	0.38	3.22	1000	IRAEKENTSSWYE	INAR1_HUMAN Interferon alpha/beta receptor 1
P17301	ITGA2	K.LNLQTSTSIPN#VTEMK.T	105	0.21	5.185	143.484	TSTSIPNVTEMKT	ITA2_HUMAN Integrin alpha-2
P17301	ITGA2	K.TN#MSLGLILTR.N	112	1.24	2.531	1000	VTEMKTNMSLGLI	ITA2_HUMAN Integrin alpha-2
P17301	ITGA2	R.YFFN#VSDEAALLEK.A	343	0.72	3.708	1000	TERYFFNVSDEAA	ITA2_HUMAN Integrin alpha-2
P17301	ITGA2	K.QAFDQILQDRN#HSSYLGYSVAAISTGESTHFVAGAPR.A	432	1.76	4.904	1000	QILQDRNHSSYLG	ITA2_HUMAN Integrin alpha-2
P17301	ITGA2	R.TASCSN#VTCWLK.D	1057	0.28	2.024	1000	RTASCSNVTCWLK	ITA2_HUMAN Integrin alpha-2
P17405	SMPD1	R.LRDVFGWGN#LTCPICK.G	86	0.24	4.507	1000	DVFGWGNLTCPIC	ASM_HUMAN Sphingomyelin phosphodiesterase
P17405	SMPD1	R.VYQIDGN#YSGSSHVVLDHETYILN#LTQANIPGAIPHWQLLYR.A	503	-0.23	3.881	25.421	VYQIDGNYSGSSH	ASM_HUMAN Sphingomyelin phosphodiesterase
P17405	SMPD1	R.VYQIDGNYSGSSHVVLDHETYILN#LTQAN#IPGAIPHWQLLYR.A	520	-1.7	4.334	26.837	HETYILNLTQANI	ASM_HUMAN Sphingomyelin phosphodiesterase
P17900	GM2A	R.SLTLEPDPIIVPGN#VTLSVMGSTSVPLSSPLK.V	63	-1.72	2.966	1000	PIIVPGNVTLSVM	SAP3_HUMAN Ganglioside GM2 activator
P17948	FLT1	K.QFCSTLTLNTAQAN#HTGFYSCK.Y	100	-0.12	3.887	51.004	LNTAQANHTGFYS	VGFR1_HUMAN Vascular endothelial growth factor receptor 1
P17948	FLT1	R.VTSPN#ITVTLK.K	164	-0.34	1.978	1000	CRVTSPNITVTLK	VGFR1_HUMAN Vascular endothelial growth factor receptor 1
P17948	FLT1	R.GHTLVLN#CTATTPLNTR.V	251	-1.31	5.891	150.768	GHTLVLNCTATTP	VGFR1_HUMAN Vascular endothelial growth factor receptor 1
P17948	FLT1	K.WFWHPCNHN#HSEAR.C	474	0.58	3.561	31.275	WHPCNHNHSEARC	VGFR1_HUMAN Vascular endothelial growth factor receptor 1
P17948	FLT1	R.N#ISFYITDVPNGFHVNLEK.M	547	1.68	2.54	93.178	VGTVGRNISFYIT	VGFR1_HUMAN Vascular endothelial growth factor receptor 1
P18433	PTPRA	R.LIN#SSTAEPVKEEAK.T	36	1.79	2.854	1000	GITRLINSSTAEP	PTPRA_HUMAN Receptor-type tyrosine-protein phosphatase alpha
P18850	ATF6	R.RDHLLLPATTHN#K.T	584	-0.7	3.583	1000	LPATTHNKTTRPK	ATF6A_HUMAN Cyclic AMP-dependent transcription factor ATF-6 alpha
P18850	ATF6	R.N#QTNTFFGSPPAATEATHVVSTIPESLQ.-	643	1.47	2.029	0	LRDQQRNQTNTFF	ATF6A_HUMAN Cyclic AMP-dependent transcription factor ATF-6 alpha
P19022	CDH2	K.FLEAGIYEVPIIITDSGNPPKSN#ISILR.V	692	1.48	4.238	27.121	GNPPKSNISILRV	CADH2_HUMAN Cadherin-2
P19256	CD58	R.GLIMYSWDCPMEQCKRN#STSIYFK.M	169	-0.23	3.67	1000	MEQCKRNSTSIYF	LFA3_HUMAN Lymphocyte function-associated antigen 3
P19256	CD58	K.IQCTLSN#PLFN#TTSSIILTTCIPSSGHSR.H	195	3.01	3.251	1000	LSNPLFNTTSSII	LFA3_HUMAN Lymphocyte function-associated antigen 3
P19397	CD53	K.GLTDSIHRYHSDN#STK.A	129	-0.43	3.478	1000	HRYHSDNSTKAAW	CD53_HUMAN Leukocyte surface antigen CD53
P19397	CD53	K.AAWDSIQSFLQCCGIN#GTSDWTSGPPASCPSDRK.V	148	-0.11	4.07	1000	LQCCGINGTSDWT	CD53_HUMAN Leukocyte surface antigen CD53
P19438	TNFRSF1A	K.YIHPQN#NSICCTK.C	54	-1.14	3.916	24.437	KYIHPQNNSICCT	TNR1A_HUMAN Tumor necrosis factor receptor superfamily member 1A
P19440	GGT1	R.LAFATMFN#SSEQSQK.G	120	-0.36	3.956	1000	AFATMFNSSEQSQ	GGT1_HUMAN Gamma-glutamyltranspeptidase 1
P19440	GGT1	R.LHNQLLPN#VTTVER.N	511	0.11	3.133	81.692	HNQLLPNVTTVER	GGT1_HUMAN Gamma-glutamyltranspeptidase 1
P20023	CR2	R.QLLTKPQHQFVRPDVN#SSCGEGYK.L	492	-0.33	3.589	1000	FVRPDVNSSCGEG	CR2_HUMAN Complement receptor type 2
P20023	CR2	K.THSAYSHNDIVYVDCNPGFIMN#GSR.V	823	-0.57	6.495	101.329	NPGFIMNGSRVIR	CR2_HUMAN Complement receptor type 2
P20023	CR2	K.KAFIGCPPPPKTPN#GN#HTGGNIAR.F	861	7.21	4.272	31.275	PKTPNGNHTGGNI	CR2_HUMAN Complement receptor type 2
P20023	CR2	K.EVN#CSSPADM*DGIQK.G	911	-0.42	2.978	1000	PHCKEVNCSSPAD	CR2_HUMAN Complement receptor type 2
P20155	SPINK2	K.YRTPN#CSQYR.L	35	-1.3	2.582	1000	SKYRTPNCSQYRL	ISK2_HUMAN Serine protease inhibitor Kazal-type 2
P20155	SPINK2	R.HFNPVCGSDMSTYAN#ECTLCMK.I	61	0.3	4.846	170.957	DMSTYANECTLCM	ISK2_HUMAN Serine protease inhibitor Kazal-type 2
P20645	M6PR	K.RLKPLFN#K.S	57	-0.17	2.346	1000	RLKPLFNKSFEST	MPRD_HUMAN Cation-dependent mannose-6-phosphate receptor
P20645	M6PR	R.EAGN#HTSGAGLVQINK.S	83	-1.41	4.152	182.307	VCREAGNHTSGAG	MPRD_HUMAN Cation-dependent mannose-6-phosphate receptor
P20645	M6PR	K.ETVVGRLN#ETHIFN#GSNWIM*LIYK.G	107	0.13	4.273	134.26	TVVGRLNETHIFN	MPRD_HUMAN Cation-dependent mannose-6-phosphate receptor
P20645	M6PR	K.ETVVGRLN#ETHIFN#GSNWIM*LIYK.G	113	0.13	4.273	57.711	NETHIFNGSNWIM	MPRD_HUMAN Cation-dependent mannose-6-phosphate receptor
P20701	ITGAL	R.VLQVGN#GVIVGAPGEGN#STGSLYQCQSGTGHCLPVTLR.G	65	-1.91	3.74	1000	GAPGEGNSTGSLY	ITAL_HUMAN Integrin alpha-L
P20701	ITGAL	K.KLSN#TSYQFAAVQFSTSYK.T	188	0.69	3.305	1000	VMKKLSNTSYQFA	ITAL_HUMAN Integrin alpha-L
P20701	ITGAL	R.LVAN#LTYTLQLDGHR.T	670	-0.4	2.496	1000	QGRLVANLTYTLQ	ITAL_HUMAN Integrin alpha-L
P20701	ITGAL	R.ALSCN#VSSPIFK.A	862	-1.7	2.812	1000	SRALSCNVSSPIF	ITAL_HUMAN Integrin alpha-L
P20701	ITGAL	K.HFHLYGSN#ASLAQVVMK.V	1071	-0.24	2.784	1000	FHLYGSNASLAQV	ITAL_HUMAN Integrin alpha-L
P20827	EFNA1	R.HTVFWN#SSNPK.F	26	-0.01	2.641	24.243	RHTVFWNSSNPKF	EFNA1_HUMAN Ephrin-A1
P21333	FLNA	K.DNGN#GTYSCSYVPR.K	728	2.28	2.287	0	LVKDNGNGTYSCS	FLNA_HUMAN Filamin-A
P21333	FLNA	R.VANPSGN#LTETYVQDR.G	1303	-2.44	3.668	44.278	VANPSGNLTETYV	FLNA_HUMAN Filamin-A
P21589	NT5E	R.GNVISSHGNPILLN#SSIPEDPSIKADINK.W	311	-1.39	4.646	77.72	GNPILLNSSIPED	5NTD_HUMAN 5'-nucleotidase
P21589	NT5E	R.IKLDN#YSTQELGK.T	333	-0.58	2.567	1000	WRIKLDNYSTQEL	5NTD_HUMAN 5'-nucleotidase
P21589	NT5E	R.SPIDERNN#GTITWENLAAVLPFGGTFDLVQLK.G	403	1.83	4.051	0	PIDERNNGTITWE	5NTD_HUMAN 5'-nucleotidase
P21810	BGN	R.MIEN#GSLSFLPTLR.E	270	2.11	3.271	1000	QIRMIENGSLSFL	PGS1_HUMAN Biglycan
P21854	CD72	R.VLEVTN#SSLR.Q	136	-0.6	2.184	1000	RVLEVTNSSLRQQ	CD72_HUMAN B-cell differentiation antigen CD72
P22001	KCNA3	R.DEKDYPASTSQDSFEAAGN#STSGSR.A	279	-0.56	4.654	1000	SFEAAGNSTSGSR	KCNA3_HUMAN Potassium voltage-gated channel subfamily A member 3
P22083	FUT4	R.LRFN#ISGCR.L	216	1.23	2.861	1000	DCRLRFNISGCRL	FUT4_HUMAN Alpha-(1,3)-fucosyltransferase 4
P22304	IDS	R.QREDVQALN#ISVPYGPIPVDFQR.K	280	0.57	4.505	1000	EDVQALNISVPYG	IDS_HUMAN Iduronate 2-sulfatase
P22413	ENPP1	K.MYN#GSVPFEER.I	341	-1.78	2.144	1000	DIYKMYNGSVPFE	ENPP1_HUMAN Ectonucleotide pyrophosphatase/phosphodiesterase family member 1
P22455	FGFR4	K.HIVIN#GSSFGADGFPYVQVLK.T	290	1.7	2.716	1000	LKHIVINGSSFGA	FGFR4_HUMAN Fibroblast growth factor receptor 4
P22794	EVI2A	R.NQNENINTNPITPEVDYKGN#STNMPETSHIVALTSK.S	73	0.71	3.9	12.431	EVDYKGNSTNMPE	EVI2A_HUMAN Protein EVI2A
P23142	FBLN1	R.CATPHGDN#ASLEATFVK.R	98	0.29	3.325	1000	ATPHGDNASLEAT	FBLN1_HUMAN Fibulin-1
P23229	ITGA6	R.AN#HSGAVVLLKR.D	323	-0.55	2.413	1000	SGAPRANHSGAVV	ITA6_HUMAN Integrin alpha-6
P23229	ITGA6	R.WNNVKPIRLN#GTK.D	409	0.79	3.397	51.809	VKPIRLNGTKDSM	ITA6_HUMAN Integrin alpha-6
P23229	ITGA6	K.QLSCVANQN#GSQADCELGNPFK.R	770	0.86	5.244	30.835	SCVANQNGSQADC	ITA6_HUMAN Integrin alpha-6
P23229	ITGA6	K.EINSLN#LTESHNSR.K	930	1.27	3.759	53.534	KEINSLNLTESHN	ITA6_HUMAN Integrin alpha-6
P23229	ITGA6	R.KYQTLN#CSVNVNCVNIR.C	966	-0.79	5.524	76.733	RKYQTLNCSVNVN	ITA6_HUMAN Integrin alpha-6
P23229	ITGA6	R.SRLWN#STFLEEYSK.L	997	1.05	3.703	1000	LRSRLWNSTFLEE	ITA6_HUMAN Integrin alpha-6
P23284	PPIB	K.DTN#GSQFFITTVK.T	148	-0.37	4.079	1000	NAGKDTNGSQFFI	PPIB_HUMAN Peptidyl-prolyl cis-trans isomerase B
P24394	IL4R	K.MNGPTN#CSTELR.L	53	-0.07	2.814	44.278	KMNGPTNCSTELR	IL4RA_HUMAN Interleukin-4 receptor subunit alpha
P24394	IL4R	R.IYN#VTYLEPSLR.I	176	1.07	3.28	1000	ADFRIYNVTYLEP	IL4RA_HUMAN Interleukin-4 receptor subunit alpha
P24394	IL4R	R.AWAQCYN#TTWSEWSPSTK.W	209	3.52	3.92	1000	AWAQCYNTTWSEW	IL4RA_HUMAN Interleukin-4 receptor subunit alpha
P25391	LAMA1	K.IGN#ITHSIPACIGDVTVNSKQLDK.D	2852	1.76	2.814	9.558	QARKIGNITHSIP	LAMA1_HUMAN Laminin subunit alpha-1
P25445	FAS	R.LCDEGHGLEVEIN#CTR.T	118	0.05	3.61	1000	GLEVEINCTRTQN	TNR6_HUMAN Tumor necrosis factor receptor superfamily member 6
P25445	FAS	R.CKPNFFCN#STVCEHCDPCTK.C	136	0.07	3.409	22.011	KPNFFCNSTVCEH	TNR6_HUMAN Tumor necrosis factor receptor superfamily member 6
P26006	ITGA3	K.N#ITIVTGAPR.H	265	-0.47	3.309	1000	FILHPKNITIVTG	ITA3_HUMAN Integrin alpha-3
P26006	ITGA3	K.LRPIIISMN#YSLPLR.M	573	-0.09	3.363	1000	PIIISMNYSLPLR	ITA3_HUMAN Integrin alpha-3
P26006	ITGA3	R.SLDAYPILNQAQALEN#HTEVQFQK.E	605	-0.89	4.097	64.398	QAQALENHTEVQF	ITA3_HUMAN Integrin alpha-3
P26006	ITGA3	R.KLLLSIN#VTNTR.T	656	0.31	2.767	37.54	KLLLSINVTNTRT	ITA3_HUMAN Integrin alpha-3
P26006	ITGA3	R.AHCVWLECPIPDAPVVTN#VTVK.A	926	0.75	4.319	1000	DAPVVTNVTVKAR	ITA3_HUMAN Integrin alpha-3
P26010	ITGB7	K.QLN#FTASGEAEAR.R	68	-0.3	2.526	1000	AWCKQLNFTASGE	ITB7_HUMAN Integrin beta-7
P26010	ITGB7	R.QSVSGNLDSPEGGFDAILQAALCQEQIGWRN#VSR.L	279	0.66	4.245	113.654	EQIGWRNVSRLLV	ITB7_HUMAN Integrin beta-7
P26010	ITGB7	R.IN#QTVTFWVSLQATHCLPEPHLLR.L	434	-1	3.981	1000	CNHVRINQTVTFW	ITB7_HUMAN Integrin beta-7
P26010	ITGB7	R.LCECSVAELSSPDLESGCRAPN#GTGPLCSGK.G	531	-1.99	3.761	1000	SGCRAPNGTGPLC	ITB7_HUMAN Integrin beta-7
P26010	ITGB7	R.TGPLATN#CSTACAHTN#VTLALAPILDDGWCK.E	665	-3.24	3.628	1000	TGPLATNCSTACA	ITB7_HUMAN Integrin beta-7
P26010	ITGB7	R.TGPLATN#CSTACAHTN#VTLALAPILDDGWCK.E	674	-3.24	3.628	1000	TACAHTNVTLALA	ITB7_HUMAN Integrin beta-7
P26842	CD27	R.N#CTITANAECACR.N	95	0.26	3.03	76.287	SGLLVRNCTITAN	CD27_HUMAN CD27 antigen
P27169	PON1	K.HAN#WTLTPLK.S	253	-0.12	2.012	1000	VYEKHANWTLTPL	PON1_HUMAN Serum paraoxonase/arylesterase 1
P27701	CD82	R.DYN#SSREDSLQDAWDYVQAQVK.C	129	0.09	5.526	1000	ELIRDYNSSREDS	CD82_HUMAN CD82 antigen
P27701	CD82	K.CCGWVSFYN#WTDNAELMN#RPEVTYPCSCEVKGEEDNSLSVRK.G	157	0.34	4.116	37.549	GWVSFYNWTDNAE	CD82_HUMAN CD82 antigen
P27701	CD82	R.KGFCEAPGN#R.T	198	2.52	2.477	1000	FCEAPGNRTQSGN	CD82_HUMAN CD82 antigen
P27797	CALR	K.SGTIFDNFLITNDEAYAEEFGN#ETWGVTK.A	344	0.09	4.916	80.755	YAEEFGNETWGVT	CALR_HUMAN Calreticulin
P27986	PIK3R1	R.QPAPALPPKPPKPTTVAN#NGMNNN#M*SLQDAEWYWGDISREEVNEK.L	325	7.97	3.294	4.085	NNGMNNNMSLQDA	P85A_HUMAN Phosphatidylinositol 3-kinase regulatory subunit alpha
P28039	AOAH	R.GRDCN#DSDESVYPGR.R	207	2.52	3.659	1000	WRGRDCNDSDESV	AOAH_HUMAN Acyloxyacyl hydrolase
P28799	GRN	K.EN#ATTDLLTKLPAHTVGDVK.C	265	0.02	2.804	1000	KCLSKENATTDLL	GRN_HUMAN Granulins
P28799	GRN	K.DVECGEGHFCHDN#QTCCR.D	530	-0.58	4.011	1000	GHFCHDNQTCCRD	GRN_HUMAN Granulins
P28906	CD34	K.LTQGICLEQN#KTSSCAEFKK.D	194	1.73	4.692	1000	GICLEQNKTSSCA	CD34_HUMAN Hematopoietic progenitor cell antigen CD34
P28907	CD38	K.HPCN#ITEEDYQPLMK.L	100	-3.49	2.892	1000	ISKHPCNITEEDY	CD38_HUMAN ADP-ribosyl cyclase 1
P28907	CD38	R.RFAEAACDVVHVMLN#GSR.S	209	-1.45	4.745	1000	VVHVMLNGSRSKI	CD38_HUMAN ADP-ribosyl cyclase 1
P28907	CD38	K.IFDKN#STFGSVEVHNLQPEK.V	219	0.9	5.395	159.652	SKIFDKNSTFGSV	CD38_HUMAN ADP-ribosyl cyclase 1
P28908	TNFRSF8	K.TPCAWN#SSR.V	101	-0.37	2.667	1000	KTPCAWNSSRVCE	TNR8_HUMAN Tumor necrosis factor receptor superfamily member 8
P28908	TNFRSF8	R.VCECRPGMFCSTSAVN#SCAR.C	120	-1.09	3.853	1000	CSTSAVNSCARCF	TNR8_HUMAN Tumor necrosis factor receptor superfamily member 8
P28908	TNFRSF8	R.TCECRPGMICATSATN#SCAR.C	295	-0.32	3.694	1000	CATSATNSCARCV	TNR8_HUMAN Tumor necrosis factor receptor superfamily member 8
P29016	CD1B	K.GN#FSDKEVAELEEIFR.V	75	0.19	4.299	1000	KPWSKGNFSDKEV	CD1B_HUMAN T-cell surface glycoprotein CD1b
P29016	CD1B	R.GALGGLDFLSVKN#ASCVPSPEGGSR.A	146	1.29	3.487	1000	DFLSVKNASCVPS	CD1B_HUMAN T-cell surface glycoprotein CD1b
P29016	CD1B	R.GEQEQQGTQLGDILPNAN#WTWYLR.A	258	3.93	4.192	17.009	DILPNANWTWYLR	CD1B_HUMAN T-cell surface glycoprotein CD1b
P29017	CD1C	K.GN#FSNEELSDLELLFR.F	75	-0.84	5.085	42.098	HNWSKGNFSNEEL	CD1C_HUMAN T-cell surface glycoprotein CD1c
P29317	EPHA2	R.TASVSIN#QTEPPK.V	435	-1.33	3.227	1000	TASVSINQTEPPK	EPHA2_HUMAN Ephrin type-A receptor 2
P29320	EPHA3	R.GTN#VTISSLKPDTIYVFQIR.A	493	0.96	4.048	1000	LRARGTNVTISSL	EPHA3_HUMAN Ephrin type-A receptor 3
P29323	EPHB2	K.AGFEAVEN#GTVCR.G	265	2.44	3.302	1000	GFEAVENGTVCRG	EPHB2_HUMAN Ephrin type-B receptor 2
P29323	EPHB2	K.ELSEYN#ATAIK.S	482	1.98	2.264	1000	KELSEYNATAIKS	EPHB2_HUMAN Ephrin type-B receptor 2
P30203	CD6	R.LTN#GSSSCSGTVEVR.L	49	-4.73	3.324	1000	LPVRLTNGSSSCS	CD6_HUMAN T-cell differentiation antigen CD6
P30203	CD6	R.DQVN#CSGAEAYLWDCPGLPGQHYCGHKEDAGAVCSEHQSWR.L	229	1.26	3.426	1000	IHRDQVNCSGAEA	CD6_HUMAN T-cell differentiation antigen CD6
P30203	CD6	R.MYYSCN#GEELTLSN#CSWR.F	339	0.92	3.757	1000	EELTLSNCSWRFN	CD6_HUMAN T-cell differentiation antigen CD6
P30203	CD6	R.FN#NSNLCSQSLAAR.V	345	-0.76	4.793	24.437	NCSWRFNNSNLCS	CD6_HUMAN T-cell differentiation antigen CD6
P30203	CD6	R.MYYSCNGEELTLSN#CSWRFNNSN#LCSQSLAAR.V	348	1.44	3.999	0	WRFNNSNLCSQSL	CD6_HUMAN T-cell differentiation antigen CD6
P30464	HLA-B	R.GYYN#QSEAGSHTLQRMYGCDVGPDGR.L	110	-7.22	2.618	1000	NLRGYYNQSEAGS	1B15_HUMAN HLA class I histocompatibility antigen, B-15 alpha chain
P30504	HLA-C	K.LRGYYN#QSEDGSHTLQR.M	110	-1.19	3.957	1000	KLRGYYNQSEDGS	1C04_HUMAN HLA class I histocompatibility antigen, Cw-4 alpha chain
P30511	HLA-F	R.RYN#QSEAGSHTLQGMN#GCDMGPDGR.L	107	2.85	3.735	1000	NLLRRYNQSEAGS	HLAF_HUMAN HLA class I histocompatibility antigen, alpha chain F
P30511	HLA-F	R.RYN#QSEAGSHTLQGMN#GCDMGPDGR.L	120	2.85	3.735	1000	HTLQGMNGCDMGP	HLAF_HUMAN HLA class I histocompatibility antigen, alpha chain F
P30532	CHRNA5	R.YN#GTVTWTPPANYK.S	155	1.13	3.546	97.596	KTVIRYNGTVTWT	ACHA5_HUMAN Neuronal acetylcholine receptor subunit alpha-5
P30533	LRPAP1	R.VIDLWDLAQSAN#LTDKELEAFREELK.H	268	1.75	3.287	1000	DLAQSANLTDKEL	AMRP_HUMAN Alpha-2-macroglobulin receptor-associated protein
P30825	SLC7A1	K.GSVKNWQLTEEDFGN#TSGR.L	226	1.36	5.097	219.396	TEEDFGNTSGRLC	CTR1_HUMAN High affinity cationic amino acid transporter 1
P30825	SLC7A1	R.LCLNN#DTK.E	235	0.3	1.699	0	GRLCLNNDTKEGK	CTR1_HUMAN High affinity cationic amino acid transporter 1
P31641	SLC6A6	K.ELPWAHCN#HSWNTPHCMEDTMR.K	163	-0.95	3.816	36.556	LPWAHCNHSWNTP	SC6A6_HUMAN Sodium- and chloride-dependent taurine transporter
P31785	IL2RG	K.LQN#LVIPWAPEN#LTLHK.L	159	1.25	2.406	1000	IPWAPENLTLHKL	IL2RG_HUMAN Cytokine receptor common subunit gamma
P31785	IL2RG	R.FLN#HCLEHLVQYR.T	180	-0.96	3.509	1000	WNNRFLNHCLEHL	IL2RG_HUMAN Cytokine receptor common subunit gamma
P32004	L1CAM	R.LLFPTN#SSSHLVALQGQPLVLECIAEGFPTPTIK.W	247	0.3	4.611	1000	RLLFPTNSSSHLV	L1CAM_HUMAN Neural cell adhesion molecule L1
P32004	L1CAM	R.GPWQEQIVSDPFLVVSN#TSTFVPYEIK.V	777	0.63	3.001	1000	PFLVVSNTSTFVP	L1CAM_HUMAN Neural cell adhesion molecule L1
P32004	L1CAM	K.DHVVVPAN#TTSVILSGLRPYSSYHLEVQAFNGR.G	876	1.75	4.129	44.183	HVVVPANTTSVIL	L1CAM_HUMAN Neural cell adhesion molecule L1
P32004	L1CAM	R.GSGPASEFTFSTPEGVPGHPEALHLECQSN#TSLLLR.W	931	-1.3	3.334	1000	HLECQSNTSLLLR	L1CAM_HUMAN Neural cell adhesion molecule L1
P32004	L1CAM	R.THN#LTDLSPHLR.Y	979	-0.93	2.767	1000	PELRTHNLTDLSP	L1CAM_HUMAN Neural cell adhesion molecule L1
P32004	L1CAM	K.GGASLSPQYVSYN#QSSYTQWDLQPDTDYEIHLFK.E	1071	0.9	3.509	1000	PQYVSYNQSSYTQ	L1CAM_HUMAN Neural cell adhesion molecule L1
P32297	CHRNA3	K.IDVTYFPFDYQN#CTMK.F	172	-1.47	2.959	1000	FPFDYQNCTMKFG	ACHA3_HUMAN Neuronal acetylcholine receptor subunit alpha-3
P32942	ICAM3	R.VEPQNPVLSAGGSLFVN#CSTDCPSSEK.I	52	2.19	4.989	142.629	GGSLFVNCSTDCP	ICAM3_HUMAN Intercellular adhesion molecule 3
P32942	ICAM3	K.ELVASGMGWAAFN#LSN#VTGNSR.I	84	1.68	3.559	89.296	MGWAAFNLSNVTG	ICAM3_HUMAN Intercellular adhesion molecule 3
P32942	ICAM3	K.ELVASGMGWAAFN#LSN#VTGNSR.I	87	1.68	3.559	61.325	AAFNLSNVTGNSR	ICAM3_HUMAN Intercellular adhesion molecule 3
P32942	ICAM3	R.ILCSVYCN#GSQITGSSN#ITVYRLPER.V	101	0.65	2.854	1000	LCSVYCNGSQITG	ICAM3_HUMAN Intercellular adhesion molecule 3
P32942	ICAM3	R.ILCSVYCN#GSQITGSSN#ITVYRLPER.V	110	0.65	2.854	1000	QITGSSNITVYRL	ICAM3_HUMAN Intercellular adhesion molecule 3
P32942	ICAM3	R.VELAPLPPWQPVGQN#FTLR.C	134	2.02	4.35	1000	WQPVGQNFTLRCQ	ICAM3_HUMAN Intercellular adhesion molecule 3
P32942	ICAM3	R.TELDM*QPQGLGLFVN#TSAPR.Q	206	-1.07	3.393	1000	GLGLFVNTSAPRQ	ICAM3_HUMAN Intercellular adhesion molecule 3
P32942	ICAM3	R.EIVCN#VTLGGERR.E	295	-0.85	2.492	1000	AREIVCNVTLGGE	ICAM3_HUMAN Intercellular adhesion molecule 3
P32942	ICAM3	R.EN#LTVFSFLGPIVN#LSEPTAHEGSTVTVSCM*AGAR.V	308	0.59	3.812	1000	RREARENLTVFSF	ICAM3_HUMAN Intercellular adhesion molecule 3
P32942	ICAM3	R.EN#LTVFSFLGPIVN#LSEPTAHEGSTVTVSCM*AGAR.V	320	0.59	3.812	1000	FLGPIVNLSEPTA	ICAM3_HUMAN Intercellular adhesion molecule 3
P32942	ICAM3	R.VQVTLDGVPAAAPGQPAQLQLN#ATESDDGR.S	363	-0.4	3.037	1000	PAQLQLNATESDD	ICAM3_HUMAN Intercellular adhesion molecule 3
P32942	ICAM3	R.SFFCSATLEVDGEFLHRN#SSVQLR.V	389	-0.11	2.572	1000	GEFLHRNSSVQLR	ICAM3_HUMAN Intercellular adhesion molecule 3
P32942	ICAM3	R.EVPVGIPFFVN#VTHN#GTYQCQASSSR.G	453	-0.29	3.085	1000	GIPFFVNVTHNGT	ICAM3_HUMAN Intercellular adhesion molecule 3
P32942	ICAM3	R.EVPVGIPFFVN#VTHN#GTYQCQASSSR.G	457	-0.29	3.085	1000	FVNVTHNGTYQCQ	ICAM3_HUMAN Intercellular adhesion molecule 3
P32969	RPL9	R.SVYAHFPINVVIQEN#GSLVEIR.N	108	3.07	3.998	110.633	NVVIQENGSLVEI	RL9_HUMAN 60S ribosomal protein L9
P32970	CD70	R.GDTLCTN#LTGTLLPSR.N	170	3.39	2.741	1000	GDTLCTNLTGTLL	CD70_HUMAN CD70 antigen
P33527	ABCC1	R.GFCSADGSDPLWDWN#VTWN#TSNPDFTK.C	19	1.5	2.828	18.978	DPLWDWNVTWNTS	MRP1_HUMAN Multidrug resistance-associated protein 1
P33527	ABCC1	R.GFCSADGSDPLWDWN#VTWN#TSNPDFTK.C	23	1.5	2.828	10.095	DWNVTWNTSNPDF	MRP1_HUMAN Multidrug resistance-associated protein 1
P34059	GALNS	K.TGEAN#LTQIYLQEALDFIKR.Q	204	2.08	3.159	1000	LKTGEANLTQIYL	GALNS_HUMAN N-acetylgalactosamine-6-sulfatase
P34059	GALNS	R.QGIDFCPGQN#VSGVTTHNLEDHTK.L	423	1.95	3.757	47.045	DFCPGQNVSGVTT	GALNS_HUMAN N-acetylgalactosamine-6-sulfatase
P34810	CD68	K.ETIGDYTWTN#GSQPCVHLQAQIQIR.V	164	-7.37	2.998	1000	GDYTWTNGSQPCV	CD68_HUMAN Macrosialin
P34810	CD68	R.VMYTTQGGGEAWGISVLNPN#KTK.V	199	-1.71	4.933	30.835	ISVLNPNKTKVQG	CD68_HUMAN Macrosialin
P34810	CD68	R.DLQAPLGQSFSCSN#SSIILSPAVHLDLLSLR.L	279	1.16	4.835	1000	QSFSCSNSSIILS	CD68_HUMAN Macrosialin
P34910	EVI2B	K.QPTPIAN#TSSQQAVFTSAR.Q	114	0.09	3.465	1000	QPTPIANTSSQQA	EVI2B_HUMAN Protein EVI2B
P34972	CNR2	-.MEECWVTEIAN#GSK.D	11	1.95	3.749	1000	WVTEIANGSKDGL	CNR2_HUMAN Cannabinoid receptor 2
P35052	GPC1	R.SFDDHFQHLLN#DSER.T	116	-1.03	3.949	1000	HFQHLLNDSERTL	GPC1_HUMAN Glypican-1
P35475	IDUA	R.GLSYN#FTHLDGYLDLLR.E	110	3.02	5.031	1000	GRGLSYNFTHLDG	IDUA_HUMAN Alpha-L-iduronidase
P35475	IDUA	K.VIAQHQNLLLAN#TTSAFPYALLSNDNAFLSYHPHPFAQR.T	336	-0.68	4.233	53.869	QNLLLANTTSAFP	IDUA_HUMAN Alpha-L-iduronidase
P35475	IDUA	R.FQVN#NTRPPHVQLLR.K	372	1.31	2.187	13.38	TARFQVNNTRPPH	IDUA_HUMAN Alpha-L-iduronidase
P35613	BSG	K.ILLTCSLN#DSATEVTGHR.W	160	-5.58	3.787	1000	LLTCSLNDSATEV	BASI_HUMAN Basigin
P35613	BSG	K.ITDSEDKALMN#GSESR.F	268	0.51	2.298	1000	EDKALMNGSESRF	BASI_HUMAN Basigin
P35613	BSG	R.SELHIENLNMEADPGQYRCN#GTSSK.G	302	-0.03	3.325	31.348	PGQYRCNGTSSKG	BASI_HUMAN Basigin
P35658	NUP214	R.GGGFFSGLGGKPSQDAANKNPFSSASGGFGSTATSN#TSNLFGNSGAK.T	1917	4.11	6.418	5.085	GSTATSNTSNLFG	NU214_HUMAN Nuclear pore complex protein Nup214
P36955	SERPINF1	K.VTQN#LTLIEESLTSEFIHDIDRELK.T	285	1.23	3.644	1000	PLKVTQNLTLIEE	PEDF_HUMAN Pigment epithelium-derived factor
P37173	TGFBR2	K.SCMSN#CSITSICEKPQEVCVAVWR.K	70	-0.89	4.722	1000	QKSCMSNCSITSI	TGFR2_HUMAN TGF-beta receptor type-2
P37173	TGFBR2	R.KNDEN#ITLETVCHDPK.L	94	1.01	3.826	27.055	WRKNDENITLETV	TGFR2_HUMAN TGF-beta receptor type-2
P38571	LIPA	K.YDLPASIN#FILN#K.T	161	-0.56	2.269	1000	SINFILNKTGQEQ	LICH_HUMAN Lysosomal acid lipase/cholesteryl ester hydrolase
P38571	LIPA	K.NYFHYN#QSYPPTYNVK.D	321	-1.83	5.106	76.733	KNYFHYNQSYPPT	LICH_HUMAN Lysosomal acid lipase/cholesteryl ester hydrolase
P40189	IL6ST	R.CEWDGGRETHLETN#FTLK.S	157	0.58	3.729	1000	ETHLETNFTLKSE	IL6RB_HUMAN Interleukin-6 receptor subunit beta
P40189	IL6ST	K.VKPNPPHN#LSVINSEELSSILK.L	227	0.4	3.775	0	KPNPPHNLSVINS	IL6RB_HUMAN Interleukin-6 receptor subunit beta
P40200	CD96	K.GIKEDN#GTQETLISQNHLISN#STLLK.D	200	0.69	4.692	51.436	KGIKEDNGTQETL	TACT_HUMAN T-cell surface protein tactile
P40200	CD96	K.GIKEDN#GTQETLISQNHLISN#STLLK.D	215	0.69	4.692	33.358	QNHLISNSTLLKD	TACT_HUMAN T-cell surface protein tactile
P40200	CD96	K.VFAKPEIPVIVENN#STDVLVER.R	278	-1.33	4.065	6.591	PVIVENNSTDVLV	TACT_HUMAN T-cell surface protein tactile
P40200	CD96	K.AN#ITWFIDGSFLHDEK.E	300	-0.74	3.684	1000	NVFPKANITWFID	TACT_HUMAN T-cell surface protein tactile
P40200	CD96	R.VHSNKPAQSDN#LTIWCMALSPVPGNK.V	350	0.61	5.364	88.444	KPAQSDNLTIWCM	TACT_HUMAN T-cell surface protein tactile
P40200	CD96	K.VWN#ISSEK.I	368	-0.44	2.212	1000	PGNKVWNISSEKI	TACT_HUMAN T-cell surface protein tactile
P40200	CD96	R.YPATSSVTLVDVSALRPNTTPQPSN#SSMTTR.G	435	2.01	3.142	8.043	TTPQPSNSSMTTR	TACT_HUMAN T-cell surface protein tactile
P40200	CD96	R.AFSEVPTTAN#GSTK.T	497	-1.3	2.692	1000	EVPTTANGSTKTN	TACT_HUMAN T-cell surface protein tactile
P41271	NBL1	K.N#ITQIVGHSGCEAK.S	39	-0.17	2.69	1000	AWCEAKNITQIVG	NBL1_HUMAN Neuroblastoma suppressor of tumorigenicity 1
P41587	VIPR2	K.ACSGVWDN#ITCWRPANVGETVTVPCPK.V	58	1.22	4.597	35.269	CSGVWDNITCWRP	VIPR2_HUMAN Vasoactive intestinal polypeptide receptor 2
P41732	TSPAN7	R.SLSCCGVQN#YTN#WSTSPYFLEHGIPPSCCMN#ETDCNPQDLHNLTVAATK.V	155	1.43	4.224	34.685	SCCGVQNYTNWST	TSN7_HUMAN Tetraspanin-7
P41732	TSPAN7	R.SLSCCGVQN#YTN#WSTSPYFLEHGIPPSCCMN#ETDCNPQDLHNLTVAATK.V	158	1.43	4.224	25.421	GVQNYTNWSTSPY	TSN7_HUMAN Tetraspanin-7
P41732	TSPAN7	R.SLSCCGVQNYTN#WSTSPYFLEHGIPPSCCMN#ETDCN#PQDLHNLTVAATK.V	177	3.4	3.218	7.549	PPSCCMNETDCNP	TSN7_HUMAN Tetraspanin-7
P41732	TSPAN7	R.SLSCCGVQN#YTNWSTSPYFLEHGIPPSCCMNETDCN#PQDLHN#LTVAATK.V	188	2.53	4.227	30.563	NPQDLHNLTVAAT	TSN7_HUMAN Tetraspanin-7
P42785	PRCP	K.VVCQYLKNPN#VSDSLLLQNIFQALNVYYN#YSGQVK.C	317	-4.59	4.624	11.714	QYLKNPNVSDSLL	PCP_HUMAN Lysosomal Pro-X carboxypeptidase
P42785	PRCP	K.VVCQYLKNPN#VSDSLLLQNIFQALNVYYN#YSGQVK.C	336	-4.59	4.624	45.026	ALNVYYNYSGQVK	PCP_HUMAN Lysosomal Pro-X carboxypeptidase
P42785	PRCP	K.N#ISSHTNIVFSNGELDPWSGGGVTK.D	415	-0.07	4.858	30.835	TMYGGKNISSHTN	PCP_HUMAN Lysosomal Pro-X carboxypeptidase
P42892	ECE1	K.HLLEN#STASVSEAERK.A	166	-1.53	3.498	1000	IKHLLENSTASVS	ECE1_HUMAN Endothelin-converting enzyme 1
P42892	ECE1	R.ACM*N#ETRIEELR.A	187	0.88	2.652	1000	YYRACMNETRIEE	ECE1_HUMAN Endothelin-converting enzyme 1
P42892	ECE1	R.LGGWN#ITGPWAK.D	210	0.08	3.665	1000	ERLGGWNITGPWA	ECE1_HUMAN Endothelin-converting enzyme 1
P42892	ECE1	K.NSNSN#VIQVDQSGLGLPSRDYYLN#K.T	270	0.04	3.83	83.823	SRDYYLNKTENEK	ECE1_HUMAN Endothelin-converting enzyme 1
P42892	ECE1	K.LLGGGDEEAIRPQM*QQILDFETALAN#ITIPQEK.R	316	0.48	4.702	1000	FETALANITIPQE	ECE1_HUMAN Endothelin-converting enzyme 1
P42892	ECE1	K.EYLEQISTLIN#TTDR.C	383	-0.86	3.019	1000	QISTLINTTDRCL	ECE1_HUMAN Endothelin-converting enzyme 1
P42892	ECE1	R.FFN#FSWR.V	539	-1.09	2.443	1000	NAMRFFNFSWRVT	ECE1_HUMAN Endothelin-converting enzyme 1
P42892	ECE1	K.DGNLRPWWKN#SSVEAFKR.Q	632	1.74	4.689	33.87	LRPWWKNSSVEAF	ECE1_HUMAN Endothelin-converting enzyme 1
P42892	ECE1	K.RQTECMVEQYSN#YSVNGEPVNGR.H	651	1.35	4.188	44.278	MVEQYSNYSVNGE	ECE1_HUMAN Endothelin-converting enzyme 1
P43007	SLC1A4	R.TYATDYKVVTQN#SSSGN#VTHEK.I	201	1.7	4.372	1000	YKVVTQNSSSGNV	SATT_HUMAN Neutral amino acid transporter A
P43007	SLC1A4	R.TYATDYKVVTQN#SSSGN#VTHEK.I	206	1.7	4.372	1000	QNSSSGNVTHEKI	SATT_HUMAN Neutral amino acid transporter A
P43034	PAFAH1B1	R.TMHGHDHN#VSSVAIMPNGDHIVSASR.D	194	-0.86	3.897	55.899	MHGHDHNVSSVAI	LIS1_HUMAN Platelet-activating factor acetylhydrolase IB subunit alpha
P43115	PTGER3	R.LN#HSYTGMWAPER.S	18	-0.14	2.929	1000	PFCTRLNHSYTGM	PE2R3_HUMAN Prostaglandin E2 receptor EP3 subtype
P43121	MCAM	K.CGLSQSQGN#LSHVDWFSVHK.E	56	-0.57	2.282	1000	LSQSQGNLSHVDW	MUC18_HUMAN Cell surface glycoprotein MUC18
P43251	BTD	K.DVQIIVFPEDGIHGFN#FTR.T	119	0.07	5.096	1000	DGIHGFNFTRTSI	BTD_HUMAN Biotinidase
P43251	BTD	R.FN#DTEVLQR.L	150	-0.13	2.592	1000	LEPHRFNDTEVLQ	BTD_HUMAN Biotinidase
P43251	BTD	K.NPVGLIGAEN#ATGETDPSHSK.F	349	2.22	5.091	115.01	GLIGAENATGETD	BTD_HUMAN Biotinidase
P43307	SSR1	R.YPQDYQFYIQN#FTALPLN#TVVPPQR.Q	136	2.53	3.469	1000	YQFYIQNFTALPL	SSRA_HUMAN Translocon-associated protein subunit alpha
P43307	SSR1	K.DLNGNVFQDAVFN#QTVTVIER.E	191	1.09	4.37	71.067	FQDAVFNQTVTVI	SSRA_HUMAN Translocon-associated protein subunit alpha
P43308	SSR2	R.IAPASN#VSHTVVLRPLKAGYFN#FTSATITYLAQEDGPVVIGSTSAPGQGGILAQR.E	88	-1.76	4.253	1000	RIAPASNVSHTVV	SSRB_HUMAN Translocon-associated protein subunit beta
P43308	SSR2	R.IAPASN#VSHTVVLRPLKAGYFN#FTSATITYLAQEDGPVVIGSTSAPGQGGILAQR.E	104	-1.76	4.253	1000	LKAGYFNFTSATI	SSRB_HUMAN Translocon-associated protein subunit beta
P43403	ZAP70	R.QLN#GTYAIAGGK.A	66	-0.85	2.196	1000	PIERQLNGTYAIA	ZAP70_HUMAN Tyrosine-protein kinase ZAP-70
P43489	TNFRSF4	R.AGTQPLDSYKPGVDCAPCPPGHFSPGDNQACKPWTN#CTLAGK.H	146	-0.31	4.011	21.671	ACKPWTNCTLAGK	TNR4_HUMAN Tumor necrosis factor receptor superfamily member 4
P43630	KIR3DL2	K.AN#FSIGPLMPVLAGTYR.C	179	1.27	3	1000	DGVSKANFSIGPL	KI3L2_HUMAN Killer cell immunoglobulin-like receptor 3DL2
P46531	NOTCH1	K.CEAAN#GTEACVCGGAFVGPR.C	41	-2.73	4.758	1000	GKCEAANGTEACV	NOTC1_HUMAN Neurogenic locus notch homolog protein 1
P46531	NOTCH1	K.CFNN#GTCVDQVGGYSCTCPPGFVGER.C	1241	2.15	5.264	12.218	SPKCFNNGTCVDQ	NOTC1_HUMAN Neurogenic locus notch homolog protein 1
P46531	NOTCH1	K.N#CTQSLQCWK.Y	1489	-0.51	2.992	1000	FNDPWKNCTQSLQ	NOTC1_HUMAN Neurogenic locus notch homolog protein 1
P46977	STT3A	K.VM*SWWDYGYQITAM*AN#R.T	537	-4.08	3.319	1000	QITAMANRTILVD	STT3A_HUMAN Dolichyl-diphosphooligosaccharide--protein glycosyltransferase subunit STT3A
P46977	STT3A	R.TILVDN#NTWN#NTHISR.V	544	0	4.191	9.34	RTILVDNNTWNNT	STT3A_HUMAN Dolichyl-diphosphooligosaccharide--protein glycosyltransferase subunit STT3A
P46977	STT3A	R.TILVDNNTWN#NTHISR.V	548	-0.45	4.656	24.437	VDNNTWNNTHISR	STT3A_HUMAN Dolichyl-diphosphooligosaccharide--protein glycosyltransferase subunit STT3A
P48167	GLRB	R.VPAN#STSNILNR.L	54	0.9	2.712	31.275	LARVPANSTSNIL	GLRB_HUMAN Glycine receptor subunit beta
P48357	LEPR	R.SEQDRN#CSLCADNIEGK.T	98	0.03	4.286	93.154	RSEQDRNCSLCAD	LEPR_HUMAN Leptin receptor
P48509	CD151	R.YHQPGHEAVTSAVDQLQQEFHCCGSN#NSQDWR.D	159	2.13	4.842	27.055	FHCCGSNNSQDWR	CD151_HUMAN CD151 antigen
P48551	IFNAR2	R.SILSWELKN#HSIVPTHYTLLYTIMSKPEDLK.V	58	-2.28	6.397	1000	LSWELKNHSIVPT	INAR2_HUMAN Interferon alpha/beta receptor 2
P48551	IFNAR2	K.GNMSGN#FTYIIDK.L	192	-0.86	2.985	65.089	KGNMSGNFTYIID	INAR2_HUMAN Interferon alpha/beta receptor 2
P48723	HSPA13	K.NGMVEFSVTSN#ETITVSPEYVGSR.L	137	-3.14	4.387	45.026	EFSVTSNETITVS	HSP13_HUMAN Heat shock 70 kDa protein 13
P48723	HSPA13	K.QRN#STIEAANLAGLK.I	184	-0.2	3.732	86.833	FDLKQRNSTIEAA	HSP13_HUMAN Heat shock 70 kDa protein 13
P48740	MASP1	R.FGYILHTDN#R.T	178	-0.76	2.132	1000	YILHTDNRTCRVE	MASP1_HUMAN Mannan-binding lectin serine protease 1
P48960	CD97	R.WCPQN#SSCVN#ATACR.C	33	-0.47	3.117	1000	ARWCPQNSSCVNA	CD97_HUMAN CD97 antigen
P48960	CD97	R.WCPQN#SSCVN#ATACR.C	38	-0.47	3.117	1000	QNSSCVNATACRC	CD97_HUMAN CD97 antigen
P48960	CD97	K.TFKN#ESENTCQDVDECQQNPR.L	108	1.19	6.388	85.529	GAKTFKNESENTC	CD97_HUMAN CD97 antigen
P48960	CD97	R.GDKN#VTMGQSSAR.M	371	0.01	3.162	1000	QERGDKNVTMGQS	CD97_HUMAN CD97 antigen
P48960	CD97	R.LSAVNSIFLSHN#N#TK.E	453	-0.24	3.16	40.362	SIFLSHNNTKELN	CD97_HUMAN CD97 antigen
P48960-2	CD97	K.TFKN#ESEN#TCQDVDECSSGQHQCDSSTVCFNTVGSYSCR.C	108	-2.56	3.871	25.732	GAKTFKNESENTC	CD97_HUMAN Isoform 2 of CD97 antigen
P48960-2	CD97	K.TFKN#ESEN#TCQDVDECSSGQHQCDSSTVCFNTVGSYSCR.C	112	-2.56	3.871	26.52	FKNESENTCQDVD	CD97_HUMAN Isoform 2 of CD97 antigen
P49281	SLC11A2	K.TNEQVVEVCTN#TSSPHAGLFPK.D	336	0.97	4.66	120.784	VVEVCTNTSSPHA	NRAM2_HUMAN Natural resistance-associated macrophage protein 2
P49588	AARS	R.RPIMSN#HTATHILNFALR.S	604	-0.53	3.926	150.054	RRPIMSNHTATHI	SYAC_HUMAN Alanine--tRNA ligase, cytoplasmic
P49641	MAN2A2	R.RAN#LTSMLIQR.V	305	1.3	3.31	1000	YLLRRANLTSMLI	MA2A2_HUMAN Alpha-mannosidase 2x
P49641	MAN2A2	K.NLGFN#CTTSQGK.V	1093	-1.35	2.582	85.529	AKNLGFNCTTSQG	MA2A2_HUMAN Alpha-mannosidase 2x
P49790	NUP153	K.KPAFNLSAFGTLSPSLGN#SSILK.T	245	0.56	3.17	6.981	LSPSLGNSSILKT	NU153_HUMAN Nuclear pore complex protein Nup153
P50402	EMD	R.RLSPPSSSAASSYSFSDLN#STRGDADMYDLPK.K	65	2.23	3.405	1000	YSFSDLNSTRGDA	EMD_HUMAN Emerin
P50443	SLC26A2	K.AGYDNAHSAPSLGMVSN#GSTLLNHTSDR.I	199	-0.41	3.8	66.993	SLGMVSNGSTLLN	S26A2_HUMAN Sulfate transporter
P50443	SLC26A2	K.AGYDNAHSAPSLGMVSN#GSTLLN#HTSDR.I	205	-0.88	3.296	91.307	NGSTLLNHTSDRI	S26A2_HUMAN Sulfate transporter
P50895	BCAM	R.TQN#FTLLVQGSPELK.T	439	0.2	4.923	1000	VLSRTQNFTLLVQ	BCAM_HUMAN Basal cell adhesion molecule
P50897	PPT1	R.N#HSIFLADINQER.G	197	-1.87	2.938	143.484	KEDVYRNHSIFLA	PPT1_HUMAN Palmitoyl-protein thioesterase 1
P50897	PPT1	K.FLN#DSIVDPVDSEWFGFYR.S	232	-3.1	5.61	1000	VMVKFLNDSIVDP	PPT1_HUMAN Palmitoyl-protein thioesterase 1
P51512	MMP16	R.SAETMQSALAAMQQFYGIN#MTGK.V	83	0.67	5.611	1000	QQFYGINMTGKVD	MMP16_HUMAN Matrix metalloproteinase-16
P51688	SGSH	R.NALLLLADDGGFESGAYN#NSAIATPHLDALAR.R	41	-0.14	4.535	0	FESGAYNNSAIAT	SPHM_HUMAN N-sulphoglucosamine sulphohydrolase
P51688	SGSH	K.MPFPIDQDFYVSPTFQDLLN#R.T	413	2.14	4.729	1000	TFQDLLNRTTAGQ	SPHM_HUMAN N-sulphoglucosamine sulphohydrolase
P51790	CLCN3	K.ELFTDCGPLESSSLCDYRNDM*N#ASK.I	479	3.89	3.449	19.843	DYRNDMNASKIVD	CLCN3_HUMAN H(+)/Cl(-) exchange transporter 3
P51795	CLCN5	K.LCDYENRFN#TSK.G	408	-0.91	3.118	37.54	DYENRFNTSKGGE	CLCN5_HUMAN H(+)/Cl(-) exchange transporter 5
P52594	AGFG1	K.SSSADFGTFN#TSQSHQTASAVSK.V	300	-2.25	2.596	1000	ADFGTFNTSQSHQ	AGFG1_HUMAN Arf-GAP domain and FG repeat-containing protein 1
P52797	EFNA3	R.HAVYWN#SSNQHLR.R	38	-0.44	3.232	57.711	RHAVYWNSSNQHL	EFNA3_HUMAN Ephrin-A3
P52798	EFNA4	R.HVVYWN#SSNPR.L	33	-1.6	2.157	24.243	RHVVYWNSSNPRL	EFNA4_HUMAN Ephrin-A4
P52848	NDST1	K.GVLPGEDWTVFQSN#HSTYEPVLLAK.T	231	0.06	2.398	1000	WTVFQSNHSTYEP	NDST1_HUMAN Bifunctional heparan sulfate N-deacetylase/N-sulfotransferase 1
P52849	NDST2	R.AHGDPVALN#YTFYQVISASSQTPLALR.S	726	1.4	5.222	1000	GDPVALNYTFYQV	NDST2_HUMAN Bifunctional heparan sulfate N-deacetylase/N-sulfotransferase 2
P53396	ACLY	K.TTGIPIHVFGTETHMTAIVGMALGHRPIPNQPPTAAHTANFLLN#ASGSTSTPAPSR.T	440	5.12	5.203	2.885	TANFLLNASGSTS	ACLY_HUMAN ATP-citrate synthase
P53634	CTSC	R.DVN#CSVM*GPQEKK.V	53	-0.22	2.544	1000	GSQRDVNCSVMGP	CATC_HUMAN Dipeptidyl peptidase 1
P53634	CTSC	K.YKEEGSKVTTYCN#ETMTGWVHDVLGR.N	119	0.26	3.258	1000	KVTTYCNETMTGW	CATC_HUMAN Dipeptidyl peptidase 1
P53634	CTSC	R.IRILTN#NSQTPILSPQEVVSCSQYAQGCEGGFPYLIAGK.Y	276	-0.33	4.58	9.34	RIRILTNNSQTPI	CATC_HUMAN Dipeptidyl peptidase 1
P53801	PTTG1IP	K.TCEECLKN#VSCLWCNTNK.A	54	-0.82	5.024	127.526	CEECLKNVSCLWC	PTTG_HUMAN Pituitary tumor-transforming gene 1 protein-interacting protein
P54709	ATP1B3	K.N#LTVCPDGALFEQK.G	124	-0.05	3.373	1000	TLEEQKNLTVCPD	AT1B3_HUMAN Sodium/potassium-transporting ATPase subunit beta-3
P54709	ATP1B3	K.LHVGYLQPLVAVQVSFAPN#NTGK.E	240	-4.62	5.546	12.218	QVSFAPNNTGKEV	AT1B3_HUMAN Sodium/potassium-transporting ATPase subunit beta-3
P54802	NAGLU	R.VFPQVN#VTK.M	261	1.53	2.421	1000	RVFPQVNVTKMGS	ANAG_HUMAN Alpha-N-acetylglucosaminidase
P54802	NAGLU	R.SVYN#CSGEACR.G	503	2.03	2.056	1000	LLRSVYNCSGEAC	ANAG_HUMAN Alpha-N-acetylglucosaminidase
P54802	NAGLU	R.RPSLQMN#TSIWYN#RSDVFEAWR.L	526	-3.29	3.058	1000	RPSLQMNTSIWYN	ANAG_HUMAN Alpha-N-acetylglucosaminidase
P54802	NAGLU	R.RPSLQMN#TSIWYN#RSDVFEAWR.L	532	-3.29	3.058	1000	NTSIWYNRSDVFE	ANAG_HUMAN Alpha-N-acetylglucosaminidase
P54852	EMP3	K.ESLNLWYDCTWNN#DTK.T	47	-0.32	4.63	24.437	YDCTWNNDTKTWA	EMP3_HUMAN Epithelial membrane protein 3
P55083	MFAP4	R.FN#GSVSFFR.G	87	0.77	2.549	1000	VFQKRFNGSVSFF	MFAP4_HUMAN Microfibril-associated glycoprotein 4
P55283	CDH4	R.VETVVAN#LTVMDRDQPHSPNWNAVYR.I	412	0.36	3.733	62.694	VETVVANLTVMDR	CADH4_HUMAN Cadherin-4
P55283	CDH4	K.LSDPASWLHIN#ATN#GQITTAAVLDRESLYTK.N	557	1.46	3.293	1000	ASWLHINATNGQI	CADH4_HUMAN Cadherin-4
P55290	CDH13	K.IN#NTHALVSLLQNLNK.A	638	0.01	3.648	7.71	WKISKINNTHALV	CAD13_HUMAN Cadherin-13
P55899	FCGRT	K.GPYTLQGLLGCELGPDN#TSVPTAK.F	125	-1.26	3.133	1000	CELGPDNTSVPTA	FCGRN_HUMAN IgG receptor FcRn large subunit p51
P56159	GFRA1	R.QCVAGKETN#FSLASGLEAKDECR.S	59	-0.29	2.885	1000	VAGKETNFSLASG	GFRA1_HUMAN GDNF family receptor alpha-1
P56159	GFRA1	K.NAIQAFGN#GSDVTVWQPAFPVQTTTATTTTALR.V	347	2.73	4.25	8.463	AIQAFGNGSDVTV	GFRA1_HUMAN GDNF family receptor alpha-1
P56159	GFRA1	K.LKSN#VSGNTHLCISNGNYEK.E	406	-2.02	3.582	58.551	AQKLKSNVSGNTH	GFRA1_HUMAN GDNF family receptor alpha-1
P56199	ITGA1	K.LDLPVN#TSIPN#VTEVK.E	100	0.51	3.247	1000	KLDLPVNTSIPNV	ITA1_HUMAN Integrin alpha-1
P56199	ITGA1	K.LDLPVN#TSIPN#VTEVK.E	105	0.51	3.247	1000	VNTSIPNVTEVKE	ITA1_HUMAN Integrin alpha-1
P56199	ITGA1	K.QTQVGIVQYGEN#VTHEFNLNK.Y	217	0.71	3.563	22.529	IVQYGENVTHEFN	ITA1_HUMAN Integrin alpha-1
P56199	ITGA1	K.HFFN#VSDELALVTIVK.T	341	-0.21	3.864	1000	TEKHFFNVSDELA	ITA1_HUMAN Integrin alpha-1
P56199	ITGA1	R.N#TTFNVESTK.K	418	0.51	2.232	65.089	QIIIPRNTTFNVE	ITA1_HUMAN Integrin alpha-1
P56199	ITGA1	R.YN#HTGQVIIYR.M	460	-0.49	2.444	1000	AGQPRYNHTGQVI	ITA1_HUMAN Integrin alpha-1
P56199	ITGA1	K.VYVYALN#QTR.F	532	-0.58	3.492	1000	VYVYALNQTRFEY	ITA1_HUMAN Integrin alpha-1
P56199	ITGA1	R.SQNDKFN#VSLTVK.N	840	-0.34	2.881	36.556	SQNDKFNVSLTVK	ITA1_HUMAN Integrin alpha-1
P56199	ITGA1	K.LSISFPN#MTSN#GYPVLYPTGLSSSENANCRPHIFEDPFSINSGKK.M	1008	-0.2	4.734	33.918	LSISFPNMTSNGY	ITA1_HUMAN Integrin alpha-1
P56199	ITGA1	K.SYFSSLN#LTIR.G	1102	1.38	3.576	1000	SYFSSLNLTIRGE	ITA1_HUMAN Integrin alpha-1
P56199	ITGA1	R.SEN#ASLVLSSSNQK.R	1113	2.1	3.596	137.202	GELRSENASLVLS	ITA1_HUMAN Integrin alpha-1
P56202	CTSW	K.LFQIQFN#R.S	50	0.1	2.566	1000	LFQIQFNRSYLSP	CATW_HUMAN Cathepsin W
P56715	RP1	R.ENIN#CHYFFEM*LGQACLLDICQVETSLN#ISN#R.N	2116	-2.07	3.134	19.448	QVETSLNISNRNI	RP1_HUMAN Oxygen-regulated protein 1
P57087	JAM2	R.LGSQSTN#SSYTMNTK.T	187	0.45	5.083	71.753	LGSQSTNSSYTMN	JAM2_HUMAN Junctional adhesion molecule B
P61009	SPCS3	K.GNRN#VTLTLSWNVVPNAGILPLVTGSGHVSVPFPDTYEITK.S	141	-4.96	4.583	0	GLKGNRNVTLTLS	SPCS3_HUMAN Signal peptidase complex subunit 3
P61647	ST8SIA6	K.LASCCDAVQNFVVSQNNTPVGTN#MSYEVESK.K	151	0.37	1.779	9.911	NTPVGTNMSYEVE	SIA8F_HUMAN Alpha-2,8-sialyltransferase 8F
P61916	NPC2	K.GQSYSVN#VTFTSNIQSK.S	58	-1.27	3.53	87.265	GQSYSVNVTFTSN	NPC2_HUMAN Epididymal secretory protein E1
P61978	HNRNPK	R.TDYN#ASVSVPDSSGPER.I	73	-0.46	2.935	1000	ALRTDYNASVSVP	HNRPK_HUMAN Heterogeneous nuclear ribonucleoprotein K
P62937	PPIA	K.HTGPGILSM*ANAGPNTN#GSQFFICTAK.T	108	-3.07	3.597	44.278	NAGPNTNGSQFFI	PPIA_HUMAN Peptidyl-prolyl cis-trans isomerase A
P68104	EEF1A1	R.VETGVLKPGMVVTFAPVN#VTTEVK.S	284	-0.44	2.956	1000	VTFAPVNVTTEVK	EF1A1_HUMAN Elongation factor 1-alpha 1
P68363	TUBA1B	R.AVCMLSN#TTAIAEAWAR.L	380	2.27	3.243	1000	AVCMLSNTTAIAE	TBA1B_HUMAN Tubulin alpha-1B chain
P69849	NOMO3	R.VTNSNANAASPLIVAGYN#VSGSVR.S	218	0.27	5.78	182.307	LIVAGYNVSGSVR	NOMO3_HUMAN Nodal modulator 3
P69849	NOMO3	R.LEN#ITTGTYTIHAQK.E	369	-4.74	3.513	1000	GSFRLENITTGTY	NOMO3_HUMAN Nodal modulator 3
P69849	NOMO3	K.ISIMHEDWCWKN#K.S	568	0.65	3.392	1000	EDWCWKNKSLEVE	NOMO3_HUMAN Nodal modulator 3
P69849	NOMO3	R.ENVGIYN#LSK.G	618	-0.27	2.419	81.692	ENVGIYNLSKGVN	NOMO3_HUMAN Nodal modulator 3
P69849	NOMO3	R.SNLLTQDNGILTFSN#LSPGQYYFKPMM*K.E	918	-3.88	3.896	12.79	GILTFSNLSPGQY	NOMO3_HUMAN Nodal modulator 3
P78310	CXADR	K.N#ASSEYSGTYSCTVR.N	201	0.89	2.552	1000	SVISVKNASSEYS	CXAR_HUMAN Coxsackievirus and adenovirus receptor
P78318	IGBP1	R.EHFINYLTQCHCYHVAEFELPKTMN#NSAENHTANSSM*AYPSLVAM*ASQRQAKIQR.Y	131	4.33	3.352	3.359	ELPKTMNNSAENH	IGBP1_HUMAN Immunoglobulin-binding protein 1
P78324	SIRPA	R.GTAN#LSETIR.V	245	1.92	2.786	1000	PLRGTANLSETIR	SHPS1_HUMAN Tyrosine-protein phosphatase non-receptor type substrate 1
P78324	SIRPA	R.VPPTLEVTQQPVRAENQVN#VTCQVR.K	270	-0.61	3.159	7.971	RAENQVNVTCQVR	SHPS1_HUMAN Tyrosine-protein phosphatase non-receptor type substrate 1
P78324	SIRPA	R.LQLTWLENGN#VSR.T	292	0.69	3.09	6.591	TWLENGNVSRTET	SHPS1_HUMAN Tyrosine-protein phosphatase non-receptor type substrate 1
P78347	GTF2I	R.TPTQTN#GSNVPFKPR.G	708	-0.45	4.339	37.54	RTPTQTNGSNVPF	GTF2I_HUMAN General transcription factor II-I
P78348	ASIC1	K.ECADPALDFLVEKDQEYCVCEMPCN#LTR.Y	368	3.17	4.702	1000	VCEMPCNLTRYGK	ASIC1_HUMAN Acid-sensing ion channel 1
P78536	ADAM17	K.VVVVDGKN#ESEYTVK.W	103	-2.3	2.876	1000	VVVDGKNESEYTV	ADA17_HUMAN Disintegrin and metalloproteinase domain-containing protein 17
P78536	ADAM17	R.N#TSWDNAGFK.G	264	-0.41	1.729	54.755	VDDIYRNTSWDNA	ADA17_HUMAN Disintegrin and metalloproteinase domain-containing protein 17
P78536	ADAM17	R.EQQLESCACN#ETDNSCK.V	594	-0.67	4.796	76.733	LESCACNETDNSC	ADA17_HUMAN Disintegrin and metalloproteinase domain-containing protein 17
P80108	GPLD1	K.FHDVSESTHWTPFLN#ASVHYIR.E	94	-1.08	4.521	1000	HWTPFLNASVHYI	PHLD_HUMAN Phosphatidylinositol-glycan-specific phospholipase D
P80108	GPLD1	K.LGTSLSSGHVLMN#GTLK.Q	659	1.88	3.568	1000	SGHVLMNGTLKQV	PHLD_HUMAN Phosphatidylinositol-glycan-specific phospholipase D
P82279-4	CRB1	R.THGFHILMAMLIGIHCEEDVNECSSNPCQNGGTCENLPGN#YTCHCPFDNLSR.T	67	1.12	2.651	1.115	CENLPGNYTCHCP	CRUM1_HUMAN Isoform 4 of Protein crumbs homolog 1
P98095	FBLN2	R.ACHCPDAGGELICYQLPGCHGN#FSDAEEGDPER.H	180	1.35	5.349	1000	LPGCHGNFSDAEE	FBLN2_HUMAN Fibulin-2
P98095	FBLN2	K.DVDECALGTHN#CSEAETCHNIQGSFR.C	1035	2.03	4.96	95.358	CALGTHNCSEAET	FBLN2_HUMAN Fibulin-2
P98153	DGCR2	R.LN#GSLATFSTDQELR.F	149	-0.11	3.484	1000	QTCQRLNGSLATF	IDD_HUMAN Integral membrane protein DGCR2/IDD
P98155-2	VLDLR	R.IN#VTTAVSEVSVPPK.G	753	1.01	2.318	1000	RDCQRINVTTAVS	VLDLR_HUMAN Isoform Short of Very low-density lipoprotein receptor
P98161	PKD1	R.LLSTAGTPEN#GSEPESR.S	621	1.43	2.739	1000	TAGTPENGSEPES	PKD1_HUMAN Polycystin-1
P98172	EFNB1	K.KHHDYYITSTSN#GSLEGLENR.E	139	-5.15	5.218	123.69	YITSTSNGSLEGL	EFNB1_HUMAN Ephrin-B1
Q01113	IL9R	R.GSECTVVLPPEAVLVPSDN#FTITFHHCMSGR.E	117	0.92	3.123	1000	VLVPSDNFTITFH	IL9R_HUMAN Interleukin-9 receptor
Q01151	CD83	R.CTLQDPDGQRN#LSGK.V	117	0.03	2.652	1000	DPDGQRNLSGKVI	CD83_HUMAN CD83 antigen
Q01167	FOXK2	K.TVTQN#GTHVASVPTAVHGQVNN#AAASPLHMLATHASASASLPTK.R	578	7.41	4.684	14.845	IKTVTQNGTHVAS	FOXK2_HUMAN Forkhead box protein K2
Q01459	CTBS	K.LVM*GVPWYGYDYTCLN#LSEDHVCTIAK.V	262	-0.41	2.949	1000	YDYTCLNLSEDHV	DIAC_HUMAN Di-N-acetylchitobiase
Q01459	CTBS	K.QIN#SSISGNLWDKDQR.A	299	5.64	3.804	45.026	TIMKQINSSISGN	DIAC_HUMAN Di-N-acetylchitobiase
Q01974	ROR2	R.YHQCYN#GSGMDYR.G	318	-0.93	2.904	1000	RYHQCYNGSGMDY	ROR2_HUMAN Tyrosine-protein kinase transmembrane receptor ROR2
Q02742	GCNT1	R.HLELAGENPSSDIN#CTK.V	58	1.28	5.01	57.711	NPSSDINCTKVLQ	GCNT1_HUMAN Beta-1,3-galactosyl-O-glycosyl-glycoprotein beta-1,6-N-acetylglucosaminyltransferase
Q02750	MAP2K1	K.KKPTPIQLNPAPDGSAVN#GTSSAETNLEALQK.K	21	0.93	5.876	77.923	PDGSAVNGTSSAE	MP2K1_HUMAN Dual specificity mitogen-activated protein kinase kinase 1
Q02809	PLOD1	R.EQIN#ITLDHR.C	197	2.84	2.564	1000	EKREQINITLDHR	PLOD1_HUMAN Procollagen-lysine,2-oxoglutarate 5-dioxygenase 1
Q02809	PLOD1	K.YIHQN#YTK.A	538	-0.39	1.94	1000	EKYIHQNYTKALA	PLOD1_HUMAN Procollagen-lysine,2-oxoglutarate 5-dioxygenase 1
Q03001	DST	K.MSKFCGVN#ETEN#EDNTNRDSPIFDYSPR.L	2203	-0.93	2.852	19.607	SKFCGVNETENED	DYST_HUMAN Dystonin
Q03405	PLAUR	K.GN#STHGCSSEETFLIDCR.G	222	3.47	5.294	1000	CYSCKGNSTHGCS	UPAR_HUMAN Urokinase plasminogen activator surface receptor
Q03405	PLAUR	R.GPMNQCLVATGTHEPKN#QSYMVR.G	255	-0.39	5.073	124.374	GTHEPKNQSYMVR	UPAR_HUMAN Urokinase plasminogen activator surface receptor
Q04721	NOTCH2	R.DGYEPCVNEGM*CVTYHN#GTGYCK.C	46	-0.32	3.872	65.263	MCVTYHNGTGYCK	NOTC2_HUMAN Neurogenic locus notch homolog protein 2
Q04726	TLE3	R.TPISITSSYAAPFAMMSHHEMN#GSLTSPGAYAGLHNIPPQMSAAAAAAAAAYGR.S	380	0.06	4.616	3.351	MSHHEMNGSLTSP	TLE3_HUMAN Transducin-like enhancer protein 3
Q04727	TLE4	R.TPMAVPCPYPTPFGIVPHAGMNGELTSPGAAYAGLHN#ISPQMSAAAAAAAAAAAYGR.S	398	0.32	4.732	15.395	AYAGLHNISPQMS	TLE4_HUMAN Transducin-like enhancer protein 4
Q04771	ACVR1	K.TPPSPGQAVECCQGDWCNRN#ITAQLPTK.G	102	-0.4	3.261	5.085	GDWCNRNITAQLP	ACVR1_HUMAN Activin receptor type-1
Q04900	CD164	K.N#TTQHPN#VTTLAPISN#VTSAPVTSLPLVTTPAPETCEGR.N	26	-2.48	3.017	1000	VLSADKNTTQHPN	MUC24_HUMAN Sialomucin core protein 24
Q04900	CD164	K.N#TTQHPN#VTTLAPISN#VTSAPVTSLPLVTTPAPETCEGR.N	32	-2.48	3.017	1000	NTTQHPNVTTLAP	MUC24_HUMAN Sialomucin core protein 24
Q04900	CD164	K.N#TTQHPN#VTTLAPISN#VTSAPVTSLPLVTTPAPETCEGR.N	41	-2.48	3.017	1000	TLAPISNVTSAPV	MUC24_HUMAN Sialomucin core protein 24
Q04900	CD164	K.TVTTSGTTN#NTVTPTSQPVR.K	146	1.4	3.914	0	TTSGTTNNTVTPT	MUC24_HUMAN Sialomucin core protein 24
Q06418	TYRO3	K.IGGPAPSPSVLN#VTGVTQSTMFSCEAHNLK.G	191	0.49	3.275	40.751	PSPSVLNVTGVTQ	TYRO3_HUMAN Tyrosine-protein kinase receptor TYRO3
Q06418	TYRO3	R.TATVHLQALPAAPFN#ITVTK.L	230	0.34	2.722	1000	LPAAPFNITVTKL	TYRO3_HUMAN Tyrosine-protein kinase receptor TYRO3
Q06418	TYRO3	K.LSSSN#ASVAWMPGADGR.A	240	-1.07	3.619	1000	TKLSSSNASVAWM	TYRO3_HUMAN Tyrosine-protein kinase receptor TYRO3
Q06481	APLP2	R.RN#QSLSLLYK.V	541	-0.57	2.599	1000	VIEERRNQSLSLL	APLP2_HUMAN Amyloid-like protein 2
Q07108	CD69	R.SWTSAQN#ACSEHGATLAVIDSEK.D	111	-0.48	3.767	1000	SWTSAQNACSEHG	CD69_HUMAN Early activation antigen CD69
Q07108	CD69	K.EFNNWFN#VTGSDK.C	166	0.29	3.237	53.534	EFNNWFNVTGSDK	CD69_HUMAN Early activation antigen CD69
Q07954	LRP1	R.LGCQHHCVPTLDGPTCYCN#SSFQLQADGK.T	136	-0.93	5.312	1000	GPTCYCNSSFQLQ	LRP1_HUMAN Prolow-density lipoprotein receptor-related protein 1
Q07954	LRP1	R.QTTAMDFSYAN#ETVCWVHVGDSAAQTQLK.C	239	-3	3.695	1000	MDFSYANETVCWV	LRP1_HUMAN Prolow-density lipoprotein receptor-related protein 1
Q07954	LRP1	R.FN#STEYQVVTR.V	446	-0.54	3.792	1000	IRVNRFNSTEYQV	LRP1_HUMAN Prolow-density lipoprotein receptor-related protein 1
Q07954	LRP1	R.IETILLN#GTDR.K	729	0.23	2.616	1000	IETILLNGTDRKI	LRP1_HUMAN Prolow-density lipoprotein receptor-related protein 1
Q07954	LRP1	K.WTGHN#VTVVQR.T	1511	-0.79	2.972	1000	NKWTGHNVTVVQR	LRP1_HUMAN Prolow-density lipoprotein receptor-related protein 1
Q07954	LRP1	R.QPMAPNPCEAN#GGQGPCSHLCLINYN#R.T	1558	-0.74	3.249	6.591	LCLINYNRTVSCA	LRP1_HUMAN Prolow-density lipoprotein receptor-related protein 1
Q07954	LRP1	K.LHKDN#TTCYEFKK.F	1575	-0.61	3.131	1000	MKLHKDNTTCYEF	LRP1_HUMAN Prolow-density lipoprotein receptor-related protein 1
Q07954	LRP1	K.RAFIN#GTGVETVVSADLPN#AHGLAVDWVSR.N	1645	-5.03	4.495	1000	IKRAFINGTGVET	LRP1_HUMAN Prolow-density lipoprotein receptor-related protein 1
Q07954	LRP1	K.LYWISSGN#HTINR.C	1763	-1.7	3.76	76.733	YWISSGNHTINRC	LRP1_HUMAN Prolow-density lipoprotein receptor-related protein 1
Q07954	LRP1	R.N#STTLVMHMK.V	1825	-1.36	2.703	1000	GSVVLRNSTTLVM	LRP1_HUMAN Prolow-density lipoprotein receptor-related protein 1
Q07954	LRP1	R.GSKDN#ATDSVPLR.T	2127	0.03	2.825	1000	KRGSKDNATDSVP	LRP1_HUMAN Prolow-density lipoprotein receptor-related protein 1
Q07954	LRP1	K.LLRVDIPQQPMGIIAVAN#DTNSCELSPCR.I	2472	0.91	4.462	17.25	GIIAVANDTNSCE	LRP1_HUMAN Prolow-density lipoprotein receptor-related protein 1
Q07954	LRP1	R.INNGGCQDLCLLTHQGHVN#CSCR.G	2502	-0.45	4.324	130.765	THQGHVNCSCRGG	LRP1_HUMAN Prolow-density lipoprotein receptor-related protein 1
Q07954	LRP1	R.CVSNMLWCNGADDCGDGSDEIPCN#K.T	2601	-0.13	5.365	97.602	SDEIPCNKTACGV	LRP1_HUMAN Prolow-density lipoprotein receptor-related protein 1
Q07954	LRP1	K.CN#ASSQFLCSSGR.C	2905	-0.61	3.962	1000	SQEHKCNASSQFL	LRP1_HUMAN Prolow-density lipoprotein receptor-related protein 1
Q07954	LRP1	K.LNLDGSN#YTLLK.Q	3048	0.42	3.294	100.207	LNLDGSNYTLLKQ	LRP1_HUMAN Prolow-density lipoprotein receptor-related protein 1
Q07954	LRP1	R.MHLN#GSNVQVLHR.T	3089	-1.68	3.25	37.54	IRRMHLNGSNVQV	LRP1_HUMAN Prolow-density lipoprotein receptor-related protein 1
Q07954	LRP1	R.TCVSN#CTASQFVCK.N	3333	-3.54	3.796	1000	GRTCVSNCTASQF	LRP1_HUMAN Prolow-density lipoprotein receptor-related protein 1
Q07954	LRP1	R.TCPLDEFQCN#NTLCKPLAWK.C	3662	0.71	4.293	0	LDEFQCNNTLCKP	LRP1_HUMAN Prolow-density lipoprotein receptor-related protein 1
Q07954	LRP1	K.LTSCATN#ASICGDEAR.C	3788	-1.38	4.697	1000	LTSCATNASICGD	LRP1_HUMAN Prolow-density lipoprotein receptor-related protein 1
Q07954	LRP1	R.FGTCSQLCN#NTK.G	3839	-1.06	3.494	24.437	TCSQLCNNTKGGH	LRP1_HUMAN Prolow-density lipoprotein receptor-related protein 1
Q07954	LRP1	R.GVTHLN#ISGLK.M	3953	1.21	2.633	1000	RGVTHLNISGLKM	LRP1_HUMAN Prolow-density lipoprotein receptor-related protein 1
Q07954	LRP1	R.LN#GTDPIVAADSKR.G	4075	1.91	2.7	1000	IGSIRLNGTDPIV	LRP1_HUMAN Prolow-density lipoprotein receptor-related protein 1
Q07954	LRP1	K.FGHSPLVN#LTGGLSHASDVVLYHQHK.Q	4125	-2.49	3.295	1000	GHSPLVNLTGGLS	LRP1_HUMAN Prolow-density lipoprotein receptor-related protein 1
Q07954	LRP1	K.CTQQVCAGYCAN#NSTCTVNQGNQPQCR.C	4278	-0.08	4.711	0	CAGYCANNSTCTV	LRP1_HUMAN Prolow-density lipoprotein receptor-related protein 1
Q07954	LRP1	K.CTQQVCAGYCANN#STCTVNQGNQPQCR.C	4279	0.34	4.375	17.009	AGYCANNSTCTVN	LRP1_HUMAN Prolow-density lipoprotein receptor-related protein 1
Q08334	IL10RB	K.GN#LTFTAQYLSYR.I	49	0.9	2.827	1000	PAFAKGNLTFTAQ	I10R2_HUMAN Interleukin-10 receptor subunit beta
Q08334	IL10RB	K.CMN#TTLTECDFSSLSK.Y	68	0	4.107	1000	FQDKCMNTTLTEC	I10R2_HUMAN Interleukin-10 receptor subunit beta
Q08380	LGALS3BP	R.ALGFEN#ATQALGR.A	69	-0.82	3.627	1000	RALGFENATQALG	LG3BP_HUMAN Galectin-3-binding protein
Q08380	LGALS3BP	R.DAGVVCTN#ETR.S	125	1.62	3.295	1000	AGVVCTNETRSTH	LG3BP_HUMAN Galectin-3-binding protein
Q08380	LGALS3BP	K.EPGSN#VTM*SVDAECVPMVR.D	192	0	2.796	1000	WKEPGSNVTMSVD	LG3BP_HUMAN Galectin-3-binding protein
Q08380	LGALS3BP	R.YKGLN#LTEDTYKPR.I	398	-0.61	3.864	1000	ARYKGLNLTEDTY	LG3BP_HUMAN Galectin-3-binding protein
Q08380	LGALS3BP	K.AAIPSALDTN#SSK.S	551	-0.39	2.696	1000	PSALDTNSSKSTS	LG3BP_HUMAN Galectin-3-binding protein
Q08380	LGALS3BP	R.TVIRPFYLTN#SSGVD.-	580	1.44	3.71	1000	RPFYLTNSSGVD	LG3BP_HUMAN Galectin-3-binding protein
Q08431	MFGE8	R.FELLGCELN#GCANPLGLK.N	228	1.69	5.035	76.733	LLGCELNGCANPL	MFGM_HUMAN Lactadherin
Q08431	MFGE8	R.FELLGCELN#GCANPLGLKN#NSIPDK.Q	238	1.58	4.556	12.218	NPLGLKNNSIPDK	MFGM_HUMAN Lactadherin
Q08431	MFGE8	K.VAYSN#DSANWTEYQDPR.T	325	2.67	4.261	31.275	YKVAYSNDSANWT	MFGM_HUMAN Lactadherin
Q08431	MFGE8	K.VAYSNDSAN#WTEYQDPR.T	329	2.43	5.211	59.298	YSNDSANWTEYQD	MFGM_HUMAN Lactadherin
Q08722	CD47	R.DIYTFDGALN#KSTVPTDFSSAK.I	73	-0.47	3.121	1000	TFDGALNKSTVPT	CD47_HUMAN Leukocyte surface antigen CD47
Q08722	CD47	K.SDAVSHTGN#YTCEVTELTREGETIIELK.Y	111	3.13	4.194	1000	AVSHTGNYTCEVT	CD47_HUMAN Leukocyte surface antigen CD47
Q09028	RBBP4	R.SN#NTSKPSHSVDAHTAEVNCLSFNPYSEFILATGSADK.T	260	1.9	4.681	7.279	IWDTRSNNTSKPS	RBBP4_HUMAN Histone-binding protein RBBP4
Q09328	MGAT5	K.RQN#QSLVYGK.V	447	1.61	2.479	1000	NEIKRQNQSLVYG	MGT5A_HUMAN Alpha-1,6-mannosylglycoprotein 6-beta-N-acetylglucosaminyltransferase A
Q10469	MGAT2	R.VSN#VSAASLVPAVPQPEADN#LTLR.Y	69	-0.94	2.911	1000	GIRRVSNVSAASL	MGAT2_HUMAN Alpha-1,6-mannosyl-glycoprotein 2-beta-N-acetylglucosaminyltransferase
Q10469	MGAT2	R.VSN#VSAASLVPAVPQPEADN#LTLR.Y	86	-0.94	2.911	1000	PQPEADNLTLRYR	MGAT2_HUMAN Alpha-1,6-mannosyl-glycoprotein 2-beta-N-acetylglucosaminyltransferase
Q10472	GALNT1	K.INQFNLMASEMIALN#R.S	95	1.89	4.85	177.905	SEMIALNRSLPDV	GALT1_HUMAN Polypeptide N-acetylgalactosaminyltransferase 1
Q10472	GALNT1	R.N#VTLPEIF.-	552	-0.19	2.929	1000	QQWLLRNVTLPEI	GALT1_HUMAN Polypeptide N-acetylgalactosaminyltransferase 1
Q10588	BST1	K.N#CTAIWEAFK.V	66	0.46	1.962	1000	PEQRNKNCTAIWE	BST1_HUMAN ADP-ribosyl cyclase 2
Q10588	BST1	K.DSSGVIHVMLN#GSEPTGAYPIK.G	192	-0.12	5.679	1000	VIHVMLNGSEPTG	BST1_HUMAN ADP-ribosyl cyclase 2
Q10589	BST2	R.N#VTHLLQQELTEAQK.G	65	-0.84	5.545	1000	AVMECRNVTHLLQ	BST2_HUMAN Bone marrow stromal antigen 2
Q10589	BST2	K.GFQDVEAQAATCN#HTVM*ALMASLDAEK.A	92	-4.9	2.824	1000	AQAATCNHTVMAL	BST2_HUMAN Bone marrow stromal antigen 2
Q11201	ST3GAL1	R.ELGDN#VSMILVPFK.T	201	2.02	3.985	1000	FRELGDNVSMILV	SIA4A_HUMAN CMP-N-acetylneuraminate-beta-galactosamide-alpha-2,3-sialyltransferase 1
Q11201	ST3GAL1	K.TGVHDADFESN#VTATLASINK.I	323	-1.37	3.879	17.848	DADFESNVTATLA	SIA4A_HUMAN CMP-N-acetylneuraminate-beta-galactosamide-alpha-2,3-sialyltransferase 1
Q11203	ST3GAL3	K.YAN#FSEGACKPGYASALMTAIFPR.F	80	0.84	3.872	1000	LATKYANFSEGAC	SIAT6_HUMAN CMP-N-acetylneuraminate-beta-1,4-galactoside alpha-2,3-sialyltransferase
Q11206	ST3GAL4	R.LRN#SSLGDAINKYDVVIR.L	131	0.31	3.799	84.609	NGHRLRNSSLGDA	SIA4C_HUMAN CMP-N-acetylneuraminate-beta-galactosamide-alpha-2,3-sialyltransferase 4
Q11206	ST3GAL4	K.SMAGSGHN#VSQEALAIKR.M	310	-1.23	4.042	1000	MAGSGHNVSQEAL	SIA4C_HUMAN CMP-N-acetylneuraminate-beta-galactosamide-alpha-2,3-sialyltransferase 4
Q12770	SCAP	R.LMLLHPSPN#CSLR.A	263	0.23	2.865	1000	LLHPSPNCSLRAE	SCAP_HUMAN Sterol regulatory element-binding protein cleavage-activating protein
Q12770	SCAP	K.LPEN#QTSPGESPER.G	590	0.37	3.267	1000	APKLPENQTSPGE	SCAP_HUMAN Sterol regulatory element-binding protein cleavage-activating protein
Q12770	SCAP	R.HWPTLFSYYN#ITLAK.R	641	-0.49	3.365	1000	TLFSYYNITLAKR	SCAP_HUMAN Sterol regulatory element-binding protein cleavage-activating protein
Q12797	ASPH	R.LVQLFPN#DTSLK.N	452	0.12	2.052	1000	LVQLFPNDTSLKN	ASPH_HUMAN Aspartyl/asparaginyl beta-hydroxylase
Q12797-3	ASPH	R.YN#LSEVLQGK.L	64	0	2.714	1000	AKDFRYNLSEVLQ	ASPH_HUMAN Isoform 3 of Aspartyl/asparaginyl beta-hydroxylase
Q12809	KCNH2	R.IGWLHNLGDQIGKPYN#SSGLGGPSIK.D	598	-0.79	5.214	93.556	QIGKPYNSSGLGG	KCNH2_HUMAN Potassium voltage-gated channel subfamily H member 2
Q12841	FSTL1	K.GSN#YSEILDK.Y	144	2.26	2.51	1000	WFSKGSNYSEILD	FSTL1_HUMAN Follistatin-related protein 1
Q12866	MERTK	K.AIPSPPTEVSIRN#STAHSILISWVPGFDGYSPFR.N	294	0.24	3.966	1000	TEVSIRNSTAHSI	MERTK_HUMAN Tyrosine-protein kinase Mer
Q12866	MERTK	K.EADPLSN#GSVMIFN#TSALPHLYQIK.Q	329	0.85	4.158	1000	EADPLSNGSVMIF	MERTK_HUMAN Tyrosine-protein kinase Mer
Q12866	MERTK	K.EADPLSN#GSVMIFN#TSALPHLYQIK.Q	336	0.85	4.158	1000	GSVMIFNTSALPH	MERTK_HUMAN Tyrosine-protein kinase Mer
Q12866	MERTK	K.ELLEEVGQN#GSR.A	442	0.16	2.942	1000	LEEVGQNGSRARI	MERTK_HUMAN Tyrosine-protein kinase Mer
Q12866	MERTK	R.ISVQVHN#ATCTVR.I	454	-1.62	2.946	1000	ISVQVHNATCTVR	MERTK_HUMAN Tyrosine-protein kinase Mer
Q12891	HYAL2	R.SVHGGVPQN#VSLWAHRK.M	103	1.21	3.695	1000	HGGVPQNVSLWAH	HYAL2_HUMAN Hyaluronidase-2
Q12891	HYAL2	R.LLVPYVVN#VSWATQYCSR.A	357	-3.31	3.225	1000	LVPYVVNVSWATQ	HYAL2_HUMAN Hyaluronidase-2
Q12907	LMAN2	R.VFPYISVMVN#N#GSLSYDHSK.D	183	0.73	3.835	1000	ISVMVNNGSLSYD	LMAN2_HUMAN Vesicular integral-membrane protein VIP36
Q12913	PTPRJ	K.AALSWSNGN#GTASCR.V	231	-0.95	3.515	6.591	LSWSNGNGTASCR	PTPRJ_HUMAN Receptor-type tyrosine-protein phosphatase eta
Q12913	PTPRJ	R.LQVN#ISGLKPGVQYNINPYLLQSN#K.T	258	0.79	4.707	48.998	DSRLQVNISGLKP	PTPRJ_HUMAN Receptor-type tyrosine-protein phosphatase eta
Q12913	PTPRJ	R.LQVN#ISGLKPGVQYNINPYLLQSN#K.T	278	0.79	4.707	30.612	PYLLQSNKTKGDP	PTPRJ_HUMAN Receptor-type tyrosine-protein phosphatase eta
Q12913	PTPRJ	R.YN#ATVYSQAAN#GTEGQPQAIEFR.T	342	3.65	2.898	1000	EPGTRYNATVYSQ	PTPRJ_HUMAN Receptor-type tyrosine-protein phosphatase eta
Q12913	PTPRJ	R.YN#ATVYSQAAN#GTEGQPQAIEFR.T	351	3.65	2.898	1000	VYSQAANGTEGQP	PTPRJ_HUMAN Receptor-type tyrosine-protein phosphatase eta
Q12913	PTPRJ	K.IHVAGETDSSNLN#VSEPR.A	413	1.37	6.604	48.874	TDSSNLNVSEPRA	PTPRJ_HUMAN Receptor-type tyrosine-protein phosphatase eta
Q12913	PTPRJ	R.NTCTTGITDPPPPDGSPN#ITSVSHNSVK.V	824	0.85	3.276	28.218	PPDGSPNITSVSH	PTPRJ_HUMAN Receptor-type tyrosine-protein phosphatase eta
Q13094	LCP2	R.STKPSPMNPLPSSHMPGAFSESN#SSFPQSASLPPYFSQGPSNRPPIR.A	368	-0.38	3.736	20.467	GAFSESNSSFPQS	LCP2_HUMAN Lymphocyte cytosolic protein 2
Q13286	CLN3	R.TSGN#QSHVDPGPTPIPHN#SSSR.F	71	-0.1	3.099	1000	HKRTSGNQSHVDP	CLN3_HUMAN Battenin
Q13286	CLN3	R.TSGN#QSHVDPGPTPIPHN#SSSR.F	85	-0.1	3.099	1000	PTPIPHNSSSRFD	CLN3_HUMAN Battenin
Q13308	PTK7	R.SAN#ASFNIK.W	116	-0.98	2.065	76.733	EEARSANASFNIK	PTK7_HUMAN Inactive tyrosine-protein kinase 7
Q13308	PTK7	R.DGTPLSDGQSN#HTVSSK.E	175	-2.38	2.987	1000	LSDGQSNHTVSSK	PTK7_HUMAN Inactive tyrosine-protein kinase 7
Q13308	PTK7	R.N#LTLRPAGPEHSGLYSCCAHSAFGQACSSQNFTLSIADESFAR.V	184	-0.77	3.436	14.989	VSSKERNLTLRPA	PTK7_HUMAN Inactive tyrosine-protein kinase 7
Q13308	PTK7	K.ERNLTLRPAGPEHSGLYSCCAHSAFGQACSSQN#FTLSIADESFAR.V	214	-1.37	5.803	37.135	QACSSQNFTLSIA	PTK7_HUMAN Inactive tyrosine-protein kinase 7
Q13308	PTK7	R.YEEAMFHCQFSAQPPPSLQWLFEDETPITN#R.S	268	-0.3	3.388	1000	DETPITNRSRPPH	PTK7_HUMAN Inactive tyrosine-protein kinase 7
Q13308	PTK7	R.RATVFAN#GSLLLTQVRPR.N	283	-0.73	2.789	1000	RATVFANGSLLLT	PTK7_HUMAN Inactive tyrosine-protein kinase 7
Q13308	PTK7	R.RQDVN#ITVATVPSWLK.K	405	1.24	4.35	1000	QRRQDVNITVATV	PTK7_HUMAN Inactive tyrosine-protein kinase 7
Q13308	PTK7	R.NQMLISEDSRFEVFKN#GTLR.I	463	-0.35	4.437	100.037	RFEVFKNGTLRIN	PTK7_HUMAN Inactive tyrosine-protein kinase 7
Q13308	PTK7	R.VTRDDAGN#YTCIASN#GPQGQIR.A	567	1.99	4.356	1000	TRDDAGNYTCIAS	PTK7_HUMAN Inactive tyrosine-protein kinase 7
Q13308	PTK7	R.M*HIFQN#GSLVIHDVAPEDSGR.Y	646	-1.37	2.662	1000	RMHIFQNGSLVIH	PTK7_HUMAN Inactive tyrosine-protein kinase 7
Q13332	PTPRS	R.KVEAEALN#ATAIR.V	733	1.62	4.541	1000	VEAEALNATAIRV	PTPRS_HUMAN Receptor-type tyrosine-protein phosphatase S
Q13332	PTPRS	R.GHPQILEAAGN#ASAGTVLLR.W	940	-0.44	5.037	1000	ILEAAGNASAGTV	PTPRS_HUMAN Receptor-type tyrosine-protein phosphatase S
Q13433	SLC39A6	R.YGEN#N#SLSVEGFRK.L	67	2.57	3.112	1000	FYRYGENNSLSVE	S39A6_HUMAN Zinc transporter ZIP6
Q13433	SLC39A6	R.NTNENPQECFN#ASK.L	266	0.21	3.436	87.265	NPQECFNASKLLT	S39A6_HUMAN Zinc transporter ZIP6
Q13433	SLC39A6	K.LLTSHGMGIQVPLN#ATEFN#YLCPAIINQIDAR.S	283	-1.13	3.178	45.653	GIQVPLNATEFNY	S39A6_HUMAN Zinc transporter ZIP6
Q13443	ADAM9	R.GLLHLEN#ASYGIEPLQN#SSHFEHIIYR.M	144	0.26	4.337	1000	GLLHLENASYGIE	ADAM9_HUMAN Disintegrin and metalloproteinase domain-containing protein 9
Q13443	ADAM9	R.GLLHLEN#ASYGIEPLQN#SSHFEHIIYR.M	154	0.26	4.337	1000	GIEPLQNSSHFEH	ADAM9_HUMAN Disintegrin and metalloproteinase domain-containing protein 9
Q13443	ADAM9	R.N#FSSCSAEDFEK.L	381	0.63	2.961	1000	GASGSRNFSSCSA	ADAM9_HUMAN Disintegrin and metalloproteinase domain-containing protein 9
Q13444	ADAM15	K.YRDFQHLLN#R.T	237	-0.79	2.462	1000	DFQHLLNRTLEVA	ADA15_HUMAN Disintegrin and metalloproteinase domain-containing protein 15
Q13449	LSAMP	K.ISN#ISSDVTVNEGSN#VTLVCMANGRPEPVITWR.H	136	-0.34	2.942	87.582	VPPKISNISSDVT	LSAMP_HUMAN Limbic system-associated membrane protein
Q13449	LSAMP	K.ISN#ISSDVTVNEGSN#VTLVCMANGRPEPVITWR.H	148	-0.34	2.942	15.007	TVNEGSNVTLVCM	LSAMP_HUMAN Limbic system-associated membrane protein
Q13449	LSAMP	K.STEGQSSLTVTN#VTEEHYGN#YTCVAANK.L	279	0.8	3.528	55.776	SSLTVTNVTEEHY	LSAMP_HUMAN Limbic system-associated membrane protein
Q13449	LSAMP	K.STEGQSSLTVTN#VTEEHYGN#YTCVAANK.L	287	0.8	3.528	27.121	TEEHYGNYTCVAA	LSAMP_HUMAN Limbic system-associated membrane protein
Q13449	LSAMP	K.LGVTN#ASLVLFRPGSVR.G	300	-0.83	2.864	1000	NKLGVTNASLVLF	LSAMP_HUMAN Limbic system-associated membrane protein
Q13454	TUSC3	K.APPRN#YSM*IVMFTALQPQR.Q	83	-0.53	2.314	1000	IKAPPRNYSMIVM	TUSC3_HUMAN Tumor suppressor candidate 3
Q13510	ASAH1	R.TVLEN#STSYEEAK.N	259	-0.27	2.473	1000	TRTVLENSTSYEE	ASAH1_HUMAN Acid ceramidase
Q13510	ASAH1	K.ILAPAYFILGGN#QSGEGCVITR.D	286	-1.1	4.853	1000	YFILGGNQSGEGC	ASAH1_HUMAN Acid ceramidase
Q13510	ASAH1	R.TSQEN#ISFETMYDVLSTKPVLNK.L	348	1.47	4.972	214.586	NRTSQENISFETM	ASAH1_HUMAN Acid ceramidase
Q13526	PIN1	R.VYYFNHITNASQWERPSGN#SSSGGK.N	40	0.87	3.635	35.71	WERPSGNSSSGGK	PIN1_HUMAN Peptidyl-prolyl cis-trans isomerase NIMA-interacting 1
Q13530	SERINC3	R.ITAPTLAPGN#STAVVPTPTPPSK.S	315	0.06	4.206	1000	PTLAPGNSTAVVP	SERC3_HUMAN Serine incorporator 3
Q13563	PKD2	K.MQPSN#QTEADN#RSFIFYENLLLGVPR.I	299	-0.08	4.249	39.878	WKMQPSNQTEADN	PKD2_HUMAN Polycystin-2
Q13563	PKD2	K.MQPSN#QTEADN#RSFIFYENLLLGVPR.I	305	-0.08	4.249	27.772	NQTEADNRSFIFY	PKD2_HUMAN Polycystin-2
Q13586	STIM1	R.LAVTN#TTM*TGTVLK.M	171	-2.61	2.491	1000	PRLAVTNTTMTGT	STIM1_HUMAN Stromal interaction molecule 1
Q13635	PTCH1	R.TYVEVVHQSVAQN#STQK.V	414	-0.57	5.011	1000	HQSVAQNSTQKVL	PTC1_HUMAN Protein patched homolog 1
Q13641	TPBG	R.RPPLAELAALN#LSGSRLDEVR.A	124	1.32	2.373	1000	AELAALNLSGSRL	TPBG_HUMAN Trophoblast glycoprotein
Q13641	TPBG	K.VLHN#GTLAELQGLPHIR.V	275	1.67	2.702	1000	ALKVLHNGTLAEL	TPBG_HUMAN Trophoblast glycoprotein
Q13724	MOGS	R.LAEHLGEAEVAAELGPLAASLEAAESLDELHWAPELGVFADFGN#HTK.A	657	-1.15	4.263	1000	VFADFGNHTKAVQ	MOGS_HUMAN Mannosyl-oligosaccharide glucosidase
Q13740	ALCAM	R.LN#LSENYTLSISNAR.I	91	0.27	1.925	12.092	EYKDRLNLSENYT	CD166_HUMAN CD166 antigen
Q13740	ALCAM	K.DRLNLSEN#YTLSISNAR.I	95	-0.18	5.022	78.156	RLNLSENYTLSIS	CD166_HUMAN CD166 antigen
Q13740	ALCAM	K.KLGDCISEDSYPDGN#ITWYR.N	167	-1.53	4.279	1000	DSYPDGNITWYRN	CD166_HUMAN CD166 antigen
Q13740	ALCAM	K.NAIKEGDN#ITLK.C	265	1.83	3.435	98.352	AIKEGDNITLKCL	CD166_HUMAN CD166 antigen
Q13740	ALCAM	R.QIGDALPVSCTISASRN#ATVVWMK.D	361	0.61	2.63	1000	TISASRNATVVWM	CD166_HUMAN CD166 antigen
Q13740	ALCAM	K.TIICHVEGFPKPAIQWTITGSGSVIN#QTEESPYINGR.Y	457	1	5.353	90.986	GSGSVINQTEESP	CD166_HUMAN CD166 antigen
Q13740	ALCAM	K.IIISPEEN#VTLTCTAENQLER.T	480	-1.45	4.294	154.915	IISPEENVTLTCT	CD166_HUMAN CD166 antigen
Q13740	ALCAM	R.TVNSLN#VSAISIPEHDEADEISDENREK.V	499	0.41	3.564	37.54	RTVNSLNVSAISI	CD166_HUMAN CD166 antigen
Q13740-2	ALCAM	R.TVNSLN#VSANENR.E	499	1.77	3.078	44.278	RTVNSLNVSANEN	CD166_HUMAN Isoform 2 of CD166 antigen
Q13873	BMPR2	R.ISHEN#GTILCSK.G	55	-1.6	3.285	1000	SRISHENGTILCS	BMPR2_HUMAN Bone morphogenetic protein receptor type-2
Q13873	BMPR2	K.QGCWSHIGDPQECHYEECVVTTTPPSIQN#GTYR.F	110	1.92	3.805	1000	TPPSIQNGTYRFC	BMPR2_HUMAN Bone morphogenetic protein receptor type-2
Q14108	SCARB2	K.ANIQFGDN#GTTISAVSNK.A	105	0.57	5.348	112.015	NIQFGDNGTTISA	SCRB2_HUMAN Lysosome membrane protein 2
Q14108	SCARB2	K.TSLDWWITDKCNMIN#GTDGDSFHPLITK.D	249	1.9	4.802	57.711	DKCNMINGTDGDS	SCRB2_HUMAN Lysosome membrane protein 2
Q14108	SCARB2	K.VPAEILAN#TSDNAGFCIPEGNCLGSGVLN#VSICK.N	304	0.2	4.213	22.492	PAEILANTSDNAG	SCRB2_HUMAN Lysosome membrane protein 2
Q14108	SCARB2	R.YKVPAEILANTSDN#AGFCIPEGNCLGSGVLN#VSICK.N	325	0.81	4.648	59.918	LGSGVLNVSICKN	SCRB2_HUMAN Lysosome membrane protein 2
Q14108	SCARB2	R.TMVFPVMYLN#ESVHIDKETASR.L	412	-0.51	4.128	1000	FPVMYLNESVHID	SCRB2_HUMAN Lysosome membrane protein 2
Q14114	LRP8	K.DCEGGADEAGCATLCAPHEFQCGN#R.S	176	2.9	3.721	1000	HEFQCGNRSCLAA	LRP8_HUMAN Low-density lipoprotein receptor-related protein 8
Q14114	LRP8	K.HIYWTDSGN#KTISVATVDGGR.R	518	0.07	3.604	1000	YWTDSGNKTISVA	LRP8_HUMAN Low-density lipoprotein receptor-related protein 8
Q14114	LRP8	R.STYQN#HSTETPSLTAAVPSSVSVPR.A	772	-0.29	3.028	1000	HRSTYQNHSTETP	LRP8_HUMAN Low-density lipoprotein receptor-related protein 8
Q14114	LRP8	R.APSISPSTLSPATSN#HSQHYANEDSK.M	807	-1.12	2.517	24.222	LSPATSNHSQHYA	LRP8_HUMAN Low-density lipoprotein receptor-related protein 8
Q14118	DAG1	K.LAFAFGDRN#CSTITLQN#ITR.G	641	-0.25	3.342	1000	FAFGDRNCSTITL	DAG1_HUMAN Dystroglycan
Q14118	DAG1	K.LAFAFGDRN#CSTITLQN#ITR.G	649	-0.25	3.342	1000	STITLQNITRGSI	DAG1_HUMAN Dystroglycan
Q14126	DSG2	K.DTGELN#VTSILDREETPFFLLTGYALDAR.G	112	1.42	4.538	1000	KDTGELNVTSILD	DSG2_HUMAN Desmoglein-2
Q14126	DSG2	K.IN#ATDADEPNTLNSK.I	182	-0.14	3.644	84.609	TLVMKINATDADE	DSG2_HUMAN Desmoglein-2
Q14126	DSG2	R.YVQN#GTYTVK.I	462	-0.7	2.29	1000	ESRYVQNGTYTVK	DSG2_HUMAN Desmoglein-2
Q14157	UBAP2L	K.SDSPSTSSIPPLN#ETVSAASLLTTTNQHSSSLGGLSHSEEIPNTTTTQHSSTLSTQQNTLSSSTSSGR.T	657	0.23	3.64	12.364	SSIPPLNETVSAA	UBP2L_HUMAN Ubiquitin-associated protein 2-like
Q14202	ZMYM3	K.TGEVLHEVSN#GSVVHR.L	424	2.46	2.873	1000	VLHEVSNGSVVHR	ZMYM3_HUMAN Zinc finger MYM-type protein 3
Q14242	SELPLG	R.N#STDTTPLTGPGTPESTTVEPAAR.R	65	1.7	5.181	1000	PPEMLRNSTDTTP	SELPL_HUMAN P-selectin glycoprotein ligand 1
Q14242	SELPLG	K.GIPMAASN#LSVNYPVGAPDHISVK.Q	302	-0.47	4.277	44.278	IPMAASNLSVNYP	SELPL_HUMAN P-selectin glycoprotein ligand 1
Q14435	GALNT3	R.IAEN#YTAVVSPDIASIDLNTFEFNKPSPYGSNHNR.G	297	1.83	4.326	85.006	LARIAENYTAVVS	GALT3_HUMAN Polypeptide N-acetylgalactosaminyltransferase 3
Q14517	FAT1	R.LEQTPLQFTHLEYN#VTVQENSAAK.T	40	-1.43	4.951	109.966	FTHLEYNVTVQEN	FAT1_HUMAN Protocadherin Fat 1
Q14517	FAT1	K.AIGGIDWDSHPFGYN#LTLQAK.D	333	0.2	4.381	1000	SHPFGYNLTLQAK	FAT1_HUMAN Protocadherin Fat 1
Q14517	FAT1	R.ITATDGENFATPLYIN#ITVAASHK.L	660	-0.78	3.619	84.609	ATPLYINITVAAS	FAT1_HUMAN Protocadherin Fat 1
Q14517	FAT1	K.YTLN#ITVYDLGIPQK.A	791	1.87	2.447	1000	TDKYTLNITVYDL	FAT1_HUMAN Protocadherin Fat 1
Q14517	FAT1	K.KQVYN#LTVR.A	998	-0.8	2.546	1000	EKKQVYNLTVRAK	FAT1_HUMAN Protocadherin Fat 1
Q14517	FAT1	K.TGALTVQN#TTQLR.S	1940	-0.89	2.323	1000	GALTVQNTTQLRS	FAT1_HUMAN Protocadherin Fat 1
Q14517	FAT1	R.ATDSDSEPNRGISYQMFGN#HSK.S	2325	0.59	4.316	97.596	SYQMFGNHSKSHD	FAT1_HUMAN Protocadherin Fat 1
Q14517	FAT1	R.HALKPFYSLN#LSVSDGVFR.S	2464	-0.35	3.784	1000	KPFYSLNLSVSDG	FAT1_HUMAN Protocadherin Fat 1
Q14517	FAT1	K.QLLHKIN#SSVTDIEEIIGVR.I	3716	2.43	2.618	1000	QLLHKINSSVTDI	FAT1_HUMAN Protocadherin Fat 1
Q14517	FAT1	R.CQSDIDECSGNPCLHGALCENTHGSYHCN#CSHEYR.G	4152	0.52	4.829	32.999	HGSYHCNCSHEYR	FAT1_HUMAN Protocadherin Fat 1
Q14643	ITPR1	R.VESGEN#CSSPAPR.E	2512	0.67	2.489	1000	RVESGENCSSPAP	ITPR1_HUMAN Inositol 1,4,5-trisphosphate receptor type 1
Q14671	PUM1	R.TSSSLTPIGHSFYNGLSFSSSPGPVGMPLPSQGPGHSQTPPPSLSSHGSSSSLNLGGLTN#GSGR.Y	779	-0.54	4.634	4.16	NLGGLTNGSGRYI	PUM1_HUMAN Pumilio homolog 1
Q14697	GANAB	K.VLLVLELQGLQKN#MTR.F	97	1.79	3.219	1000	LQGLQKNMTRFRI	GANAB_HUMAN Neutral alpha-glucosidase AB
Q14697-2	GANAB	R.VSFSDKVN#LTLGSIWDK.I	193	-6.2	4.091	1000	SFSDKVNLTLGSI	GANAB_HUMAN Isoform 2 of Neutral alpha-glucosidase AB
Q14703	MBTPS1	K.YAESDPTVPCN#ETR.W	148	-0.15	3.589	1000	DPTVPCNETRWSQ	MBTP1_HUMAN Membrane-bound transcription factor site-1 protease
Q14703	MBTPS1	K.KIDVLN#LSIGGPDFMDHPFVDK.V	305	0.47	6.04	1000	KKIDVLNLSIGGP	MBTP1_HUMAN Membrane-bound transcription factor site-1 protease
Q14703	MBTPS1	R.LSWAKPQPLN#ETAPSNLWK.H	939	1.05	4.273	52.403	AKPQPLNETAPSN	MBTP1_HUMAN Membrane-bound transcription factor site-1 protease
Q14766	LTBP1	R.YVQDQVAAPFQLSN#HTGR.I	347	0.07	2.897	1000	APFQLSNHTGRIK	LTBP1_HUMAN Latent-transforming growth factor beta-binding protein 1
Q14766	LTBP1	K.GN#TTTLISENGHAADTLTATNFR.V	378	-2.27	5.416	61.28	NSCEKGNTTTLIS	LTBP1_HUMAN Latent-transforming growth factor beta-binding protein 1
Q14773	ICAM4	K.SVQLN#CSNSCPQPQN#SSLR.T	68	1.33	5.25	24.243	GKSVQLNCSNSCP	ICAM4_HUMAN Intercellular adhesion molecule 4
Q14773	ICAM4	K.SVQLN#CSNSCPQPQN#SSLR.T	78	1.33	5.25	109.529	SCPQPQNSSLRTP	ICAM4_HUMAN Intercellular adhesion molecule 4
Q14956	GPNMB	R.VQAVLTSDSPALVGSN#ITFAVNLIFPR.C	93	2.22	3.445	13.378	PALVGSNITFAVN	GPNMB_HUMAN Transmembrane glycoprotein NMB
Q15043	SLC39A14	R.GN#VTQHVQGHRN#LSTCFSSGDLFTAHN#FSEQSR.I	77	-1.07	3.235	1000	VGVGRGNVTQHVQ	S39AE_HUMAN Zinc transporter ZIP14
Q15043	SLC39A14	R.GN#VTQHVQGHRN#LSTCFSSGDLFTAHN#FSEQSR.I	87	-1.07	3.235	1000	HVQGHRNLSTCFS	S39AE_HUMAN Zinc transporter ZIP14
Q15043	SLC39A14	R.GN#VTQHVQGHRN#LSTCFSSGDLFTAHN#FSEQSR.I	102	-1.07	3.235	1000	DLFTAHNFSEQSR	S39AE_HUMAN Zinc transporter ZIP14
Q15052	ARHGEF6	K.TVEMTEN#GSHQLIVK.A	158	0.64	4.205	1000	TVEMTENGSHQLI	ARHG6_HUMAN Rho guanine nucleotide exchange factor 6
Q15223	PVRL1	R.ESQLN#LTVMAKPTN#WIEGTQAVLR.A	139	0.91	3.139	1000	NRESQLNLTVMAK	PVRL1_HUMAN Poliovirus receptor-related protein 1
Q15223	PVRL1	R.LKGEAEYQEIRNPN#GTVTVISR.Y	202	-0.59	3.151	31.275	QEIRNPNGTVTVI	PVRL1_HUMAN Poliovirus receptor-related protein 1
Q15223	PVRL1	K.ADANPPATEYHWTTLN#GSLPK.G	286	-0.13	4.614	154.095	YHWTTLNGSLPKG	PVRL1_HUMAN Poliovirus receptor-related protein 1
Q15223	PVRL1	R.SGQVEVN#ITEFPYTPSPPEHGRR.A	332	-1.43	2.816	1000	SGQVEVNITEFPY	PVRL1_HUMAN Poliovirus receptor-related protein 1
Q15262	PTPRK	R.LQLPTMKEN#DTHCIDFSYLLYSQK.G	101	-2.62	4.557	1000	LPTMKENDTHCID	PTPRK_HUMAN Receptor-type tyrosine-protein phosphatase kappa
Q15262	PTPRK	R.VNKGPLANPIWN#VTGFTGR.D	140	-0.11	3.678	58.551	LANPIWNVTGFTG	PTPRK_HUMAN Receptor-type tyrosine-protein phosphatase kappa
Q15262	PTPRK	R.LGDVEVNAGQN#ATFQCIATGR.D	211	-1.71	5.354	76.733	EVNAGQNATFQCI	PTPRK_HUMAN Receptor-type tyrosine-protein phosphatase kappa
Q15262	PTPRK	R.RIAVDWESLGYN#ITR.C	416	1.34	2.92	1000	WESLGYNITRCHT	PTPRK_HUMAN Receptor-type tyrosine-protein phosphatase kappa
Q15262	PTPRK	R.CHTFN#VTICYHYFR.G	424	-0.5	3.485	1000	TRCHTFNVTICYH	PTPRK_HUMAN Receptor-type tyrosine-protein phosphatase kappa
Q15262	PTPRK	R.GHN#ESKADCLDMDPKAPQHVVNHLPPYTN#VSLK.M	436	-0.37	3.89	25.153	HYFRGHNESKADC	PTPRK_HUMAN Receptor-type tyrosine-protein phosphatase kappa
Q15262	PTPRK	K.APQHVVNHLPPYTN#VSLK.M	462	-0.27	3.509	70.808	HLPPYTNVSLKMI	PTPRK_HUMAN Receptor-type tyrosine-protein phosphatase kappa
Q15293	RCN1	R.VVRPDSELGERPPEDN#QSFQYDHEAFLGKEDSK.T	53	-0.52	3.728	1000	ERPPEDNQSFQYD	RCN1_HUMAN Reticulocalbin-1
Q15369	TCEB1	K.REHALTSGTIKAMLSGPGQFAEN#ETN#EVN#FR.E	55	0.89	2.882	1000	PGQFAENETNEVN	ELOC_HUMAN Transcription elongation factor B polypeptide 1
Q15652	JMJD1C	R.LESAHASSLSHLALAHQQQQQLLQHQSPHLLGQAHPSASYN#QLGLYPIIWQYPN#GTHAYSGLGLPSSK.W	868	0.07	5.084	1000	IIWQYPNGTHAYS	JHD2C_HUMAN Probable JmjC domain-containing histone demethylation protein 2C
Q15758	SLC1A5	R.SYSTTYEERN#ITGTR.V	212	-2.12	2.466	1000	TTYEERNITGTRV	AAAT_HUMAN Neutral amino acid transporter B(0)
Q15762	CD226	K.VIQVVQSDSFEAAVPSN#SHIVSEPGKN#VTLTCQPQM*TWPVQAVR.W	147	0.52	3.482	1000	VSEPGKNVTLTCQ	CD226_HUMAN CD226 antigen
Q15762	CD226	R.QIDLLTYCNLVHGRN#FTSK.F	186	1.15	3.248	42.869	NLVHGRNFTSKFP	CD226_HUMAN CD226 antigen
Q15762	CD226	R.QIVSN#CSHGR.W	198	1.4	2.794	1000	PRQIVSNCSHGRW	CD226_HUMAN CD226 antigen
Q15800	MSMO1	K.NAWNYMLNN#YTK.F	43	1.9	2.625	9.34	WNYMLNNYTKFQI	MSMO1_HUMAN Methylsterol monooxygenase 1
Q15904	ATP6AP1	R.ELKLN#ASLPALLLIR.L	170	-0.09	2.001	1000	LRELKLNASLPAL	VAS1_HUMAN V-type proton ATPase subunit S1
Q15904	ATP6AP1	K.QPVSPVIHPPVSYN#DTAPR.I	261	0.3	3.21	1000	HPPVSYNDTAPRI	VAS1_HUMAN V-type proton ATPase subunit S1
Q15904	ATP6AP1	R.ILFWAQN#FSVAYK.D	273	-0.84	2.932	1000	ILFWAQNFSVAYK	VAS1_HUMAN V-type proton ATPase subunit S1
Q16394	EXT1	R.EMLHN#ATFCLVPR.G	330	0.09	2.521	1000	YREMLHNATFCLV	EXT1_HUMAN Exostosin-1
Q16549	PCSK7	R.DIN#VTGVWER.N	167	1.11	2.797	1000	SPGRDINVTGVWE	PCSK7_HUMAN Proprotein convertase subtilisin/kexin type 7
Q16549	PCSK7	R.SLEVLWN#VSR.M	511	1.47	3.03	1000	SLEVLWNVSRMDL	PCSK7_HUMAN Proprotein convertase subtilisin/kexin type 7
Q16563	SYPL1	K.GQTEIQVN#CPPAVTEN#K.T	71	1.7	3.242	1000	PPAVTENKTVTAT	SYPL1_HUMAN Synaptophysin-like protein 1
Q16563	SYPL1	R.LNEASFQPPPGVN#ICDVNWK.D	96	0.76	4.207	49.59	QPPPGVNICDVNW	SYPL1_HUMAN Synaptophysin-like protein 1
Q16576	RBBP7	R.SN#TTSKPSHLVDAHTAEVNCLSFNPYSEFILATGSADK.T	259	7.72	5.976	12.431	IWDTRSNTTSKPS	RBBP7_HUMAN Histone-binding protein RBBP7
Q16585	SGCB	R.ITSN#ATSDLNIK.V	211	-0.12	2.609	45.026	TERITSNATSDLN	SGCB_HUMAN Beta-sarcoglycan
Q16602	CALCRL	K.IMQDPIQQAEGVYCN#R.T	66	2.09	3.591	1000	AEGVYCNRTWDGW	CALRL_HUMAN Calcitonin gene-related peptide type 1 receptor
Q16706	MAN2A1	K.FIVESLTPSSLSLM*HSPPGTQN#ISEINLSPM*EISTFR.I	1125	-1.09	4.389	12.431	SPPGTQNISEINL	MA2A1_HUMAN Alpha-mannosidase 2
Q16706	MAN2A1	K.FIVESLTPSSLSLMHSPPGTQNISEIN#LSPMEISTFR.I	1130	1.19	3.989	2.185	QNISEINLSPMEI	MA2A1_HUMAN Alpha-mannosidase 2
Q24JP5	TMEM132A	R.VQQVGHYPPAN#SSLSSR.S	71	-2.33	3.307	1000	GHYPPANSSLSSR	T132A_HUMAN Transmembrane protein 132A
Q24JP5	TMEM132A	R.HN#FTASLLTLR.I	280	0.42	2.515	1000	TLLLRHNFTASLL	T132A_HUMAN Transmembrane protein 132A
Q29980	MICB	R.AQTLAMN#VTNFWKEDAMK.T	164	1.64	4.244	37.54	AQTLAMNVTNFWK	MICB_HUMAN MHC class I polypeptide-related sequence B
Q29980	MICB	R.TVPPMVN#VTCSEVSEGN#ITVTCR.A	210	-3.32	3.464	1000	TVPPMVNVTCSEV	MICB_HUMAN MHC class I polypeptide-related sequence B
Q29980	MICB	R.TVPPMVN#VTCSEVSEGN#ITVTCR.A	220	-3.32	3.464	1000	SEVSEGNITVTCR	MICB_HUMAN MHC class I polypeptide-related sequence B
Q29980	MICB	R.QDGVSLSHNTQQWGDVLPDGN#GTYQTWVATR.I	261	0.55	5.122	61.958	DVLPDGNGTYQTW	MICB_HUMAN MHC class I polypeptide-related sequence B
Q29983	MICA	R.AKPQGQWAEDVLGN#KTWDR.E	79	-0.24	3.138	1000	AEDVLGNKTWDRE	MICA_HUMAN MHC class I polypeptide-related sequence A
Q29983	MICA	R.SEASEGN#ITVTCR.A	220	-1.62	2.125	1000	SEASEGNITVTCR	MICA_HUMAN MHC class I polypeptide-related sequence A
Q29983	MICA	R.FTCYMEHSGN#HSTHPVPSGK.V	289	0.49	4.168	1000	YMEHSGNHSTHPV	MICA_HUMAN MHC class I polypeptide-related sequence A
Q2Y0W8	SLC4A8	R.CTLPENPNN#HTLQYWK.D	646	-1.88	3.454	0	LPENPNNHTLQYW	S4A8_HUMAN Electroneutral sodium bicarbonate exchanger 1
Q32P28	LEPRE1	K.VPLQSAHLYYN#VTEK.V	540	-1.97	3.22	1000	SAHLYYNVTEKVR	P3H1_HUMAN Prolyl 3-hydroxylase 1
Q3T906	GNPTAB	R.EILGKN#TTEPTK.K	114	1.65	2.123	1000	REILGKNTTEPTK	GNPTA_HUMAN N-acetylglucosamine-1-phosphotransferase subunits alpha/beta
Q3T906	GNPTAB	K.VPMLVLDPALPAN#ITLK.D	148	2.18	4.729	1000	DPALPANITLKDL	GNPTA_HUMAN N-acetylglucosamine-1-phosphotransferase subunits alpha/beta
Q3T906	GNPTAB	K.NPSTN#VSVVVFDSTKDVEDAHSGLLK.G	179	-0.66	4.191	24.243	PKNPSTNVSVVVF	GNPTA_HUMAN N-acetylglucosamine-1-phosphotransferase subunits alpha/beta
Q3T906	GNPTAB	R.N#LSHLPTFSSPAIESHIHR.I	376	1.09	3.724	1000	HQDVFRNLSHLPT	GNPTA_HUMAN N-acetylglucosamine-1-phosphotransferase subunits alpha/beta
Q3T906	GNPTAB	K.ACN#NSACDWDGGDCSGNSGGSR.Y	457	0.58	4.983	9.34	YCDKACNNSACDW	GNPTA_HUMAN N-acetylglucosamine-1-phosphotransferase subunits alpha/beta
Q3T906	GNPTAB	K.VILLPN#QTHYIIPK.G	551	-1.12	3.388	1000	KVILLPNQTHYII	GNPTA_HUMAN N-acetylglucosamine-1-phosphotransferase subunits alpha/beta
Q3T906	GNPTAB	R.RAQEEVKIPLVN#ISLLPK.D	699	0.26	3.229	1000	VKIPLVNISLLPK	GNPTA_HUMAN N-acetylglucosamine-1-phosphotransferase subunits alpha/beta
Q3T906	GNPTAB	K.IKNQAIITDETN#DSLVAPQEK.Q	759	2.64	5.872	137.202	IITDETNDSLVAP	GNPTA_HUMAN N-acetylglucosamine-1-phosphotransferase subunits alpha/beta
Q3T906	GNPTAB	R.TN#VSHVVGQLDDIRK.N	1129	-0.21	3.045	1000	FKMIRTNVSHVVG	GNPTA_HUMAN N-acetylglucosamine-1-phosphotransferase subunits alpha/beta
Q3V5L5	MGAT5B	R.SN#LSHLLDLMGSGK.E	236	1.29	2.876	1000	QAVFRSNLSHLLD	MGT5B_HUMAN Alpha-1,6-mannosylglycoprotein 6-beta-N-acetylglucosaminyltransferase B
Q4G148	GXYLT1	K.KFN#STQIAAM*APEHEEPR.I	237	-1.54	3.885	1000	SLLKKFNSTQIAA	GXLT1_HUMAN Glucoside xylosyltransferase 1
Q4G148	GXYLT1	K.TGVN#SGVMLMN#MTR.M	278	0.51	2.472	1000	SGVMLMNMTRMRR	GXLT1_HUMAN Glucoside xylosyltransferase 1
Q4G148	GXYLT1	R.AVYEALRN#CSFEDDNIR.S	387	0.19	4.479	147.628	VYEALRNCSFEDD	GXLT1_HUMAN Glucoside xylosyltransferase 1
Q4KMG0	CDON	R.RLYSHLATDSVDPADSGN#YSCMAGN#K.S	287	-4.41	4.183	1000	DPADSGNYSCMAG	CDON_HUMAN Cell adhesion molecule-related/down-regulated by oncogenes
Q4KMG0	CDON	R.RLYSHLATDSVDPADSGN#YSCMAGN#K.S	294	-4.41	4.183	1000	YSCMAGNKSGDVK	CDON_HUMAN Cell adhesion molecule-related/down-regulated by oncogenes
Q4KMG0	CDON	K.VADGDFVTLSCN#ASGLPVPVIR.W	427	2.3	3.657	1000	FVTLSCNASGLPV	CDON_HUMAN Cell adhesion molecule-related/down-regulated by oncogenes
Q4KMQ2	ANO6	K.LN#ITCESSKK.L	361	-0.13	2.117	1000	CPFWKLNITCESS	ANO6_HUMAN Anoctamin-6
Q4KMQ2	ANO6	K.NIN#GTDPIQK.Y	493	-0.55	2.84	19.843	KLPKNINGTDPIQ	ANO6_HUMAN Anoctamin-6
Q4KMQ2	ANO6	K.GNPYSDLGN#HTTCR.Y	802	0	2.753	82.387	PYSDLGNHTTCRY	ANO6_HUMAN Anoctamin-6
Q4ZIN3	TMEM259	K.VFKPPSSTEALN#DSQEFPFPETPTK.V	189	-0.45	5.083	1000	SSTEALNDSQEFP	MBRL_HUMAN Membralin
Q53F39	MPPE1	R.RSDAN#CSGEDAAPAEERDIPFK.E	259	-0.48	3.376	1000	YRRSDANCSGEDA	MPPE1_HUMAN Metallophosphoesterase 1
Q58EX2	SDK2	R.AIN#LTWTKPFDGNSPLIR.Y	609	0.31	2.493	60.358	VERRAINLTWTKP	SDK2_HUMAN Protein sidekick-2
Q58EX2	SDK2	R.TRESVPSSGPTN#VSALATTSSSMLVR.W	1205	1.14	3.99	1000	PSSGPTNVSALAT	SDK2_HUMAN Protein sidekick-2
Q58EX2	SDK2	R.WALHSASVSHN#ASSFIVDR.L	1457	1.24	3.488	1000	SASVSHNASSFIV	SDK2_HUMAN Protein sidekick-2
Q5BKX6	SLC45A4	K.APSN#STAWQAYNAGVK.M	547	-1.27	4.706	132.105	DPKAPSNSTAWQA	S45A4_HUMAN Solute carrier family 45 member 4
Q5H8A4	PIGG	R.AEHGAEPPAPEPSAGASSN#WTTLPPPLFSK.V	56	-5.96	4.056	1000	SAGASSNWTTLPP	PIGG_HUMAN GPI ethanolamine phosphate transferase 2
Q5HYA8	TMEM67	R.DIN#GTLLSQATCELCDGNENSFMVVNALGDR.C	141	-0.39	5.717	35.594	LVERDINGTLLSQ	MKS3_HUMAN Meckelin
Q5JRA6	MIA3	K.LKVPESENN#KTSN#SSQVSNEQDK.I	246	-0.19	4.936	24.437	VPESENNKTSNSS	MIA3_HUMAN Melanoma inhibitory activity protein 3
Q5JRA6	MIA3	K.LKVPESENN#KTSN#SSQVSNEQDK.I	250	-0.19	4.936	51.004	ENNKTSNSSQVSN	MIA3_HUMAN Melanoma inhibitory activity protein 3
Q5JRA6	MIA3	R.KIQQESLGSAPLMGDDHPN#ASR.D	589	-1.22	3.619	1000	MGDDHPNASRDSV	MIA3_HUMAN Melanoma inhibitory activity protein 3
Q5JS37	NHLRC3	K.LSQDFMILWLHGEN#GTGPAK.F	206	-0.47	3.991	1000	LWLHGENGTGPAK	NHLC3_HUMAN NHL repeat-containing protein 3
Q5JS37	NHLRC3	K.YLIVAQLN#LSR.L	278	0.34	2.902	1000	LIVAQLNLSRLSV	NHLC3_HUMAN NHL repeat-containing protein 3
Q5JTV8	TOR1AIP1	R.SSSQYIESFWQSSQSQN#FTAHDKQPSVLSSGYQK.T	268	-1.1	5.056	1000	QSSQSQNFTAHDK	TOIP1_HUMAN Torsin-1A-interacting protein 1
Q5JTV8	TOR1AIP1	K.HLN#SSHPRSQPAILLLTAAR.D	399	0.31	2.607	1000	FLEKHLNSSHPRS	TOIP1_HUMAN Torsin-1A-interacting protein 1
Q5JU69	TOR2A	K.SWVQGN#LTACGR.S	149	-0.64	3.051	1000	KSWVQGNLTACGR	TOR2A_HUMAN Torsin-2A
Q5SGD2	PPM1L	R.RDHMEDRFEVLTDLAN#K.T	117	1.35	3.057	1000	VLTDLANKTHPSI	PPM1L_HUMAN Protein phosphatase 1L
Q5SSJ5	HP1BP3	K.LAEGEEEKPEPDISSEESVSTVEEQEN#ETPPATSSEAEQPK.G	83	8.99	5.1	1000	TVEEQENETPPAT	HP1B3_HUMAN Heterochromatin protein 1-binding protein 3
Q5SZK8	FREM2	K.FTITQVPIHGHLLFN#NTRPVMVFTK.Q	1584	3.48	3.739	30.835	HGHLLFNNTRPVM	FREM2_HUMAN FRAS1-related extracellular matrix protein 2
Q5T4B2	CERCAM	R.VVDAVDGWMLN#SSAIR.N	360	0.81	3.681	1000	VDGWMLNSSAIRN	GT253_HUMAN Probable inactive glycosyltransferase 25 family member 3
Q5T4D3	TMTC4	K.NLADKGN#QTAAIR.Y	497	1.32	3.74	76.287	NLADKGNQTAAIR	TMTC4_HUMAN Transmembrane and TPR repeat-containing protein 4
Q5T4D3	TMTC4	R.N#ATVLKPEHSLAWNNMIILLDNTGNLAQAEAVGR.E	609	0.49	5.312	13.434	ALNAWRNATVLKP	TMTC4_HUMAN Transmembrane and TPR repeat-containing protein 4
Q5TAQ9	DCAF8	R.TDLAN#GSLSSSPEEMSGAEEGR.E	16	-4.48	3.873	1000	GRTDLANGSLSSS	DCAF8_HUMAN DDB1- and CUL4-associated factor 8
Q5UCC4	EMC10	R.GHEVEDVDLELFN#TSVQLQPPTTAPGPETAAFIER.L	182	-1.24	2.708	1000	VDLELFNTSVQLQ	EMC10_HUMAN ER membrane protein complex subunit 10
Q5VT99	LRRC38	K.LVFLDLSYNN#LTQLGAGAFR.S	115	-0.86	5.607	24.437	LDLSYNNLTQLGA	LRC38_HUMAN Leucine-rich repeat-containing protein 38
Q5VU97	CACHD1	R.QNILSLPLGSQIIAVPVN#SSLSWHINK.L	568	1.08	3.55	44.278	IIAVPVNSSLSWH	CAHD1_HUMAN VWFA and cache domain-containing protein 1
Q5VU97	CACHD1	K.FN#TSLAGDLTNLVHGSHCSK.Y	905	0.92	2.551	106.599	QRFYKFNTSLAGD	CAHD1_HUMAN VWFA and cache domain-containing protein 1
Q5VV63	ATRNL1	R.CVN#STCLCDPGWVGDQCQHCQGR.F	76	0.01	3.202	1000	FSGRCVNSTCLCD	ATRN1_HUMAN Attractin-like protein 1
Q5VW38	GPR107	K.DGYMVVN#VSSLSLNEPEDKDVTIGFSLDR.T	70	-1.32	2.808	54.205	DGYMVVNVSSLSL	GP107_HUMAN Protein GPR107
Q5VW38	GPR107	K.VLGQSQEPNVNPASAGN#QTQK.T	169	-0.74	6.138	87.265	NPASAGNQTQKTQ	GP107_HUMAN Protein GPR107
Q5VY80	RAET1L	K.TFLHYDCGN#KTVTPVSPLGK.K	68	-0.31	2.691	1000	LHYDCGNKTVTPV	RET1L_HUMAN Retinoic acid early transcript 1L protein
Q5ZPR3	CD276	K.QLVHSFAEGQDQGSAYAN#R.T	91	1.63	4.244	1000	QGSAYANRTALFP	CD276_HUMAN CD276 antigen
Q5ZPR3	CD276	R.TALFPDLLAQGN#ASLR.L	104	2.37	4.37	1000	DLLAQGNASLRLQ	CD276_HUMAN CD276 antigen
Q68CP4	HGSNAT	K.AGKPSAAAASVSTQHGSILQLN#DTLEEKEVCR.L	142	2.31	3.274	1000	GSILQLNDTLEEK	HGNAT_HUMAN Heparan-alpha-glucosaminide N-acetyltransferase
Q68CP4	HGSNAT	R.FGEFGN#YSLLVK.N	162	1.79	3.638	1000	RFGEFGNYSLLVK	HGNAT_HUMAN Heparan-alpha-glucosaminide N-acetyltransferase
Q68CP4	HGSNAT	K.YPN#CTGGAAGYIDR.L	461	-0.01	2.414	1000	DFGKYPNCTGGAA	HGNAT_HUMAN Heparan-alpha-glucosaminide N-acetyltransferase
Q68CQ7	GLT8D1	R.SNVIFYIVTLN#NTADHLR.S	103	2.86	3.365	30.835	FYIVTLNNTADHL	GL8D1_HUMAN Glycosyltransferase 8 domain-containing protein 1
Q68CQ7	GLT8D1	K.ASTCSFNPGVFVAN#LTEWK.R	249	1.49	5.028	78.156	PGVFVANLTEWKR	GL8D1_HUMAN Glycosyltransferase 8 domain-containing protein 1
Q68CQ7	GLT8D1	R.QN#ITNQLEK.W	257	-0.14	2.386	37.54	TEWKRQNITNQLE	GL8D1_HUMAN Glycosyltransferase 8 domain-containing protein 1
Q68CR1	SEL1L3	R.YYN#FSVFQIDAPSFAYLK.M	937	0.95	4.784	1000	CVWRYYNFSVFQI	SE1L3_HUMAN Protein sel-1 homolog 3
Q68D85	NCR3LG1	K.YMCESSGFYPEAIN#ITWEK.Q	174	-0.82	5.385	1000	FYPEAINITWEKQ	NR3L1_HUMAN Natural cytotoxicity triggering receptor 3 ligand 1
Q68D85	NCR3LG1	K.NMDGTFN#VTSCLK.L	208	-1.16	3.547	76.287	NMDGTFNVTSCLK	NR3L1_HUMAN Natural cytotoxicity triggering receptor 3 ligand 1
Q68D85	NCR3LG1	K.LN#SSQEDPGTVYQCVVR.H	216	-0.16	3.75	1000	TSCLKLNSSQEDP	NR3L1_HUMAN Natural cytotoxicity triggering receptor 3 ligand 1
Q68D85	NCR3LG1	R.SN#FTLTAAR.H	242	-0.55	2.169	1000	HTPLRSNFTLTAA	NR3L1_HUMAN Natural cytotoxicity triggering receptor 3 ligand 1
Q6DU44	HLA-E	R.GYYN#QSEAGSHTLQWM*HGCELGPDGR.F	107	-0.38	2.634	1000	TLRGYYNQSEAGS	Q6DU44_HUMAN HLA class I histocompatibility antigen, alpha chain E
Q6GPH4	XAF1	K.HFPVGNPEILPSSLPSQAAEN#QTSTMEK.D	201	0.22	2.973	62.528	PSQAAENQTSTME	XAF1_HUMAN XIAP-associated factor 1
Q6GTX8	LAIR1	R.STYN#DTEDVSQASPSESEAR.F	69	-2.24	4.622	1000	ESRSTYNDTEDVS	LAIR1_HUMAN Leukocyte-associated immunoglobulin-like receptor 1
Q6H3X3	RAET1G	K.KLN#VTTAWK.A	82	-0.19	2.13	1000	PLGKKLNVTTAWK	RET1G_HUMAN Retinoic acid early transcript 1G protein
Q6J4K2	SLC8B1	R.KVCGLN#VSDRCDFIR.T	60	-0.02	2.67	1000	RKVCGLNVSDRCD	NCKX6_HUMAN Sodium/potassium/calcium exchanger 6, mitochondrial
Q6NSJ0	KIAA1161	R.VGYQSQN#ISCFFR.L	511	2.38	3.382	1000	VGYQSQNISCFFR	K1161_HUMAN Uncharacterized family 31 glucosidase KIAA1161
Q6NSJ5	LRRC8E	K.IICLPNHELQEN#LSEAPCQQLLPR.G	63	-3.4	3.866	65.44	NHELQENLSEAPC	LRC8E_HUMAN Leucine-rich repeat-containing protein 8E
Q6NUS6	TCTN3	K.VSVSLGQTN#LTVEPGASLQQHFILR.F	347	-0.23	2.682	1000	VSLGQTNLTVEPG	TECT3_HUMAN Tectonic-3
Q6NW40	RGMB	R.GNLVYHSAVLGISDLMSQRN#CSK.D	120	-0.45	4.265	69.258	DLMSQRNCSKDGP	RGMB_HUMAN RGM domain family member B
Q6P179	ERAP2	R.LPSVVIPLHYDLFVHPN#LTSLDFVASEK.I	85	0.35	3.173	1000	DLFVHPNLTSLDF	ERAP2_HUMAN Endoplasmic reticulum aminopeptidase 2
Q6P179	ERAP2	K.IEVLVSN#ATQFIILHSK.D	103	-1.32	3.41	1000	IEVLVSNATQFII	ERAP2_HUMAN Endoplasmic reticulum aminopeptidase 2
Q6P179	ERAP2	K.DLEITN#ATLQSEEDSR.Y	119	-1.85	5.136	1000	KDLEITNATLQSE	ERAP2_HUMAN Endoplasmic reticulum aminopeptidase 2
Q6P179	ERAP2	R.MAFPCFDEPLFKAN#FSIK.I	219	-0.32	3.546	1000	EPLFKANFSIKIR	ERAP2_HUMAN Endoplasmic reticulum aminopeptidase 2
Q6P179	ERAP2	R.N#QTHYALQASLK.L	294	-2.17	2.738	1000	ASPDKRNQTHYAL	ERAP2_HUMAN Endoplasmic reticulum aminopeptidase 2
Q6P179	ERAP2	K.DSLN#SSRPISKPAETPTQIQEMFDEVSYNK.G	431	0.38	4.421	135.137	ITKDSLNSSRPIS	ERAP2_HUMAN Endoplasmic reticulum aminopeptidase 2
Q6P179	ERAP2	K.FNVDSNGYYIVHYEGHGWDQLITQLNQN#HTLLRPK.D	650	1.8	5.33	13.38	ITQLNQNHTLLRP	ERAP2_HUMAN Endoplasmic reticulum aminopeptidase 2
Q6P179	ERAP2	R.N#ISDISENLK.R	714	3.19	2.742	115.974	HMMDRRNISDISE	ERAP2_HUMAN Endoplasmic reticulum aminopeptidase 2
Q6P2Q9	PRPF8	K.TFEGN#LTTKPINGAIFIFNPR.T	1797	2.47	3.026	30.07	HKTFEGNLTTKPI	PRP8_HUMAN Pre-mRNA-processing-splicing factor 8
Q6P4E1	CASC4	K.LQNN#ISYQMADIHHLK.E	115	-0.98	3.755	9.34	KVKLQNNISYQMA	CASC4_HUMAN Protein CASC4
Q6P4F1	FUT10	R.LGQCGADACFFTIN#R.T	110	0.23	3.993	1000	ACFFTINRTYLHH	FUT10_HUMAN Alpha-(1,3)-fucosyltransferase 10
Q6P4F1	FUT10	K.LFHKPVITLFN#YTATFSR.H	168	0.62	4.192	1000	PVITLFNYTATFS	FUT10_HUMAN Alpha-(1,3)-fucosyltransferase 10
Q6P4F1	FUT10	K.LGVVPVYYGSPSITDWLPSN#K.S	318	0.39	4.647	1000	TDWLPSNKSAILV	FUT10_HUMAN Alpha-(1,3)-fucosyltransferase 10
Q6P4Q7	CNNM4	R.LYGYSLGN#ISSNLISFTEVDDAETLHK.S	85	2.21	5.499	40.362	YGYSLGNISSNLI	CNNM4_HUMAN Metal transporter CNNM4
Q6P4Q7	CNNM4	K.DLVVQQLVN#VSRGN#TSGVLVVLTK.F	122	2.43	3.67	1000	VVQQLVNVSRGNT	CNNM4_HUMAN Metal transporter CNNM4
Q6P4Q7	CNNM4	K.DLVVQQLVN#VSRGN#TSGVLVVLTK.F	127	2.43	3.67	1000	VNVSRGNTSGVLV	CNNM4_HUMAN Metal transporter CNNM4
Q6P996	PDXDC1	R.TFN#LTAGSLESTEPIYVYK.A	664	-0.37	3.625	1000	QKGRTFNLTAGSL	PDXD1_HUMAN Pyridoxal-dependent decarboxylase domain-containing protein 1
Q6P9F7	LRRC8B	K.ASMN#TSSNPGTPLPLPLR.I	78	0.37	4.001	76.733	ILKASMNTSSNPG	LRC8B_HUMAN Leucine-rich repeat-containing protein 8B
Q6PCB8	EMB	R.EEIMANN#FSLESHN#ISLTEHSSMPVEK.N	54	1.68	3.737	19.843	EEIMANNFSLESH	EMB_HUMAN Embigin
Q6PCB8	EMB	R.EEIMANN#FSLESHN#ISLTEHSSMPVEK.N	61	1.68	3.737	16.198	FSLESHNISLTEH	EMB_HUMAN Embigin
Q6PCB8	EMB	K.N#ITLERPSNVN#LTCQFTTSGDLN#AVNVTWKK.D	75	-0.86	3.058	29.667	SMPVEKNITLERP	EMB_HUMAN Embigin
Q6PCB8	EMB	K.N#ITLERPSNVN#LTCQFTTSGDLNAVN#VTWKK.D	85	-0.74	3.462	17.25	ERPSNVNLTCQFT	EMB_HUMAN Embigin
Q6PCB8	EMB	K.N#ITLERPSNVN#LTCQFTTSGDLNAVN#VTWK.K	100	4.04	3.461	28.934	GDLNAVNVTWKKD	EMB_HUMAN Embigin
Q6PCB8	EMB	K.CQNCFPLN#WTWYSSN#GSVK.V	189	1.08	4.699	81.692	QNCFPLNWTWYSS	EMB_HUMAN Embigin
Q6PCB8	EMB	K.CQNCFPLN#WTWYSSN#GSVK.V	196	1.08	4.699	187.141	WTWYSSNGSVKVP	EMB_HUMAN Embigin
Q6PCB8	EMB	K.YVIN#GTYAN#ETKLK.I	213	-2.36	2.878	1000	MNKYVINGTYANE	EMB_HUMAN Embigin
Q6PCB8	EMB	K.YVIN#GTYAN#ETKLK.I	218	-2.36	2.878	1000	INGTYANETKLKI	EMB_HUMAN Embigin
Q6PGP7	TTC37	K.IVDN#LGASGN#SLYQRN#LCLHLK.A	350	0.58	2.217	1000	NSLYQRNLCLHLK	TTC37_HUMAN Tetratricopeptide repeat protein 37
Q6PIF6	MYO7B	R.KQPPHQVEVEAAEQN#VSR.I	1795	0.04	2.92	1000	VEAAEQNVSRICH	MYO7B_HUMAN Unconventional myosin-VIIb
Q6PIU2	NCEH1	K.GNYDFVQAMIVNN#HTSLDVEEAAAVR.A	270	-0.53	4.698	9.34	QAMIVNNHTSLDV	NCEH1_HUMAN Neutral cholesterol ester hydrolase 1
Q6PIU2	NCEH1	R.LN#WTSLLPASFTK.N	287	0.08	2.723	1000	AVRARLNWTSLLP	NCEH1_HUMAN Neutral cholesterol ester hydrolase 1
Q6PIZ9	TRAT1	K.MQEATPSAQATN#ETQMCYASLDHSVK.G	104	-1.11	2.753	1000	PSAQATNETQMCY	TRAT1_HUMAN T-cell receptor-associated transmembrane adapter 1
Q6PJG9	LRFN4	R.VLALPHGGN#SSAEGGRPGPSDIAASAR.T	376	-0.77	2.371	1000	ALPHGGNSSAEGG	LRFN4_HUMAN Leucine-rich repeat and fibronectin type-III domain-containing protein 4
Q6PK18	OGFOD3	R.FMFMEEGAN#KTVEPR.A	267	0.3	2.651	1000	FMEEGANKTVEPR	OGFD3_HUMAN 2-oxoglutarate and iron-dependent oxygenase domain-containing protein 3
Q6PKC3	TXNDC11	R.HFN#TSLVFPR.E	326	1.03	2.502	1000	YLHRHFNTSLVFP	TXD11_HUMAN Thioredoxin domain-containing protein 11
Q6PKC3	TXNDC11	R.EVLN#YTAENICK.W	337	3.39	3.226	100.207	FPREVLNYTAENI	TXD11_HUMAN Thioredoxin domain-containing protein 11
Q6PKC3	TXNDC11	K.KCEVDAPSSVPHIEENRYLFPEVDMTSTN#FTGLSCR.T	595	-2.49	4.335	16.093	VDMTSTNFTGLSC	TXD11_HUMAN Thioredoxin domain-containing protein 11
Q6PKC3	TXNDC11	K.LTLESFIQN#FSVLYSPLKR.H	666	4.04	3.497	1000	LESFIQNFSVLYS	TXD11_HUMAN Thioredoxin domain-containing protein 11
Q6S8J7	POTEA	K.HGSNN#VGLSEN#LTDGAAAGN#GDGGLVPQRK.S	358	-0.47	2.963	4.691	NVGLSENLTDGAA	POTEA_HUMAN POTE ankyrin domain family member A
Q6UW56	ATRAID	K.GTILGLDLQN#CSLEDPGPNFHQAHTTVIIDLQANPLK.G	79	2.27	5	57.047	LGLDLQNCSLEDP	ARAID_HUMAN All-trans retinoic acid-induced differentiation factor
Q6UW56	ATRAID	K.N#LCNNTGDPEMCPENGSCVPDGPGLLQCVCADGFHGYK.C	154	-1.75	2.828	2.64	ICQGQKNLCNNTG	ARAID_HUMAN All-trans retinoic acid-induced differentiation factor
Q6UW56	ATRAID	K.NLCNNTGDPEMCPEN#GSCVPDGPGLLQCVCADGFHGYK.C	168	-1.56	3.207	6.603	PEMCPENGSCVPD	ARAID_HUMAN All-trans retinoic acid-induced differentiation factor
Q6UW63	KDELC1	R.VSLDMMSVQANTGPPWESKN#STAVWR.G	302	2.78	4.142	80.999	PPWESKNSTAVWR	KDEL1_HUMAN KDEL motif-containing protein 1
Q6UW63	KDELC1	K.SN#LSDLLEK.L	414	0.49	2.454	1000	YIPVKSNLSDLLE	KDEL1_HUMAN KDEL motif-containing protein 1
Q6UWL2	SUSD1	K.INDVSLFN#DTCVR.W	308	-1.29	2.719	57.711	NDVSLFNDTCVRW	SUSD1_HUMAN Sushi domain-containing protein 1
Q6UWL2	SUSD1	K.QTISN#ISGFN#ETCLR.W	498	3.79	3.664	1000	VKQTISNISGFNE	SUSD1_HUMAN Sushi domain-containing protein 1
Q6UWL2	SUSD1	K.QTISN#ISGFN#ETCLR.W	503	3.79	3.664	1000	SNISGFNETCLRW	SUSD1_HUMAN Sushi domain-containing protein 1
Q6UWL6	KIRREL2	R.SRPAQLHVLVPPEAPQVLGGPSVSLVAGVPAN#LTCR.S	143	0.92	5.247	1000	VAGVPANLTCRSR	KIRR2_HUMAN Kin of IRRE-like protein 2
Q6UWU2	GLB1L	R.GLYTTVDFGPADN#M*TK.I	243	-5.92	3.585	1000	DFGPADNMTKIFT	GLB1L_HUMAN Beta-galactosidase-1-like protein
Q6UWU2	GLB1L	R.KYEPHGPLVNSEYYTGWLDYWGQN#HSTR.S	276	0.8	4.74	172.881	LDYWGQNHSTRSV	GLB1L_HUMAN Beta-galactosidase-1-like protein
Q6UWU2	GLB1L	R.LSFGSN#SSDFK.G	486	-0.4	2.446	1000	RLSFGSNSSDFKG	GLB1L_HUMAN Beta-galactosidase-1-like protein
Q6UWU4	C6orf89	K.GVPLHGGDEDRPFPDFDPWWTN#DCEQNESEPIPAN#CTGCAQK.H	142	-0.47	3.07	8.463	FDPWWTNDCEQNE	CF089_HUMAN Bombesin receptor-activated protein C6orf89
Q6UWU4	C6orf89	K.GVPLHGGDEDRPFPDFDPWWTN#DCEQNESEPIPAN#CTGCAQK.H	155	-0.47	3.07	50.194	SEPIPANCTGCAQ	CF089_HUMAN Bombesin receptor-activated protein C6orf89
Q6UWW8	CES3	R.DASTAPPMCLQDVESMN#SSR.F	105	-0.33	3.64	1000	QDVESMNSSRFVL	EST3_HUMAN Carboxylesterase 3
Q6UWY0	ARSK	K.GLDPN#YTTWMDVMER.H	108	-0.88	5.44	1000	FKGLDPNYTTWMD	ARSK_HUMAN Arylsulfatase K
Q6UWY0	ARSK	K.NLHPPWILSEFHGCNVN#ASTYMLR.T	413	3.23	3.493	48.874	FHGCNVNASTYML	ARSK_HUMAN Arylsulfatase K
Q6UWY0	ARSK	K.QSIGQN#YSNVIANLR.W	498	0.01	4.609	45.026	KQSIGQNYSNVIA	ARSK_HUMAN Arylsulfatase K
Q6UXB8	PI16	R.EHYN#LSAATCSPGQM*CGHYTQVVWAK.T	114	-1.42	3.296	1000	HEREHYNLSAATC	PI16_HUMAN Peptidase inhibitor 16
Q6UXB8	PI16	K.SLPNFPN#TSATAN#ATGGR.A	403	0.22	3.656	53.534	SLPNFPNTSATAN	PI16_HUMAN Peptidase inhibitor 16
Q6UXB8	PI16	K.SLPNFPN#TSATAN#ATGGR.A	409	0.22	3.656	105.418	NTSATANATGGRA	PI16_HUMAN Peptidase inhibitor 16
Q6UXD5	SEZ6L2	R.LLAN#SSM*LGEGQVLR.S	247	-1.03	4.114	1000	APRLLANSSMLGE	SE6L2_HUMAN Seizure 6-like protein 2
Q6UXD5	SEZ6L2	R.IVSPEPGGAVGPN#LTCR.W	373	-0.67	3.203	1000	GGAVGPNLTCRWV	SE6L2_HUMAN Seizure 6-like protein 2
Q6UXD5	SEZ6L2	K.EVPRN#DTCPELPPPEWGWR.T	641	0.01	4.278	1000	FKEVPRNDTCPEL	SE6L2_HUMAN Seizure 6-like protein 2
Q6UXG2	KIAA1324	R.TFNYN#FSALANTVTLAGGPSFTSK.G	672	1.13	4.974	19.843	TRTFNYNFSALAN	K1324_HUMAN UPF0577 protein KIAA1324
Q6UXH1	CRELD2	R.N#ETHSICTACDESCK.T	190	-0.53	3.728	1000	YFSSLRNETHSIC	CREL2_HUMAN Cysteine-rich with EGF-like domain protein 2
Q6UXH1	CRELD2	K.NAN#GSYTCEECDSSCVGCTGEGPGNCK.E	251	0.22	2.218	9.34	QFCKNANGSYTCE	CREL2_HUMAN Cysteine-rich with EGF-like domain protein 2
Q6UXH1-2	CRELD2	K.NAN#GSYTCEDVDECSLAEK.T	251	-0.18	5.079	0	QFCKNANGSYTCE	CREL2_HUMAN Isoform 2 of Cysteine-rich with EGF-like domain protein 2
Q6UXK5	LRRN1	R.IPSN#LSSDTQVLLLQSNNIAK.T	69	-0.91	4.237	136.53	LTRIPSNLSSDTQ	LRRN1_HUMAN Leucine-rich repeat neuronal protein 1
Q6UXK5	LRRN1	R.VPVDVHEYN#LTHLQPSTDYEVCLTVSNIHQQTQK.S	582	-0.4	3.109	46.938	VDVHEYNLTHLQP	LRRN1_HUMAN Leucine-rich repeat neuronal protein 1
Q6Y288	B3GALTL	R.N#SSWIFFCEEETR.I	124	-1.32	2.1	1000	SVTYSRNSSWIFF	B3GLT_HUMAN Beta-1,3-glucosyltransferase
Q6Y7W6	GIGYF2	K.LPSSSTWGQQSN#TTACQSQATLSLAEIQKLEEERER.Q	934	-1.64	4.004	1000	TWGQQSNTTACQS	PERQ2_HUMAN PERQ amino acid-rich with GYF domain-containing protein 2
Q6YBV0	SLC36A4	K.VFISN#STN#SSNPCER.R	194	-1.17	3.439	71.753	SKVFISNSTNSSN	S36A4_HUMAN Proton-coupled amino acid transporter 4
Q6YBV0	SLC36A4	K.VFISN#STN#SSNPCER.R	197	-1.17	3.439	37.54	FISNSTNSSNPCE	S36A4_HUMAN Proton-coupled amino acid transporter 4
Q6YBV0	SLC36A4	K.VVAGTPQSPFLNLN#STCLTSGLK.-	495	3.4	4.041	17.009	SPFLNLNSTCLTS	S36A4_HUMAN Proton-coupled amino acid transporter 4
Q6YHK3	CD109	R.TQDEILFSN#STR.L	118	0.77	2.964	1000	DEILFSNSTRLSF	CD109_HUMAN CD109 antigen
Q6YHK3	CD109	K.MEAVQKIN#YTVPQSGTFK.I	419	0.67	3.028	1000	EAVQKINYTVPQS	CD109_HUMAN CD109 antigen
Q6YHK3	CD109	R.GISDN#YTLALITYALSSVGSPK.A	1086	3.51	3.494	1000	SRGISDNYTLALI	CD109_HUMAN CD109 antigen
Q6ZMG9	CERS6	R.FWLPHN#VTWADLK.N	18	0.61	2.559	1000	RFWLPHNVTWADL	CERS6_HUMAN Ceramide synthase 6
Q6ZN19	ZNF841	R.QNSDLVNHRRSHTGDKPYICN#ECGK.S	232	2.52	3.334	15.022	DKPYICNECGKSF	ZN841_HUMAN Zinc finger protein 841
Q6ZNA5	FRRS1	K.VYWNAPSSAPN#HTQFLVTVVEK.Y	138	1.47	3.588	51.809	APSSAPNHTQFLV	FRRS1_HUMAN Ferric-chelate reductase 1
Q6ZPD9	DPY19L3	K.QMLQAPTLVQGFHGLIYDN#KTESMK.T	118	-1.24	3.391	1000	HGLIYDNKTESMK	D19L3_HUMAN Probable C-mannosyltransferase DPY19L3
Q6ZRP7	QSOX2	R.GATAN#SSAAWLVQFYSSWCGHCIGYAPTWR.A	77	0.16	3.254	1000	VRGATANSSAAWL	QSOX2_HUMAN Sulfhydryl oxidase 2
Q6ZRP7	QSOX2	R.QTMIDFLQN#HTEGSRPPACPR.L	178	0.15	2.961	1000	MIDFLQNHTEGSR	QSOX2_HUMAN Sulfhydryl oxidase 2
Q6ZRP7	QSOX2	R.GSHYVAIVFESN#SSYLGR.E	218	0.47	3.042	1000	AIVFESNSSYLGR	QSOX2_HUMAN Sulfhydryl oxidase 2
Q6ZRP7	QSOX2	K.LGVSSVPSCYLIYPN#GSHGLINVVKPLR.A	266	1.78	4.045	3.63	CYLIYPNGSHGLI	QSOX2_HUMAN Sulfhydryl oxidase 2
Q6ZXV5	TMTC3	R.AN#ESRLEEADQLYR.Q	541	-0.84	3.273	1000	ANLIRANESRLEE	TMTC3_HUMAN Transmembrane and TPR repeat-containing protein 3
Q70SY1	CREB3L2	R.VSGLESRPDVDLPHFIISN#ETSLEK.S	480	-4.32	3.316	1000	PHFIISNETSLEK	CR3L2_HUMAN Cyclic AMP-responsive element-binding protein 3-like protein 2
Q70UQ0	IKBIP	R.ITEKQDILN#NSLTTLSQDITK.V	144	-0.28	5.218	24.437	EKQDILNNSLTTL	IKIP_HUMAN Inhibitor of nuclear factor kappa-B kinase-interacting protein
Q70UQ0	IKBIP	K.ISN#LTIVQAEIKDIKDEIAHISDM*N.-	328	0.74	3.364	1000	LSEKISNLTIVQA	IKIP_HUMAN Inhibitor of nuclear factor kappa-B kinase-interacting protein
Q70UQ0-4	IKBIP	K.FQN#ITDFWKR.S	154	0.17	2.842	1000	LNEKFQNITDFWK	IKIP_HUMAN Isoform 4 of Inhibitor of nuclear factor kappa-B kinase-interacting protein
Q71H61	ILDR2	R.GRYN#NTISELSSLHEEDSNFR.Q	333	5.7	5.063	17.009	RMRGRYNNTISEL	ILDR2_HUMAN Immunoglobulin-like domain-containing receptor 2
Q75T13	PGAP1	R.HIN#LTTLSVAGGFRDYQVR.S	234	-0.43	2.368	1000	LNARHINLTTLSV	PGAP1_HUMAN GPI inositol-deacylase
Q75T13	PGAP1	K.WTYVAYN#ESEK.I	363	-0.77	2.694	1000	WTYVAYNESEKIY	PGAP1_HUMAN GPI inositol-deacylase
Q75T13	PGAP1	K.LHIAQPEN#NTHVALFK.M	558	0.33	2.363	6.591	HIAQPENNTHVAL	PGAP1_HUMAN GPI inositol-deacylase
Q7KYR7	BTN2A1	R.GSVALVIHN#ITAQEN#GTYR.C	114	0.01	5.856	1000	VALVIHNITAQEN	BT2A1_HUMAN Butyrophilin subfamily 2 member A1
Q7KYR7	BTN2A1	R.GSVALVIHN#ITAQEN#GTYR.C	120	0.01	5.856	1000	NITAQENGTYRCY	BT2A1_HUMAN Butyrophilin subfamily 2 member A1
Q7KYR7	BTN2A1	R.N#M*SCSIN#NTLLGQK.K	216	-1.01	2.54	67.841	RDKSVRNMSCSIN	BT2A1_HUMAN Butyrophilin subfamily 2 member A1
Q7KYR7	BTN2A1	R.N#M*SCSIN#NTLLGQK.K	222	-1.01	2.54	9.34	NMSCSINNTLLGQ	BT2A1_HUMAN Butyrophilin subfamily 2 member A1
Q7L0J3	SV2A	R.VEHVTFN#FTLENQIHR.G	498	2.58	3.866	105.136	VEHVTFNFTLENQ	SV2A_HUMAN Synaptic vesicle glycoprotein 2A
Q7L0J3	SV2A	R.N#CTFINTVFYNTDLFEYK.F	548	1.02	3.977	24.243	SNTFFRNCTFINT	SV2A_HUMAN Synaptic vesicle glycoprotein 2A
Q7L0J3	SV2A	R.LIN#STFLHNK.E	573	1	3.291	87.265	VNSRLINSTFLHN	SV2A_HUMAN Synaptic vesicle glycoprotein 2A
Q7LGA3	HS2ST1	K.YHVLHIN#TTK.N	108	-0.38	3.632	1000	YHVLHINTTKNNP	HS2ST_HUMAN Heparan sulfate 2-O-sulfotransferase 1
Q7RTP0	NIPA1	R.SPSPAAVSLGLGVAVVSSLVN#GSTFVLQK.K	42	-0.41	3.042	1000	VVSSLVNGSTFVL	NIPA1_HUMAN Magnesium transporter NIPA1
Q7RTT9	SLC29A4	R.DAHGSCLHASTAN#GSILAGL.-	523	0.51	2.911	1000	LHASTANGSILAG	S29A4_HUMAN Equilibrative nucleoside transporter 4
Q7Z2K6	ERMP1	R.DSGIWIN#GFDYTGISHITPHIPEIN#DSIR.A	730	2.69	4.236	1000	PHIPEINDSIRAH	ERMP1_HUMAN Endoplasmic reticulum metallopeptidase 1
Q7Z2W4	ZC3HAV1	R.FLENGSQEDLLHGNPGSTYLASN#STSAPNWK.S	352	-3.93	5.506	74.417	STYLASNSTSAPN	ZCCHV_HUMAN Zinc finger CCCH-type antiviral protein 1
Q7Z2W4-3	ZC3HAV1	R.AAVWGAQGQN#CTQVPVSSASELTR.K	591	0.08	4.122	1000	WGAQGQNCTQVPV	ZCCHV_HUMAN Isoform 3 of Zinc finger CCCH-type antiviral protein 1
Q7Z388	DPY19L4	R.GVYELTHNN#K.T	123	0.72	2.144	9.34	YELTHNNKTVSLK	D19L4_HUMAN Probable C-mannosyltransferase DPY19L4
Q7Z3C6	ATG9A	K.MVN#HSLHPTEPVK.V	99	-0.89	3.898	1000	FANKMVNHSLHPT	ATG9A_HUMAN Autophagy-related protein 9A
Q7Z402	TMC7	K.ACGPFTNFN#TTWEVIPK.T	638	0.53	3.661	30.835	GPFTNFNTTWEVI	TMC7_HUMAN Transmembrane channel-like protein 7
Q7Z422	SZRD1	K.RPTSNGVVSSPN#STSRPTLPVK.S	76	-0.98	4.37	64.398	GVVSSPNSTSRPT	SZRD1_HUMAN SUZ domain-containing protein 1
Q7Z434	MAVS	K.VPANPASVSTVPSKLPTSSKPPGAVPSNALTNPAPSKLPIN#STR.A	352	-2.45	4.561	21.039	PSKLPINSTRAGM	MAVS_HUMAN Mitochondrial antiviral-signaling protein
Q7Z5K2	WAPAL	R.AEDSICLADSKPLPHQN#VTNHVGK.A	917	-2.94	2.65	3.065	KPLPHQNVTNHVG	WAPL_HUMAN Wings apart-like protein homolog
Q7Z739	YTHDF3	R.AITDGQAGFGN#DTLSK.V	175	2.63	3.112	1000	GQAGFGNDTLSKV	YTHD3_HUMAN YTH domain family protein 3
Q7Z7H5	TMED4	R.QYGSEGRFTFTSHTPGDHQICLHSN#STR.M	117	-1.82	3.253	1000	QICLHSNSTRMAL	TMED4_HUMAN Transmembrane emp24 domain-containing protein 4
Q7Z7M0	MEGF8	K.MLLHLFSDANYNLLGFN#ASFR.F	134	2.56	6.22	100.207	YNLLGFNASFRFS	MEGF8_HUMAN Multiple epidermal growth factor-like domains protein 8
Q7Z7M0	MEGF8	R.ACDLHLWENQGAGWWHN#VSAR.D	217	0.82	3.999	132.105	GAGWWHNVSARDP	MEGF8_HUMAN Multiple epidermal growth factor-like domains protein 8
Q7Z7M0	MEGF8	R.VN#STELFHVDR.H	421	-0.63	2.677	1000	RFSVRVNSTELFH	MEGF8_HUMAN Multiple epidermal growth factor-like domains protein 8
Q7Z7M0	MEGF8	R.ALLTN#VSSVALGSR.R	1271	1.37	2.459	1000	GRALLTNVSSVAL	MEGF8_HUMAN Multiple epidermal growth factor-like domains protein 8
Q7Z7M0	MEGF8	R.LLSSPEACN#QSGACTWCHGACLSGDQAHR.L	1887	-0.78	3.393	1000	SSPEACNQSGACT	MEGF8_HUMAN Multiple epidermal growth factor-like domains protein 8
Q7Z7M0	MEGF8	K.TGYTMDN#MTGLCRPVCAQGCVN#GSCVEPDHCR.C	2214	-1.54	4.285	1000	TGYTMDNMTGLCR	MEGF8_HUMAN Multiple epidermal growth factor-like domains protein 8
Q7Z7M0	MEGF8	K.TGYTMDN#MTGLCRPVCAQGCVN#GSCVEPDHCR.C	2229	-1.54	4.285	1000	CAQGCVNGSCVEP	MEGF8_HUMAN Multiple epidermal growth factor-like domains protein 8
Q7Z7N9	TMEM179B	R.SLCNSIISLN#TTISCSEAQK.I	136	0.17	5.036	146.622	NSIISLNTTISCS	T179B_HUMAN Transmembrane protein 179B
Q86SR1	GALNT10	K.RYLETLPN#TSIIIPFHNEGWSSLLR.T	146	0.21	4.878	154.915	YLETLPNTSIIIP	GLT10_HUMAN Polypeptide N-acetylgalactosaminyltransferase 10
Q86SR1	GALNT10	R.IFMN#TCNPSSLTQQWLFEHTN#STVLEK.F	576	1.87	3.299	31.275	DHRIFMNTCNPSS	GLT10_HUMAN Polypeptide N-acetylgalactosaminyltransferase 10
Q86SR1	GALNT10	R.IFMNTCNPSSLTQQWLFEHTN#STVLEK.F	593	1.48	4.213	27.005	WLFEHTNSTVLEK	GLT10_HUMAN Polypeptide N-acetylgalactosaminyltransferase 10
Q86UF1	TSPAN33	K.DWSQNMYFN#CSEDNPSR.E	172	1.62	5.082	65.44	SQNMYFNCSEDNP	TSN33_HUMAN Tetraspanin-33
Q86UN2	RTN4RL1	R.AEDFRN#CTGPASPHQIK.S	303	0.18	3.758	1000	RAEDFRNCTGPAS	R4RL1_HUMAN Reticulon-4 receptor-like 1
Q86UN3	RTN4RL2	R.TLRPGTFGSNLLTLWLFSNN#LSTIYPGTFR.H	93	-0.93	3.123	7.71	LWLFSNNLSTIYP	R4RL2_HUMAN Reticulon-4 receptor-like 2
Q86UN3	RTN4RL2	R.ARGN#SSSNHLYGVAEAGAPPADPSTLYR.D	325	-0.69	4.89	9.296	GSRARGNSSSNHL	R4RL2_HUMAN Reticulon-4 receptor-like 2
Q86V85	GPR180	K.AQLTMTMN#QTEHN#LTVSQIPSPQTWHVFYADK.Y	105	2.3	3.358	1000	QLTMTMNQTEHNL	GP180_HUMAN Integral membrane protein GPR180
Q86V85	GPR180	K.AQLTMTMN#QTEHN#LTVSQIPSPQTWHVFYADK.Y	110	2.3	3.358	1000	MNQTEHNLTVSQI	GP180_HUMAN Integral membrane protein GPR180
Q86VZ1	P2RY8	-.MQVPN#STGPDN#ATLQMLR.N	5	0.89	3.453	1000	XXMQVPNSTGPDN	P2RY8_HUMAN P2Y purinoceptor 8
Q86VZ1	P2RY8	-.MQVPN#STGPDN#ATLQMLR.N	11	0.89	3.453	1000	NSTGPDNATLQML	P2RY8_HUMAN P2Y purinoceptor 8
Q86VZ4	LRP11	R.RPAPPAAVLGCYLFN#CTAR.G	164	0.36	4.982	1000	LGCYLFNCTARGR	LRP11_HUMAN Low-density lipoprotein receptor-related protein 11
Q86VZ4	LRP11	R.SSDN#VSVTVLR.A	291	1.02	2.768	1000	GQRSSDNVSVTVL	LRP11_HUMAN Low-density lipoprotein receptor-related protein 11
Q86VZ4	LRP11	K.RN#HSAFWGPESQIIPVMPDSSSSGK.N	401	1.56	3.662	1000	SNTEKRNHSAFWG	LRP11_HUMAN Low-density lipoprotein receptor-related protein 11
Q86W47	KCNMB4	R.GTSQYPCVQVYVN#NSESNSR.A	90	-0.95	3.484	24.437	CVQVYVNNSESNS	KCMB4_HUMAN Calcium-activated potassium channel subunit beta-4
Q86WC4	OSTM1	R.ELLLDFAN#SSAELTGCLVR.S	93	0.09	3.183	1000	LLLDFANSSAELT	OSTM1_HUMAN Osteopetrosis-associated transmembrane protein 1
Q86WC4	OSTM1	K.AEPGTHLCIDVEDAMN#ITR.K	263	1.96	2.179	1000	DVEDAMNITRKLW	OSTM1_HUMAN Osteopetrosis-associated transmembrane protein 1
Q86X52	CHSY1	R.SLN#SSEPLFLGQTGLGTTEEMGK.L	189	-0.42	4.386	1000	NFLRSLNSSEPLF	CHSS1_HUMAN Chondroitin sulfate synthase 1
Q86XR7-2	TICAM2	K.QYDSFTFTASKN#GTYK.F	103	-0.29	3.345	1000	TFTASKNGTYKFC	TCAM2_HUMAN Isoform 2 of TIR domain-containing adapter molecule 2
Q86XS8	RNF130	R.AAFHNAVAVVIYNN#K.S	135	-1.11	4.063	9.34	AVVIYNNKSKEEP	GOLI_HUMAN E3 ubiquitin-protein ligase RNF130
Q86XT9	TMEM219	R.GSHVVGLLTTLNFGDGPDRN#KTR.T	101	-0.85	3.419	40.994	GDGPDRNKTRTFQ	TM219_HUMAN Insulin-like growth factor-binding protein 3 receptor
Q86YB8	ERO1LB	K.LGAIN#STLSN#QSK.E	140	-1.19	2.918	1000	NKLGAINSTLSNQ	ERO1B_HUMAN ERO1-like protein beta
Q86YB8	ERO1LB	K.LGAIN#STLSN#QSK.E	145	-1.19	2.918	1000	INSTLSNQSKEAF	ERO1B_HUMAN ERO1-like protein beta
Q86YC3	NRROS	R.DLYN#TSSPR.E	292	-0.48	2.267	1000	FYRDLYNTSSPRE	NRROS_HUMAN Negative regulator of reactive oxygen species
Q86YC3	NRROS	R.LFN#LSSNQLLGVPPGLFANAR.N	408	1.76	2.937	20.167	GSLRLFNLSSNQL	NRROS_HUMAN Negative regulator of reactive oxygen species
Q8IUX7	AEBP1	R.IYPLTWN#GSLCMR.L	528	-0.19	3.254	1000	IYPLTWNGSLCMR	AEBP1_HUMAN Adipocyte enhancer-binding protein 1
Q8IUX7	AEBP1	K.GVVTDEQGIPIAN#ATISVSGINHGVK.T	922	0.3	5.192	45.598	QGIPIANATISVS	AEBP1_HUMAN Adipocyte enhancer-binding protein 1
Q8IV08	PLD3	K.ELGVVMYN#CSCLAR.D	236	-4.19	2.636	1000	LGVVMYNCSCLAR	PLD3_HUMAN Phospholipase D3
Q8IV08	PLD3	R.AFLLSLAALRDN#HTHSDIQVK.L	387	-1.83	3.065	1000	LAALRDNHTHSDI	PLD3_HUMAN Phospholipase D3
Q8IWA5	SLC44A2	K.GVLMVGN#ETTYEDGHGSRKN#ITDLVEGAK.K	187	-0.23	3.883	1000	GVLMVGNETTYED	CTL2_HUMAN Choline transporter-like protein 2
Q8IWA5	SLC44A2	K.GVLMVGN#ETTYEDGHGSRKN#ITDLVEGAK.K	200	-0.23	3.883	1000	GHGSRKNITDLVE	CTL2_HUMAN Choline transporter-like protein 2
Q8IWA5	SLC44A2	K.TCNPETFPSSN#ESR.Q	417	0.12	2.954	84.609	ETFPSSNESRQCP	CTL2_HUMAN Choline transporter-like protein 2
Q8IWF2	FOXRED2	R.VQYN#TTIAHVTLDKDR.Q	143	-0.75	3.596	1000	GLRVQYNTTIAHV	FXRD2_HUMAN FAD-dependent oxidoreductase domain-containing protein 2
Q8IWK6	GPR125	K.VVCSSLELAQVLPPDTLPN#RTVTLILSNNK.I	81	2.09	3.975	0	PPDTLPNRTVTLI	GP125_HUMAN Probable G-protein coupled receptor 125
Q8IWK6	GPR125	K.ISELKN#GSFSGLSLLER.L	98	1.22	2.653	1000	KISELKNGSFSGL	GP125_HUMAN Probable G-protein coupled receptor 125
Q8IWK6	GPR125	R.LN#LSGNLFSSLSQGTFDYLASLR.S	159	-0.16	2.556	4.085	TNLVRLNLSGNLF	GP125_HUMAN Probable G-protein coupled receptor 125
Q8IWK6	GPR125	K.NMIHN#CSLIASALTISNIQAGSTGNWGCHVQTK.R	301	-1.58	3.829	28.708	EKNMIHNCSLIAS	GP125_HUMAN Probable G-protein coupled receptor 125
Q8IWK6	GPR125	R.VLYMFNQM*PLN#LTNAVATAR.Q	433	-1.44	3.988	38.189	FNQMPLNLTNAVA	GP125_HUMAN Probable G-protein coupled receptor 125
Q8IWK6	GPR125	K.CN#VSNTFSSLALK.N	592	0.07	3.86	73.311	QLSFKCNVSNTFS	GP125_HUMAN Probable G-protein coupled receptor 125
Q8IWK6	GPR125	K.IDGVNVDTHHIPVN#VTLR.R	687	0.38	2.675	48.532	THHIPVNVTLRRI	GP125_HUMAN Probable G-protein coupled receptor 125
Q8IWT6	LRRC8A	R.GWAAPGPEPTYPN#STILPTPDTGPTGIKYDLDR.H	83	1.43	3.292	1000	PEPTYPNSTILPT	LRC8A_HUMAN Leucine-rich repeat-containing protein 8A
Q8IWY4	SCUBE1	K.RN#GTSSGLGPSCSDAPTTPIK.Q	466	1.72	3.111	1000	KALQKRNGTSSGL	SCUB1_HUMAN Signal peptide, CUB and EGF-like domain-containing protein 1
Q8IYR6	TMEFF1	K.SIN#CSELNVR.E	63	2.73	3.1	65.44	GKGKSINCSELNV	TEFF1_HUMAN Tomoregulin-1
Q8IYS2	KIAA2013	K.ITDTHTPSGLTVN#LTLYYMLSCSPAPLLSPSLSHR.E	363	1.25	4.696	1000	PSGLTVNLTLYYM	K2013_HUMAN Uncharacterized protein KIAA2013
Q8IZ52	CHPF	R.LLVAVLTSQTTLPTLGVAVN#R.T	138	0.68	2.795	1000	TLGVAVNRTLGHR	CHSS2_HUMAN Chondroitin sulfate synthase 2
Q8IZA0	KIAA0319L	K.VN#DSNELGGLTTSGSAEVHK.A	207	2.6	3.03	38.189	TQHSKVNDSNELG	K319L_HUMAN Dyslexia-associated protein KIAA0319-like protein
Q8IZA0	KIAA0319L	K.N#VSVQPEISEGLATTPSTQQVK.S	247	2.19	3.595	1000	LSGGPKNVSVQPE	K319L_HUMAN Dyslexia-associated protein KIAA0319-like protein
Q8IZA0	KIAA0319L	K.VIVEGQNAHGEGYVN#VTVKPEPR.K	395	0.45	4.225	132.105	HGEGYVNVTVKPE	K319L_HUMAN Dyslexia-associated protein KIAA0319-like protein
Q8IZA0	KIAA0319L	K.LVPGN#YTFSLTVVDSDGATN#STTAN#LTVNK.A	472	0.49	5.067	103.604	SKLVPGNYTFSLT	K319L_HUMAN Dyslexia-associated protein KIAA0319-like protein
Q8IZA0	KIAA0319L	K.LVPGN#YTFSLTVVDSDGATN#STTAN#LTVNK.A	487	0.49	5.067	66.993	DSDGATNSTTANL	K319L_HUMAN Dyslexia-associated protein KIAA0319-like protein
Q8IZA0	KIAA0319L	K.LVPGN#YTFSLTVVDSDGATN#STTAN#LTVNK.A	492	0.49	5.067	65.089	TNSTTANLTVNKA	K319L_HUMAN Dyslexia-associated protein KIAA0319-like protein
Q8IZA0	KIAA0319L	R.DEGSPAAGEVLN#HSDHHPILFLSNLVEGTYTFHLK.V	742	0	5.579	67.704	AAGEVLNHSDHHP	K319L_HUMAN Dyslexia-associated protein KIAA0319-like protein
Q8IZA0	KIAA0319L	R.ALEVNTVTCQLN#CSDHGHCDSFTKR.C	890	-0.3	4.647	64.757	TVTCQLNCSDHGH	K319L_HUMAN Dyslexia-associated protein KIAA0319-like protein
Q8IZD4	DCP1B	R.SADLHPLSELPENRPCEN#GSTHSAGEFFTGPVQPGSPHNIGTSR.G	318	-2.66	4.549	1.04	ENRPCENGSTHSA	DCP1B_HUMAN mRNA-decapping enzyme 1B
Q8IZY2	ABCA7	R.LSNFN#DSLVSR.L	98	-0.62	3.301	48.874	GRLSNFNDSLVSR	ABCA7_HUMAN ATP-binding cassette sub-family A member 7
Q8IZY2	ABCA7	R.IFTFMN#DSSNVAMLQR.L	340	-1.58	4.352	44.278	RIFTFMNDSSNVA	ABCA7_HUMAN ATP-binding cassette sub-family A member 7
Q8IZY2	ABCA7	K.VLASGN#WTPESPSPACQCSRPGAR.R	1335	-0.85	2.371	1000	KVLASGNWTPESP	ABCA7_HUMAN ATP-binding cassette sub-family A member 7
Q8IZY2	ABCA7	R.RLLPDCPAAAGGPPPPQAVTGSGEVVQN#LTGR.N	1381	-2.35	6.462	1000	SGEVVQNLTGRNL	ABCA7_HUMAN ATP-binding cassette sub-family A member 7
Q8IZY2	ABCA7	R.HAHSITTLNHPLN#LTK.E	1518	0.22	4.439	59.298	TLNHPLNLTKEQL	ABCA7_HUMAN ATP-binding cassette sub-family A member 7
Q8N0Z9	VSIG10	R.GQVTWYRNN#SEPVFLLSSN#SSLRPAEPR.F	70	1.39	3.653	62.68	VFLLSSNSSLRPA	VSI10_HUMAN V-set and immunoglobulin domain-containing protein 10
Q8N0Z9	VSIG10	R.N#LTQPEVIIQPSSR.H	347	0.15	3.442	1000	KILWLRNLTQPEV	VSI10_HUMAN V-set and immunoglobulin domain-containing protein 10
Q8N0Z9	VSIG10	R.HLITQDGQN#STLTIHN#CSQDLDEGYYICR.A	369	2.64	5.624	1000	ITQDGQNSTLTIH	VSI10_HUMAN V-set and immunoglobulin domain-containing protein 10
Q8N0Z9	VSIG10	R.HLITQDGQN#STLTIHN#CSQDLDEGYYICR.A	376	2.64	5.624	1000	STLTIHNCSQDLD	VSI10_HUMAN V-set and immunoglobulin domain-containing protein 10
Q8N2E2	VWDE	K.LQYN#SSEWMPGEPIYTQTVFHNSR.A	968	0.84	2.655	117.029	VTKLQYNSSEWMP	VWDE_HUMAN von Willebrand factor D and EGF domain-containing protein
Q8N2S1	LTBP4	R.VN#GSCEDVDECATGGR.C	352	-0.68	3.579	1000	TGFERVNGSCEDV	LTBP4_HUMAN Latent-transforming growth factor beta-binding protein 4
Q8N441	FGFRL1	K.RVEYGAEGRHN#STIDVGGQK.F	293	-0.12	3.242	1000	GAEGRHNSTIDVG	FGRL1_HUMAN Fibroblast growth factor receptor-like 1
Q8N5B7	CERS5	R.FWLPEN#VSWADLEGPADGYGYPR.G	26	-0.13	5.76	1000	RFWLPENVSWADL	CERS5_HUMAN Ceramide synthase 5
Q8N5D0	WDTC1	K.CLTVN#PQDN#N#CLAVGASGPFVR.L	197	2.04	2.495	1000	TVNPQDNNCLAVG	WDTC1_HUMAN WD and tetratricopeptide repeats protein 1
Q8N608	DPP10	R.WIN#DTDVVYK.S	90	-0.33	2.413	1000	PEARWINDTDVVY	DPP10_HUMAN Inactive dipeptidyl peptidase 10
Q8N608	DPP10	R.LAFLMIN#DSLVPTMVIPR.F	257	0.52	2.152	1000	LAFLMINDSLVPT	DPP10_HUMAN Inactive dipeptidyl peptidase 10
Q8N608	DPP10	K.AGVN#YTMQVYPDEGHNVSEK.S	748	-0.91	4.492	124.374	LIKAGVNYTMQVY	DPP10_HUMAN Inactive dipeptidyl peptidase 10
Q8N697	SLC15A4	R.LLN#CTAPGPDAAAR.C	140	-1.33	2.29	1000	GSARLLNCTAPGP	S15A4_HUMAN Solute carrier family 15 member 4
Q8N6G5	CSGALNACT2	K.SILESVTSESNFHN#YTLVSLNEEFNR.G	333	-0.92	3.984	2.806	SESNFHNYTLVSL	CGAT2_HUMAN Chondroitin sulfate N-acetylgalactosaminyltransferase 2
Q8N766	EMC1	K.DSLACFN#QTYTINLYLVETGR.R	370	-1.85	3.965	87.265	DSLACFNQTYTIN	EMC1_HUMAN ER membrane protein complex subunit 1
Q8N766	EMC1	R.FIN#YN#QTVSR.M	913	0.34	2.505	1000	ERFINYNQTVSRM	EMC1_HUMAN ER membrane protein complex subunit 1
Q8N8Z6	DCBLD1	K.NYPGTYPN#HTVCEK.T	64	-0.81	3.156	67.841	YPGTYPNHTVCEK	DCBD1_HUMAN Discoidin, CUB and LCCL domain-containing protein 1
Q8N8Z6	DCBLD1	K.SFVMNFKNN#NSK.W	351	1.61	2.528	9.34	VMNFKNNNSKWKT	DCBD1_HUMAN Discoidin, CUB and LCCL domain-containing protein 1
Q8NAT1	POMGNT2	R.FMTEKLN#VSHTGVPLGEEYILVFSR.T	276	0.65	4.841	1000	FMTEKLNVSHTGV	PMGT2_HUMAN Protein O-linked-mannose beta-1,4-N-acetylglucosaminyltransferase 2
Q8NAT1	POMGNT2	R.LVSN#ASMLVSMHGAQLVTTLFLPR.G	337	-0.5	4.851	1000	VVRLVSNASMLVS	PMGT2_HUMAN Protein O-linked-mannose beta-1,4-N-acetylglucosaminyltransferase 2
Q8NBI3	DRAXIN	K.LSSDGN#ETSPAEGEPCDHHQDCLPGTCCDLR.E	264	-0.89	1.901	1000	KLSSDGNETSPAE	DRAXI_HUMAN Draxin
Q8NBI5	SLC43A3	K.DLCGPDAGPIGN#ATGQADCK.A	56	1.99	5.094	1000	DAGPIGNATGQAD	S43A3_HUMAN Solute carrier family 43 member 3
Q8NBJ4	GOLM1	K.AVLVN#N#ITTGER.L	109	2.65	2.765	1000	KAVLVNNITTGER	GOLM1_HUMAN Golgi membrane protein 1
Q8NBJ4	GOLM1	R.LQQDVLQFQKN#QTNLER.K	144	0.15	5.259	53.534	VLQFQKNQTNLER	GOLM1_HUMAN Golgi membrane protein 1
Q8NBJ5	COLGALT1	R.TALWVATDHNMDN#TSTVLR.E	96	-0.68	4.853	73.311	TDHNMDNTSTVLR	GT251_HUMAN Procollagen galactosyltransferase 1
Q8NBJ5	COLGALT1	K.AMN#TSQVEALGIQM*LPGYRDPYHGRPLTK.G	381	-3.01	2.714	1000	VDGKAMNTSQVEA	GT251_HUMAN Procollagen galactosyltransferase 1
Q8NBJ9	SIDT2	R.TYVDEVNSELVNIYTFN#HTVTR.N	54	0.41	4.447	65.44	VNIYTFNHTVTRN	SIDT2_HUMAN SID1 transmembrane family member 2
Q8NBJ9	SIDT2	R.TGEQFSFN#TTAAQPQYFK.Y	165	-0.03	4.204	1000	GEQFSFNTTAAQP	SIDT2_HUMAN SID1 transmembrane family member 2
Q8NBK3	SUMF1	K.FVN#STGYLTEAEKFGDSFVFEGMLSEQVK.T	141	0.43	4.03	1000	EFEKFVNSTGYLT	SUMF1_HUMAN Sulfatase-modifying factor 1
Q8NBL1	POGLUT1	K.VFIDQIN#R.S	40	-0.25	3.156	1000	VFIDQINRSLENY	PGLT1_HUMAN Protein O-glucosyltransferase 1
Q8NBL1	POGLUT1	R.SLENYEPCSSQN#CSCYHGVIEEDLTPFRGGISR.K	53	0.49	3.374	29.534	EPCSSQNCSCYHG	PGLT1_HUMAN Protein O-glucosyltransferase 1
Q8NBL1	POGLUT1	K.FLSYN#VTR.R	373	1.43	2.198	1000	SKFLSYNVTRRKG	PGLT1_HUMAN Protein O-glucosyltransferase 1
Q8NBM8	PCYOX1L	K.LFPFANILTTDFPSFFCTLDNICPVN#ISASFR.R	378	-3.43	4.406	38.371	DNICPVNISASFR	PCYXL_HUMAN Prenylcysteine oxidase-like
Q8NBN3	TMEM87A	K.LFQN#CSELFK.T	127	1.45	3.323	1000	SSKLFQNCSELFK	TM87A_HUMAN Transmembrane protein 87A
Q8NBN3	TMEM87A	R.LPLLGEKQEAKEN#GTN#LTFIGDK.T	157	0.06	3.047	1000	KQEAKENGTNLTF	TM87A_HUMAN Transmembrane protein 87A
Q8NBN3	TMEM87A	R.LPLLGEKQEAKEN#GTN#LTFIGDK.T	160	0.06	3.047	1000	AKENGTNLTFIGD	TM87A_HUMAN Transmembrane protein 87A
Q8NBR0	TP53I13	R.ESNAPSVPTVSLLPGAPGGN#ASSR.T	262	0.7	4.219	95.358	PGAPGGNASSRTE	P5I13_HUMAN Tumor protein p53-inducible protein 13
Q8NBS9	TXNDC5	K.IAEVDCTAERN#ICSK.Y	386	0.81	3.452	1000	DCTAERNICSKYS	TXND5_HUMAN Thioredoxin domain-containing protein 5
Q8NBU5	ATAD1	R.EYVN#STSEESHDEDEIRPVQQQDLHR.A	316	-0.77	3.581	1000	CVREYVNSTSEES	ATAD1_HUMAN ATPase family AAA domain-containing protein 1
Q8NC42	RNF149	R.RN#ASAVVLYNEER.Y	131	1.62	4.438	84.609	LVAARRNASAVVL	RN149_HUMAN E3 ubiquitin-protein ligase RNF149
Q8NC56	LEMD2	K.CIPVM*EAQEYIAN#VTSSSSAK.F	311	-3.57	3.23	1000	AQEYIANVTSSSS	LEMD2_HUMAN LEM domain-containing protein 2
Q8NCC3	PLA2G15	R.SAVSTSWLLPYN#YTWSPEK.V	273	1.77	4.256	1000	SWLLPYNYTWSPE	PAG15_HUMAN Group XV phospholipase A2
Q8NCC3	PLA2G15	K.VFVQTPTIN#YTLR.D	289	-0.11	2.721	1000	VQTPTINYTLRDY	PAG15_HUMAN Group XV phospholipase A2
Q8NCC3	PLA2G15	R.QEHQVLLQELPGSEHIEMLAN#ATTLAYLKR.V	398	3.01	4.641	1000	HIEMLANATTLAY	PAG15_HUMAN Group XV phospholipase A2
Q8NCH0	CHST14	K.YILDFSLFAYPLPN#VTK.E	368	3.32	3.971	1000	FAYPLPNVTKEAC	CHSTE_HUMAN Carbohydrate sulfotransferase 14
Q8NCI6	GLB1L3	R.FN#WSHLTPLELK.N	52	0.85	2.534	1000	PSQPRFNWSHLTP	GLBL3_HUMAN Beta-galactosidase-1-like protein 3
Q8NCQ2	CSNK1G2-AS1	K.SPDYANGGKAAM*DSRASDAIN#K.S	83	-2.67	2.593	44.753	RASDAINKSKVDT	CNAS1_HUMAN Uncharacterized protein CSNK1G2-AS1
Q8NCR0	B3GALNT2	R.VLYPIVITSLGVFYDANDVGFQRN#ITVK.L	174	2.55	3.233	1.286	DVGFQRNITVKLY	B3GL2_HUMAN UDP-GalNAc:beta-1,3-N-acetylgalactosaminyltransferase 2
Q8NCS7	SLC44A5	K.VIAPGGHCIHEN#QTCDPEIFN#TTEIAK.A	416	1.27	4.893	1000	GHCIHENQTCDPE	CTL5_HUMAN Choline transporter-like protein 5
Q8NCS7	SLC44A5	K.VIAPGGHCIHEN#QTCDPEIFN#TTEIAK.A	425	1.27	4.893	1000	CDPEIFNTTEIAK	CTL5_HUMAN Choline transporter-like protein 5
Q8NE01	CNNM3	R.LFGPGFAN#SSWSWVAPEGAGCREEAASPAGEWR.A	73	1.26	3.704	1000	FGPGFANSSWSWV	CNNM3_HUMAN Metal transporter CNNM3
Q8NFQ8	TOR1AIP2	K.HLN#ASNPTEPATIIFTAAR.E	286	-0.13	3.757	73.311	FLQKHLNASNPTE	TOIP2_HUMAN Torsin-1A-interacting protein 2
Q8NG11	TSPAN14	K.ANQCCGAYGPEDWDLNVYFN#CSGASYSR.E	169	-0.89	3.164	78.156	DLNVYFNCSGASY	TSN14_HUMAN Tetraspanin-14
Q8NHP8	PLBD2	R.HPDAVAWAN#LTNAIR.E	88	1.17	4.173	37.54	DAVAWANLTNAIR	PLBL2_HUMAN Putative phospholipase B-like 2
Q8NHP8	PLBD2	K.FTIKPLGFLLLQLSGDLEDLELALN#K.T	231	3.01	3.422	1000	DLELALNKTKIKP	PLBL2_HUMAN Putative phospholipase B-like 2
Q8NHP8	PLBD2	R.RN#QSLVQDM*DSMVR.L	465	-2.33	2.279	1000	AQIFRRNQSLVQD	PLBL2_HUMAN Putative phospholipase B-like 2
Q8NHP8	PLBD2	R.SDLNPAN#GSYPFQALR.Q	515	1.57	4.393	73.311	SDLNPANGSYPFQ	PLBL2_HUMAN Putative phospholipase B-like 2
Q8TB96	ITFG1	K.N#HSALITSVVPGDYDGDSQMDVLLTYLPK.N	95	-0.63	4.293	1000	VKVSFKNHSALIT	TIP_HUMAN T-cell immunomodulatory protein
Q8TB96	ITFG1	K.SELGAVIFWGQN#QTLDPNN#MTILN#R.T	139	-0.49	3.484	42.869	VIFWGQNQTLDPN	TIP_HUMAN T-cell immunomodulatory protein
Q8TB96	ITFG1	K.SELGAVIFWGQN#QTLDPNN#MTILN#R.T	146	-0.49	3.484	0	QTLDPNNMTILNR	TIP_HUMAN T-cell immunomodulatory protein
Q8TB96	ITFG1	K.SELGAVIFWGQN#QTLDPNN#MTILN#R.T	151	-0.49	3.484	6.039	NNMTILNRTFQDE	TIP_HUMAN T-cell immunomodulatory protein
Q8TB96	ITFG1	K.N#TSGSNQQAFLLENVPCN#NASCEEARR.M	353	0.65	3.936	11.015	ALVILKNTSGSNQ	TIP_HUMAN T-cell immunomodulatory protein
Q8TB96	ITFG1	K.N#TSGSNQQAFLLENVPCNN#ASCEEAR.R	371	1.7	4.102	7.71	ENVPCNNASCEEA	TIP_HUMAN T-cell immunomodulatory protein
Q8TBA6	GOLGA5	K.TLSN#SSQSELENR.L	581	0.16	2.064	36.556	TNKTLSNSSQSEL	GOGA5_HUMAN Golgin subfamily A member 5
Q8TBF5	PIGX	R.N#ITEAVMVSENFDIEAPNYLSK.E	103	-3.29	4.686	98.352	ASLRERNITEAVM	PIGX_HUMAN Phosphatidylinositol-glycan biosynthesis class X protein
Q8TBP5	FAM174A	R.GSEGGN#GSNPVAGLETDDHGGK.A	83	-0.78	3.78	24.243	RGSEGGNGSNPVA	F174A_HUMAN Membrane protein FAM174A
Q8TC05-4	MDM1	R.AEGASDVENNEGVTN#HTPVNENVELEHSTKVLSENVDN#GVFHNK.S	142	2.42	2.52	5.07	NNEGVTNHTPVNE	MDM1_HUMAN Isoform 4 of Nuclear protein MDM1
Q8TCJ2	STT3B	R.VMSWWDYGYQIAGMAN#R.T	616	0.95	4.413	1000	QIAGMANRTTLVD	STT3B_HUMAN Dolichyl-diphosphooligosaccharide--protein glycosyltransferase subunit STT3B
Q8TCJ2	STT3B	R.TTLVDN#NTWN#NSHIALVGK.A	623	0.26	5.775	38.189	RTTLVDNNTWNNS	STT3B_HUMAN Dolichyl-diphosphooligosaccharide--protein glycosyltransferase subunit STT3B
Q8TCJ2	STT3B	R.TTLVDNNTWN#NSHIALVGK.A	627	1.35	2.254	30.835	VDNNTWNNSHIAL	STT3B_HUMAN Dolichyl-diphosphooligosaccharide--protein glycosyltransferase subunit STT3B
Q8TCJ2	STT3B	K.AMSSN#ETAAYKIMR.T	641	-0.29	2.801	1000	GKAMSSNETAAYK	STT3B_HUMAN Dolichyl-diphosphooligosaccharide--protein glycosyltransferase subunit STT3B
Q8TCT7	SPPL2B	R.N#WTASLLCSAADLPAR.G	69	1.24	2.625	1000	SFLQLRNWTASLL	SPP2B_HUMAN Signal peptide peptidase-like 2B
Q8TCT7	SPPL2B	R.LVPPGGN#KTQYDEIGIPVALLSYK.D	129	1.54	2.857	1000	LVPPGGNKTQYDE	SPP2B_HUMAN Signal peptide peptidase-like 2B
Q8TCT8	SPPL2A	K.GGAEAMLVVN#NSVLFPPSGN#RSEFPDVK.I	116	0.38	3.445	24.437	EAMLVVNNSVLFP	SPP2A_HUMAN Signal peptide peptidase-like 2A
Q8TCT8	SPPL2A	K.GGAEAMLVVN#NSVLFPPSGN#RSEFPDVK.I	126	0.38	3.445	65.263	LFPPSGNRSEFPD	SPP2A_HUMAN Signal peptide peptidase-like 2A
Q8TCT8	SPPL2A	R.DMN#QTLGDN#ITVK.M	149	0.12	3.047	1000	KDFRDMNQTLGDN	SPP2A_HUMAN Signal peptide peptidase-like 2A
Q8TCT8	SPPL2A	R.DMN#QTLGDN#ITVK.M	155	0.12	3.047	1000	NQTLGDNITVKMY	SPP2A_HUMAN Signal peptide peptidase-like 2A
Q8TDW0	LRRC8C	K.RVQPAQN#HSSLSN#VSQAVASTTPLPPPKPSPANPITVEMK.G	64	2.24	5.819	115.2	RVQPAQNHSSLSN	LRC8C_HUMAN Leucine-rich repeat-containing protein 8C
Q8TDW0	LRRC8C	K.RVQPAQN#HSSLSN#VSQAVASTTPLPPPKPSPANPITVEMK.G	70	2.24	5.819	92.897	NHSSLSNVSQAVA	LRC8C_HUMAN Leucine-rich repeat-containing protein 8C
Q8TDZ2	MICAL1	R.IYN#QSFFQSLLK.A	266	0.04	3.83	1000	GVARIYNQSFFQS	MICA1_HUMAN Protein-methionine sulfoxide oxidase MICAL1
Q8TE99	ACPL2	R.AANPIDSM*LCHFCHN#VSFPCTR.N	305	0.27	3.059	53.567	LCHFCHNVSFPCT	ACPL2_HUMAN Acid phosphatase-like protein 2
Q8TE99	ACPL2	K.LYFGYSLLGAHPILN#QTIGR.M	354	-1.66	4.962	1000	GAHPILNQTIGRM	ACPL2_HUMAN Acid phosphatase-like protein 2
Q8TEM1	NUP210	R.VN#FTLEASEGCYR.W	44	-0.67	2.453	1000	TRATRVNFTLEAS	PO210_HUMAN Nuclear pore membrane glycoprotein 210
Q8TEM1	NUP210	R.MQGASRLPN#STIYVVEPGYLGFTVHPGDRWVLETGR.L	337	-2	4.686	1000	GASRLPNSTIYVV	PO210_HUMAN Nuclear pore membrane glycoprotein 210
Q8TEM1	NUP210	R.IETVLPAEFFEVLSSSQN#GSYHR.I	405	6.65	4.011	1000	VLSSSQNGSYHRI	PO210_HUMAN Nuclear pore membrane glycoprotein 210
Q8TEM1	NUP210	R.AHGGSGN#FSWSSSSHLVATVTVK.G	484	-8.09	4.309	1000	AHGGSGNFSWSSS	PO210_HUMAN Nuclear pore membrane glycoprotein 210
Q8TEM1	NUP210	K.FFQN#VTAEDTDSIGLALFAPHSSR.N	681	-4.05	5.128	1000	PSKFFQNVTAEDT	PO210_HUMAN Nuclear pore membrane glycoprotein 210
Q8TEM1	NUP210	R.RFDN#FSSLSIQWESTRPVLASIEPELPMQLVSQDDESGQKK.L	801	0	3.911	1000	EGRRFDNFSSLSI	PO210_HUMAN Nuclear pore membrane glycoprotein 210
Q8TEM1	NUP210	R.IREGSGYFFLN#TSTADVVK.V	926	-2.81	3.806	1000	SGYFFLNTSTADV	PO210_HUMAN Nuclear pore membrane glycoprotein 210
Q8TEM1	NUP210	K.GFLASGSMIGTSTIEVIAQEPFGAN#QTIIVAVK.V	1362	2.13	3.871	1000	QEPFGANQTIIVA	PO210_HUMAN Nuclear pore membrane glycoprotein 210
Q8TEM1	NUP210	K.GPTN#NTCVVR.T	1441	0.72	2.669	24.437	IGKGPTNNTCVVR	PO210_HUMAN Nuclear pore membrane glycoprotein 210
Q8TEQ8	PIGO	R.LELTN#HSSCQEPPGPGSLPWGSQGKPGACWMASR.F	37	-1.11	4.667	1000	TRLELTNHSSCQE	PIGO_HUMAN GPI ethanolamine phosphate transferase 3
Q8WTR4	GDPD5	R.RPASMLN#WTTLQR.L	301	0.11	2.767	1000	RPASMLNWTTLQR	GDPD5_HUMAN Glycerophosphodiester phosphodiesterase domain-containing protein 5
Q8WTR4	GDPD5	R.EAQN#QSICSLAELLELAK.G	336	2.97	5.251	1000	DHREAQNQSICSL	GDPD5_HUMAN Glycerophosphodiester phosphodiesterase domain-containing protein 5
Q8WTV0	SCARB1	R.HKSN#ITFNNN#DTVSFLEYR.T	102	-0.53	5.776	97.748	EFRHKSNITFNNN	SCRB1_HUMAN Scavenger receptor class B member 1
Q8WTV0	SCARB1	R.HKSNITFN#NN#DTVSFLEYR.T	108	-1.41	4.748	30.612	NITFNNNDTVSFL	SCRB1_HUMAN Scavenger receptor class B member 1
Q8WTV0	SCARB1	K.FGLFAELN#NSDSGLFTVFTGVQN#ISR.I	212	1.19	3.092	0	GLFAELNNSDSGL	SCRB1_HUMAN Scavenger receptor class B member 1
Q8WTV0	SCARB1	K.FGLFAELNN#SDSGLFTVFTGVQN#ISR.I	227	1.19	2.925	40.751	VFTGVQNISRIHL	SCRB1_HUMAN Scavenger receptor class B member 1
Q8WTV0	SCARB1	K.TLFAN#GSIYPPNEGFCPCLESGIQN#VSTCR.F	310	-0.18	3.868	9.911	PKTLFANGSIYPP	SCRB1_HUMAN Scavenger receptor class B member 1
Q8WTV0	SCARB1	K.TLFAN#GSIYPPNEGFCPCLESGIQN#VSTCR.F	330	-0.18	3.868	36.447	LESGIQNVSTCRF	SCRB1_HUMAN Scavenger receptor class B member 1
Q8WU20	FRS2	K.CARAEELFNMLQEIMQN#NSINVVEEPVVERNN#HQTELEVPRTPR.T	107	-4.99	3.567	10.095	LQEIMQNNSINVV	FRS2_HUMAN Fibroblast growth factor receptor substrate 2
Q8WVJ2	NUDCD2	K.ENPGFDFSGAEISGN#YTK.G	144	-0.41	3.994	149.399	GAEISGNYTKGGP	NUDC2_HUMAN NudC domain-containing protein 2
Q8WVQ1	CANT1	R.LGQAPANWYN#DTYPLSPPQR.T	88	-0.15	4.69	53.534	APANWYNDTYPLS	CANT1_HUMAN Soluble calcium-activated nucleotidase 1
Q8WVV5	BTN2A2	R.GSVALVIHN#VTAQENGIYR.C	118	0.25	3.415	97.602	VALVIHNVTAQEN	BT2A2_HUMAN Butyrophilin subfamily 2 member A2
Q8WWB7	C1orf85	R.TFAN#GSLAFR.V	187	-0.07	3.049	1000	PTRTFANGSLAFR	NCUG1_HUMAN Lysosomal protein NCU-G1
Q8WWI5	SLC44A1	R.LVSGYDSYGN#ICGQK.N	67	-0.41	3.923	1000	GYDSYGNICGQKN	CTL1_HUMAN Choline transporter-like protein 1
Q8WWI5	SLC44A1	K.FAEIN#GSALCSYNLKPSEYTTSPK.S	135	-2.66	3.091	61.679	QKFAEINGSALCS	CTL1_HUMAN Choline transporter-like protein 1
Q8WWI5	SLC44A1	R.CAPVN#ISCYAK.F	180	-0.13	3.251	1000	HRCAPVNISCYAK	CTL1_HUMAN Choline transporter-like protein 1
Q8WWZ7	ABCA5	K.FTLSNLILGYTPVTN#ITSSIMQK.V	86	-2.57	3.519	71.949	GYTPVTNITSSIM	ABCA5_HUMAN ATP-binding cassette sub-family A member 5
Q92187	ST8SIA4	K.IN#SSLVLEIRK.N	74	0.52	1.484	1000	VEGWKINSSLVLE	SIA8D_HUMAN CMP-N-acetylneuraminate-poly-alpha-2,8-sialyltransferase
Q92187	ST8SIA4	R.TLN#ISHDLHSLLPEVSPM*K.N	119	0.52	3.691	1000	DRRRTLNISHDLH	SIA8D_HUMAN CMP-N-acetylneuraminate-poly-alpha-2,8-sialyltransferase
Q92187	ST8SIA4	R.LSMLN#DSVLWIPAFMVK.G	219	2.27	2.771	1000	HRLSMLNDSVLWI	SIA8D_HUMAN CMP-N-acetylneuraminate-poly-alpha-2,8-sialyltransferase
Q92508	PIEZO1	R.ELYN#GTADITLR.F	2294	0.74	2.144	1000	MKRELYNGTADIT	PIEZ1_HUMAN Piezo-type mechanosensitive ion channel component 1
Q92508	PIEZO1	K.HM*LALAPN#STAR.R	2331	0.33	2.358	1000	MLALAPNSTARRQ	PIEZ1_HUMAN Piezo-type mechanosensitive ion channel component 1
Q92542	NCSTN	R.KIYIPLN#K.T	45	0.11	2.482	1000	KIYIPLNKTAPCV	NICA_HUMAN Nicastrin
Q92542	NCSTN	R.LLN#ATHQIGCQSSISGDTGVIHVVEK.E	55	0.44	4.95	1000	PCVRLLNATHQIG	NICA_HUMAN Nicastrin
Q92542	NCSTN	R.TSLELWMHTDPVSQKN#ESVR.N	387	-2.67	4.024	1000	DPVSQKNESVRNQ	NICA_HUMAN Nicastrin
Q92542	NCSTN	R.RPN#QSQPLPPSSLQR.F	417	-1.31	2.461	1000	VILRRPNQSQPLP	NICA_HUMAN Nicastrin
Q92542	NCSTN	R.ARN#ISGVVLADHSGAFHNK.Y	435	0.96	3.619	147.336	RFLRARNISGVVL	NICA_HUMAN Nicastrin
Q92542	NCSTN	K.YYQSIYDTAENIN#VSYPEWLSPEEDLNFVTDTAK.A	464	0.03	3.311	13.38	DTAENINVSYPEW	NICA_HUMAN Nicastrin
Q92542	NCSTN	R.ALYELAGGTN#FSDTVQADPQTVTR.L	506	-3.1	3.965	1000	ELAGGTNFSDTVQ	NICA_HUMAN Nicastrin
Q92542	NCSTN	K.AN#N#SWFQSILR.Q	530	1.54	2.577	1000	GFLIKANNSWFQS	NICA_HUMAN Nicastrin
Q92542	NCSTN	K.DLYEYSWVQGPLHSN#ETDRLPR.C	612	-2.98	2.469	1000	QGPLHSNETDRLP	NICA_HUMAN Nicastrin
Q92545	TMEM131	R.KILPGGN#TSFDVVFLAR.V	168	2.13	3.128	1000	KILPGGNTSFDVV	TM131_HUMAN Transmembrane protein 131
Q92545	TMEM131	R.VVGNVENTLFIN#TSNHGVFTYQVFGVGVPNPYR.L	190	0.59	3.345	6.454	ENTLFINTSNHGV	TM131_HUMAN Transmembrane protein 131
Q92545	TMEM131	R.VPVN#SSFSPIINIHNPHSEPLQVVEMYSSGGDLHLELPTGQQGGTRK.L	223	1.62	5.129	17.425	GARVPVNSSFSPI	TM131_HUMAN Transmembrane protein 131
Q92545	TMEM131	R.NN#LTVMDAVMVQGQGTTENLR.V	959	0.73	5.849	0	LIIVRNNLTVMDA	TM131_HUMAN Transmembrane protein 131
Q92545	TMEM131	K.LREPN#FTLK.R	1012	-0.88	2.835	1000	LKLREPNFTLKRT	TM131_HUMAN Transmembrane protein 131
Q92545	TMEM131	K.VVNCQEFTLSAN#ASR.D	1059	-2.27	2.477	77.72	EFTLSANASRDII	TM131_HUMAN Transmembrane protein 131
Q92547	TOPBP1	K.TMPN#SSTPTSQINTIDSR.T	295	1.59	2.483	43.066	EAKTMPNSSTPTS	TOPB1_HUMAN DNA topoisomerase 2-binding protein 1
Q92563	SPOCK2	K.QN#GSASSVAGPASGLDK.S	225	1.47	3.147	1000	HENSKQNGSASSV	TICN2_HUMAN Testican-2
Q92575	UBXN4	R.LRTQDDGEDENNTWNGN#STQQM.-	503	3.92	4.686	30.835	NNTWNGNSTQQM	UBXN4_HUMAN UBX domain-containing protein 4
Q92581-2	SLC9A6	R.YGIHVPSDVNN#VTLSCEVQSSPTTLLVN#VSGK.F	128	0.95	5.418	7.71	VPSDVNNVTLSCE	SL9A6_HUMAN Isoform 2 of Sodium/hydrogen exchanger 6
Q92581-2	SLC9A6	R.YGIHVPSDVNN#VTLSCEVQSSPTTLLVN#VSGK.F	145	0.95	5.418	132.502	PTTLLVNVSGKFY	SL9A6_HUMAN Isoform 2 of Sodium/hydrogen exchanger 6
Q92611	EDEM1	R.GRGPDRGDPSNLNINDVLGN#YSLTLVDALDTLAIM*GN#SSEFQK.A	181	0.05	4.136	12.922	INDVLGNYSLTLV	EDEM1_HUMAN ER degradation-enhancing alpha-mannosidase-like protein 1
Q92611	EDEM1	R.GRGPDRGDPSNLNINDVLGN#YSLTLVDALDTLAIM*GN#SSEFQK.A	198	0.05	4.136	57.058	TLAIMGNSSEFQK	EDEM1_HUMAN ER degradation-enhancing alpha-mannosidase-like protein 1
Q92611	EDEM1	K.TGVPPDTNN#ETCTAGAGSLLVEFGILSR.L	299	-1.74	4.119	7.71	VPPDTNNETCTAG	EDEM1_HUMAN ER degradation-enhancing alpha-mannosidase-like protein 1
Q92611	EDEM1	R.SN#DTGLLGNVVNIQTGHWVGK.Q	342	1.91	3.487	73.616	LWNLRSNDTGLLG	EDEM1_HUMAN ER degradation-enhancing alpha-mannosidase-like protein 1
Q92622	KIAA0226	K.SQSLTALPSSTYTPPNSYAQHSYFGSFSSLHQSVPNN#GSER.R	240	9.68	4.645	0	HQSVPNNGSERRS	RUBIC_HUMAN Run domain Beclin-1 interacting and cysteine-rich containing protein
Q92626	PXDN	R.TLQLIQEHVQHGLMVDLNGTSYHYN#DLVSPQYLNLIAN#LSGCTAHR.R	719	0.38	4.108	12.431	YLNLIANLSGCTA	PXDN_HUMAN Peroxidasin homolog
Q92626	PXDN	R.VNN#CSDMCFHQK.Y	731	-0.54	2.712	12.218	AHRRVNNCSDMCF	PXDN_HUMAN Peroxidasin homolog
Q92626	PXDN	R.VYCN#LSAAHTFEDLKNEIKNPEIR.E	1178	0.75	3.59	72.615	DYRVYCNLSAAHT	PXDN_HUMAN Peroxidasin homolog
Q92626	PXDN	R.ILCDNADN#ITR.V	1280	-0.04	3.093	37.54	LCDNADNITRVQS	PXDN_HUMAN Peroxidasin homolog
Q92626	PXDN	R.QGEHLSN#STSAFSTR.S	1368	-0.73	3.27	1000	QGEHLSNSTSAFS	PXDN_HUMAN Peroxidasin homolog
Q92626	PXDN	R.LSTTECVDAGGESHAN#NTK.W	1425	-0.09	4.971	24.437	GGESHANNTKWKK	PXDN_HUMAN Peroxidasin homolog
Q92673	SORL1	K.VYGQVSLN#DSHNQMVVHWAGEK.S	99	0.98	5.372	59.298	YGQVSLNDSHNQM	SORL_HUMAN Sortilin-related receptor
Q92673	SORL1	K.LNFGLGN#R.S	158	-0.05	2.075	65.44	LNFGLGNRSEAVI	SORL_HUMAN Sortilin-related receptor
Q92673	SORL1	R.VEGLQGVYIATLIN#GSMNEENMR.S	430	3.2	5.137	44.278	YIATLINGSMNEE	SORL_HUMAN Sortilin-related receptor
Q92673	SORL1	R.TPHATCFN#GEDFDRPVVVSN#CSCTREDYECDFGFK.M	674	0.4	3.242	1000	RPVVVSNCSCTRE	SORL_HUMAN Sortilin-related receptor
Q92673	SORL1	R.LTIVN#SSVLDRPR.A	871	0.02	2.461	1000	FRLTIVNSSVLDR	SORL_HUMAN Sortilin-related receptor
Q92673	SORL1	R.SDEYN#CSSGM*CIR.S	1164	-1.83	2.529	1000	CRSDEYNCSSGMC	SORL_HUMAN Sortilin-related receptor
Q92673	SORL1	R.SSWVCDGDNDCRDWSDEAN#CTAIYHTCEASNFQCR.N	1191	1.16	4.042	11.791	DWSDEANCTAIYH	SORL_HUMAN Sortilin-related receptor
Q92673	SORL1	R.CPN#GTCIPSSK.H	1246	-0.3	3.008	1000	NGFRCPNGTCIPS	SORL_HUMAN Sortilin-related receptor
Q92673	SORL1	K.TLETHSN#KTNTVLK.V	1608	-0.53	4.041	37.54	TLETHSNKTNTVL	SORL_HUMAN Sortilin-related receptor
Q92673	SORL1	R.AASN#FTEIK.N	1706	1.29	2.445	1000	SQRAASNFTEIKN	SORL_HUMAN Sortilin-related receptor
Q92673	SORL1	R.GIGN#WSDSK.S	1733	-0.49	2.31	1000	TSRGIGNWSDSKS	SORL_HUMAN Sortilin-related receptor
Q92673	SORL1	K.VGN#LTAHTSYEISAWAK.T	1809	-1.11	2.437	1000	LSHKVGNLTAHTS	SORL_HUMAN Sortilin-related receptor
Q92673	SORL1	K.AIN#QTAVECTWTGPR.N	1854	-5.72	2.322	1000	LKAKAINQTAVEC	SORL_HUMAN Sortilin-related receptor
Q92673	SORL1	K.SRN#STVEYTLNKLEPGGK.Y	1986	-1.05	4.973	132.105	YKVKSRNSTVEYT	SORL_HUMAN Sortilin-related receptor
Q92673	SORL1	K.YHIIVQLGN#MSK.D	2010	-2.48	3.074	1000	IIVQLGNMSKDSS	SORL_HUMAN Sortilin-related receptor
Q92673	SORL1	K.M*GHN#YTFTVQAR.C	2092	-0.76	2.543	1000	NLKMGHNYTFTVQ	SORL_HUMAN Sortilin-related receptor
Q92729	PTPRU	R.APADLPHGSYLMVN#TSQHAPGQR.A	75	-1.8	5.495	1000	GSYLMVNTSQHAP	PTPRU_HUMAN Receptor-type tyrosine-protein phosphatase U
Q92729	PTPRU	R.VN#GGPLGSAVWN#MTGSHGR.Q	134	1.06	4.053	1000	LGSAVWNMTGSHG	PTPRU_HUMAN Receptor-type tyrosine-protein phosphatase U
Q92729	PTPRU	R.QLTLQWEPLGYN#VTR.C	410	0.76	4.325	1000	WEPLGYNVTRCHT	PTPRU_HUMAN Receptor-type tyrosine-protein phosphatase U
Q92729	PTPRU	K.LRN#ETYHVFSNLHPGTTYLFSVR.A	548	-0.6	4.454	98.352	TISKLRNETYHVF	PTPRU_HUMAN Receptor-type tyrosine-protein phosphatase U
Q92729	PTPRU	R.GLVHYFGAELAASSLPEAM*PFTVGDN#QTYR.G	685	5.63	4.346	1000	PFTVGDNQTYRGF	PTPRU_HUMAN Receptor-type tyrosine-protein phosphatase U
Q92791	LEPREL4	R.DSEAFCHAN#CSGPAPAAKPDPDGGRADEWACELR.L	79	-0.94	3.871	1000	EAFCHANCSGPAP	SC65_HUMAN Synaptonemal complex protein SC65
Q92791	LEPREL4	R.EEAMLYHN#QTAELR.E	361	2.45	3.569	1000	EAMLYHNQTAELR	SC65_HUMAN Synaptonemal complex protein SC65
Q92820	GGH	K.WSLSVKN#FTMNEK.L	203	-0.42	3.917	44.278	WSLSVKNFTMNEK	GGH_HUMAN Gamma-glutamyl hydrolase
Q92854	SEMA4D	R.EVHLVQFHEPDIYN#YSALLLSEDKDTLYIGAR.E	49	-0.94	4.769	1000	HEPDIYNYSALLL	SEM4D_HUMAN Semaphorin-4D
Q92854	SEMA4D	R.EAVFAVNALN#ISEK.Q	77	0.06	4.908	53.534	FAVNALNISEKQH	SEM4D_HUMAN Semaphorin-4D
Q92854	SEMA4D	R.VLQPLSATSLYVCGTNAFQPACDHLN#LTSFK.F	139	-0.5	3.637	32.218	PACDHLNLTSFKF	SEM4D_HUMAN Semaphorin-4D
Q92854	SEMA4D	K.VPVFYALFTPQLNNVGLSAVCAYN#LSTAEEVFSHGK.Y	329	-3.58	3.892	42.19	SAVCAYNLSTAEE	SEM4D_HUMAN Semaphorin-4D
Q92854	SEMA4D	R.AAN#YTSSLNLPDK.T	379	0.28	3.905	87.265	SEARAANYTSSLN	SEM4D_HUMAN Semaphorin-4D
Q92854	SEMA4D	K.KDVN#YTQIVVDR.T	419	-0.77	3.78	1000	LIKKDVNYTQIVV	SEM4D_HUMAN Semaphorin-4D
Q92854	SEMA4D	K.NLLIFN#LSEGDSGVYQCLSEER.V	613	-1.17	4.465	51.004	KNLLIFNLSEGDS	SEM4D_HUMAN Semaphorin-4D
Q92854	SEMA4D	R.VKN#KTVFQVVAK.H	632	-0.25	3.768	1000	SEERVKNKTVFQV	SEM4D_HUMAN Semaphorin-4D
Q92859	NEO1	R.GSSVILN#CSAYSEPSPK.I	73	-0.68	3.45	1000	GSSVILNCSAYSE	NEO1_HUMAN Neogenin
Q92859	NEO1	R.VIKLPSGMLVISN#ATEGDGGLYR.C	210	0.81	4.363	1000	GMLVISNATEGDG	NEO1_HUMAN Neogenin
Q92859	NEO1	R.TPASDPHGDN#LTYSVFYTK.E	470	-1.57	3.431	1000	SDPHGDNLTYSVF	NEO1_HUMAN Neogenin
Q92859	NEO1	R.VEN#TSHPGEMQVTIQNLMPATVYIFR.V	489	0.86	5.5	120.756	ARERVENTSHPGE	NEO1_HUMAN Neogenin
Q92859	NEO1	R.TLSDVPSAAPQN#LSLEVR.N	639	-0.58	3.374	1000	PSAAPQNLSLEVR	NEO1_HUMAN Neogenin
Q92859	NEO1	K.NAN#ATTLSYLVTGLKPNTLYEFSVM*VTK.G	909	-1.47	5.259	9.34	TKYKNANATTLSY	NEO1_HUMAN Neogenin
Q92896	GLG1	K.LN#LTTDPKFESVAR.E	165	-0.75	2.483	1000	LWNYKLNLTTDPK	GSLG1_HUMAN Golgi apparatus protein 1
Q92896	GLG1	R.GN#ITEYQCHQYITK.M	210	-1.05	3.688	1000	LVDHRGNITEYQC	GSLG1_HUMAN Golgi apparatus protein 1
Q92896	GLG1	R.LCHTHGWN#ETSEFMPQGAVFSCLYR.H	581	-2.74	3.29	1000	CHTHGWNETSEFM	GSLG1_HUMAN Golgi apparatus protein 1
Q92896	GLG1	R.DIVGN#LTELESEDIQIEALLM*R.A	677	-2.79	2.987	1000	CRDIVGNLTELES	GSLG1_HUMAN Golgi apparatus protein 1
Q92922	SMARCC1	K.TLVQN#NCLTRPNIYLIPDIDLK.L	162	0.66	3.542	7.71	EKTLVQNNCLTRP	SMRC1_HUMAN SWI/SNF complex subunit SMARCC1
Q92956	TNFRSF14	K.GGTESQDTLCQNCPPGTFSPN#GTLEECQHQTK.C	173	0.88	4.516	34.206	PGTFSPNGTLEEC	TNR14_HUMAN Tumor necrosis factor receptor superfamily member 14
Q93050	ATP6V0A1	K.SLNIFGSSWSVRPMFTYN#WTEETLR.G	488	0.96	4.373	93.839	RPMFTYNWTEETL	VPP1_HUMAN V-type proton ATPase 116 kDa subunit a isoform 1
Q93063	EXT2	K.CTN#LSEGVLSVR.K	288	-4.56	2.42	1000	VLDKCTNLSEGVL	EXT2_HUMAN Exostosin-2
Q93063	EXT2	K.NWVDAHMNCEDIAMNFLVAN#VTGK.A	637	0.94	5.238	85.529	MNFLVANVTGKAV	EXT2_HUMAN Exostosin-2
Q93091	RNASE6	R.AMSGINN#YTQHCK.H	55	-1.28	2.795	9.34	AMSGINNYTQHCK	RNAS6_HUMAN Ribonuclease K6
Q969N2	PIGT	K.TYAIYDLLDTAMIN#NSR.N	327	1.26	5.757	24.437	LDTAMINNSRNLN	PIGT_HUMAN GPI transamidase component PIG-T
Q969P0	IGSF8	R.RIGPGEPLELLCN#VSGALPPAGR.H	327	1.4	3.551	1000	PLELLCNVSGALP	IGSF8_HUMAN Immunoglobulin superfamily member 8
Q969P0	IGSF8	R.GETASLLCN#ISVR.G	463	-1.06	4.042	1000	TASLLCNISVRGG	IGSF8_HUMAN Immunoglobulin superfamily member 8
Q969Y0	NXPE3	K.MPVN#SSGPDWVTVIPR.R	292	1.17	3.478	1000	NIKMPVNSSGPDW	NXPE3_HUMAN NXPE family member 3
Q96A65	EXOC4	R.N#ITVIFHPLLR.F	495	-0.31	2.026	1000	CKPGARNITVIFH	EXOC4_HUMAN Exocyst complex component 4
Q96A84	EMID1	R.MALRPTAFSGCLN#CSK.V	136	1.12	4.575	1000	AFSGCLNCSKVSE	EMID1_HUMAN EMI domain-containing protein 1
Q96AE7	TTC17	R.VN#LSAPLLPKEDPIFTYLSKR.L	184	1.31	2.739	1000	GVQERVNLSAPLL	TTC17_HUMAN Tetratricopeptide repeat protein 17
Q96AE7	TTC17	R.AVGN#STFAIACLQR.A	634	-0.48	1.533	1000	YWRAVGNSTFAIA	TTC17_HUMAN Tetratricopeptide repeat protein 17
Q96AQ6	PBXIP1	K.LQGLENWGQDPGVSAN#ASK.A	455	-0.57	5.526	177.905	DPGVSANASKAWH	PBIP1_HUMAN Pre-B-cell leukemia transcription factor-interacting protein 1
Q96AY3	FKBP10	R.YHYN#GTFEDGK.K	70	-0.58	2.864	1000	FVRYHYNGTFEDG	FKB10_HUMAN Peptidyl-prolyl cis-trans isomerase FKBP10
Q96AY3	FKBP10	R.YHYN#GTLLDGTSFDTSYSK.G	182	-2.26	3.966	1000	FVRYHYNGTLLDG	FKB10_HUMAN Peptidyl-prolyl cis-trans isomerase FKBP10
Q96AY3	FKBP10	R.YHYN#GSLMDGTLFDSSYSR.N	294	-5.35	4.384	1000	FMRYHYNGSLMDG	FKB10_HUMAN Peptidyl-prolyl cis-trans isomerase FKBP10
Q96AY3	FKBP10	R.N#HTYNTYIGQGYIIPGMDQGLQGACMGER.R	310	-5.06	3.916	0	DSSYSRNHTYNTY	FKB10_HUMAN Peptidyl-prolyl cis-trans isomerase FKBP10
Q96AY3	FKBP10	R.YHYN#CSLLDGTQLFTSHDYGAPQEATLGANK.V	407	2.21	5.246	139.661	FVRYHYNCSLLDG	FKB10_HUMAN Peptidyl-prolyl cis-trans isomerase FKBP10
Q96B86	RGMA	R.GDLAYHSAVHGIEDLMSQHN#CSK.D	114	-3.23	3.64	1000	DLMSQHNCSKDGP	RGMA_HUMAN Repulsive guidance molecule A
Q96B97	SH3KBP1	K.SEGAN#GTVATAAIQPK.K	197	0.62	2.845	1000	TKSEGANGTVATA	SH3K1_HUMAN SH3 domain-containing kinase-binding protein 1
Q96BD0	SLCO4A1	R.DCSCIPQN#LSSGFGHATAGK.C	557	-1.25	4.414	1000	CSCIPQNLSSGFG	SO4A1_HUMAN Solute carrier organic anion transporter family member 4A1
Q96BD5	PHF21A	K.SAVTYLN#STMHPGTR.K	418	2.51	2.091	1000	SAVTYLNSTMHPG	PF21A_HUMAN PHD finger protein 21A
Q96BF3	TMIGD2	K.DGAILCQPYITN#GSLSLGVCGPQGR.L	73	0.38	5.614	1000	CQPYITNGSLSLG	TMIG2_HUMAN Transmembrane and immunoglobulin domain-containing protein 2
Q96CB8	INTS12	K.LSSTTQN#NTGKPATSSANQKPVGLTGLATSSK.G	316	-0.44	5.487	10.849	LSSTTQNNTGKPA	INT12_HUMAN Integrator complex subunit 12
Q96DU3	SLAMF6	K.RLN#FTQSYSLQLSNLK.M	87	1.64	5.402	243.42	KQGKRLNFTQSYS	SLAF6_HUMAN SLAM family member 6
Q96DU3	SLAMF6	R.WEALGNTLSSQPN#LTVSWDPR.I	178	1.17	4.333	64.398	TLSSQPNLTVSWD	SLAF6_HUMAN SLAM family member 6
Q96DU3	SLAMF6	R.ISSEQDYTCIAENAVSN#LSFSVSAQK.L	203	0.37	5.707	84.609	AENAVSNLSFSVS	SLAF6_HUMAN SLAM family member 6
Q96DZ1	ERLEC1	K.NIEGQMTPYYPVGMGN#GTPCSLK.Q	195	-0.51	5.088	187.141	YPVGMGNGTPCSL	ERLEC_HUMAN Endoplasmic reticulum lectin 1
Q96F46	IL17RA	R.ALVCSQPGLN#CTVKN#STCLDDSWIHPR.N	49	-0.37	3.332	1000	CSQPGLNCTVKNS	I17RA_HUMAN Interleukin-17 receptor A
Q96F46	IL17RA	R.ALVCSQPGLN#CTVKN#STCLDDSWIHPR.N	54	-0.37	3.332	1000	LNCTVKNSTCLDD	I17RA_HUMAN Interleukin-17 receptor A
Q96F46	IL17RA	K.VTTPCM*SSGSLWDPN#ITVETLEAHQLR.V	206	0.12	4.618	1000	GSLWDPNITVETL	I17RA_HUMAN Interleukin-17 receptor A
Q96F46	IL17RA	R.SN#VTLTLR.N	265	-0.36	1.753	1000	EFHQRSNVTLTLR	I17RA_HUMAN Interleukin-17 receptor A
Q96F46	IL17RA	R.HQVQIQPFFSSCLN#DCLR.H	292	-1.41	3.324	1000	FFSSCLNDCLRHS	I17RA_HUMAN Interleukin-17 receptor A
Q96F81	DISP1	K.HYQN#GTLGPDCWDMAAR.R	391	0.29	4.957	1000	CAKHYQNGTLGPD	DISP1_HUMAN Protein dispatched homolog 1
Q96FE7	PIK3IP1	R.CLNWLDAQSGLASAPVSGAGN#HSYCR.N	66	3.26	4.596	150.054	PVSGAGNHSYCRN	P3IP1_HUMAN Phosphoinositide-3-kinase-interacting protein 1
Q96FM1	PGAP3	R.DCVLQCEEQN#CSGGALNHFR.S	40	-0.36	4.749	51.809	LQCEEQNCSGGAL	PGAP3_HUMAN Post-GPI attachment to proteins factor 3
Q96G27	WBP1	R.ASSGN#GSEEAWGALR.A	8	3.63	3.778	1000	ARASSGNGSEEAW	WBP1_HUMAN WW domain-binding protein 1
Q96G97	BSCL2	R.TDCDSSTTSLCSFPVAN#VSLTK.G	88	-0.28	5.505	1000	CSFPVANVSLTKG	BSCL2_HUMAN Seipin
Q96GX1	TCTN2	K.FITNTETPLNN#GSTPR.I	372	-0.62	3.421	24.437	TETPLNNGSTPRI	TECT2_HUMAN Tectonic-2
Q96GX1	TCTN2	K.WNN#NTISEINVK.I	391	-0.25	3.346	24.437	YIFKWNNNTISEI	TECT2_HUMAN Tectonic-2
Q96HA4	C1orf159	R.CGNGTLPAYN#GSECRSFAGPGAPFPMN#RSSGTPGRPHPGAPR.V	111	2.56	3.371	18.978	GTLPAYNGSECRS	CA159_HUMAN Uncharacterized protein C1orf159
Q96HA4	C1orf159	R.SFAGPGAPFPMN#R.S	128	0.5	3.278	1000	GAPFPMNRSSGTP	CA159_HUMAN Uncharacterized protein C1orf159
Q96HD1	CRELD1	R.N#ASHLVCSACFGPCAR.C	205	-1.13	4.231	1000	YFEAERNASHLVC	CREL1_HUMAN Cysteine-rich with EGF-like domain protein 1
Q96HE7	ERO1L	K.WGHN#ITEFQQRFDGILTEGEGPR.R	280	-8.3	3.535	1000	EKKWGHNITEFQQ	ERO1A_HUMAN ERO1-like protein alpha
Q96J42	TXNDC15	K.VNCEERN#ITGLEN#FTLK.I	181	1.92	4.994	40.978	VNCEERNITGLEN	TXD15_HUMAN Thioredoxin domain-containing protein 15
Q96J42	TXNDC15	K.VNCEERN#ITGLEN#FTLK.I	187	1.92	4.994	94.163	NITGLENFTLKIL	TXD15_HUMAN Thioredoxin domain-containing protein 15
Q96J42	TXNDC15	K.IFIFN#QTGIEAK.K	293	-0.67	2.813	1000	LKIFIFNQTGIEA	TXD15_HUMAN Thioredoxin domain-containing protein 15
Q96J84	KIRREL	R.AVLPCVLLN#YSGIVQWTK.D	46	-0.08	2.538	1000	LPCVLLNYSGIVQ	KIRR1_HUMAN Kin of IRRE-like protein 1
Q96J84	KIRREL	R.IDGGPVILLQAGTPHN#LTCR.A	140	6.41	3.819	1000	QAGTPHNLTCRAF	KIRR1_HUMAN Kin of IRRE-like protein 1
Q96J84	KIRREL	K.VGSTN#VSTLVNVHFAPR.I	297	1.2	4.058	87.265	NKVGSTNVSTLVN	KIRR1_HUMAN Kin of IRRE-like protein 1
Q96JA1	LRIG1	K.LHELVLSFNN#LTR.L	318	1.16	3.012	0	LVLSFNNLTRLDE	LRIG1_HUMAN Leucine-rich repeats and immunoglobulin-like domains protein 1
Q96JJ7	TMX3	K.LVALAVIDEKN#TSVEHTR.L	258	-1.39	3.256	1000	AVIDEKNTSVEHT	TMX3_HUMAN Protein disulfide-isomerase TMX3
Q96JP9	CDHR1	R.SLDALHN#ITPGRDCLWSLEVQAK.D	643	3.88	3.875	1000	SLDALHNITPGRD	CDHR1_HUMAN Cadherin-related family member 1
Q96K49	TMEM87B	R.KTMFN#STDIK.L	68	-0.31	2.888	1000	FRKTMFNSTDIKL	TM87B_HUMAN Transmembrane protein 87B
Q96KA5	CLPTM1L	R.TVN#VSVPKK.T	91	-1.15	2.095	1000	KFERTVNVSVPKK	CLP1L_HUMAN Cleft lip and palate transmembrane protein 1-like protein
Q96KA5	CLPTM1L	R.NN#GTLYAYIFLHHAGVLPWHDGK.Q	101	-2.9	3.609	12.218	PKKTRNNGTLYAY	CLP1L_HUMAN Cleft lip and palate transmembrane protein 1-like protein
Q96KA5	CLPTM1L	R.VKDLMVIN#R.S	229	-0.75	3.094	1000	KDLMVINRSTTEL	CLP1L_HUMAN Cleft lip and palate transmembrane protein 1-like protein
Q96KR4	LMLN	R.FADGLPPFN#YSLGLYQWSDK.V	308	-1.51	4.264	1000	DGLPPFNYSLGLY	LMLN_HUMAN Leishmanolysin-like peptidase
Q96MU8	KREMEN1	R.GTQN#WTALQGGKPCLFWN#ETFQHPYNTLK.Y	45	0.51	4.112	73.722	DYRGTQNWTALQG	KREM1_HUMAN Kremen protein 1
Q96MU8	KREMEN1	R.GTQN#WTALQGGKPCLFWN#ETFQHPYNTLK.Y	59	0.51	4.112	28.218	KPCLFWNETFQHP	KREM1_HUMAN Kremen protein 1
Q96PB1	CASD1	K.VDFLWHPEVN#GSMK.Q	141	1.07	3.158	1000	LWHPEVNGSMKQC	CASD1_HUMAN CAS1 domain-containing protein 1
Q96PB1	CASD1	K.IHN#GSSEALSQYK.M	175	0.33	3.354	1000	WSIKIHNGSSEAL	CASD1_HUMAN CAS1 domain-containing protein 1
Q96PB1	CASD1	K.MN#ITSIAPLLEK.L	187	1.32	3.181	1000	LSQYKMNITSIAP	CASD1_HUMAN CAS1 domain-containing protein 1
Q96PD2	DCBLD2	K.GIPYYESSLANN#VTSVVGHLSTSLFTFK.T	272	2.56	3.314	17.009	ESSLANNVTSVVG	DCBD2_HUMAN Discoidin, CUB and LCCL domain-containing protein 2
Q96PE1	GPR124	R.RVVCSGGDLPEPPEPGLLPN#GTVTLLLSNNK.I	84	1.48	4.98	26.105	EPGLLPNGTVTLL	GP124_HUMAN G-protein coupled receptor 124
Q96PE1	GPR124	R.QVVFQGDRLPFQCSASYLGN#DTR.I	275	0.41	3.911	1000	SASYLGNDTRIRW	GP124_HUMAN G-protein coupled receptor 124
Q96PE1	GPR124	R.VLYTFVLMPIN#ASNALTLAHQLR.V	436	1.6	4.135	13.38	FVLMPINASNALT	GP124_HUMAN G-protein coupled receptor 124
Q96PE1	GPR124	R.CTTGRPN#VSLSSFHIK.N	602	-0.01	2.398	1000	CTTGRPNVSLSSF	GP124_HUMAN G-protein coupled receptor 124
Q96PE1	GPR124	R.LFHSHSN#TSRPGAAGPGK.R	659	0.38	2.963	1000	LFHSHSNTSRPGA	GP124_HUMAN G-protein coupled receptor 124
Q96PE1	GPR124	R.RGVATPVIFAGTSGCGVGN#LTEPVAVSLR.H	690	4.78	3.314	1000	SGCGVGNLTEPVA	GP124_HUMAN G-protein coupled receptor 124
Q96QE2	SLC2A13	R.ITFKPIAPSGQN#ATCTR.Y	433	0.51	2.904	1000	IAPSGQNATCTRY	MYCT_HUMAN Proton myo-inositol cotransporter
Q96QV1	HHIP	K.IFSVTN#NTECGK.L	99	0.35	3.346	0	KIFSVTNNTECGK	HHIP_HUMAN Hedgehog-interacting protein
Q96QV1	HHIP	R.SNPHFN#STNQPPEVFAHGLHDPGR.C	416	0.41	4.573	24.437	RSNPHFNSTNQPP	HHIP_HUMAN Hedgehog-interacting protein
Q96RD7	PANX1	K.SGILRN#DSTVPDQFQCK.L	255	1.04	3.122	1000	KSGILRNDSTVPD	PANX1_HUMAN Pannexin-1
Q96RQ1	ERGIC2	R.GHAHLAALVN#HESYN#FSHR.I	212	1.54	5.225	1000	VNHESYNFSHRID	ERGI2_HUMAN Endoplasmic reticulum-Golgi intermediate compartment protein 2
Q96S06	LMF1	K.ERAEVILQGTASSN#ASAPDAMWEDYEFK.C	428	1.73	4.145	1000	QGTASSNASAPDA	LMF1_HUMAN Lipase maturation factor 1
Q96S16	JMJD8	K.TPEFHPN#KTTLAWLR.D	279	1.55	3.13	1000	TPEFHPNKTTLAW	JMJD8_HUMAN JmjC domain-containing protein 8
Q96S52	PIGS	R.RYVQPFLNALGAAGN#FSVDSQILYYAMLGVNPR.F	267	-1.29	4.869	21.528	ALGAAGNFSVDSQ	PIGS_HUMAN GPI transamidase component PIG-S
Q96S52	PIGS	K.TYN#ASVLPVRVEVDMVR.V	370	0.25	2.489	1000	VDSKTYNASVLPV	PIGS_HUMAN GPI transamidase component PIG-S
Q96SB8	SMC6	K.NFM*CHSMLGPFKFGSNVN#FVVGNN#GSGK.S	78	5.62	2.302	14.966	NFVVGNNGSGKSA	SMC6_HUMAN Structural maintenance of chromosomes protein 6
Q96SM3	CPXM1	K.VPGSTPALHSSPAQPPAETAN#GTSEQHVR.I	57	0.73	4.02	1000	PPAETANGTSEQH	CPXM1_HUMAN Probable carboxypeptidase X1
Q96SM3	CPXM1	K.QVQEQCPN#ITR.I	318	2.3	2.524	1000	VQEQCPNITRIYS	CPXM1_HUMAN Probable carboxypeptidase X1
Q96SM3	CPXM1	R.WNN#QSIDLNHNFADLNTPLWEAQDDGK.V	428	6.44	2.971	4.54	AEGRWNNQSIDLN	CPXM1_HUMAN Probable carboxypeptidase X1
Q96SM3	CPXM1	R.WN#NQSIDLNHNFADLNTPLWEAQDDGKVPHIVPNHHLPLPTYYTLPN#ATVAPETR.A	472	0.99	3.45	34.87	TYYTLPNATVAPE	CPXM1_HUMAN Probable carboxypeptidase X1
Q96T83	SLC9A7	R.AFSTLLVN#VSGK.F	145	-0.09	3.521	1000	FSTLLVNVSGKFF	SL9A7_HUMAN Sodium/hydrogen exchanger 7
Q96TA2	YME1L1	K.N#TSVSLSGVSVSQNQHR.D	28	-7.98	3.503	62.659	AFHTPKNTSVSLS	YMEL1_HUMAN ATP-dependent zinc metalloprotease YME1L1
Q96TA2	YME1L1	R.GPTLGHVSLLPENDRWN#ETR.A	641	0.84	2.595	18.805	PENDRWNETRAQL	YMEL1_HUMAN ATP-dependent zinc metalloprotease YME1L1
Q99081	TCF12	R.GFTDSPHYSDHLN#DSR.L	87	-3.5	2.321	1000	HYSDHLNDSRLGA	HTF4_HUMAN Transcription factor 12
Q99439	CNN2	K.LGTDKCDN#SSMSLQMGYTQGANQSGQVFGLGR.Q	242	0.62	5.816	71.153	GTDKCDNSSMSLQ	CNN2_HUMAN Calponin-2
Q99459	CDC5L	R.SGTTPKPVIN#STPGR.T	436	-0.66	2.931	1000	TPKPVINSTPGRT	CDC5L_HUMAN Cell division cycle 5-like protein
Q99519	NEU1	R.WSFSN#GTSWR.K	352	1.23	2.068	1000	LRWSFSNGTSWRK	NEUR1_HUMAN Sialidase-1
Q99523	SORT1	K.LAN#NTHQHVFDDLR.G	98	-0.21	3.613	7.71	FVAKLANNTHQHV	SORT_HUMAN Sortilin
Q99523	SORT1	K.NFKDITDLIN#NTFIR.T	162	1.95	5.131	24.437	DITDLINNTFIRT	SORT_HUMAN Sortilin
Q99523	SORT1	K.WGSDNTIFFTTYAN#GSCK.A	274	1.16	5.242	120.756	FFTTYANGSCKAD	SORT_HUMAN Sortilin
Q99523	SORT1	R.HLYTTTGGETDFTN#VTSLR.G	406	-4.57	4.146	1000	GETDFTNVTSLRG	SORT_HUMAN Sortilin
Q99523	SORT1	K.QPSICLCSLEDFLCDFGYYRPEN#DSK.C	684	1.88	3.377	1000	GYYRPENDSKCVE	SORT_HUMAN Sortilin
Q99538	LGMN	R.NGIPDEQIVVMMYDDIAYSEDNPTPGIVINRPN#GTDVYQGVPK.D	91	-5.53	3.524	6.454	IVINRPNGTDVYQ	LGMN_HUMAN Legumain
Q99538	LGMN	K.DLN#ETIHYM*YK.H	167	-1.72	2.66	1000	LHVKDLNETIHYM	LGMN_HUMAN Legumain
Q99538	LGMN	K.SHTN#TSHVMQYGN#KTISTMK.V	263	-1.47	5.486	1000	LVKSHTNTSHVMQ	LGMN_HUMAN Legumain
Q99538	LGMN	K.SHTN#TSHVMQYGN#KTISTMK.V	272	-1.47	5.486	1000	HVMQYGNKTISTM	LGMN_HUMAN Legumain
Q99571	P2RX4	R.CVAFN#GSVK.T	153	-0.82	1.809	1000	GRCVAFNGSVKTC	P2RX4_HUMAN P2X purinoceptor 4
Q99571	P2RX4	K.AAEN#FTLLVK.N	184	0.13	2.014	1000	FLKAAENFTLLVK	P2RX4_HUMAN P2X purinoceptor 4
Q99571	P2RX4	K.RNILPN#ITTTYLK.S	208	1.4	3.317	49.312	KRNILPNITTTYL	P2RX4_HUMAN P2X purinoceptor 4
Q99572	P2RX7	K.TTN#VSLYPGYNFR.Y	284	-0.3	1.971	71.067	LDDKTTNVSLYPG	P2RX7_HUMAN P2X purinoceptor 7
Q99574	SERPINI1	K.DAN#LTGLSDNKEIFLSK.A	321	-0.18	2.363	67.169	IFIKDANLTGLSD	NEUS_HUMAN Neuroserpin
Q99590	SCAF11	K.QLQGIPSSSHVSNNMSTPVLPAPTAAPGNTGMVQGPSSGN#TSSSSHSK.A	1339	0.25	3.859	0.744	QGPSSGNTSSSSH	SCAFB_HUMAN Protein SCAF11
Q99808	SLC29A1	R.LDM*SQN#VSLVTAELSK.D	48	-0.65	4.373	1000	RLDMSQNVSLVTA	S29A1_HUMAN Equilibrative nucleoside transporter 1
Q99835	SMO	R.YN#VCLGSVLPYGATSTLLAGDSDSQEEAHGK.L	76	1.45	3.336	1000	CEPLRYNVCLGSV	SMO_HUMAN Smoothened homolog
Q99835	SMO	K.FN#SSGQCEVPLVR.T	188	0.14	2.896	1000	VQNIKFNSSGQCE	SMO_HUMAN Smoothened homolog
Q99941	ATF6B	R.RHLLGFSEQEPVQGVEPLQGSSQGPKEPQPSPTDQPSFSN#LTAFPGGAK.E	476	-1.15	7.11	1000	DQPSFSNLTAFPG	ATF6B_HUMAN Cyclic AMP-dependent transcription factor ATF-6 beta
Q99941	ATF6B	R.DHLLLPAISHN#K.T	610	-0.03	2.891	1000	LPAISHNKTSRPK	ATF6B_HUMAN Cyclic AMP-dependent transcription factor ATF-6 beta
Q99941	ATF6B	K.MSLVMPAMAPN#ETLSGR.G	627	1.15	3.705	1000	MPAMAPNETLSGR	ATF6B_HUMAN Cyclic AMP-dependent transcription factor ATF-6 beta
Q99941	ATF6B	R.KQPSPTPGN#ATGGPLPVSAASQAHQASHQPLYLNHP.-	676	0.72	3.207	97.118	PSPTPGNATGGPL	ATF6B_HUMAN Cyclic AMP-dependent transcription factor ATF-6 beta
Q99943	AGPAT1	R.NHN#GSMLPFKR.G	184	-0.62	2.413	13.38	EGTRNHNGSMLPF	PLCA_HUMAN 1-acyl-sn-glycerol-3-phosphate acyltransferase alpha
Q9BQT9	CLSTN3	K.EKGDN#STDTTQGDPLSIHHYFHGYLAGFSVR.S	507	0.71	4.283	1000	EKEKGDNSTDTTQ	CSTN3_HUMAN Calsyntenin-3
Q9BRN9	TM2D3	R.LPADCIDCTTN#FSCTYGKPVTFDCAVKPSVTCVDQDFKSQK.N	87	-2.12	3.659	1000	CIDCTTNFSCTYG	TM2D3_HUMAN TM2 domain-containing protein 3
Q9BRN9	TM2D3	K.NFIIN#MTCR.F	122	0.34	2.315	65.089	QKNFIINMTCRFC	TM2D3_HUMAN TM2 domain-containing protein 3
Q9BRN9	TM2D3	R.FCWQLPETDYECTN#STSCMTVSCPR.Q	140	-2.9	1.981	1000	TDYECTNSTSCMT	TM2D3_HUMAN TM2 domain-containing protein 3
Q9BRN9	TM2D3	R.QRYPAN#CTVRDHVHCLGN#R.T	157	-0.84	3.731	1000	RQRYPANCTVRDH	TM2D3_HUMAN TM2 domain-containing protein 3
Q9BRN9	TM2D3	R.QRYPAN#CTVRDHVHCLGN#R.T	169	-0.84	3.731	1000	HVHCLGNRTFPKM	TM2D3_HUMAN TM2 domain-containing protein 3
Q9BS91	SLC35A5	R.GFHHDAFFSPSN#SCLLFR.S	190	0.02	3.031	1000	AFFSPSNSCLLFR	S35A5_HUMAN Probable UDP-sugar transporter protein SLC35A5
Q9BS91	SLC35A5	K.EWTFPEAKWN#TTAR.V	218	-1.58	2.424	1000	FPEAKWNTTARVF	S35A5_HUMAN Probable UDP-sugar transporter protein SLC35A5
Q9BT09	CNPY3	K.VVM*DIPYELWN#ETSAEVADLKK.Q	153	-0.19	3.583	1000	IPYELWNETSAEV	CNPY3_HUMAN Protein canopy homolog 3
Q9BTY2	FUCA2	R.SQN#DTVTPDVWYTSKPK.E	377	-1.97	4.32	1000	HTWRSQNDTVTPD	FUCO2_HUMAN Plasma alpha-L-fucosidase
Q9BU23	LMF2	R.SAN#STLAQALHWTR.S	616	0.73	2.18	1000	PRTRSANSTLAQA	LMF2_HUMAN Lipase maturation factor 2
Q9BUJ0	ABHD14A	R.GHHQLHGFVPIAPTSTQN#YTQEQFWAVK.T	201	1.46	5.777	1000	APTSTQNYTQEQF	ABHEA_HUMAN Alpha/beta hydrolase domain-containing protein 14A
Q9BV10	ALG12	R.VLASVVGTTGVSLN#LTQLPPFNVHLQTK.L	463	0.47	4.208	104.034	TTGVSLNLTQLPP	ALG12_HUMAN Dol-P-Man:Man(7)GlcNAc(2)-PP-Dol alpha-1,6-mannosyltransferase
Q9BVA6	FICD	K.YIN#TTLVSR.I	275	0.18	2.292	1000	AAMKYINTTLVSR	FICD_HUMAN Adenosine monophosphate-protein transferase FICD
Q9BVG9	PTDSS2	K.LGVPLPERDYGGNCLIYDPDN#ETDPFHNIWDK.L	181	-0.17	2.88	4.757	LIYDPDNETDPFH	PTSS2_HUMAN Phosphatidylserine synthase 2
Q9BVK6	TMED9	R.FTFTSHTPGEHQICLHSN#STKFSLFAGGMLR.V	125	-0.72	5.492	1000	QICLHSNSTKFSL	TMED9_HUMAN Transmembrane emp24 domain-containing protein 9
Q9BVT8	TMUB1	K.FLN#DSEQVAR.A	111	1.32	3.792	1000	LRLKFLNDSEQVA	TMUB1_HUMAN Transmembrane and ubiquitin-like domain-containing protein 1
Q9BVX2	TMEM106C	R.SEQLVN#FTGK.A	186	-0.5	3.047	1000	RSEQLVNFTGKAE	T106C_HUMAN Transmembrane protein 106C
Q9BW91	NUDT9	R.NSFSSSWFHLNTNVMSGSN#GSK.E	55	1.62	5.036	104.477	NVMSGSNGSKENS	NUDT9_HUMAN ADP-ribose pyrophosphatase, mitochondrial
Q9BX67	JAM3	R.FRN#SSFHLNSETGTLVFTAVHK.D	192	0.69	4.248	25.174	ANPRFRNSSFHLN	JAM3_HUMAN Junctional adhesion molecule C
Q9BX74	TM2D1	K.INDATQEPVN#CTN#YTAHVSCFPAPN#ITCK.D	72	0.65	4.501	62.715	ATQEPVNCTNYTA	TM2D1_HUMAN TM2 domain-containing protein 1
Q9BX74	TM2D1	K.INDATQEPVN#CTN#YTAHVSCFPAPN#ITCK.D	75	0.65	4.501	53.775	EPVNCTNYTAHVS	TM2D1_HUMAN TM2 domain-containing protein 1
Q9BX74	TM2D1	K.INDATQEPVN#CTN#YTAHVSCFPAPN#ITCK.D	87	0.65	4.501	101.753	SCFPAPNITCKDS	TM2D1_HUMAN TM2 domain-containing protein 1
Q9BX74	TM2D1	K.DSSGN#ETHFTGNEVGFFKPISCR.N	96	0.75	2.072	15.1	CKDSSGNETHFTG	TM2D1_HUMAN TM2 domain-containing protein 1
Q9BX74	TM2D1	R.LSITN#ETFR.K	197	-0.26	2.205	1000	TRLSITNETFRKT	TM2D1_HUMAN TM2 domain-containing protein 1
Q9BXC1	GPR174	K.SFVSN#HTASTMTPELC.-	322	1.18	3.641	1000	AKSFVSNHTASTM	GP174_HUMAN Probable G-protein coupled receptor 174
Q9BXP2	SLC12A9	R.FGHFTGFN#SSTLK.D	243	0.21	3.123	1000	GHFTGFNSSTLKD	S12A9_HUMAN Solute carrier family 12 member 9
Q9BY67	CADM1	R.FQLLN#FSSSELK.V	101	0.63	3.279	1000	SRFQLLNFSSSEL	CADM1_HUMAN Cell adhesion molecule 1
Q9BY67	CADM1	K.VSLTN#VSISDEGR.Y	113	0.5	2.667	1000	LKVSLTNVSISDE	CADM1_HUMAN Cell adhesion molecule 1
Q9BY67	CADM1	K.DTAVEGEEIEVN#CTAMASKPATTIR.W	165	-0.12	3.511	1000	GEEIEVNCTAMAS	CADM1_HUMAN Cell adhesion molecule 1
Q9BY67	CADM1	R.VDDEMPQHAVLSGPNLFINNLN#KTDN#GTYR.C	304	0.69	4.454	13.38	LFINNLNKTDNGT	CADM1_HUMAN Cell adhesion molecule 1
Q9BY67	CADM1	R.VDDEMPQHAVLSGPNLFINNLN#KTDN#GTYR.C	308	0.69	4.454	44.973	NLNKTDNGTYRCE	CADM1_HUMAN Cell adhesion molecule 1
Q9BYI3	FAM126A	R.AASSTSQSGLSN#SSHNCSNKPSIGK.N	366	0.42	2.981	6.294	SQSGLSNSSHNCS	HYCCI_HUMAN Hyccin
Q9BZC7	ABCA2	R.FLTQN#LSLPN#STAQALLAAR.V	168	1.88	3.013	1000	WRFLTQNLSLPNS	ABCA2_HUMAN ATP-binding cassette sub-family A member 2
Q9BZC7	ABCA2	R.FLTQN#LSLPN#STAQALLAAR.V	173	1.88	3.013	1000	QNLSLPNSTAQAL	ABCA2_HUMAN ATP-binding cassette sub-family A member 2
Q9BZC7	ABCA2	R.RGN#MSSLGFTSK.E	432	-0.11	3.115	1000	EALRRGNMSSLGF	ABCA2_HUMAN ATP-binding cassette sub-family A member 2
Q9BZC7	ABCA2	R.LHPEALN#LSLDELPPALR.Q	530	0.2	4.259	1000	LHPEALNLSLDEL	ABCA2_HUMAN ATP-binding cassette sub-family A member 2
Q9BZC7	ABCA2	K.SPAN#GSLGPTLN#LSSGESR.L	1549	-1.95	3.162	1000	VLKSPANGSLGPT	ABCA2_HUMAN ATP-binding cassette sub-family A member 2
Q9BZC7	ABCA2	K.SPAN#GSLGPTLN#LSSGESR.L	1557	-1.95	3.162	1000	SLGPTLNLSSGES	ABCA2_HUMAN ATP-binding cassette sub-family A member 2
Q9BZC7	ABCA2	R.VVTGDILTDITGHN#VSEYLLFTSDRFR.L	1677	2.91	3.762	1000	TDITGHNVSEYLL	ABCA2_HUMAN ATP-binding cassette sub-family A member 2
Q9BZC7	ABCA2	K.SKGNPAAYGITVTNHPMN#K.T	1775	-0.93	5.464	38.371	VTNHPMNKTSASL	ABCA2_HUMAN ATP-binding cassette sub-family A member 2
Q9BZM5	ULBP2	R.DIQLEN#YTPKEPLTLQAR.M	112	-0.12	3.297	1000	RDIQLENYTPKEP	N2DL2_HUMAN NKG2D ligand 2
Q9BZQ6	EDEM3	K.LLPAFN#TTSGLPYPR.I	195	0.46	3.119	1000	KLLPAFNTTSGLP	EDEM3_HUMAN ER degradation-enhancing alpha-mannosidase-like protein 3
Q9BZQ6	EDEM3	K.KN#TTSEYTELDDSN#FDWTCPNTQILFPNDPLYAQSIREPLK.N	511	2.48	5.022	40.693	QSISKKNTTSEYT	EDEM3_HUMAN ER degradation-enhancing alpha-mannosidase-like protein 3
Q9BZQ6	EDEM3	R.GFVASSKPSN#GCSELTNPEAVMGK.I	691	-0.44	4.483	37.549	ASSKPSNGCSELT	EDEM3_HUMAN ER degradation-enhancing alpha-mannosidase-like protein 3
Q9BZR6	RTN4R	R.DLGN#LTHLFLHGNR.I	179	0.64	2.806	63.076	TFRDLGNLTHLFL	RTN4R_HUMAN Reticulon-4 receptor
Q9BZR6	RTN4R	R.LMTLYLFANN#LSALPTEALAPLR.A	237	-0.53	4.214	9.34	LYLFANNLSALPT	RTN4R_HUMAN Reticulon-4 receptor
Q9BZR6	RTN4R	K.GRVPPGDSPPGN#GSGPR.H	372	-0.88	3.34	1000	GDSPPGNGSGPRH	RTN4R_HUMAN Reticulon-4 receptor
Q9BZW8	CD244	R.DGN#VSYAWYR.G	164	-2.22	2.398	1000	LVSRDGNVSYAWY	CD244_HUMAN Natural killer cell receptor 2B4
Q9C0C4	SEMA4C	K.NN#QTECFNFIR.F	106	-0.25	3.571	0	IQKGKNNQTECFN	SEM4C_HUMAN Semaphorin-4C
Q9C0C4	SEMA4C	K.KGTN#FTHLVADR.V	419	-0.56	2.929	1000	LVKKGTNFTHLVA	SEM4C_HUMAN Semaphorin-4C
Q9C0C4	SEMA4C	R.SCADCVLARDPYCAWSVN#TSR.C	522	-0.06	4.306	1000	YCAWSVNTSRCVA	SEM4C_HUMAN Semaphorin-4C
Q9C0C4	SEMA4C	K.N#ITVVAGTDLVLPCHLSSNLAHAR.W	564	0.76	5.015	137.179	VRPTPKNITVVAG	SEM4C_HUMAN Semaphorin-4C
Q9C0H2	TTYH3	R.VWDTAVGLN#HTAEPSLQTLER.Q	144	0.14	5.14	1000	DTAVGLNHTAEPS	TTYH3_HUMAN Protein tweety homolog 3
Q9C0H2	TTYH3	R.VQEVLN#GTEVNLQHLTALVDCR.S	351	0.99	5.658	51.004	RVQEVLNGTEVNL	TTYH3_HUMAN Protein tweety homolog 3
Q9C0K1	SLC39A8	R.VGVPEPGQLHFN#QCLTAEEIFSLHGFSN#ATQITSSK.F	72	-4.4	4.822	1000	PGQLHFNQCLTAE	S39A8_HUMAN Zinc transporter ZIP8
Q9C0K1	SLC39A8	R.VGVPEPGQLHFN#QCLTAEEIFSLHGFSN#ATQITSSK.F	88	-4.4	4.822	1000	SLHGFSNATQITS	S39A8_HUMAN Zinc transporter ZIP8
Q9GZU1	MCOLN1	R.GGGDPWTN#GSGLALCQR.Y	159	0.91	4.073	1000	GGDPWTNGSGLAL	MCLN1_HUMAN Mucolipin-1
Q9GZU1	MCOLN1	K.LVN#VTIHFR.L	230	-0.57	2.153	1000	KFHKLVNVTIHFR	MCLN1_HUMAN Mucolipin-1
Q9GZX9	TWSG1	K.CLIQELCQCRPGEGN#CSCCK.E	52	-0.41	3.159	1000	CRPGEGNCSCCKE	TWSG1_HUMAN Twisted gastrulation protein homolog 1
Q9H0E9	BRD8	R.KASHQNLLHFLSEVAYLMEPLCISSN#ESSEGCCPPSGTR.Q	965	0.93	2.84	15.968	PLCISSNESSEGC	BRD8_HUMAN Bromodomain-containing protein 8
Q9H0U3	MAGT1	K.APPRN#YSVIVMFTALQLHR.Q	71	0.01	3.389	1000	VKAPPRNYSVIVM	MAGT1_HUMAN Magnesium transporter protein 1
Q9H0V9	LMAN2L	R.VFPYISAMVNN#GSLSYDHER.D	181	-0.95	4.521	9.34	ISAMVNNGSLSYD	LMA2L_HUMAN VIP36-like protein
Q9H0X4	ITFG3	R.SCVDEGFSSPCTFAAAVSGAN#GSTLWERPVAQDVALVECAVPQPR.G	144	-1.57	3.172	1000	AAVSGANGSTLWE	ITFG3_HUMAN Protein ITFG3
Q9H0X4	ITFG3	K.VTGSGGPFKSDPHWESMLN#ATTR.R	314	-0.04	2.066	1000	HWESMLNATTRRM	ITFG3_HUMAN Protein ITFG3
Q9H0X4	ITFG3	R.YKPDTLAVAVEN#GTGTDR.Q	389	0.1	3.716	1000	LAVAVENGTGTDR	ITFG3_HUMAN Protein ITFG3
Q9H173	SIL1	K.FN#SSSSSLEEK.I	193	0.02	2.189	1000	RLINKFNSSSSSL	SIL1_HUMAN Nucleotide exchange factor SIL1
Q9H1A3	METTL9	R.SLYVN#M*TSGPGGPAAAAGGR.K	35	-1.55	4.139	1000	TRSLYVNMTSGPG	METL9_HUMAN Methyltransferase-like protein 9
Q9H1E5	TMX4	R.VQPMTASN#WTLVMEGEWMLK.F	46	-1.59	4.579	1000	QPMTASNWTLVME	TMX4_HUMAN Thioredoxin-related transmembrane protein 4
Q9H1U4	MEGF9	K.EGFYLN#YTSGLCQPCDCSPHGALSIPCN#SSGK.C	245	-1.23	4.861	1000	KEGFYLNYTSGLC	MEGF9_HUMAN Multiple epidermal growth factor-like domains protein 9
Q9H1U4	MEGF9	K.EGFYLN#YTSGLCQPCDCSPHGALSIPCN#SSGK.C	267	-1.23	4.861	1000	ALSIPCNSSGKCQ	MEGF9_HUMAN Multiple epidermal growth factor-like domains protein 9
Q9H1U4	MEGF9	K.NGCLPCQCNN#R.S	305	-0.26	1.39	0	LPCQCNNRSASCD	MEGF9_HUMAN Multiple epidermal growth factor-like domains protein 9
Q9H1U4	MEGF9	R.SASCDALTGACLNCQENSKGN#HCEECK.E	327	0.11	2.554	0	QENSKGNHCEECK	MEGF9_HUMAN Multiple epidermal growth factor-like domains protein 9
Q9H1U4	MEGF9	K.ICKPESGECINCLHN#TTGFWCEN#CLEGYVHDLEGNCIK.K	428	3.05	3.429	22.492	CINCLHNTTGFWC	MEGF9_HUMAN Multiple epidermal growth factor-like domains protein 9
Q9H2F5	EPC1	K.GLHLSSTTPTALVHTSPSTAGSALLQPSN#ITQTSSSHSALSHQVTAANSATTQVLIGNNIR.L	724	-1.57	5.197	21.039	ALLQPSNITQTSS	EPC1_HUMAN Enhancer of polycomb homolog 1
Q9H330	TMEM245	K.ILGDKVN#NTAVIEK.Q	551	-0.86	4.403	9.34	ILGDKVNNTAVIE	TM245_HUMAN Transmembrane protein 245
Q9H330	TMEM245	R.LYHSWFVKN#VTHSGR.H	575	1.53	3.617	1000	HSWFVKNVTHSGR	TM245_HUMAN Transmembrane protein 245
Q9H3G5	CPVL	K.SYAGFLTVN#K.T	81	0.01	1.571	1000	AGFLTVNKTYNSN	CPVL_HUMAN Probable serine carboxypeptidase CPVL
Q9H3G5	CPVL	K.LLDGDLTSDPSYFQN#VTGCSNYYNFLR.C	307	1.34	2.799	12.955	DPSYFQNVTGCSN	CPVL_HUMAN Probable serine carboxypeptidase CPVL
Q9H3G5	CPVL	R.QAIHVGN#QTFNDGTIVEK.Y	346	0.63	3.771	76.733	QAIHVGNQTFNDG	CPVL_HUMAN Probable serine carboxypeptidase CPVL
Q9H3S1	SEMA4A	K.KSN#ETQCFNFIR.V	120	-0.84	4.063	123.857	AFKKKSNETQCFN	SEM4A_HUMAN Semaphorin-4A
Q9H3S1	SEMA4A	R.AN#CSVYESCVDCVLAR.D	496	1.14	4.478	1000	WRVPRANCSVYES	SEM4A_HUMAN Semaphorin-4A
Q9H488	POFUT1	R.IGSDWKN#ACAMLK.D	247	0.46	2.838	1000	IGSDWKNACAMLK	OFUT1_HUMAN GDP-fucose protein O-fucosyltransferase 1
Q9H497	TOR3A	R.ISNN#FTGLEWDLNVR.L	122	0.02	3.636	9.34	DCRISNNFTGLEW	TOR3A_HUMAN Torsin-3A
Q9H4A9	DPEP2	K.GLQDVNLRN#FSYGQTSLDR.L	111	-0.43	2.107	24.243	QDVNLRNFSYGQT	DPEP2_HUMAN Dipeptidase 2
Q9H4A9	DPEP2	K.GVHSFYNN#ISGLTDFGEK.V	235	0.17	5.365	9.34	VHSFYNNISGLTD	DPEP2_HUMAN Dipeptidase 2
Q9H5K3	POMK	K.TLSQYLLTSN#FSILANDLDALPLVN#HSSGM*LVK.C	220	3.49	3.28	55.461	QYLLTSNFSILAN	SG196_HUMAN Protein O-mannose kinase
Q9H5K3	POMK	K.TLSQYLLTSN#FSILANDLDALPLVN#HSSGM*LVK.C	235	3.49	3.28	4.881	DALPLVNHSSGML	SG196_HUMAN Protein O-mannose kinase
Q9H6E4	CCDC134	R.WGISFCN#QTGVFNQGPHSPILSLMAQELGISEK.D	148	0.04	5.217	16.964	WGISFCNQTGVFN	CC134_HUMAN Coiled-coil domain-containing protein 134
Q9H6L2	TMEM231	R.YN#ISVIN#GTSPFAYDYDLTHIVAAYQER.N	194	0.82	4.813	1000	GLDARYNISVING	TM231_HUMAN Transmembrane protein 231
Q9H6L2	TMEM231	R.YN#ISVIN#GTSPFAYDYDLTHIVAAYQER.N	199	0.82	4.813	1000	YNISVINGTSPFA	TM231_HUMAN Transmembrane protein 231
Q9H6L2	TMEM231	R.N#VTTVLNDPNPIWLVGR.A	221	1.16	4.02	38.189	AAYQERNVTTVLN	TM231_HUMAN Transmembrane protein 231
Q9H6U8	ALG9	R.IATDPTIHTVPEGRPVN#VCVGK.E	465	-0.42	4.332	1000	PEGRPVNVCVGKE	ALG9_HUMAN Alpha-1,2-mannosyltransferase ALG9
Q9H6U8	ALG9	R.AFYVPFLSDQYTVYVN#YTILKPR.K	593	0.82	2.469	1000	QYTVYVNYTILKP	ALG9_HUMAN Alpha-1,2-mannosyltransferase ALG9
Q9H741	C12orf49	K.DLLVN#GCCNVNVPSTK.Q	101	0.12	2.096	31.275	RKDLLVNGCCNVN	CL049_HUMAN UPF0454 protein C12orf49
Q9H7M9	C10orf54	K.VATPYSLYVCPEGQN#VTLTCR.L	49	-0.15	4.554	1000	VCPEGQNVTLTCR	GI24_HUMAN Platelet receptor Gi24
Q9H7M9	C10orf54	R.RPIRN#LTFQDLHLHHGGHQAAN#TSHDLAQR.H	91	0.19	6.597	1000	ERRPIRNLTFQDL	GI24_HUMAN Platelet receptor Gi24
Q9H7M9	C10orf54	R.RPIRN#LTFQDLHLHHGGHQAAN#TSHDLAQR.H	108	0.19	6.597	1000	GGHQAANTSHDLA	GI24_HUMAN Platelet receptor Gi24
Q9H7M9	C10orf54	R.HGLESASDHHGN#FSITMR.N	128	-1.36	3.019	1000	ASDHHGNFSITMR	GI24_HUMAN Platelet receptor Gi24
Q9H813	TMEM206	K.HHYEVIPPLTSPGQPGDMN#CTTQRIN#YTDPFSN#QTVK.S	148	-0.86	3.795	1000	GQPGDMNCTTQRI	TM206_HUMAN Transmembrane protein 206
Q9H813	TMEM206	K.HHYEVIPPLTSPGQPGDMN#CTTQRIN#YTDPFSN#QTVK.S	155	-0.86	3.795	1000	CTTQRINYTDPFS	TM206_HUMAN Transmembrane protein 206
Q9H813	TMEM206	K.HHYEVIPPLTSPGQPGDMN#CTTQRIN#YTDPFSN#QTVK.S	162	-0.86	3.795	1000	YTDPFSNQTVKSA	TM206_HUMAN Transmembrane protein 206
Q9H8M5	CNNM2	R.VYGQNINN#ETWSR.I	112	-0.88	3.121	9.34	YGQNINNETWSRI	CNNM2_HUMAN Metal transporter CNNM2
Q9H900	ZWILCH	K.TVWQLSDSSPIDHLNFHKPDFSELTLN#GSLEER.I	570	1.03	5.609	24.353	FSELTLNGSLEER	ZWILC_HUMAN Protein zwilch homolog
Q9H977	WDR54	R.N#LTYFGVVHGPSAQLLSAAPEGVPLAQR.Q	30	1.14	3.249	1000	LQLPARNLTYFGV	WDR54_HUMAN WD repeat-containing protein 54
Q9H9P8	L2HGDH	K.LASQN#FSYGVTEMYK.A	364	1.76	1.815	1000	IKLASQNFSYGVT	L2HDH_HUMAN L-2-hydroxyglutarate dehydrogenase, mitochondrial
Q9H9S5	FKRP	R.ARDLFN#LSAPLARPVGTSLFLQTALR.G	209	-1.98	3.244	1000	RARDLFNLSAPLA	FKRP_HUMAN Fukutin-related protein
Q9H9V4	RNF122	-.MHPFQWCNGCFCGLGLVSTN#K.S	20	-0.88	4.898	177.905	LGLVSTNKSCSMP	RN122_HUMAN RING finger protein 122
Q9HAT2	SIAE	K.HSVLWNAMIHPLCN#M*TLK.G	267	2.02	3.511	84.609	MIHPLCNMTLKGV	SIAE_HUMAN Sialate O-acetylesterase
Q9HAT2	SIAE	R.ALAYGEKN#LTFEGPLPEKIELLAHK.G	401	-0.09	3.79	1000	LAYGEKNLTFEGP	SIAE_HUMAN Sialate O-acetylesterase
Q9HAT2	SIAE	K.GLLN#LTYYQQIQVQKK.D	422	-1.79	3.909	1000	AHKGLLNLTYYQQ	SIAE_HUMAN Sialate O-acetylesterase
Q9HB40	SCPEP1	R.KTTWLQAASLLFVDNPVGTGFSYVN#GSGAYAK.D	126	6.43	4.587	84.615	TGFSYVNGSGAYA	RISC_HUMAN Retinoid-inducible serine carboxypeptidase
Q9HBG7	LY9	K.EN#VTIMVK.S	95	1.38	1.698	1000	FARPKENVTIMVK	LY9_HUMAN T-lymphocyte surface antigen Ly-9
Q9HBG7	LY9	K.WSYSLCISN#LTLNDAGSYK.A	120	-0.17	3.643	31.275	YSLCISNLTLNDA	LY9_HUMAN T-lymphocyte surface antigen Ly-9
Q9HBG7	LY9	K.VSENFSCN#ITLMCSVK.G	173	-2.48	3.304	44.278	SENFSCNITLMCS	LY9_HUMAN T-lymphocyte surface antigen Ly-9
Q9HBG7	LY9	K.VVWLFN#TSIISK.E	285	-4.23	2.985	1000	KVVWLFNTSIISK	LY9_HUMAN T-lymphocyte surface antigen Ly-9
Q9HBG7	LY9	K.EAVVSQGESHLN#VSWR.S	413	0.89	2.166	1000	QGESHLNVSWRSS	LY9_HUMAN T-lymphocyte surface antigen Ly-9
Q9HBG7	LY9	R.SSENHPN#LTCTASNPVSR.S	424	-0.07	4.181	64.398	SSENHPNLTCTAS	LY9_HUMAN T-lymphocyte surface antigen Ly-9
Q9HC35	EML4	R.AVIPMSCITN#GSGANRKPSHTSAVSIAGK.E	85	0.47	3.203	9.394	PMSCITNGSGANR	EMAL4_HUMAN Echinoderm microtubule-associated protein-like 4
Q9HC56	PCDH9	R.LFALN#NTTGLITVQR.S	306	0.48	4.314	24.437	KRLFALNNTTGLI	PCDH9_HUMAN Protocadherin-9
Q9HC56	PCDH9	K.RLFALNN#TTGLITVQR.S	307	-0.68	3.769	24.437	RLFALNNTTGLIT	PCDH9_HUMAN Protocadherin-9
Q9HC56	PCDH9	R.YIISPIN#GTVYLSEKDPVNTK.I	368	-0.64	4.398	124.374	YIISPINGTVYLS	PCDH9_HUMAN Protocadherin-9
Q9HC56	PCDH9	K.IVASDSGKPSLN#QTALVR.V	450	-0.79	3.214	1000	SGKPSLNQTALVR	PCDH9_HUMAN Protocadherin-9
Q9HC56	PCDH9	K.NADIVYQLGPN#ASFFDLDRK.T	511	1.98	4.051	104.034	VYQLGPNASFFDL	PCDH9_HUMAN Protocadherin-9
Q9HC56	PCDH9	K.VTINVMDVNDNSPVVISPPSN#TSFK.L	681	-1.34	5.245	115.998	VISPPSNTSFKLV	PCDH9_HUMAN Protocadherin-9
Q9HC56	PCDH9	R.IDPVTGN#ITLEEKPAPTDVGLHR.L	734	2.02	3.852	1000	IDPVTGNITLEEK	PCDH9_HUMAN Protocadherin-9
Q9HC56	PCDH9	R.LVVN#ISDLGYPK.S	754	1.59	2.778	1000	LHRLVVNISDLGY	PCDH9_HUMAN Protocadherin-9
Q9HCM3	KIAA1549	K.STQGFLN#GSEVSELLR.N	1124	0.74	3.868	1000	STQGFLNGSEVSE	K1549_HUMAN UPF0606 protein KIAA1549
Q9HCM3	KIAA1549	R.ATVAAGNSVVQVVN#VSR.L	1226	-0.05	4.257	127.526	SVVQVVNVSRLEG	K1549_HUMAN UPF0606 protein KIAA1549
Q9HCN3	TMEM8A	R.SN#ASVN#VSHPAPGDWFVAAHLPPSSQK.I	140	-0.65	5.073	1000	STTPRSNASVNVS	TMM8A_HUMAN Transmembrane protein 8A
Q9HCN3	TMEM8A	R.SN#ASVN#VSHPAPGDWFVAAHLPPSSQK.I	144	-0.65	5.073	1000	RSNASVNVSHPAP	TMM8A_HUMAN Transmembrane protein 8A
Q9HCN3	TMEM8A	R.ELLLELRDCVSN#GSLGCPVR.L	232	-0.67	2.963	1000	LRDCVSNGSLGCP	TMM8A_HUMAN Transmembrane protein 8A
Q9HCN3	TMEM8A	R.SVTIQPLLQSSQN#QSFN#ASSGLLSPSPDHQDLGR.S	319	-1.51	4.773	1000	LLQSSQNQSFNAS	TMM8A_HUMAN Transmembrane protein 8A
Q9HCN3	TMEM8A	R.SVTIQPLLQSSQN#QSFN#ASSGLLSPSPDHQDLGR.S	323	-1.51	4.773	1000	SQNQSFNASSGLL	TMM8A_HUMAN Transmembrane protein 8A
Q9HCN3	TMEM8A	R.GWSCTDN#STAQTVAQQR.A	535	-0.46	3.645	1000	GWSCTDNSTAQTV	TMM8A_HUMAN Transmembrane protein 8A
Q9HCU4	CELSR2	R.DTDAPGGHILN#VSLSVGQPPGPGGGPPFLPSEDLQER.L	1182	0.02	4.378	1000	PGGHILNVSLSVG	CELR2_HUMAN Cadherin EGF LAG seven-pass G-type receptor 2
Q9HCU4	CELSR2	R.FGSVLGN#YSCAAQGTQGGSKK.S	1501	0.79	3.879	1000	FGSVLGNYSCAAQ	CELR2_HUMAN Cadherin EGF LAG seven-pass G-type receptor 2
Q9HCU4	CELSR2	R.HIDMADFIANN#GTVPGCPAKK.N	1565	1.54	3.822	17.009	ADFIANNGTVPGC	CELR2_HUMAN Cadherin EGF LAG seven-pass G-type receptor 2
Q9HCU4	CELSR2	K.GFDPDCN#KTSGECHCK.E	1900	0.63	2.182	1000	GFDPDCNKTSGEC	CELR2_HUMAN Cadherin EGF LAG seven-pass G-type receptor 2
Q9HCU4	CELSR2	R.N#ATQHTAGYFGSDVK.V	2061	-0.81	3.278	1000	LALLLRNATQHTA	CELR2_HUMAN Cadherin EGF LAG seven-pass G-type receptor 2
Q9HD45	TM9SF3	R.IVDVN#LTSEGKVK.L	174	-0.73	3.534	1000	NRIVDVNLTSEGK	TM9S3_HUMAN Transmembrane 9 superfamily member 3
Q9HDC9	APMAP	R.AGPN#GTLFVADAYK.G	160	-1.31	2.239	1000	GIRAGPNGTLFVA	APMAP_HUMAN Adipocyte plasma membrane-associated protein
Q9HDC9	APMAP	K.N#MSFVN#DLTVTQDGR.K	196	1.43	3.854	1000	TPIEGKNMSFVND	APMAP_HUMAN Adipocyte plasma membrane-associated protein
Q9NP61	ARFGAP3	R.KQPAGN#YSLSSVLPNAPDMAQFK.Q	472	0.83	3.121	29.534	RKQPAGNYSLSSV	ARFG3_HUMAN ADP-ribosylation factor GTPase-activating protein 3
Q9NPF2	CHST11	K.YN#ISFHKR.Y	205	-0.67	1.739	1000	KFTQKYNISFHKR	CHSTB_HUMAN Carbohydrate sulfotransferase 11
Q9NPF2	CHST11	K.LDFLM*FN#YSVPSYLK.L	342	0.57	3.835	1000	LDFLMFNYSVPSY	CHSTB_HUMAN Carbohydrate sulfotransferase 11
Q9NPH3	IL1RAP	K.DVLWFRPTLLN#DTGN#YTCMLR.N	107	-3.15	3.227	1000	FRPTLLNDTGNYT	IL1AP_HUMAN Interleukin-1 receptor accessory protein
Q9NPH3	IL1RAP	K.DVLWFRPTLLN#DTGN#YTCMLR.N	111	-3.15	3.227	1000	LLNDTGNYTCMLR	IL1AP_HUMAN Interleukin-1 receptor accessory protein
Q9NPR2	SEMA4B	R.ISLPLGSEERPFLRFEAEHISN#YTALLLSR.D	64	1.77	3.947	1000	EAEHISNYTALLL	SEM4B_HUMAN Semaphorin-4B
Q9NPR2	SEMA4B	K.ILLPLSGSHLFTCGTAAFSPMCTYINMEN#FTLAR.D	160	-3	3.957	28.934	TYINMENFTLARD	SEM4B_HUMAN Semaphorin-4B
Q9NPR2	SEMA4B	R.KIN#SSLQLPDR.V	405	-0.59	2.994	1000	ARERKINSSLQLP	SEM4B_HUMAN Semaphorin-4B
Q9NPR2	SEMA4B	R.GLLYAASHSGVVQVPM*AN#CSLYR.S	520	-2.1	3.88	1000	VQVPMANCSLYRS	SEM4B_HUMAN Semaphorin-4B
Q9NQ60	EQTN	K.DQLFHPIPESDVN#ATQGENQPDLEDLK.I	165	-3.77	3.027	7.649	IPESDVNATQGEN	EQTN_HUMAN Equatorin
Q9NQC1	JADE2	R.SPEGEDGNEM*VFCDKCN#VCVHQACYGILKVPTGSWLCR.T	223	-0.36	2.962	1.723	VFCDKCNVCVHQA	JADE2_HUMAN Protein Jade-2
Q9NQX0	PRDM6	R.MEIIPLNQHTSDPNN#RCDMCADNR.N	197	-3.02	1.78	0.905	HTSDPNNRCDMCA	PRDM6_HUMAN Putative histone-lysine N-methyltransferase PRDM6
Q9NQZ7	ENTPD7	R.QRYEDLVLN#ETLNK.N	330	1.64	3.049	76.733	YEDLVLNETLNKN	ENTP7_HUMAN Ectonucleoside triphosphate diphosphohydrolase 7
Q9NR96	TLR9	R.QALEVAPGALLGLGN#LTHLSLK.Y	200	1.4	3.439	1000	ALLGLGNLTHLSL	TLR9_HUMAN Toll-like receptor 9
Q9NRA1	PDGFC	R.IITVSTN#GSIHSPR.F	55	-2.2	3.253	1000	IITVSTNGSIHSP	PDGFC_HUMAN Platelet-derived growth factor C
Q9NRA2	SLC17A5	K.ACPEHSAPIKVHHN#QTGKK.Y	95	-2.87	2.62	1000	PIKVHHNQTGKKY	S17A5_HUMAN Sialin
Q9NRB3	CHST12	R.GFCAN#SSLAFPTK.E	134	0.72	4.041	1000	LRGFCANSSLAFP	CHSTC_HUMAN Carbohydrate sulfotransferase 12
Q9NRB3	CHST12	R.EHVHN#ASAHLTFNK.F	209	-0.92	4.737	171.488	PREHVHNASAHLT	CHSTC_HUMAN Carbohydrate sulfotransferase 12
Q9NS84	CHST7	R.APDTAN#LTTAALFR.W	186	1.2	2.958	1000	RAPDTANLTTAAL	CHST7_HUMAN Carbohydrate sulfotransferase 7
Q9NT99	LRRC4B	R.TGTSMTSVNWLTPN#GTLMTHGSYR.V	400	1.79	2.569	39.663	VNWLTPNGTLMTH	LRC4B_HUMAN Leucine-rich repeat-containing protein 4B
Q9NTN9	SEMA4G	R.SQGYN#SSQDLPSLVLDFVK.L	388	0.58	6.273	1000	LRSQGYNSSQDLP	SEM4G_HUMAN Semaphorin-4G
Q9NTN9	SEMA4G	R.DPYCGWDPGTHACAAATTIAN#R.T	542	1.16	4.412	1000	AATTIANRTALIQ	SEM4G_HUMAN Semaphorin-4G
Q9NTN9	SEMA4G	R.ALWLLN#GSMGLSDGQGGYR.V	598	1.2	6.212	1000	RALWLLNGSMGLS	SEM4G_HUMAN Semaphorin-4G
Q9NU53	GINM1	R.IN#VTTLKDDGDISK.Q	46	-0.78	3.307	1000	QDGIRINVTTLKD	GINM1_HUMAN Glycoprotein integral membrane protein 1
Q9NU53	GINM1	R.HSN#YTLPLEESMLYSISR.D	166	0.01	3.68	1000	GVLRHSNYTLPLE	GINM1_HUMAN Glycoprotein integral membrane protein 1
Q9NUJ1	ABHD10	K.SPGIIFIPGYLSYMN#GTK.A	89	0.87	3.957	1000	GYLSYMNGTKALA	ABHDA_HUMAN Mycophenolic acid acyl-glucuronide esterase, mitochondrial
Q9NUM4	TMEM106B	R.LN#N#ITIIGPLDMK.Q	183	-5.38	4.218	1000	GKARLNNITIIGP	T106B_HUMAN Transmembrane protein 106B
Q9NUM4	TMEM106B	R.N#TTYQLGQSEYLNVLQPQQ.-	256	4.35	2.909	22.492	YVDCGRNTTYQLG	T106B_HUMAN Transmembrane protein 106B
Q9NUN5	LMBRD1	K.NQN#GTFKDWANAN#VSR.Q	78	-1.84	3.95	14.966	SYMKNQNGTFKDW	LMBD1_HUMAN Probable lysosomal cobalamin transporter
Q9NUN5	LMBRD1	K.DWANAN#VSR.Q	88	0.52	2.953	30.835	KDWANANVSRQIE	LMBD1_HUMAN Probable lysosomal cobalamin transporter
Q9NV96	TMEM30A	K.CLSPDVTPCFCTIN#FTLEK.S	107	-1.32	3.149	1000	PCFCTINFTLEKS	CC50A_HUMAN Cell cycle control protein 50A
Q9NV96	TMEM30A	R.NEDKPIAPCGAIANSMFN#DTLELFLIGN#DSYPIPIALKK.K	180	2.36	4.327	30.612	IANSMFNDTLELF	CC50A_HUMAN Cell cycle control protein 50A
Q9NV96	TMEM30A	R.RNEDKPIAPCGAIAN#SMFNDTLELFLIGN#DSYPIPIALK.K	190	2.82	3.63	21.913	ELFLIGNDSYPIP	CC50A_HUMAN Cell cycle control protein 50A
Q9NV96	TMEM30A	R.YSLN#VTYNYPVHYFDGR.K	294	0.95	4.347	59.298	AGRYSLNVTYNYP	CC50A_HUMAN Cell cycle control protein 50A
Q9NWD8	TMEM248	K.HLTN#DTTTPESTMTSGQAR.A	80	-1.39	3.308	1000	TLKHLTNDTTTPE	TM248_HUMAN Transmembrane protein 248
Q9NWD8	TMEM248	R.N#VTHLYSTILGHQIGLSGR.E	132	-0.62	4.588	1000	FGGYSRNVTHLYS	TM248_HUMAN Transmembrane protein 248
Q9NWM8	FKBP14	K.HGAVVN#ESHHDALVEDIFDKEDEDKDGFISAR.E	176	-1.2	4.179	1000	KHGAVVNESHHDA	FKB14_HUMAN Peptidyl-prolyl cis-trans isomerase FKBP14
Q9NX40	OCIAD1	K.SKYDSSVSGQSSFVTSPAADN#IEMLPHYEPIPFSSSMN#ESAPTGITDHIVQGPDPNLEESPK.R	169	1.19	3.458	20.478	PFSSSMNESAPTG	OCAD1_HUMAN OCIA domain-containing protein 1
Q9NX62	IMPAD1	K.QVALQTFGN#QTTIIPAGGAGYK.V	259	1.06	4.411	1000	ALQTFGNQTTIIP	IMPA3_HUMAN Inositol monophosphatase 3
Q9NXV6	CDKN2AIP	R.SSGISSQN#SSTSDGDRSVSSQSSSSVSSQVTTAGSGK.A	200	0.88	4.96	1000	SGISSQNSSTSDG	CARF_HUMAN CDKN2A-interacting protein
Q9NY35	CLDND1	R.YN#GTVGLWR.R	72	0.09	1.898	1000	DALFRYNGTVGLW	CLDN1_HUMAN Claudin domain-containing protein 1
Q9NY47	CACNA2D2	K.VN#YSYAAVQIPTDIYK.G	202	0.37	3.912	1000	NFKNKVNYSYAAV	CA2D2_HUMAN Voltage-dependent calcium channel subunit alpha-2/delta-2
Q9NY47	CACNA2D2	K.AGFEYAFDQLQNSN#ITR.A	386	0.26	3.374	4.085	DQLQNSNITRANC	CA2D2_HUMAN Voltage-dependent calcium channel subunit alpha-2/delta-2
Q9NY47	CACNA2D2	R.YIDEVTRN#YTWVPIR.S	624	1.15	2.456	1000	IDEVTRNYTWVPI	CA2D2_HUMAN Voltage-dependent calcium channel subunit alpha-2/delta-2
Q9NY47	CACNA2D2	K.DLN#ASDNNTEFLK.N	696	2.88	3.81	97.748	EYCKDLNASDNNT	CA2D2_HUMAN Voltage-dependent calcium channel subunit alpha-2/delta-2
Q9NY47	CACNA2D2	K.AAEDWTENPEPFN#ASFYR.R	786	-0.26	5.532	51.004	ENPEPFNASFYRR	CA2D2_HUMAN Voltage-dependent calcium channel subunit alpha-2/delta-2
Q9NY97	B3GNT2	R.QYNPILSMLTN#QTGEAGR.L	79	1.29	5.067	99.228	ILSMLTNQTGEAG	B3GN2_HUMAN UDP-GlcNAc:betaGal beta-1,3-N-acetylglucosaminyltransferase 2
Q9NY97	B3GNT2	R.LSN#ISHLNYCEPDLR.V	89	-0.12	4.235	31.935	EAGRLSNISHLNY	B3GN2_HUMAN UDP-GlcNAc:betaGal beta-1,3-N-acetylglucosaminyltransferase 2
Q9NY97	B3GNT2	R.CRN#YSLLIDQPDK.C	127	-0.63	3.525	1000	LYLRCRNYSLLID	B3GN2_HUMAN UDP-GlcNAc:betaGal beta-1,3-N-acetylglucosaminyltransferase 2
Q9NY97	B3GNT2	R.ESWGQESNAGN#QTVVR.V	173	1.53	4.244	53.534	QESNAGNQTVVRV	B3GN2_HUMAN UDP-GlcNAc:betaGal beta-1,3-N-acetylglucosaminyltransferase 2
Q9NY97	B3GNT2	R.DTFFN#LSLK.E	219	0.02	2.018	1000	YRDTFFNLSLKEV	B3GN2_HUMAN UDP-GlcNAc:betaGal beta-1,3-N-acetylglucosaminyltransferase 2
Q9NYK1	TLR7	K.EASFMSVN#ESCYK.Y	488	3.77	2.393	1000	ASFMSVNESCYKY	TLR7_HUMAN Toll-like receptor 7
Q9NYU2	UGGT1	K.AKDDTQVKGTEVN#TTVIGENDPIDEVQGFLFGK.L	269	0.43	5.949	91.9	VKGTEVNTTVIGE	UGGG1_HUMAN UDP-glucose:glycoprotein glucosyltransferase 1
Q9NYU2	UGGT1	R.IGFIFVVN#DSEDVDGMQDAGVAVLR.A	536	-6.58	3.203	1000	GFIFVVNDSEDVD	UGGG1_HUMAN UDP-glucose:glycoprotein glucosyltransferase 1
Q9NYU2	UGGT1	K.KADMVNEDLLSDGTSEN#ESGFWDSFK.W	1228	4.01	3.894	25.701	SDGTSENESGFWD	UGGG1_HUMAN UDP-glucose:glycoprotein glucosyltransferase 1
Q9NZ08	ERAP1	K.CFDAMEVDALN#SSHPVSTPVENPAQIR.E	414	-0.36	6.135	91.658	MEVDALNSSHPVS	ERAP1_HUMAN Endoplasmic reticulum aminopeptidase 1
Q9NZC3	GDE1	R.EAVAECLNHN#LTIFFDVK.G	168	0.79	4.012	20.167	AECLNHNLTIFFD	GDE1_HUMAN Glycerophosphodiester phosphodiesterase 1
Q9NZJ5	EIF2AK3	K.WN#FSVGHFELR.Y	258	0.27	2.85	1000	SGNEKWNFSVGHF	E2AK3_HUMAN Eukaryotic translation initiation factor 2-alpha kinase 3
Q9NZK5	CECR1	R.N#VTYRPHCHICFTPR.G	127	-0.07	3.923	1000	MDWLVRNVTYRPH	CECR1_HUMAN Adenosine deaminase CECR1
Q9NZK5	CECR1	R.VQN#VTEFDDSLLR.N	174	2.08	2.753	1000	YRKRVQNVTEFDD	CECR1_HUMAN Adenosine deaminase CECR1
Q9NZK5	CECR1	R.N#FTLVTQHPEVIYTNQNVVWSK.F	185	4.79	4.546	73.951	DDSLLRNFTLVTQ	CECR1_HUMAN Adenosine deaminase CECR1
Q9NZK5	CECR1	R.NILDALMLN#TTR.I	378	2.44	4.107	159.548	LDALMLNTTRIGH	CECR1_HUMAN Adenosine deaminase CECR1
Q9NZL6	RGL1	K.KLSESSSSCSSIHSMDTN#SSGM*SSLINPLSSPPSCN#NNPK.I	600	2.53	2.957	3.322	IHSMDTNSSGMSS	RGL1_HUMAN Ral guanine nucleotide dissociation stimulator-like 1
Q9NZP8	C1RL	K.GFLALYQTVAVN#YSQPISEASR.G	166	3.88	4.859	1000	YQTVAVNYSQPIS	C1RL_HUMAN Complement C1r subcomponent-like protein
Q9NZP8	C1RL	K.DRQDGEEVLQCMPVCGRPVTPIAQN#QTTLGSSR.A	242	-2.68	3.881	1000	VTPIAQNQTTLGS	C1RL_HUMAN Complement C1r subcomponent-like protein
Q9NZQ7	CD274	K.LFN#VTSTLR.I	192	0.37	2.951	1000	REEKLFNVTSTLR	PD1L1_HUMAN Programmed cell death 1 ligand 1
Q9NZQ7	CD274	R.IN#TTTNEIFYCTFR.R	200	-0.8	2.346	12.092	TSTLRINTTTNEI	PD1L1_HUMAN Programmed cell death 1 ligand 1
Q9NZV5	SEPN1	R.LALSGLRN#WTAAASPSAVFATR.H	190	-1.16	5.128	1000	ALSGLRNWTAAAS	SELN_HUMAN Selenoprotein N
Q9P0K1	ADAM22	R.EAVNDCDIRETCSGN#SSQCAPNIHK.M	519	5.2	3.876	65.44	RETCSGNSSQCAP	ADA22_HUMAN Disintegrin and metalloproteinase domain-containing protein 22
Q9P0K1	ADAM22	R.CLPVASFN#FSTCLSSK.E	675	0.75	3.816	1000	LPVASFNFSTCLS	ADA22_HUMAN Disintegrin and metalloproteinase domain-containing protein 22
Q9P0T7	TMEM9	K.CICPPYRN#ISGHIYNQN#VSQK.D	38	-5.3	4.65	109.529	ICPPYRNISGHIY	TMEM9_HUMAN Transmembrane protein 9
Q9P0T7	TMEM9	R.N#ISGHIYNQN#VSQK.D	47	-0.66	3.652	30.835	GHIYNQNVSQKDC	TMEM9_HUMAN Transmembrane protein 9
Q9P109	GCNT4	R.YEVN#CSGIYEQEPLEIGK.S	72	3.46	3.813	1000	EVRYEVNCSGIYE	GCNT4_HUMAN Beta-1,3-galactosyl-O-glycosyl-glycoprotein beta-1,6-N-acetylglucosaminyltransferase 4
Q9P109	GCNT4	K.LFMDRN#LTTTS.-	448	0.03	1.883	1000	KLFMDRNLTTTS	GCNT4_HUMAN Beta-1,3-galactosyl-O-glycosyl-glycoprotein beta-1,6-N-acetylglucosaminyltransferase 4
Q9P1W3	TMEM63C	R.LQN#MTVDECFQSR.N	16	-0.92	3.566	1000	TGGRLQNMTVDEC	TM63C_HUMAN Transmembrane protein 63C
Q9P1W8	SIRPG	R.SQVICEVAHVTLQGDPLRGTAN#LSEAIR.V	243	-2.49	3.595	1000	PLRGTANLSEAIR	SIRPG_HUMAN Signal-regulatory protein gamma
Q9P258	RCC2	K.AAAAAWEEPSSGN#GTAR.A	18	-0.58	3.867	1000	EEPSSGNGTARAG	RCC2_HUMAN Protein RCC2
Q9P270	SLAIN2	K.RQNLYNNPFN#SM*SYTSPYSPN#ASSPYSSGFNSPSSTPVRPPIVK.Q	203	2.38	4.532	4.699	TSPYSPNASSPYS	SLAI2_HUMAN SLAIN motif-containing protein 2
Q9P2C4	TMEM181	K.VIQTSAAN#FSLNNSK.K	185	-0.86	3.047	76.733	IQTSAANFSLNNS	TM181_HUMAN Transmembrane protein 181
Q9P2C4	TMEM181	K.VIQTSAAN#FSLN#NSKK.L	189	0.1	4.124	9.34	AANFSLNNSKKLK	TM181_HUMAN Transmembrane protein 181
Q9P2C4	TMEM181	K.GMN#FTWK.T	299	-0.16	1.532	1000	LPIKGMNFTWKTY	TM181_HUMAN Transmembrane protein 181
Q9P2E5	CHPF2	R.ATLSTLAVAVN#R.T	121	0.52	2.451	1000	TLAVAVNRTVAHH	CHPF2_HUMAN Chondroitin sulfate glucuronyltransferase
Q9P2J2	IGSF9	K.DLGQGQGQVQVQN#GTLR.I	188	1.41	2.009	1000	GQVQVQNGTLRIR	TUTLA_HUMAN Protein turtle homolog A
Q9P2K2	TXNDC16	K.QN#VTEFPIIK.M	460	-0.2	2.72	1000	DVCTKQNVTEFPI	TXD16_HUMAN Thioredoxin domain-containing protein 16
Q9P2K3	RCOR3	K.LANRHNQGDSDDDVEETHPMDGN#DSDYDPKK.E	169	-0.1	1.997	1.512	THPMDGNDSDYDP	RCOR3_HUMAN REST corepressor 3
Q9UBG0	MRC2	R.VTPACN#TSLPAQR.W	69	-1.56	3.282	1000	RVTPACNTSLPAQ	MRC2_HUMAN C-type mannose receptor 2
Q9UBG0	MRC2	R.LFNLGTMQCLGTGWPGTN#TTASLGMYECDREALNLR.W	102	0.71	4.455	43.604	TGWPGTNTTASLG	MRC2_HUMAN C-type mannose receptor 2
Q9UBG0	MRC2	R.TSN#ISKPGTLER.G	140	0.01	2.504	1000	LGARTSNISKPGT	MRC2_HUMAN C-type mannose receptor 2
Q9UBG0	MRC2	K.KKPN#ATAEPTPPDR.W	364	1.45	2.674	1000	VCKKKPNATAEPT	MRC2_HUMAN C-type mannose receptor 2
Q9UBG0	MRC2	R.WNDSPCN#QSLPSICK.K	497	-0.42	4.752	81.692	WNDSPCNQSLPSI	MRC2_HUMAN C-type mannose receptor 2
Q9UBG0	MRC2	K.GTDPSLSPSPAALPPAPGTELSYLN#GTFR.L	1134	3.38	3.425	1000	TELSYLNGTFRLL	MRC2_HUMAN C-type mannose receptor 2
Q9UBM1-2	PEMT	R.SGNPGAEVTN#SSVAGPDCCGGLGNIDFR.Q	13	3.65	5.193	37.54	PGAEVTNSSVAGP	PEMT_HUMAN Isoform 2 of Phosphatidylethanolamine N-methyltransferase
Q9UBQ6	EXTL2	K.STMDSFTLIMQTYN#R.T	74	1.59	2.796	1000	LIMQTYNRTDLLL	EXTL2_HUMAN Exostosin-like 2
Q9UBS4	DNAJB11	R.RGDDLYTN#VTISLVESLVGFEM*DITHLDGHK.V	261	1.12	3.552	1000	GDDLYTNVTISLV	DJB11_HUMAN DnaJ homolog subfamily B member 11
Q9UBS5	GABBR1	K.CLAN#GSWTDMDTPSR.C	84	-1.25	4.346	1000	VRKCLANGSWTDM	GABR1_HUMAN Gamma-aminobutyric acid type B receptor subunit 1
Q9UBS9	SUCO	K.SALN#ASDNLKN#ESSDYTKPGDIDPTSVASPKDPEDIPTFDEWKK.K	236	3.73	4.856	4.085	DPKSALNASDNLK	SUCO_HUMAN SUN domain-containing ossification factor
Q9UBS9	SUCO	K.SALNASDNLKN#ESSDYTKPGDIDPTSVASPK.D	243	-0.87	3.318	28.529	ASDNLKNESSDYT	SUCO_HUMAN SUN domain-containing ossification factor
Q9UBS9	SUCO	K.TEDLTEGN#KSISEN#ATATAAPK.M	524	4.78	4.993	1000	EDLTEGNKSISEN	SUCO_HUMAN SUN domain-containing ossification factor
Q9UBS9	SUCO	K.TEDLTEGN#KSISEN#ATATAAPK.M	530	4.78	4.993	1000	NKSISENATATAA	SUCO_HUMAN SUN domain-containing ossification factor
Q9UBS9	SUCO	K.ALEVN#MSLSGR.Y	928	-0.49	2.297	1000	IKALEVNMSLSGR	SUCO_HUMAN SUN domain-containing ossification factor
Q9UBV2	SEL1L	K.GQTALGFLYASGLGVN#SSQAK.A	272	-2.36	4.584	1000	ASGLGVNSSQAKA	SE1L1_HUMAN Protein sel-1 homolog 1
Q9UBV2	SEL1L	K.M*YSEGSDIVPQSN#ETALHYFKK.A	431	-1.97	4.701	1000	DIVPQSNETALHY	SE1L1_HUMAN Protein sel-1 homolog 1
Q9UBV2	SEL1L	R.EASIVGEN#ETYPR.A	608	1.21	2.629	1000	ASIVGENETYPRA	SE1L1_HUMAN Protein sel-1 homolog 1
Q9UBX1	CTSF	K.VYIN#DSVELSQNEQK.L	378	2.52	4.502	150.768	KAKVYINDSVELS	CATF_HUMAN Cathepsin F
Q9UBX8	B4GALT6	R.VHYAGYN#VTRPEGDLGK.Y	307	-0.37	2.802	1000	VHYAGYNVTRPEG	B4GT6_HUMAN Beta-1,4-galactosyltransferase 6
Q9UFP1	FAM198A	K.HN#LTLFRDEDP.-	566	1.37	2.994	1000	GHIQKHNLTLFRD	F198A_HUMAN Protein FAM198A
Q9UH99	SUN2	K.ALSPN#STISSAPK.D	636	-2.73	1.934	1000	PKALSPNSTISSA	SUN2_HUMAN SUN domain-containing protein 2
Q9UHG3	PCYOX1	K.LLHALGGDDFLGM*LN#R.T	196	0.64	3.619	1000	DFLGMLNRTLLET	PCYOX_HUMAN Prenylcysteine oxidase 1
Q9UHG3	PCYOX1	K.MSN#ITFLNFDPPIEEFHQYYQHIVTTLVK.G	323	2.32	3.557	23.624	LNRKMSNITFLNF	PCYOX_HUMAN Prenylcysteine oxidase 1
Q9UHG3	PCYOX1	K.GELN#TSIFSSRPIDK.F	353	-0.21	4.471	1000	LVKGELNTSIFSS	PCYOX_HUMAN Prenylcysteine oxidase 1
Q9UHL4	DPP7	R.ALAGLVYN#ASGSEHCYDIYR.L	315	-1.16	2.558	1000	LAGLVYNASGSEH	DPP2_HUMAN Dipeptidyl peptidase 2
Q9UHL4	DPP7	R.RN#LSASVIAVTIQGGAHHLDLR.A	428	-0.8	4.131	1000	GGGIRRNLSASVI	DPP2_HUMAN Dipeptidyl peptidase 2
Q9UHN6	TMEM2	R.TLN#SSGLPFGSYTFEK.D	248	0.45	4.441	1000	LLARTLNSSGLPF	TMEM2_HUMAN Transmembrane protein 2
Q9UHN6	TMEM2	R.QAWALVGVIDGGSTSCN#ESVR.N	362	-1.29	4.701	1000	GGSTSCNESVRNY	TMEM2_HUMAN Transmembrane protein 2
Q9UHN6	TMEM2	K.N#FTSVHLSYVELK.H	525	1.97	3.5	1000	HIMIMKNFTSVHL	TMEM2_HUMAN Transmembrane protein 2
Q9UHN6	TMEM2	R.VGLCYPSN#TSFQVTFGYLQR.Q	1078	-1.6	3.674	1000	GLCYPSNTSFQVT	TMEM2_HUMAN Transmembrane protein 2
Q9UHN6	TMEM2	R.GDPSVISVN#GTDFTFR.S	1234	0.18	4.299	1000	PSVISVNGTDFTF	TMEM2_HUMAN Transmembrane protein 2
Q9UHN6	TMEM2	K.QLN#ISHLLVPLGLAKPAHLYDK.G	1299	-4.67	3.379	1000	GEIKQLNISHLLV	TMEM2_HUMAN Transmembrane protein 2
[truncated: 122 more rows]
