# Supplementary material for: An enrichment method based on synergistic and reversible covalent interactions for large-scale analysis of glycoproteins
Source: Nat Commun. 2018 Apr 27;9:1692. doi: 10.1038/s41467-018-04081-3 (PMC5923262; doi:10.1038/s41467-018-04081-3)
Supplement: Supplementary file 8 — Supplementary Data 6 [file 41467_2018_4081_MOESM8_ESM.xlsx]

## Sheet: Sheet1
Supplementary Dataset 6. Protein N-glycosylation sites (4691) identified in MCF7, HEK 293T and Jurkat cells
Reference	Gene Symbol	Site	Identified in MCF7 Cells	Identified in HEK 293T Cells	Identified in Jurkat Cells	13mer	Annotation
A0A5B9	TRBC2	69	NO	NO	YES	KEQPALNDSRYCL	TRBC2_HUMAN T-cell receptor beta-2 chain C region
A0PJZ3	GXYLT2	233	YES	YES	YES	KLLRLFNSTQLAA	GXLT2_HUMAN Glucoside xylosyltransferase 2
A0PJZ3	GXYLT2	274	YES	YES	YES	SGVMLMNLTRIRS	GXLT2_HUMAN Glucoside xylosyltransferase 2
A1A5B4	ANO9	652	YES	NO	NO	CLKGYVNHSLSVF	ANO9_HUMAN Anoctamin-9
A1A5B4	ANO9	674	YES	NO	NO	GIEGSENVTLCRY	ANO9_HUMAN Anoctamin-9
A2RU37	C9orf170	106	YES	NO	NO	DHENSQNNSKRRC	CI170_HUMAN Uncharacterized protein C9orf170
A2RU67	KIAA1467	237	YES	YES	YES	KMLSAFNATSGKA	K1467_HUMAN Uncharacterized protein KIAA1467
A2RU67	KIAA1467	372	YES	YES	YES	EKRRSINLSELID	K1467_HUMAN Uncharacterized protein KIAA1467
A2RU67	KIAA1467	396	YES	YES	YES	VKAPDSNCSNLLI	K1467_HUMAN Uncharacterized protein KIAA1467
A2RU67	KIAA1467	415	YES	YES	YES	VLLRGQNLTPYWA	K1467_HUMAN Uncharacterized protein KIAA1467
A2VDJ0	KIAA0922	225	NO	YES	YES	MQAETTNTSLLQV	T131L_HUMAN Transmembrane protein 131-like
A2VDJ0	KIAA0922	343	YES	YES	YES	LPTSTTNFTKIAS	T131L_HUMAN Transmembrane protein 131-like
A2VDJ0	KIAA0922	522	NO	YES	YES	AGNPNWNGSLSLD	T131L_HUMAN Transmembrane protein 131-like
A2VDJ0	KIAA0922	593	YES	YES	YES	EPGLMLNFSATAL	T131L_HUMAN Transmembrane protein 131-like
A2VDJ0	KIAA0922	709	YES	YES	YES	LILIRNNLTVIDM	T131L_HUMAN Transmembrane protein 131-like
A2VDJ0	KIAA0922	809	NO	YES	YES	QFSLDPNTSRDIS	T131L_HUMAN Transmembrane protein 131-like
A4D1S0	KLRG2	395	YES	NO	NO	GTLVAANCSTPRP	KLRG2_HUMAN Killer cell lectin-like receptor subfamily G member 2
A6NGN9	IGLON5	67	NO	YES	NO	TRVAWLNRSNILY	IGLO5_HUMAN IgLON family member 5
A6NGN9	IGLON5	137	NO	YES	NO	VPARIVNISSPVT	IGLO5_HUMAN IgLON family member 5
A6NGN9	IGLON5	280	NO	YES	NO	SMLLFANVSARHY	IGLO5_HUMAN IgLON family member 5
A6NKT7	RGPD3	1562	NO	YES	YES	KPFAFGNSSATGS	RGPD3_HUMAN RanBP2-like and GRIP domain-containing protein 3
A6NKT7	RGPD3	1581	NO	NO	YES	NAPLKSNNSETSS	RGPD3_HUMAN RanBP2-like and GRIP domain-containing protein 3
A6NKW6	FAM159B	15	NO	YES	NO	SGYYSLNQSFVEP	F159B_HUMAN Membrane protein FAM159B
A6NLC6	ATP6AP1	264	NO	NO	YES	RLEVHSNGSVAYF	A6NLC6_HUMAN V-type proton ATPase subunit S1 (Fragment)
A6NMZ7	COL6A6	198	YES	NO	NO	LSMFSQNMTHIIK	CO6A6_HUMAN Collagen alpha-6(VI) chain
A6NMZ7	COL6A6	288	YES	NO	NO	SLSMGINKSEVLQ	CO6A6_HUMAN Collagen alpha-6(VI) chain
A6NMZ7	COL6A6	400	YES	YES	NO	ADLAAHNQTFLKK	CO6A6_HUMAN Collagen alpha-6(VI) chain
A6NMZ7	COL6A6	1290	YES	NO	NO	LWDTFQNKSAARG	CO6A6_HUMAN Collagen alpha-6(VI) chain
A7MBM2	DISP2	792	NO	YES	YES	PLDPRSNSSLVRD	DISP2_HUMAN Protein dispatched homolog 2
A8K2U0	A2ML1	120	YES	NO	NO	LIQRQGNGTFVQT	A2ML1_HUMAN Alpha-2-macroglobulin-like protein 1
A8K2U0	A2ML1	857	YES	NO	NO	AKTHHWNITAVKL	A2ML1_HUMAN Alpha-2-macroglobulin-like protein 1
A8MVS5	HIDE1	48	YES	NO	NO	GNFPGANFTLYRG	HIDE1_HUMAN Protein HIDE1
A8MVS5	HIDE1	73	YES	NO	NO	QRGVTFNLSGGSS	HIDE1_HUMAN Protein HIDE1
A8MVW0	FAM171A2	66	YES	YES	YES	SVDVFGNRTLLAA	F1712_HUMAN Protein FAM171A2
A8MWY0	KIAA1324L	278	YES	NO	NO	KPVLVKNITIEGV	K132L_HUMAN UPF0577 protein KIAA1324-like
A8MWY0	KIAA1324L	405	YES	YES	YES	NPGFYNNGSSSCH	K132L_HUMAN UPF0577 protein KIAA1324-like
A8MWY0	KIAA1324L	560	YES	YES	NO	THIIFKNATFTFT	K132L_HUMAN UPF0577 protein KIAA1324-like
A8MWY0	KIAA1324L	682	YES	YES	NO	FYHEKENQSLHYD	K132L_HUMAN UPF0577 protein KIAA1324-like
A8MWY0	KIAA1324L	691	YES	YES	NO	LHYDFSNLSSVGS	K132L_HUMAN UPF0577 protein KIAA1324-like
A8MWY0	KIAA1324L	716	YES	YES	NO	KYFHFFNISLCGH	K132L_HUMAN UPF0577 protein KIAA1324-like
A8MWY0	KIAA1324L	733	YES	YES	YES	MALCTNNITDFTV	K132L_HUMAN UPF0577 protein KIAA1324-like
B0FP48	UPK3BL	51	YES	NO	NO	YVPQLSNDTLAGR	UPK3L_HUMAN Uroplakin-3b-like protein
B0FP48	UPK3BL	110	YES	NO	NO	DIPAPANFSQRGY	UPK3L_HUMAN Uroplakin-3b-like protein
B0QYK2	EMID1	110	NO	NO	YES	CEEGCLNCSKVSE	B0QYK2_HUMAN EMI domain-containing protein 1 (Fragment)
B1AH90	SCUBE1	255	NO	NO	YES	IERSQFNATSVAD	B1AH90_HUMAN Signal peptide, CUB and EGF-like domain-containing protein 1
B3KQ29	TLE4	35	YES	NO	NO	AYAGLHNISPQMS	B3KQ29_HUMAN Transducin-like enhancer protein 4
B4DS77	SHISA9	116	YES	NO	NO	FKKRRLNQSTCTN	SHSA9_HUMAN Protein shisa-9
B4DXG7	EFNA3	33	YES	NO	NO	RHVVYWNSSNPSL	B4DXG7_HUMAN Ephrin-A3
B7Z2R4	SGCE	47	NO	YES	NO	SCADGINGTVNWK	B7Z2R4_HUMAN Epsilon-sarcoglycan
C9J383	RNF13	135	NO	YES	YES	LISMGSNDSKYRG	C9J383_HUMAN E3 ubiquitin-protein ligase RNF13 (Fragment)
C9JCK0	TBL1XR1	57	YES	NO	NO	AHTIANNHTDMME	C9JCK0_HUMAN F-box-like/WD repeat-containing protein TBL1XR1 (Fragment)
C9JDW2	LTBP1	203	NO	YES	NO	TQVTEINECTVNP	C9JDW2_HUMAN Latent-transforming growth factor beta-binding protein 1 (Fragment)
C9JZ58	ZNF568	126	YES	NO	NO	EPRRGENCCASEV	C9JZ58_HUMAN Zinc finger protein 568
C9K0Q7	EIF3L	176	NO	YES	NO	RFESYYNYCNLFN	C9K0Q7_HUMAN Eukaryotic translation initiation factor 3 subunit L (Fragment)
D6RDV5	EFNA5	162	YES	YES	NO	VFVRPTNDTVHES	D6RDV5_HUMAN Ephrin-A5
E5RJP6	TTC13	140	YES	NO	NO	FPFATDNDSTNEE	E5RJP6_HUMAN Tetratricopeptide repeat protein 13
E7EN19	MAP4K4	871	NO	NO	YES	QDKLTANETQSAS	E7EN19_HUMAN Mitogen-activated protein kinase kinase kinase kinase 4
E7ETN3		151	NO	YES	NO	DNGDHENGTGTNT	E7ETN3_HUMAN Uncharacterized protein
E7EVM7	PIEZO2	714	NO	NO	YES	FPGLWQNMTGLKK	E7EVM7_HUMAN Piezo-type mechanosensitive ion channel component 2
E9PMV2	HLA-DQA1	104	YES	YES	NO	IMIKRYNSTAATN	E9PMV2_HUMAN HLA class II histocompatibility antigen, DQ alpha 1 chain (Fragment)
F2Z333	C1orf233	109	YES	YES	NO	VRAFALNCSWRGA	CA233_HUMAN Fibronectin type-III domain-containing transmembrane protein C1orf233
F5H4M0	VPS37B	50	NO	NO	YES	EMTLASNRSLAEG	F5H4M0_HUMAN Vacuolar protein sorting-associated protein 37B (Fragment)
F8VQD8	CNOT2	120	YES	NO	NO	NQAFGMNNSLSSN	F8VQD8_HUMAN CCR4-NOT transcription complex subunit 2 (Fragment)
F8VXI2	PTPRQ	180	NO	NO	YES	LILKAVNISSNLM	F8VXI2_HUMAN Phosphatidylinositol phosphatase PTPRQ (Fragment)
F8VXI2	PTPRQ	188	NO	NO	YES	SSNLMWNTTEINF	F8VXI2_HUMAN Phosphatidylinositol phosphatase PTPRQ (Fragment)
G3V185	TMEM179B	136	YES	YES	NO	NSIISLNTTIRPL	G3V185_HUMAN Transmembrane protein 179B
H0Y3S9	ARID1B	59	YES	NO	NO	MAPAMVNSSAASV	H0Y3S9_HUMAN AT-rich interactive domain-containing protein 1B (Fragment)
H0Y8M3	NIPBL	90	NO	YES	NO	GFSDSSNFSWNIW	H0Y8M3_HUMAN Nipped-B-like protein (Fragment)
H0YBZ8	CD74	127	NO	YES	NO	PQGPMQNATKYGN	H0YBZ8_HUMAN HLA class II histocompatibility antigen gamma chain (Fragment)
H0YBZ9	SMN1	20	YES	YES	NO	NAQENENESQVST	H0YBZ9_HUMAN Survival motor neuron protein (Fragment)
H0YDI1	CD58	12	YES	YES	YES	YGVVYGNVTFHVP	H0YDI1_HUMAN Lymphocyte function-associated antigen 3 (Fragment)
H0YEN4	NUP98	209	YES	NO	NO	LVLKNLNNSNLFS	H0YEN4_HUMAN Nuclear pore complex protein Nup98-Nup96 (Fragment)
H3BRR8	CCDC135	113	YES	NO	NO	NMQDCWNCCKVPR	H3BRR8_HUMAN Coiled-coil domain-containing protein lobo homolog (Fragment)
H3BS89	TMEM178B	102	YES	YES	NO	ECSRQYNSTNMGL	T178B_HUMAN Transmembrane protein 178B
H3BS89	TMEM178B	148	YES	NO	NO	SATIPRNLTFNIT	T178B_HUMAN Transmembrane protein 178B
H3BS89	TMEM178B	152	YES	NO	NO	PRNLTFNITKTIR	T178B_HUMAN Transmembrane protein 178B
H7C2U8	ITFG3	81	YES	NO	NO	LAVAVENGTGTDR	H7C2U8_HUMAN Protein ITFG3 (Fragment)
H7C543	ALCAM	15	NO	YES	NO	DSYPDGNITWYRN	H7C543_HUMAN CD166 antigen (Fragment)
I3L162	CTRL	73	YES	NO	NO	ITHPSWNSTTMNN	I3L162_HUMAN Chymotrypsin-like protease CTRL-1 (Fragment)
K7EJD3	LGALS3BP	125	NO	YES	YES	AGVVCTNGTSTPE	K7EJD3_HUMAN Galectin-3-binding protein
K7ENZ2	ATXN7L3	127	YES	NO	NO	ANSNNMNKSESDQ	K7ENZ2_HUMAN SAGA-associated factor 11 (Fragment)
O00115	DNASE2	86	YES	YES	YES	QPLYRSNTSQLAF	DNS2A_HUMAN Deoxyribonuclease-2-alpha
O00115	DNASE2	212	YES	YES	YES	VSQEPWNSSITLT	DNS2A_HUMAN Deoxyribonuclease-2-alpha
O00115	DNASE2	266	YES	NO	YES	VGILPSNCSDIWQ	DNS2A_HUMAN Deoxyribonuclease-2-alpha
O00115	DNASE2	290	YES	NO	YES	PAGPSFNSTEDHS	DNS2A_HUMAN Deoxyribonuclease-2-alpha
O00144	FZD9	158	NO	YES	NO	CMEAPENATAGPA	FZD9_HUMAN Frizzled-9
O00204	SULT2B1	346	YES	NO	NO	EREPRPNSSPSPS	ST2B1_HUMAN Sulfotransferase family cytosolic 2B member 1
O00220	TNFRSF10A	156	YES	NO	NO	EGVGYTNASNNLF	TR10A_HUMAN Tumor necrosis factor receptor superfamily member 10A
O00241	SIRPB1	244	NO	NO	YES	PLRGTANLSEAIR	SIRB1_HUMAN Signal-regulatory protein beta-1
O00241	SIRPB1	269	NO	NO	YES	RAENQANVTCQVS	SIRB1_HUMAN Signal-regulatory protein beta-1
O00299	CLIC1	42	YES	YES	NO	LKGVTFNVTTVDT	CLIC1_HUMAN Chloride intracellular channel protein 1
O00300	TNFRSF11B	152	YES	NO	NO	PDGFFSNETSSKA	TR11B_HUMAN Tumor necrosis factor receptor superfamily member 11B
O00300	TNFRSF11B	165	YES	NO	NO	PCRKHTNCSVFGL	TR11B_HUMAN Tumor necrosis factor receptor superfamily member 11B
O00300	TNFRSF11B	289	YES	NO	NO	RHIGHANLTFEQL	TR11B_HUMAN Tumor necrosis factor receptor superfamily member 11B
O00303	EIF3F	342	YES	NO	NO	MVTYLANLTQSQI	EIF3F_HUMAN Eukaryotic translation initiation factor 3 subunit F
O00391	QSOX1	130	YES	YES	YES	FKAFTKNGSGAVF	QSOX1_HUMAN Sulfhydryl oxidase 1
O00391	QSOX1	575	YES	NO	NO	LELESRNSTLDPG	QSOX1_HUMAN Sulfhydryl oxidase 1
O00391	QSOX1	591	YES	NO	YES	MMKSPTNTTPHVP	QSOX1_HUMAN Sulfhydryl oxidase 1
O00391-2	QSOX1	591	YES	NO	NO	MMKSPTNTTPHVP	QSOX1_HUMAN Isoform 2 of Sulfhydryl oxidase 1
O00410	IPO5	967	NO	NO	YES	KTKENVNATENCI	IPO5_HUMAN Importin-5
O00451	GFRA2	52	NO	YES	NO	LCAAESNCSSRYR	GFRA2_HUMAN GDNF family receptor alpha-2
O00451	GFRA2	357	NO	YES	NO	AIQAFGNGTDVNV	GFRA2_HUMAN GDNF family receptor alpha-2
O00461	GOLIM4	257	YES	YES	NO	DPAEQQNVTQVAH	GOLI4_HUMAN Golgi integral membrane protein 4
O00462	MANBA	28	YES	NO	YES	SYSLRGNWSICNG	MANBA_HUMAN Beta-mannosidase
O00462	MANBA	35	YES	YES	YES	WSICNGNGSLELP	MANBA_HUMAN Beta-mannosidase
O00462	MANBA	77	YES	YES	YES	RWVSLDNWTYSKE	MANBA_HUMAN Beta-mannosidase
O00462	MANBA	211	YES	NO	YES	VRIEAYNICHLNY	MANBA_HUMAN Beta-mannosidase
O00462	MANBA	280	YES	YES	YES	IVELFVNISKNIT	MANBA_HUMAN Beta-mannosidase
O00468	AGRN	135	YES	YES	YES	KNELMLNSSLMRI	AGRIN_HUMAN Agrin
O00468	AGRN	250	YES	YES	NO	SRDPCSNVTCSFG	AGRIN_HUMAN Agrin
O00468	AGRN	777	YES	YES	YES	YGCCQDNITAARG	AGRIN_HUMAN Agrin
O00468	AGRN	932	YES	YES	YES	LTCPEANATKVCG	AGRIN_HUMAN Agrin
O00469	PLOD2	63	YES	YES	NO	QSAKYFNYTVKVL	PLOD2_HUMAN Procollagen-lysine,2-oxoglutarate 5-dioxygenase 2
O00469	PLOD2	209	YES	YES	YES	LKREAINITLDHK	PLOD2_HUMAN Procollagen-lysine,2-oxoglutarate 5-dioxygenase 2
O00469	PLOD2	365	YES	YES	NO	IVGPEENLSQAEA	PLOD2_HUMAN Procollagen-lysine,2-oxoglutarate 5-dioxygenase 2
O00469	PLOD2	522	YES	YES	NO	LSTANYNTSHYNN	PLOD2_HUMAN Procollagen-lysine,2-oxoglutarate 5-dioxygenase 2
O00469	PLOD2	696	YES	YES	NO	CKFLRYNCSIESP	PLOD2_HUMAN Procollagen-lysine,2-oxoglutarate 5-dioxygenase 2
O00478	BTN3A3	115	NO	NO	YES	AALRIHNVTASDS	BT3A3_HUMAN Butyrophilin subfamily 3 member A3
O00548	DLL1	477	YES	YES	NO	PGYTGRNCSAPVS	DLL1_HUMAN Delta-like protein 1
O00567	NOP56	207	NO	NO	YES	VKIINDNATYCRL	NOP56_HUMAN Nucleolar protein 56
O00567	NOP56	464	NO	YES	YES	ALASSENSSSTPE	NOP56_HUMAN Nucleolar protein 56
O00584	RNASET2	76	YES	YES	YES	DKSEGCNRSWPFN	RNT2_HUMAN Ribonuclease T2
O00584	RNASET2	106	NO	YES	NO	VIHSFPNRSRFWK	RNT2_HUMAN Ribonuclease T2
O00584	RNASET2	212	YES	YES	YES	QDQQLQNCTEPGE	RNT2_HUMAN Ribonuclease T2
O00587	MFNG	109	NO	NO	YES	SHLVVTNCSAEHS	MFNG_HUMAN Beta-1,3-N-acetylglucosaminyltransferase manic fringe
O00591	GABRP	43	YES	NO	NO	SLPGFENLTAGYN	GBRP_HUMAN Gamma-aminobutyric acid receptor subunit pi
O00591	GABRP	145	YES	NO	NO	LIRLFSNGTVLYA	GBRP_HUMAN Gamma-aminobutyric acid receptor subunit pi
O00592	PODXL	104	YES	YES	NO	QVSGPVNTTVARG	PODXL_HUMAN Podocalyxin
O00592	PODXL	144	YES	NO	NO	TATAKPNTTSSQN	PODXL_HUMAN Podocalyxin
O00592	PODXL	360	YES	YES	YES	EKQLVLNLTGNTL	PODXL_HUMAN Podocalyxin
O00634	NTN3	104	NO	YES	NO	LPRAPLNVTLTVP	NET3_HUMAN Netrin-3
O00744	WNT10B	93	NO	YES	NO	LRDQRWNCSALEG	WN10B_HUMAN Protein Wnt-10b
O00754	MAN2B1	133	YES	YES	YES	WWHQQTNATQEVV	MA2B1_HUMAN Lysosomal alpha-mannosidase
O00754	MAN2B1	310	NO	NO	YES	GRYYRTNHTVMTM	MA2B1_HUMAN Lysosomal alpha-mannosidase
O00754	MAN2B1	367	YES	YES	YES	WELNKANLTWSVK	MA2B1_HUMAN Lysosomal alpha-mannosidase
O00754	MAN2B1	497	YES	YES	YES	TFCQQLNISICPL	MA2B1_HUMAN Lysosomal alpha-mannosidase
O00754	MAN2B1	645	YES	YES	YES	QTFFWYNASIGDN	MA2B1_HUMAN Lysosomal alpha-mannosidase
O00754	MAN2B1	651	YES	YES	YES	NASIGDNESDQAS	MA2B1_HUMAN Lysosomal alpha-mannosidase
O00754	MAN2B1	692	YES	YES	YES	VQEVHQNFSAWCS	MA2B1_HUMAN Lysosomal alpha-mannosidase
O00754	MAN2B1	766	YES	YES	YES	RPTWKLNQTEPVA	MA2B1_HUMAN Lysosomal alpha-mannosidase
O00754	MAN2B1	832	YES	YES	YES	SEPLMENGSGAWV	MA2B1_HUMAN Lysosomal alpha-mannosidase
O00754	MAN2B1	930	YES	YES	YES	GEDSGRNLSAPVT	MA2B1_HUMAN Lysosomal alpha-mannosidase
O00754	MAN2B1	989	NO	YES	NO	YQLDPANITLEPM	MA2B1_HUMAN Lysosomal alpha-mannosidase
O14494	PPAP2A	142	YES	NO	NO	PDWSKINCSDGYI	LPP1_HUMAN Lipid phosphate phosphohydrolase 1
O14495	PPAP2B	170	YES	YES	NO	PDFSQINCSEGYI	LPP3_HUMAN Lipid phosphate phosphohydrolase 3
O14497	ARID1A	956	YES	NO	NO	MGGTMANNSAGMA	ARI1A_HUMAN AT-rich interactive domain-containing protein 1A
O14524	TMEM194A	88	NO	NO	YES	RIQIRVNSSRLVR	T194A_HUMAN Transmembrane protein 194A
O14524	TMEM194A	125	YES	YES	YES	FLKEKLNDTYVNV	T194A_HUMAN Transmembrane protein 194A
O14525	ASTN1	984	NO	YES	NO	YELVTNNQTQRLL	ASTN1_HUMAN Astrotactin-1
O14578	CIT	1718	YES	NO	NO	ILRYNENLSKYCI	CTRO_HUMAN Citron Rho-interacting kinase
O14638	ENPP3	236	NO	YES	NO	DVNLNKNFSLSSK	ENPP3_HUMAN Ectonucleotide pyrophosphatase/phosphodiesterase family member 3
O14656	TOR1A	143	YES	YES	YES	HFPHASNITLYKD	TOR1A_HUMAN Torsin-1A
O14657	TOR1B	64	YES	YES	YES	REERPLNASALKL	TOR1B_HUMAN Torsin-1B
O14657	TOR1B	165	YES	YES	YES	QKWIRGNVSACAN	TOR1B_HUMAN Torsin-1B
O14672	ADAM10	267	YES	NO	NO	DFSGIRNISFMVK	ADA10_HUMAN Disintegrin and metalloproteinase domain-containing protein 10
O14672	ADAM10	278	YES	YES	YES	VKRIRINTTADEK	ADA10_HUMAN Disintegrin and metalloproteinase domain-containing protein 10
O14672	ADAM10	439	YES	YES	YES	SLCSIRNISQVLE	ADA10_HUMAN Disintegrin and metalloproteinase domain-containing protein 10
O14672	ADAM10	449	NO	YES	NO	VLEKKRNNCFVES	ADA10_HUMAN Disintegrin and metalloproteinase domain-containing protein 10
O14672	ADAM10	551	YES	YES	YES	ASDPKPNFTDCNR	ADA10_HUMAN Disintegrin and metalloproteinase domain-containing protein 10
O14764	GABRD	103	NO	YES	NO	DSRLSYNHTNETL	GBRD_HUMAN Gamma-aminobutyric acid receptor subunit delta
O14764	GABRD	106	NO	YES	NO	LSYNHTNETLGLD	GBRD_HUMAN Gamma-aminobutyric acid receptor subunit delta
O14773	TPP1	210	YES	YES	YES	VIRKRYNLTSQDV	TPP1_HUMAN Tripeptidyl-peptidase 1
O14773	TPP1	222	YES	YES	YES	VGSGTSNNSQACA	TPP1_HUMAN Tripeptidyl-peptidase 1
O14773	TPP1	313	YES	NO	YES	WLMLLSNESALPH	TPP1_HUMAN Tripeptidyl-peptidase 1
O14773	TPP1	443	YES	YES	YES	PPSSYFNASGRAY	TPP1_HUMAN Tripeptidyl-peptidase 1
O14786	NRP1	150	YES	YES	YES	GPECSQNYTTPSG	NRP1_HUMAN Neuropilin-1
O14786	NRP1	261	YES	YES	NO	KEGFSANYSVLQS	NRP1_HUMAN Neuropilin-1
O14786	NRP1	522	YES	YES	NO	KIGYSNNGSDWKM	NRP1_HUMAN Neuropilin-1
O14798	TNFRSF10C	77	YES	NO	NO	EGVDYTNASNNEP	TR10C_HUMAN Tumor necrosis factor receptor superfamily member 10C
O14817	TSPAN4	152	NO	YES	YES	RCCGVSNYTDWFE	TSN4_HUMAN Tetraspanin-4
O14817	TSPAN4	161	NO	YES	YES	DWFEVYNATRVPD	TSN4_HUMAN Tetraspanin-4
O14917	PCDH17	22	NO	YES	NO	LTLKNLNYSVPEE	PCD17_HUMAN Protocadherin-17
O14917	PCDH17	566	NO	YES	NO	PAHLESNATVRVT	PCD17_HUMAN Protocadherin-17
O15021	MAST4	1328	NO	NO	YES	DFPSGTNSSQSSS	MAST4_HUMAN Microtubule-associated serine/threonine-protein kinase 4
O15031	PLXNB2	127	YES	YES	YES	ALRALSNISLRLF	PLXB2_HUMAN Plexin-B2
O15031	PLXNB2	328	NO	YES	NO	KMEANRNACYTGT	PLXB2_HUMAN Plexin-B2
O15031	PLXNB2	391	YES	YES	YES	LQRGGLNLTAVTV	PLXB2_HUMAN Plexin-B2
O15031	PLXNB2	402	YES	YES	NO	TVAAENNHTVAFL	PLXB2_HUMAN Plexin-B2
O15031	PLXNB2	528	YES	YES	YES	TSAQPQNMSRRAQ	PLXB2_HUMAN Plexin-B2
O15031	PLXNB2	733	YES	YES	YES	KLSHDANETLPLH	PLXB2_HUMAN Plexin-B2
O15031	PLXNB2	759	YES	NO	YES	LHVTLYNCSFGRS	PLXB2_HUMAN Plexin-B2
O15031	PLXNB2	795	YES	YES	YES	VYEALCNTTSECP	PLXB2_HUMAN Plexin-B2
O15031	PLXNB2	844	YES	YES	YES	ISVAGRNCSFQPE	PLXB2_HUMAN Plexin-B2
O15031	PLXNB2	1002	YES	YES	YES	SGGRSINVTGQGF	PLXB2_HUMAN Plexin-B2
O15031	PLXNB2	1049	YES	YES	YES	TDYVFHNDTKVVF	PLXB2_HUMAN Plexin-B2
O15031	PLXNB2	1068	YES	YES	YES	EEPEAYNLTVLIE	PLXB2_HUMAN Plexin-B2
O15031	PLXNB2	1099	YES	YES	YES	PDPTFENFTGGVK	PLXB2_HUMAN Plexin-B2
O15041	SEMA3E	44	NO	YES	NO	KELLNLNRTSIFH	SEM3E_HUMAN Semaphorin-3E
O15041	SEMA3E	126	YES	NO	NO	RVLHHYNRTHLLT	SEM3E_HUMAN Semaphorin-3E
O15041	SEMA3E	330	YES	YES	NO	VIFGLFNTTSNIF	SEM3E_HUMAN Semaphorin-3E
O15042	U2SURP	499	NO	NO	YES	DFRMFKNGSFWRP	SR140_HUMAN U2 snRNP-associated SURP motif-containing protein
O15063	KIAA0355	357	YES	NO	NO	LKGVSFNESAADN	K0355_HUMAN Uncharacterized protein KIAA0355
O15072	ADAMTS3	345	NO	YES	NO	QQRSDLNHSEHHD	ATS3_HUMAN A disintegrin and metalloproteinase with thrombospondin motifs 3
O15118	NPC1	70	YES	YES	YES	PGFFFGNVSLCCD	NPC1_HUMAN Niemann-Pick C1 protein
O15118	NPC1	122	YES	YES	YES	RQSQFLNVTATED	NPC1_HUMAN Niemann-Pick C1 protein
O15118	NPC1	135	YES	YES	YES	YVDPVTNQTKTNV	NPC1_HUMAN Niemann-Pick C1 protein
O15118	NPC1	158	YES	YES	YES	FANAMYNACRDVE	NPC1_HUMAN Niemann-Pick C1 protein
O15118	NPC1	185	YES	YES	YES	KDADACNATNWIE	NPC1_HUMAN Niemann-Pick C1 protein
O15118	NPC1	222	NO	YES	NO	GMEPMNNATKGCD	NPC1_HUMAN Niemann-Pick C1 protein
O15118	NPC1	598	YES	YES	YES	KNYKNPNLTISFT	NPC1_HUMAN Niemann-Pick C1 protein
O15118	NPC1	931	YES	NO	YES	NAAQLDNYTRIGF	NPC1_HUMAN Niemann-Pick C1 protein
O15118	NPC1	961	YES	YES	YES	SCCRVDNITDQFC	NPC1_HUMAN Niemann-Pick C1 protein
O15118	NPC1	968	YES	YES	YES	ITDQFCNASVVDP	NPC1_HUMAN Niemann-Pick C1 protein
O15118	NPC1	1064	YES	YES	YES	ARLIASNVTETMG	NPC1_HUMAN Niemann-Pick C1 protein
O15118	NPC1	1072	YES	YES	YES	TETMGINGSAYRV	NPC1_HUMAN Niemann-Pick C1 protein
O15197	EPHB6	480	NO	NO	YES	PQAAAINVSTSHE	EPHB6_HUMAN Ephrin type-B receptor 6
O15230	LAMA5	95	YES	YES	NO	VAGGDPNQTIRGQ	LAMA5_HUMAN Laminin subunit alpha-5
O15230	LAMA5	243	YES	YES	NO	GRPGAMNFSYSPL	LAMA5_HUMAN Laminin subunit alpha-5
O15230	LAMA5	479	YES	YES	NO	PTPSSSNDTREQV	LAMA5_HUMAN Laminin subunit alpha-5
O15230	LAMA5	900	YES	NO	NO	NPLEFENFSWRGY	LAMA5_HUMAN Laminin subunit alpha-5
O15230	LAMA5	921	YES	NO	NO	RIVARLNLTSPDL	LAMA5_HUMAN Laminin subunit alpha-5
O15230	LAMA5	1330	YES	YES	NO	VWQGHANASFCPH	LAMA5_HUMAN Laminin subunit alpha-5
O15230	LAMA5	1529	YES	NO	NO	VGCEECNCSGPGI	LAMA5_HUMAN Laminin subunit alpha-5
O15230	LAMA5	2019	YES	YES	NO	NALLPGNCTRCDC	LAMA5_HUMAN Laminin subunit alpha-5
O15230	LAMA5	2196	YES	YES	NO	EQLRGINASSMAW	LAMA5_HUMAN Laminin subunit alpha-5
O15230	LAMA5	2209	YES	YES	NO	ARLHRLNASIADL	LAMA5_HUMAN Laminin subunit alpha-5
O15230	LAMA5	2303	YES	YES	NO	GHLGLANASAPSG	LAMA5_HUMAN Laminin subunit alpha-5
O15230	LAMA5	2423	YES	YES	NO	QELSRDNATLQAT	LAMA5_HUMAN Laminin subunit alpha-5
O15230	LAMA5	2501	YES	NO	YES	LGQLALNLSSIIL	LAMA5_HUMAN Laminin subunit alpha-5
O15230	LAMA5	2568	YES	YES	NO	AQQLLANSTALEE	LAMA5_HUMAN Laminin subunit alpha-5
O15230	LAMA5	2707	YES	YES	NO	ENRGVHNASLALS	LAMA5_HUMAN Laminin subunit alpha-5
O15230	LAMA5	3107	YES	YES	NO	VDLKRLNTTGVSA	LAMA5_HUMAN Laminin subunit alpha-5
O15230	LAMA5	3209	YES	NO	NO	YVAFYSNATGVWL	LAMA5_HUMAN Laminin subunit alpha-5
O15230	LAMA5	3257	YES	NO	NO	ESGTIYNFSGCIS	LAMA5_HUMAN Laminin subunit alpha-5
O15230	LAMA5	3287	YES	YES	NO	QNLGSVNVSTGCA	LAMA5_HUMAN Laminin subunit alpha-5
O15265	ATXN7	709	YES	NO	NO	SGKKRKNSSPLLV	ATX7_HUMAN Ataxin-7
O15321	TM9SF1	178	YES	YES	YES	DRIIFANVSVRDV	TM9S1_HUMAN Transmembrane 9 superfamily member 1
O15342	ATP6V0E1	70	YES	YES	YES	FGPQLKNETIWYL	VA0E1_HUMAN V-type proton ATPase subunit e 1
O15354	GPR37	222	NO	YES	NO	GRALAQNGSLGEG	GPR37_HUMAN Prosaposin receptor GPR37
O15393	TMPRSS2	213	YES	NO	NO	TSFMKLNTSAGNV	TMPS2_HUMAN Transmembrane protease serine 2
O15393	TMPRSS2	249	YES	NO	NO	ACGVNLNSSRQSR	TMPS2_HUMAN Transmembrane protease serine 2
O15394	NCAM2	177	YES	YES	NO	LQILNINKSDEGI	NCAM2_HUMAN Neural cell adhesion molecule 2
O15394	NCAM2	219	YES	YES	NO	MPQKSFNATAERG	NCAM2_HUMAN Neural cell adhesion molecule 2
O15394	NCAM2	406	YES	YES	NO	APKFISNQTIYYS	NCAM2_HUMAN Neural cell adhesion molecule 2
O15394	NCAM2	419	YES	YES	NO	WEGNPINISCDVK	NCAM2_HUMAN Neural cell adhesion molecule 2
O15394	NCAM2	445	YES	NO	NO	LVLPAKNTTNLKT	NCAM2_HUMAN Neural cell adhesion molecule 2
O15394	NCAM2	474	YES	YES	NO	NDFGRYNCTATNH	NCAM2_HUMAN Neural cell adhesion molecule 2
O15394	NCAM2	562	YES	YES	NO	LNNLEPNTTYEIR	NCAM2_HUMAN Neural cell adhesion molecule 2
O15439	ABCC4	1176	YES	NO	NO	LAESGSNFSVGQR	MRP4_HUMAN Multidrug resistance-associated protein 4
O15455	TLR3	52	NO	YES	YES	PDDLPTNITVLNL	TLR3_HUMAN Toll-like receptor 3
O15455	TLR3	57	NO	YES	YES	TNITVLNLTHNQL	TLR3_HUMAN Toll-like receptor 3
O15455	TLR3	70	NO	NO	YES	RRLPAANFTRYSQ	TLR3_HUMAN Toll-like receptor 3
O15455	TLR3	196	NO	NO	YES	ELDIFANSSLKKL	TLR3_HUMAN Toll-like receptor 3
O15455	TLR3	398	NO	YES	YES	SLRTLTNETFVSL	TLR3_HUMAN Toll-like receptor 3
O15455	TLR3	413	NO	YES	YES	SPLHILNLTKNKI	TLR3_HUMAN Toll-like receptor 3
O15455	TLR3	636	NO	YES	NO	FGPAFRNLTELDM	TLR3_HUMAN Toll-like receptor 3
O15460	P4HA2	115	YES	YES	NO	AAGFIANLSVQRQ	P4HA2_HUMAN Prolyl 4-hydroxylase subunit alpha-2
O15460	P4HA2	264	YES	YES	NO	REKTLTNQTEAEL	P4HA2_HUMAN Prolyl 4-hydroxylase subunit alpha-2
O15496	PLA2G10	113	YES	NO	NO	YSWQCVNQSVLCG	PA2GX_HUMAN Group 10 secretory phospholipase A2
O15533	TAPBP	253	YES	NO	NO	WGPWTGNGTFWLP	TPSN_HUMAN Tapasin
O43157	PLXNB1	1253	YES	YES	YES	KYTLDPNITSAGP	PLXB1_HUMAN Plexin-B1
O43157	PLXNB1	1330	YES	YES	YES	EEPCHVNSSQLIT	PLXB1_HUMAN Plexin-B1
O43194	GPR39	206	YES	NO	NO	EQPETSNMSICTN	GPR39_HUMAN G-protein coupled receptor 39
O43278	SPINT1	235	YES	NO	NO	HPEDTANVTVTVL	SPIT1_HUMAN Kunitz-type protease inhibitor 1
O43286	B4GALT5	128	YES	YES	YES	KGPIDINMSEIGM	B4GT5_HUMAN Beta-1,4-galactosyltransferase 5
O43286	B4GALT5	364	YES	NO	NO	NLNYFANITYDAL	B4GT5_HUMAN Beta-1,4-galactosyltransferase 5
O43291	SPINT2	57	YES	NO	YES	MPRWWYNVTDGSC	SPIT2_HUMAN Kunitz-type protease inhibitor 2
O43291	SPINT2	94	YES	YES	YES	CATVTENATGDLA	SPIT2_HUMAN Kunitz-type protease inhibitor 2
O43291	SPINT2	156	YES	NO	YES	YFDVERNSCNNFI	SPIT2_HUMAN Kunitz-type protease inhibitor 2
O43291-2	SPINT2	37	YES	NO	YES	ERSIHENATGDLA	SPIT2_HUMAN Isoform 2 of Kunitz-type protease inhibitor 2
O43292	GPAA1	203	YES	YES	NO	EAYHDVNVTGMQS	GPAA1_HUMAN Glycosylphosphatidylinositol anchor attachment 1 protein
O43300	LRRTM2	243	NO	YES	NO	QWNKISNLTCGME	LRRT2_HUMAN Leucine-rich repeat transmembrane neuronal protein 2
O43405	COCH	100	YES	YES	YES	SLPGRENYSSVDA	COCH_HUMAN Cochlin
O43424	GRID2	426	NO	YES	NO	NPVTGLNGSLTDK	GRID2_HUMAN Glutamate receptor ionotropic, delta-2
O43424	GRID2	716	NO	YES	NO	RMINRSNGSENNV	GRID2_HUMAN Glutamate receptor ionotropic, delta-2
O43462	MBTPS2	337	YES	YES	YES	STECCNNHSLTDV	MBTP2_HUMAN Membrane-bound transcription factor site-2 protease
O43493	TGOLN2	39	YES	YES	YES	VRPSAGNVSTHPS	TGON2_HUMAN Trans-Golgi network integral membrane protein 2
O43505	B3GNT1	204	YES	YES	YES	NYALGTNVSYPNN	B3GN1_HUMAN N-acetyllactosaminide beta-1,3-N-acetylglucosaminyltransferase
O43505	B3GNT1	300	YES	YES	YES	PCQAPTNYSRWVN	B3GN1_HUMAN N-acetyllactosaminide beta-1,3-N-acetylglucosaminyltransferase
O43529	CHST10	316	YES	YES	YES	PGITVYNRTKVEH	CHSTA_HUMAN Carbohydrate sulfotransferase 10
O43556	SGCE	200	YES	YES	NO	ERLNAINITSALD	SGCE_HUMAN Epsilon-sarcoglycan
O43561	LAT	222	NO	NO	YES	GSREYVNVSQELH	LAT_HUMAN Linker for activation of T-cells family member 1
O43567	RNF13	75	YES	YES	YES	INSKPENACEPIV	RNF13_HUMAN E3 ubiquitin-protein ligase RNF13
O43567	RNF13	88	YES	NO	YES	PPPVKDNSSGTFI	RNF13_HUMAN E3 ubiquitin-protein ligase RNF13
O43570	CA12	80	YES	YES	NO	LEFQGYNLSANKQ	CAH12_HUMAN Carbonic anhydrase 12
O43663	PRC1	495	NO	YES	NO	NTTTMSNATANSS	PRC1_HUMAN Protein regulator of cytokinesis 1
O43663	PRC1	499	NO	YES	NO	MSNATANSSIRPI	PRC1_HUMAN Protein regulator of cytokinesis 1
O43670	ZNF207	308	NO	NO	YES	TDFKPLNSTPATT	ZN207_HUMAN Zinc finger protein 207
O43670	ZNF207	337	NO	NO	YES	STTSTTNSTAAKP	ZN207_HUMAN Zinc finger protein 207
O43688	PPAP2C	139	YES	NO	NO	PDWSRVNCSVYVQ	LPP2_HUMAN Lipid phosphate phosphohydrolase 2
O43699	SIGLEC6	233	NO	NO	YES	ERTIQLNVSYAPQ	SIGL6_HUMAN Sialic acid-binding Ig-like lectin 6
O43699	SIGLEC6	258	NO	NO	YES	AFKILQNTSSLPV	SIGL6_HUMAN Sialic acid-binding Ig-like lectin 6
O43827	ANGPTL7	267	NO	NO	YES	DALQYHNNTAFST	ANGL7_HUMAN Angiopoietin-related protein 7
O43852	CALU	131	YES	NO	NO	SWEEYKNATYGYV	CALU_HUMAN Calumenin
O43854	EDIL3	140	NO	YES	NO	CTDLVANYSCECP	EDIL3_HUMAN EGF-like repeat and discoidin I-like domain-containing protein 3
O43889	CREB3	372	YES	YES	YES	ILPLQANLTRKGG	CREB3_HUMAN Cyclic AMP-responsive element-binding protein 3
O43897	TLL1	169	NO	YES	NO	PYVIGGNFTGSQR	TLL1_HUMAN Tolloid-like protein 1
O43909	EXTL3	290	YES	YES	YES	TQNLLYNVSTGRA	EXTL3_HUMAN Exostosin-like 3
O43909	EXTL3	592	YES	YES	YES	SPRYLRNFTLTVT	EXTL3_HUMAN Exostosin-like 3
O43916	CHST1	145	YES	NO	NO	IKPPPVNHTTDRI	CHST1_HUMAN Carbohydrate sulfotransferase 1
O43921	EFNA2	42	NO	YES	NO	RYAVYWNRSNPRF	EFNA2_HUMAN Ephrin-A2
O60237	PPP1R12B	573	YES	NO	NO	AEKTADNVSSSTP	MYPT2_HUMAN Protein phosphatase 1 regulatory subunit 12B
O60241	BAI2	645	NO	YES	NO	SVDILRNVTDTFK	BAI2_HUMAN Brain-specific angiogenesis inhibitor 2
O60242	BAI3	540	NO	YES	NO	FNQCPLNATGTTS	BAI3_HUMAN Brain-specific angiogenesis inhibitor 3
O60242	BAI3	828	NO	YES	NO	WDDSKTNESLGTW	BAI3_HUMAN Brain-specific angiogenesis inhibitor 3
O60243	HS6ST1	264	YES	NO	NO	SLVGCYNLSFIPE	H6ST1_HUMAN Heparan-sulfate 6-O-sulfotransferase 1
O60243	HS6ST1	320	YES	YES	YES	RPFMQYNSTRAGG	H6ST1_HUMAN Heparan-sulfate 6-O-sulfotransferase 1
O60244	MED14	1033	NO	YES	NO	SYHSTVNQSPSMM	MED14_HUMAN Mediator of RNA polymerase II transcription subunit 14
O60244	MED14	1406	YES	NO	NO	DIPRQQNSSVAAP	MED14_HUMAN Mediator of RNA polymerase II transcription subunit 14
O60245	PCDH7	79	YES	YES	NO	EYLKIDNLTGELS	PCDH7_HUMAN Protocadherin-7
O60245	PCDH7	518	NO	YES	NO	SPSLSSNNSLIVK	PCDH7_HUMAN Protocadherin-7
O60245	PCDH7	747	YES	YES	NO	TVTLPKNISYTLL	PCDH7_HUMAN Protocadherin-7
O60245	PCDH7	780	NO	YES	NO	GINADLNYSIVGG	PCDH7_HUMAN Protocadherin-7
O60245	PCDH7	822	NO	YES	NO	RLVVQVNDSGQPS	PCDH7_HUMAN Protocadherin-7
O60245	PCDH7	840	NO	YES	NO	LVHVFVNESVSNA	PCDH7_HUMAN Protocadherin-7
O60245	PCDH7	845	NO	YES	NO	VNESVSNATAIDS	PCDH7_HUMAN Protocadherin-7
O60256	PRPSAP2	28	NO	NO	YES	LFSANSNSSCMEL	KPRB_HUMAN Phosphoribosyl pyrophosphate synthase-associated protein 2
O60279	SUSD5	354	NO	YES	NO	GPFVGKNDSKAGD	SUSD5_HUMAN Sushi domain-containing protein 5
O60306	AQR	80	YES	NO	NO	ENYLWMNYSPEVS	AQR_HUMAN Intron-binding protein aquarius
O60343	TBC1D4	547	NO	YES	NO	NSTIPENATSSGR	TBCD4_HUMAN TBC1 domain family member 4
O60353	FZD6	38	YES	NO	NO	CMKMAYNMTFFPN	FZD6_HUMAN Frizzled-6
O60462	NRP2	152	NO	YES	YES	SEDCSKNFTSPNG	NRP2_HUMAN Neuropilin-2
O60462	NRP2	157	NO	YES	YES	KNFTSPNGTIESP	NRP2_HUMAN Neuropilin-2
O60486	PLXNC1	86	NO	YES	YES	YRDQAGNCTEPVS	PLXC1_HUMAN Plexin-C1
O60486	PLXNC1	149	NO	YES	YES	SRNSLRNGTEVVS	PLXC1_HUMAN Plexin-C1
O60486	PLXNC1	386	NO	YES	NO	YGTVVMNRTVLFL	PLXC1_HUMAN Plexin-C1
O60486	PLXNC1	686	NO	YES	NO	VIVTGANFTRASN	PLXC1_HUMAN Plexin-C1
O60486	PLXNC1	715	NO	YES	YES	QVSHVLNDTHMKF	PLXC1_HUMAN Plexin-C1
O60487	MPZL2	39	YES	YES	NO	RVLEAVNGTDARL	MPZL2_HUMAN Myelin protein zero-like protein 2
O60487	MPZL2	118	YES	NO	NO	KLQFDDNGTYTCQ	MPZL2_HUMAN Myelin protein zero-like protein 2
O60507	TPST1	262	YES	NO	NO	FLQIPWNHSVLHH	TPST1_HUMAN Protein-tyrosine sulfotransferase 1
O60512	B4GALT3	57	NO	YES	NO	PRDVYSNLSHLPG	B4GT3_HUMAN Beta-1,4-galactosyltransferase 3
O60512	B4GALT3	166	YES	YES	NO	VIHQAGNGTFNRA	B4GT3_HUMAN Beta-1,4-galactosyltransferase 3
O60512	B4GALT3	337	YES	YES	YES	LGPLYTNITADIG	B4GT3_HUMAN Beta-1,4-galactosyltransferase 3
O60512	B4GALT3	385	YES	YES	YES	GPLSTANHTALRG	B4GT3_HUMAN Beta-1,4-galactosyltransferase 3
O60513	B4GALT4	220	YES	NO	NO	HLVVGRNSTGYRL	B4GT4_HUMAN Beta-1,4-galactosyltransferase 4
O60568	PLOD3	63	YES	YES	YES	RSAEFFNYTVRTL	PLOD3_HUMAN Procollagen-lysine,2-oxoglutarate 5-dioxygenase 3
O60568	PLOD3	548	YES	YES	YES	EQYIHENYSRALE	PLOD3_HUMAN Procollagen-lysine,2-oxoglutarate 5-dioxygenase 3
O60603	TLR2	199	YES	NO	NO	SLKSIQNVSHLIL	TLR2_HUMAN Toll-like receptor 2
O60603	TLR2	414	YES	NO	NO	TLLTLKNLTNIDI	TLR2_HUMAN Toll-like receptor 2
O60609	GFRA3	95	YES	NO	NO	AAQQLRNSSLIGC	GFRA3_HUMAN GDNF family receptor alpha-3
O60635	TSPAN1	141	YES	NO	NO	DFTQVWNTTMKGL	TSN1_HUMAN Tetraspanin-1
O60635	TSPAN1	154	YES	NO	NO	KCCGFTNYTDFED	TSN1_HUMAN Tetraspanin-1
O60635	TSPAN1	178	YES	NO	NO	PFCCNDNVTNTAN	TSN1_HUMAN Tetraspanin-1
O60635	TSPAN1	184	YES	NO	NO	NVTNTANETCTKQ	TSN1_HUMAN Tetraspanin-1
O60636	TSPAN2	139	NO	YES	YES	KDRGKGNGTLITF	TSN2_HUMAN Tetraspanin-2
O60637	TSPAN3	127	YES	NO	YES	KVYKTYNGTNPDA	TSN3_HUMAN Tetraspanin-3
O60637	TSPAN3	152	YES	YES	YES	HCCGIHNYSDWEN	TSN3_HUMAN Tetraspanin-3
O60637	TSPAN3	167	YES	YES	YES	WFKETKNQSVPLS	TSN3_HUMAN Tetraspanin-3
O60637	TSPAN3	183	YES	YES	YES	ETASNCNGSLAHP	TSN3_HUMAN Tetraspanin-3
O60656	UGT1A9	344	YES	NO	NO	RPSNLANNTILVK	UD19_HUMAN UDP-glucuronosyltransferase 1-9
O60704	TPST2	368	NO	YES	YES	YFQVNQNSTSSHL	TPST2_HUMAN Protein-tyrosine sulfotransferase 2
O60721	SLC24A1	290	YES	NO	NO	PRRVESNSSAHPW	NCKX1_HUMAN Sodium/potassium/calcium exchanger 1
O60858	TRIM13	353	YES	YES	YES	WKGCLSNFSSYLT	TRI13_HUMAN E3 ubiquitin-protein ligase TRIM13
O60858	TRIM13	388	NO	NO	YES	FNERFKNFTLVVL	TRI13_HUMAN E3 ubiquitin-protein ligase TRIM13
O60896	RAMP3	103	YES	NO	NO	HRQFFSNCTVDRV	RAMP3_HUMAN Receptor activity-modifying protein 3
O60909	B4GALT2	357	YES	NO	NO	RQPLFTNITVDIG	B4GT2_HUMAN Beta-1,4-galactosyltransferase 2
O60911	CTSV	221	YES	YES	YES	PENSVANDTGFTV	CATL2_HUMAN Cathepsin L2
O60911	CTSV	292	YES	YES	NO	FEGANSNNSKYWL	CATL2_HUMAN Cathepsin L2
O60934	NBN	413	NO	YES	NO	CKTSSNNNSMVSN	NBN_HUMAN Nibrin
O75051	PLXNA2	655	YES	YES	NO	TEFKFYNCSAHQL	PLXA2_HUMAN Plexin-A2
O75051	PLXNA2	696	NO	YES	NO	FQEGRINISEDCP	PLXA2_HUMAN Plexin-A2
O75054	IGSF3	43	YES	NO	NO	HITIWCNVSGYQG	IGSF3_HUMAN Immunoglobulin superfamily member 3
O75054	IGSF3	101	YES	YES	YES	IERVQGNSTLLHI	IGSF3_HUMAN Immunoglobulin superfamily member 3
O75054	IGSF3	418	YES	YES	NO	SVEVASNASVILE	IGSF3_HUMAN Immunoglobulin superfamily member 3
O75054	IGSF3	655	YES	NO	NO	LWRKNYNNTWTRL	IGSF3_HUMAN Immunoglobulin superfamily member 3
O75054	IGSF3	700	YES	YES	YES	NKPIQLNCSVKSQ	IGSF3_HUMAN Immunoglobulin superfamily member 3
O75054	IGSF3	825	YES	YES	YES	LSQAQGNLSVLET	IGSF3_HUMAN Immunoglobulin superfamily member 3
O75054	IGSF3	842	YES	YES	YES	LECVVLNRTSITS	IGSF3_HUMAN Immunoglobulin superfamily member 3
O75054	IGSF3	961	YES	YES	YES	VDTVVPNATVSEK	IGSF3_HUMAN Immunoglobulin superfamily member 3
O75054	IGSF3	1077	YES	YES	YES	SPQDTGNYSCHVE	IGSF3_HUMAN Immunoglobulin superfamily member 3
O75063	FAM20B	193	YES	NO	NO	TFLTVGNNTCFYG	XYLK_HUMAN Glycosaminoglycan xylosylkinase
O75063	FAM20B	194	YES	NO	NO	FLTVGNNTCFYGK	XYLK_HUMAN Glycosaminoglycan xylosylkinase
O75071	EFCAB14	153	YES	YES	YES	LNKVWINITEMNK	EFC14_HUMAN EF-hand calcium-binding domain-containing protein 14
O75071	EFCAB14	256	YES	NO	NO	ATSELDNKTHSEN	EFC14_HUMAN EF-hand calcium-binding domain-containing protein 14
O75071	EFCAB14	296	YES	YES	YES	LKLEGMNETVSNL	EFC14_HUMAN EF-hand calcium-binding domain-containing protein 14
O75071	EFCAB14	301	YES	YES	YES	MNETVSNLTQRVN	EFC14_HUMAN EF-hand calcium-binding domain-containing protein 14
O75071	EFCAB14	324	YES	NO	YES	KVEKKANLSFSMM	EFC14_HUMAN EF-hand calcium-binding domain-containing protein 14
O75071	EFCAB14	347	YES	YES	YES	SLDQVTNRTDTVK	EFC14_HUMAN EF-hand calcium-binding domain-containing protein 14
O75072	FKTN	92	NO	YES	NO	NFEQVKNTSHGST	FKTN_HUMAN Fukutin
O75074	LRP3	359	YES	YES	NO	SAGHGFNATYQVK	LRP3_HUMAN Low-density lipoprotein receptor-related protein 3
O75077	ADAM23	76	YES	YES	NO	PSAPHWNETAEKN	ADA23_HUMAN Disintegrin and metalloproteinase domain-containing protein 23
O75077	ADAM23	547	NO	YES	NO	SDGPCCNNTSCLF	ADA23_HUMAN Disintegrin and metalloproteinase domain-containing protein 23
O75077	ADAM23	548	NO	YES	NO	DGPCCNNTSCLFQ	ADA23_HUMAN Disintegrin and metalloproteinase domain-containing protein 23
O75077	ADAM23	732	NO	YES	NO	LQIQALNMSSCPL	ADA23_HUMAN Disintegrin and metalloproteinase domain-containing protein 23
O75078	ADAM11	673	NO	YES	NO	LPASAFNFSTCPG	ADA11_HUMAN Disintegrin and metalloproteinase domain-containing protein 11
O75084	FZD7	63	YES	NO	NO	CTDIAYNQTILPN	FZD7_HUMAN Frizzled-7
O75093	SLIT1	72	NO	YES	YES	LELNGNNITRIHK	SLIT1_HUMAN Slit homolog 1 protein
O75093	SLIT1	192	NO	NO	YES	LTLNNNNITTIPV	SLIT1_HUMAN Slit homolog 1 protein
O75093	SLIT1	630	NO	YES	YES	RISCIHNDSFTGL	SLIT1_HUMAN Slit homolog 1 protein
O75093	SLIT1	762	NO	NO	YES	PKGIPKNVTELYL	SLIT1_HUMAN Slit homolog 1 protein
O75093	SLIT1	1079	NO	NO	YES	PGYAGDNCSENQD	SLIT1_HUMAN Slit homolog 1 protein
O75094	SLIT3	192	NO	YES	NO	LTLNNNNISRILV	SLIT3_HUMAN Slit homolog 3 protein
O75094	SLIT3	622	NO	YES	NO	LIGCVSNDTFAGL	SLIT3_HUMAN Slit homolog 3 protein
O75094	SLIT3	928	NO	YES	NO	SSPCKNNGTCTQD	SLIT3_HUMAN Slit homolog 3 protein
O75094	SLIT3	1181	NO	YES	NO	KVRPQANISLQVA	SLIT3_HUMAN Slit homolog 3 protein
O75094	SLIT3	1406	NO	YES	NO	DLCDNKNDSANAC	SLIT3_HUMAN Slit homolog 3 protein
O75095	MEGF6	739	YES	NO	NO	VGTFGVNCSSSCS	MEGF6_HUMAN Multiple epidermal growth factor-like domains protein 6
O75095	MEGF6	961	NO	YES	YES	DCRSACNCTAGAA	MEGF6_HUMAN Multiple epidermal growth factor-like domains protein 6
O75095	MEGF6	972	NO	YES	YES	AACDAVNGSCLCP	MEGF6_HUMAN Multiple epidermal growth factor-like domains protein 6
O75095	MEGF6	1246	NO	YES	NO	FLGTDCNLTCPQG	MEGF6_HUMAN Multiple epidermal growth factor-like domains protein 6
O75095	MEGF6	1257	YES	NO	NO	QGRFGPNCTHVCG	MEGF6_HUMAN Multiple epidermal growth factor-like domains protein 6
O75095	MEGF6	1317	YES	YES	NO	GLCHASNGSCSCG	MEGF6_HUMAN Multiple epidermal growth factor-like domains protein 6
O75095	MEGF6	1353	YES	YES	YES	ECSCHNNSTCEPA	MEGF6_HUMAN Multiple epidermal growth factor-like domains protein 6
O75096	LRP4	264	NO	YES	NO	DQSDERNCTTSMC	LRP4_HUMAN Low-density lipoprotein receptor-related protein 4
O75096	LRP4	498	YES	YES	YES	ILRANLNGSNVEE	LRP4_HUMAN Low-density lipoprotein receptor-related protein 4
O75096	LRP4	719	YES	YES	YES	CLPSGQNYTCACP	LRP4_HUMAN Low-density lipoprotein receptor-related protein 4
O75096	LRP4	901	NO	YES	NO	QVIISSNLTWPNG	LRP4_HUMAN Low-density lipoprotein receptor-related protein 4
O75096	LRP4	1415	YES	YES	NO	IRRADLNGSNMET	LRP4_HUMAN Low-density lipoprotein receptor-related protein 4
O75096	LRP4	1467	YES	YES	YES	CRKVLINNSLDEP	LRP4_HUMAN Low-density lipoprotein receptor-related protein 4
O75121	MFAP3L	67	NO	YES	NO	GNSALINCSVYGI	MFA3L_HUMAN Microfibrillar-associated protein 3-like
O75121	MFAP3L	111	YES	YES	NO	HDSGLLNITKVSF	MFA3L_HUMAN Microfibrillar-associated protein 3-like
O75129	ASTN2	770	YES	NO	NO	KPDSKFNDTLFGE	ASTN2_HUMAN Astrotactin-2
O75129	ASTN2	783	YES	NO	NO	MLHGYNNRTQHVN	ASTN2_HUMAN Astrotactin-2
O75129	ASTN2	1020	YES	NO	NO	YTLIQDNGTKEAF	ASTN2_HUMAN Astrotactin-2
O75144	ICOSLG	70	YES	YES	YES	TYHIPQNSSLENV	ICOSL_HUMAN ICOS ligand
O75144	ICOSLG	102	YES	NO	NO	FSLRLFNVTPQDE	ICOSL_HUMAN ICOS ligand
O75144	ICOSLG	186	YES	YES	NO	LDQALQNDTVFLN	ICOSL_HUMAN ICOS ligand
O75144	ICOSLG	225	YES	YES	NO	NVLLQQNLTVGSQ	ICOSL_HUMAN ICOS ligand
O75175	CNOT3	413	NO	YES	YES	GSSSSSNSSAGGG	CNOT3_HUMAN CCR4-NOT transcription complex subunit 3
O75179	ANKRD17	801	YES	NO	NO	VQGYITNQSPESI	ANR17_HUMAN Ankyrin repeat domain-containing protein 17
O75179	ANKRD17	2094	YES	NO	NO	TNTRPPNSSSSSG	ANR17_HUMAN Ankyrin repeat domain-containing protein 17
O75179	ANKRD17	2244	YES	YES	NO	NKPIAPNFSAPLP	ANR17_HUMAN Ankyrin repeat domain-containing protein 17
O75197	LRP5	138	YES	YES	YES	IEVANLNGTSRKV	LRP5_HUMAN Low-density lipoprotein receptor-related protein 5
O75197	LRP5	705	YES	YES	NO	ISRAFMNGSSVEH	LRP5_HUMAN Low-density lipoprotein receptor-related protein 5
O75197	LRP5	940	YES	NO	NO	LDPSSRNCSPPTT	LRP5_HUMAN Low-density lipoprotein receptor-related protein 5
O75326	SEMA7A	105	NO	NO	YES	DFPEGKNASVRTV	SEM7A_HUMAN Semaphorin-7A
O75326	SEMA7A	157	YES	YES	YES	SCWNLVNGTVVPL	SEM7A_HUMAN Semaphorin-7A
O75326	SEMA7A	258	YES	YES	YES	NPEAPLNVSRVAQ	SEM7A_HUMAN Semaphorin-7A
O75326	SEMA7A	330	NO	NO	YES	VFSNPWNYSAVCV	SEM7A_HUMAN Semaphorin-7A
O75356	ENTPD5	232	YES	YES	YES	TSFEMFNSTYKLY	ENTP5_HUMAN Ectonucleoside triphosphate diphosphohydrolase 5
O75381	PEX14	269	YES	NO	YES	DISPVSNESTSSS	PEX14_HUMAN Peroxisomal membrane protein PEX14
O75387	SLC43A1	57	NO	YES	NO	PAESSTNTTQDEQ	LAT3_HUMAN Large neutral amino acids transporter small subunit 3
O75443	TECTA	1851	NO	NO	YES	FISFQINNTKGNC	TECTA_HUMAN Alpha-tectorin
O75443	TECTA	1864	NO	NO	YES	GNIVQSNGTHIMY	TECTA_HUMAN Alpha-tectorin
O75460	ERN1	176	NO	YES	YES	TRELRWNATYFDY	ERN1_HUMAN Serine/threonine-protein kinase/endoribonuclease IRE1
O75462	CRLF1	92	YES	YES	NO	ELSRVLNASTLAL	CRLF1_HUMAN Cytokine receptor-like factor 1
O75462	CRLF1	104	YES	YES	NO	LALANLNGSRQRS	CRLF1_HUMAN Cytokine receptor-like factor 1
O75462	CRLF1	140	NO	YES	NO	PPEKPVNISCWSK	CRLF1_HUMAN Cytokine receptor-like factor 1
O75462	CRLF1	168	YES	NO	NO	ETFLHTNYSLKYK	CRLF1_HUMAN Cytokine receptor-like factor 1
O75462	CRLF1	292	YES	YES	NO	VVDDVSNQTSCRL	CRLF1_HUMAN Cytokine receptor-like factor 1
O75473	LGR5	208	NO	YES	NO	PDYAFGNLSSLVV	LGR5_HUMAN Leucine-rich repeat-containing G-protein coupled receptor 5
O75487	GPC4	268	NO	YES	NO	TVKPCYNYCSNIM	GPC4_HUMAN Glypican-4
O75487	GPC4	406	YES	YES	NO	WSSLPSNVCNDER	GPC4_HUMAN Glypican-4
O75493	CA11	118	YES	YES	YES	APRPVVNVSGGPL	CAH11_HUMAN Carbonic anhydrase-related protein 11
O75493	CA11	260	YES	YES	NO	LIDRALNITSLQM	CAH11_HUMAN Carbonic anhydrase-related protein 11
O75503	CLN5	178	YES	YES	NO	DVHWKENGTLVQV	CLN5_HUMAN Ceroid-lipofuscinosis neuronal protein 5
O75503	CLN5	203	YES	YES	YES	KWVKQDNETGIYY	CLN5_HUMAN Ceroid-lipofuscinosis neuronal protein 5
O75503	CLN5	255	NO	YES	YES	FKNIETNYTRIFL	CLN5_HUMAN Ceroid-lipofuscinosis neuronal protein 5
O75503	CLN5	271	YES	YES	YES	EPTYLGNETSVFG	CLN5_HUMAN Ceroid-lipofuscinosis neuronal protein 5
O75503	CLN5	281	YES	YES	YES	VFGPTGNKTLGLA	CLN5_HUMAN Ceroid-lipofuscinosis neuronal protein 5
O75503	CLN5	352	YES	NO	NO	IPLPIRNKTLSGL	CLN5_HUMAN Ceroid-lipofuscinosis neuronal protein 5
O75509	TNFRSF21	82	YES	YES	YES	VSEHCTNTSLRVC	TNR21_HUMAN Tumor necrosis factor receptor superfamily member 21
O75509	TNFRSF21	141	YES	YES	NO	PGMFQSNATCAPH	TNR21_HUMAN Tumor necrosis factor receptor superfamily member 21
O75509	TNFRSF21	278	YES	YES	YES	EGTVPDNTSSARG	TNR21_HUMAN Tumor necrosis factor receptor superfamily member 21
O75569	PRKRA	194	NO	YES	NO	FLAKFSNISPENH	PRKRA_HUMAN Interferon-inducible double-stranded RNA-dependent protein kinase activator A
O75581	LRP6	81	YES	NO	NO	IKRTEFNKTESVQ	LRP6_HUMAN Low-density lipoprotein receptor-related protein 6
O75581	LRP6	281	NO	YES	YES	SQQRQPNATNPCG	LRP6_HUMAN Low-density lipoprotein receptor-related protein 6
O75581	LRP6	433	NO	NO	YES	IEVTRLNGTMRKI	LRP6_HUMAN Low-density lipoprotein receptor-related protein 6
O75581	LRP6	692	NO	NO	YES	ISRAFMNGSALEH	LRP6_HUMAN Low-density lipoprotein receptor-related protein 6
O75592	MYCBP2	1958	NO	YES	NO	PPAFNPNQSTDST	MYCB2_HUMAN Probable E3 ubiquitin-protein ligase MYCBP2
O75629	CREG1	160	YES	YES	YES	GTVTKVNETEMDI	CREG1_HUMAN Protein CREG1
O75629	CREG1	193	YES	YES	YES	WFFAKLNITNIWV	CREG1_HUMAN Protein CREG1
O75629	CREG1	216	NO	YES	YES	TPEEYYNVTVQ	CREG1_HUMAN Protein CREG1
O75718	CRTAP	87	YES	YES	YES	EAFCHRNCSAAPQ	CRTAP_HUMAN Cartilage-associated protein
O75718	CRTAP	363	YES	YES	YES	EAVQFFNVTTLQK	CRTAP_HUMAN Cartilage-associated protein
O75752	B3GALNT1	72	YES	NO	NO	TLREHSNCSHQNP	B3GL1_HUMAN UDP-GalNAc:beta-1,3-N-acetylgalactosaminyltransferase 1
O75752	B3GALNT1	154	YES	NO	NO	FLDTYNNLTLKTI	B3GL1_HUMAN UDP-GalNAc:beta-1,3-N-acetylgalactosaminyltransferase 1
O75752	B3GALNT1	198	YES	NO	NO	KYLLNLNHSEKFF	B3GL1_HUMAN UDP-GalNAc:beta-1,3-N-acetylgalactosaminyltransferase 1
O75752	B3GALNT1	212	YES	NO	NO	GYPLIDNYSYRGF	B3GL1_HUMAN UDP-GalNAc:beta-1,3-N-acetylgalactosaminyltransferase 1
O75752	B3GALNT1	326	YES	NO	NO	WQVMLRNTTCHY	B3GL1_HUMAN UDP-GalNAc:beta-1,3-N-acetylgalactosaminyltransferase 1
O75882	ATRN	264	YES	YES	YES	GECKISNSSDTVE	ATRN_HUMAN Attractin
O75882	ATRN	325	YES	YES	YES	SVPVPANQSFWTR	ATRN_HUMAN Attractin
O75882	ATRN	383	YES	NO	NO	REWLPLNRSVNNV	ATRN_HUMAN Attractin
O75882	ATRN	416	YES	YES	YES	KIDSTGNVTNELR	ATRN_HUMAN Attractin
O75882	ATRN	428	YES	YES	YES	RVFHIHNESWVLL	ATRN_HUMAN Attractin
O75882	ATRN	575	NO	YES	NO	FGGNTHNDTSMSH	ATRN_HUMAN Attractin
O75882	ATRN	718	YES	YES	NO	SCTANTNDCHWCN	ATRN_HUMAN Attractin
O75882	ATRN	731	YES	YES	NO	DHCVPRNHSCSEG	ATRN_HUMAN Attractin
O75882	ATRN	914	YES	YES	YES	TCINPLNGSVCER	ATRN_HUMAN Attractin
O75882	ATRN	923	YES	YES	YES	VCERPANHSAKQC	ATRN_HUMAN Attractin
O75882	ATRN	1043	YES	YES	YES	YPQPLLNSSMCLE	ATRN_HUMAN Attractin
O75882	ATRN	1054	YES	YES	YES	LEDSRYNWSFIHC	ATRN_HUMAN Attractin
O75882	ATRN	1073	YES	NO	YES	GHSKCINQSICEK	ATRN_HUMAN Attractin
O75882	ATRN	1082	NO	NO	YES	ICEKCENLTTGKH	ATRN_HUMAN Attractin
O75882	ATRN	1198	YES	YES	YES	DLDMFINASKNFN	ATRN_HUMAN Attractin
O75899	GABBR2	453	YES	YES	NO	DTLEIINDTIRFQ	GABR2_HUMAN Gamma-aminobutyric acid type B receptor subunit 2
O75954	TSPAN9	180	YES	YES	YES	SQGCGRNATTPLW	TSN9_HUMAN Tetraspanin-9
O75976	CPD	399	YES	YES	YES	TGSGLENATISVA	CBPD_HUMAN Carboxypeptidase D
O75976	CPD	410	YES	NO	YES	VAGINHNITTGRF	CBPD_HUMAN Carboxypeptidase D
O75976	CPD	429	NO	YES	YES	LVPGTYNLTVVLT	CBPD_HUMAN Carboxypeptidase D
O75976	CPD	522	YES	YES	YES	FANEYPNITRLYS	CBPD_HUMAN Carboxypeptidase D
O75976	CPD	626	YES	YES	YES	ISVIGRNNSNNFD	CBPD_HUMAN Carboxypeptidase D
O75976	CPD	811	YES	YES	YES	DGRGILNATISVA	CBPD_HUMAN Carboxypeptidase D
O75976	CPD	867	YES	YES	YES	EGAIQVNFTLVRS	CBPD_HUMAN Carboxypeptidase D
O75976	CPD	955	YES	YES	YES	NYPHITNLTNLGQ	CBPD_HUMAN Carboxypeptidase D
O75976	CPD	978	YES	YES	YES	EISNKPNVSEPEE	CBPD_HUMAN Carboxypeptidase D
O75976	CPD	1070	YES	YES	YES	DTDFTNNASQPET	CBPD_HUMAN Carboxypeptidase D
O75976	CPD	1142	YES	YES	YES	GQPSCPNKSDENI	CBPD_HUMAN Carboxypeptidase D
O76024	WFS1	661	YES	YES	NO	EGMKVYNSTLTWQ	WFS1_HUMAN Wolframin
O76024	WFS1	746	YES	NO	NO	PACSPGNTSTAEE	WFS1_HUMAN Wolframin
O76061	STC2	73	YES	YES	NO	VFECFENNSCEIR	STC2_HUMAN Stanniocalcin-2
O76061	STC2	74	YES	NO	NO	FECFENNSCEIRG	STC2_HUMAN Stanniocalcin-2
O76082	SLC22A5	57	YES	YES	YES	RVPDAANLSSAWR	S22A5_HUMAN Solute carrier family 22 member 5
O76082	SLC22A5	64	YES	YES	YES	LSSAWRNHTVPLR	S22A5_HUMAN Solute carrier family 22 member 5
O76082	SLC22A5	91	YES	YES	YES	RLATIANFSALGL	S22A5_HUMAN Solute carrier family 22 member 5
O76096	CST7	61	NO	NO	YES	YSVEKFNNCTNDM	CYTF_HUMAN Cystatin-F
O76096	CST7	62	NO	NO	YES	SVEKFNNCTNDMF	CYTF_HUMAN Cystatin-F
O76096	CST7	115	NO	NO	YES	DCDFQTNHTLKQT	CYTF_HUMAN Cystatin-F
O94759	TRPM2	999	NO	NO	YES	PEHCSPNGTDPYK	TRPM2_HUMAN Transient receptor potential cation channel subfamily M member 2
O94806	PRKD3	42	YES	NO	NO	LSARLSNGSFSAP	KPCD3_HUMAN Serine/threonine-protein kinase D3
O94813	SLIT2	66	NO	YES	NO	LDLNGNNITRITK	SLIT2_HUMAN Slit homolog 2 protein
O94813	SLIT2	186	NO	YES	NO	LTLNNNNITRLSV	SLIT2_HUMAN Slit homolog 2 protein
O94813	SLIT2	623	NO	YES	NO	RITCVGNDSFIGL	SLIT2_HUMAN Slit homolog 2 protein
O94813	SLIT2	1183	NO	YES	NO	KVRPQTNITLQIA	SLIT2_HUMAN Slit homolog 2 protein
O94813	SLIT2	1266	NO	YES	NO	NPKIITNLSKQST	SLIT2_HUMAN Slit homolog 2 protein
O94813	SLIT2	1300	NO	YES	YES	RQAPGQNGTSFHG	SLIT2_HUMAN Slit homolog 2 protein
O94856	NFASC	752	NO	YES	NO	ITWTPMNATSAFG	NFASC_HUMAN Neurofascin
O94856	NFASC	778	NO	YES	NO	TREAWNNVTVWGS	NFASC_HUMAN Neurofascin
O94856	NFASC	988	YES	YES	NO	VENFSPNQTKFTV	NFASC_HUMAN Neurofascin
O94886	TMEM63A	28	YES	NO	YES	GLGDRPNDSYCYN	TM63A_HUMAN Transmembrane protein 63A
O94898	LRIG2	173	YES	NO	NO	MQLKYLNLSNNRI	LRIG2_HUMAN Leucine-rich repeats and immunoglobulin-like domains protein 2
O94898	LRIG2	274	NO	YES	YES	LELEHNNLTRVNK	LRIG2_HUMAN Leucine-rich repeats and immunoglobulin-like domains protein 2
O94898	LRIG2	441	YES	YES	NO	LKELILNTSSLLC	LRIG2_HUMAN Leucine-rich repeats and immunoglobulin-like domains protein 2
O94898	LRIG2	589	YES	YES	NO	TNHFGSNYSQKAK	LRIG2_HUMAN Leucine-rich repeats and immunoglobulin-like domains protein 2
O94898	LRIG2	728	YES	YES	YES	SPAPRLNWTKDDG	LRIG2_HUMAN Leucine-rich repeats and immunoglobulin-like domains protein 2
O94901	SUN1	588	YES	YES	NO	QLQILRNVTHHVS	SUN1_HUMAN SUN domain-containing protein 1
O94901	SUN1	732	NO	YES	YES	TLSPTGNISSAPK	SUN1_HUMAN SUN domain-containing protein 1
O94905	ERLIN2	106	YES	NO	NO	VYDIVKNYTADYD	ERLN2_HUMAN Erlin-2
O94910	LPHN1	531	YES	YES	YES	RGPDLSNCTSPWV	LPHN1_HUMAN Latrophilin-1
O94910	LPHN1	640	YES	YES	YES	ESWKDMNATEQVH	LPHN1_HUMAN Latrophilin-1
O94910	LPHN1	801	YES	YES	YES	KNHFNANCSFWNY	LPHN1_HUMAN Latrophilin-1
O94910	LPHN1	806	YES	YES	YES	ANCSFWNYSERSM	LPHN1_HUMAN Latrophilin-1
O94911	ABCA8	84	NO	YES	NO	VYTPVTNTTQQIM	ABCA8_HUMAN ATP-binding cassette sub-family A member 8
O94919	ENDOD1	267	YES	NO	NO	NPQLFQNNCGETE	ENDD1_HUMAN Endonuclease domain-containing 1 protein
O94923	GLCE	225	YES	YES	YES	LSHYSKNLTEKPP	GLCE_HUMAN D-glucuronyl C5-epimerase
O94923	GLCE	303	NO	YES	NO	DLKFLTNGSVSVV	GLCE_HUMAN D-glucuronyl C5-epimerase
O94933	SLITRK3	399	NO	YES	NO	KERGFNNISELLP	SLIK3_HUMAN SLIT and NTRK-like protein 3
O94973	AP2A2	814	NO	YES	NO	YGGTFQNVSVQLP	AP2A2_HUMAN AP-2 complex subunit alpha-2
O94991	SLITRK5	238	NO	YES	NO	LEENPWNCSCELI	SLIK5_HUMAN SLIT and NTRK-like protein 5
O95084	PRSS23	93	YES	YES	NO	YETLYANGSRTET	PRS23_HUMAN Serine protease 23
O95084	PRSS23	207	YES	YES	NO	DGGRGANDSTSAM	PRS23_HUMAN Serine protease 23
O95158	NXPH4	72	YES	NO	NO	SWAWPTNHTGALA	NXPH4_HUMAN Neurexophilin-4
O95158	NXPH4	143	NO	YES	NO	SVYFRHNSSSLGN	NXPH4_HUMAN Neurexophilin-4
O95158	NXPH4	149	NO	YES	NO	NSSSLGNLSVSIV	NXPH4_HUMAN Neurexophilin-4
O95180	CACNA1H	271	YES	YES	NO	AFVRNNNLTFLRP	CAC1H_HUMAN Voltage-dependent T-type calcium channel subunit alpha-1H
O95180	CACNA1H	335	YES	NO	NO	GVGAARNACINWN	CAC1H_HUMAN Voltage-dependent T-type calcium channel subunit alpha-1H
O95180	CACNA1H	1466	YES	YES	NO	EGPDTRNISTKAQ	CAC1H_HUMAN Voltage-dependent T-type calcium channel subunit alpha-1H
O95183	VAMP5	52	NO	NO	YES	DMSSTFNKTTQNL	VAMP5_HUMAN Vesicle-associated membrane protein 5
O95185	UNC5C	236	YES	YES	YES	RLSDTANYTCVAK	UNC5C_HUMAN Netrin receptor UNC5C
O95185-2	UNC5C	361	YES	YES	NO	LVLQSKNCTDGLC	UNC5C_HUMAN Isoform 2 of Netrin receptor UNC5C
O95196	CSPG5	367	YES	NO	NO	SGFVRHNGSCRSV	CSPG5_HUMAN Chondroitin sulfate proteoglycan 5
O95208	EPN2	482	NO	YES	NO	SLPSQNNGTTSPD	EPN2_HUMAN Epsin-2
O95274	LYPD3	118	YES	NO	NO	RCNAKLNLTSRAL	LYPD3_HUMAN Ly6/PLAUR domain-containing protein 3
O95274	LYPD3	129	YES	NO	NO	ALDPAGNESAYPP	LYPD3_HUMAN Ly6/PLAUR domain-containing protein 3
O95274	LYPD3	163	YES	NO	NO	PVVSCYNASDHVY	LYPD3_HUMAN Ly6/PLAUR domain-containing protein 3
O95274	LYPD3	176	YES	NO	NO	KGCFDGNVTLTAA	LYPD3_HUMAN Ly6/PLAUR domain-containing protein 3
O95274	LYPD3	183	YES	NO	NO	VTLTAANVTVSLP	LYPD3_HUMAN Ly6/PLAUR domain-containing protein 3
O95297	MPZL1	50	YES	YES	YES	KEIFVANGTQGKL	MPZL1_HUMAN Myelin protein zero-like protein 1
O95297	MPZL1	130	YES	YES	YES	NMQFIHNGTYICD	MPZL1_HUMAN Myelin protein zero-like protein 1
O95302	FKBP9	174	YES	YES	NO	FVRYHYNGTFLDG	FKBP9_HUMAN Peptidyl-prolyl cis-trans isomerase FKBP9
O95302	FKBP9	286	YES	YES	NO	FLRYHYNGTLLDG	FKBP9_HUMAN Peptidyl-prolyl cis-trans isomerase FKBP9
O95302	FKBP9	302	NO	YES	NO	DSSYSRNRTFDTY	FKBP9_HUMAN Peptidyl-prolyl cis-trans isomerase FKBP9
O95302	FKBP9	397	YES	YES	NO	YLKYHYNASLLDG	FKBP9_HUMAN Peptidyl-prolyl cis-trans isomerase FKBP9
O95347	SMC2	34	YES	NO	NO	NAITGLNGSGKSN	SMC2_HUMAN Structural maintenance of chromosomes protein 2
O95427	PIGN	128	YES	YES	YES	EFDSLFNESKYTW	PIGN_HUMAN GPI ethanolamine phosphate transferase 1
O95427	PIGN	192	YES	YES	NO	FHHARNNQSLFSK	PIGN_HUMAN GPI ethanolamine phosphate transferase 1
O95450	ADAMTS2	112	NO	YES	NO	GSHLFYNVTVFGR	ATS2_HUMAN A disintegrin and metalloproteinase with thrombospondin motifs 2
O95450	ADAMTS2	1098	NO	YES	NO	SCNLYNNLTNVEG	ATS2_HUMAN A disintegrin and metalloproteinase with thrombospondin motifs 2
O95461	LARGE	122	YES	YES	NO	AGIVAGNSSECGQ	LARGE_HUMAN Glycosyltransferase-like protein LARGE1
O95461	LARGE	148	YES	NO	NO	IVCAGYNASRDVV	LARGE_HUMAN Glycosyltransferase-like protein LARGE1
O95461	LARGE	272	YES	NO	NO	VLGLVENQSDWYL	LARGE_HUMAN Glycosyltransferase-like protein LARGE1
O95477	ABCA1	98	YES	NO	NO	GVVGNFNKSIVAR	ABCA1_HUMAN ATP-binding cassette sub-family A member 1
O95477	ABCA1	151	YES	YES	NO	QDFLVDNETFSGF	ABCA1_HUMAN ATP-binding cassette sub-family A member 1
O95477	ABCA1	161	YES	YES	NO	SGFLYHNLSLPKS	ABCA1_HUMAN ATP-binding cassette sub-family A member 1
O95477	ABCA1	196	YES	NO	YES	HLTSLCNGSKSEE	ABCA1_HUMAN ATP-binding cassette sub-family A member 1
O95477	ABCA1	244	YES	YES	NO	PILRTLNSTSPFP	ABCA1_HUMAN ATP-binding cassette sub-family A member 1
O95477	ABCA1	478	YES	YES	YES	EDVQSSNGSVYTW	ABCA1_HUMAN ATP-binding cassette sub-family A member 1
O95477	ABCA1	489	YES	YES	YES	TWREAFNETNQAI	ABCA1_HUMAN ATP-binding cassette sub-family A member 1
O95477	ABCA1	521	YES	NO	NO	TEVWLINKSMELL	ABCA1_HUMAN ATP-binding cassette sub-family A member 1
O95477	ABCA1	1504	YES	NO	NO	QDLTGRNISDYLV	ABCA1_HUMAN ATP-binding cassette sub-family A member 1
O95477	ABCA1	1637	YES	YES	YES	AFNHPLNLTKQQL	ABCA1_HUMAN ATP-binding cassette sub-family A member 1
O95479	H6PD	157	YES	NO	YES	DIARNINSSCRPG	G6PE_HUMAN GDH/6PGL endoplasmic bifunctional protein
O95479	H6PD	282	YES	NO	YES	AMELPHNVSSAEA	G6PE_HUMAN GDH/6PGL endoplasmic bifunctional protein
O95490	LPHN2	99	NO	YES	NO	MTQRCNNRTQCIV	LPHN2_HUMAN Latrophilin-2
O95490	LPHN2	520	YES	YES	NO	KGPDLSNCTSHWV	LPHN2_HUMAN Latrophilin-2
O95490	LPHN2	629	NO	YES	NO	ESWKHMNSSEQAH	LPHN2_HUMAN Latrophilin-2
O95490	LPHN2	731	NO	YES	NO	QFLSTENATIKLG	LPHN2_HUMAN Latrophilin-2
O95490	LPHN2	744	YES	YES	NO	ADFIGRNSTIAVN	LPHN2_HUMAN Latrophilin-2
O95490	LPHN2	787	YES	NO	NO	DNYFNANCSFWNY	LPHN2_HUMAN Latrophilin-2
O95490	LPHN2	792	YES	NO	NO	ANCSFWNYSERTM	LPHN2_HUMAN Latrophilin-2
O95502	NPTXR	42	YES	YES	YES	LPGGADNASVASG	NPTXR_HUMAN Neuronal pentraxin receptor
O95502	NPTXR	216	YES	NO	YES	ELPARVNLSAAPA	NPTXR_HUMAN Neuronal pentraxin receptor
O95633	FSTL3	73	YES	YES	NO	IDTAWSNLTHPGN	FSTL3_HUMAN Follistatin-related protein 3
O95633	FSTL3	215	YES	YES	NO	ELCGNNNVTYISS	FSTL3_HUMAN Follistatin-related protein 3
O95672	ECEL1	656	NO	YES	NO	IVRLYDNFTVYNQ	ECEL1_HUMAN Endothelin-converting enzyme-like 1
O95674	CDS2	295	YES	NO	NO	CPVEYNNDTNSFT	CDS2_HUMAN Phosphatidate cytidylyltransferase 2
O95674	CDS2	295	NO	NO	YES	CPVEYNNDTNSFT	CDS2_HUMAN Phosphatidate cytidylyltransferase 2
O95754	SEMA4F	64	YES	YES	YES	AVPHTYNYSVLLV	SEM4F_HUMAN Semaphorin-4F
O95754	SEMA4F	509	NO	YES	YES	TEVTQVNTTNCGR	SEM4F_HUMAN Semaphorin-4F
O95857	TSPAN13	127	YES	YES	NO	DIQRNLNCCGFRS	TSN13_HUMAN Tetraspanin-13
O95857	TSPAN13	137	YES	YES	YES	FRSVNPNDTCLAS	TSN13_HUMAN Tetraspanin-13
O95858	TSPAN15	118	YES	NO	NO	VALTFRNQTIDFL	TSN15_HUMAN Tetraspanin-15
O95858	TSPAN15	189	YES	YES	YES	YTCCIRNTTEVVN	TSN15_HUMAN Tetraspanin-15
O95897	OLFM2	74	YES	YES	YES	LMEKVQNVSQSME	NOE2_HUMAN Noelin-2
O95897	OLFM2	275	YES	YES	YES	TGHVVYNGSLFYN	NOE2_HUMAN Noelin-2
O95980	RECK	86	NO	NO	YES	EIWNCMNSSLPGV	RECK_HUMAN Reversion-inducing cysteine-rich protein with Kazal motifs
O95980	RECK	185	NO	YES	NO	QIKAVENYCASIS	RECK_HUMAN Reversion-inducing cysteine-rich protein with Kazal motifs
O95980	RECK	200	YES	YES	YES	LIHCVNNYTQSYP	RECK_HUMAN Reversion-inducing cysteine-rich protein with Kazal motifs
O95980	RECK	352	NO	YES	YES	CQLGCRNLTYCTN	RECK_HUMAN Reversion-inducing cysteine-rich protein with Kazal motifs
O95998	IL18BP	147	NO	NO	YES	PALHSTNFSCVLV	I18BP_HUMAN Interleukin-18-binding protein
O96005	CLPTM1	28	YES	YES	YES	SGQVTSNGSIGRD	CLPT1_HUMAN Cleft lip and palate transmembrane protein 1
O96005	CLPTM1	241	YES	YES	YES	ISHWHPNITINIV	CLPT1_HUMAN Cleft lip and palate transmembrane protein 1
O96005	CLPTM1	295	YES	YES	YES	KDYYPINESLASL	CLPT1_HUMAN Cleft lip and palate transmembrane protein 1
O96014	WNT11	40	YES	YES	NO	PSALALNQTQHCK	WNT11_HUMAN Protein Wnt-11
O96014	WNT11	90	YES	YES	NO	FADMRWNCSSIEL	WNT11_HUMAN Protein Wnt-11
O96014	WNT11	160	YES	YES	NO	WGGCADNLSYGLL	WNT11_HUMAN Protein Wnt-11
O96014	WNT11	304	YES	YES	NO	QCNKTSNGSDSCD	WNT11_HUMAN Protein Wnt-11
P00387	CYB5R3	210	NO	YES	NO	CHLLFANQTEKDI	NB5R3_HUMAN NADH-cytochrome b5 reductase 3
P00441	SOD1	87	NO	YES	NO	HVGDLGNVTADKD	SODC_HUMAN Superoxide dismutase [Cu-Zn]
P00450	CP	138	YES	NO	NO	GAIYPDNTTDFQR	CERU_HUMAN Ceruloplasmin
P00450	CP	762	YES	NO	NO	HHLQEQNVSNAFL	CERU_HUMAN Ceruloplasmin
P00533	EGFR	128	NO	YES	NO	LSNYDANKTGLKE	EGFR_HUMAN Epidermal growth factor receptor
P00533	EGFR	175	YES	YES	NO	SSDFLSNMSMDFQ	EGFR_HUMAN Epidermal growth factor receptor
P00533	EGFR	196	YES	YES	NO	CDPSCPNGSCWGA	EGFR_HUMAN Epidermal growth factor receptor
P00533	EGFR	352	YES	YES	YES	KDSLSINATNIKH	EGFR_HUMAN Epidermal growth factor receptor
P00533	EGFR	361	YES	YES	NO	NIKHFKNCTSISG	EGFR_HUMAN Epidermal growth factor receptor
P00533	EGFR	444	NO	YES	NO	LAVVSLNITSLGL	EGFR_HUMAN Epidermal growth factor receptor
P00533	EGFR	568	YES	YES	NO	CLPQAMNITCTGR	EGFR_HUMAN Epidermal growth factor receptor
P00533	EGFR	603	YES	YES	NO	AGVMGENNTLVWK	EGFR_HUMAN Epidermal growth factor receptor
P00533	EGFR	623	YES	YES	NO	CHLCHPNCTYGCT	EGFR_HUMAN Epidermal growth factor receptor
P00738	HP	241	YES	NO	NO	KVVLHPNYSQVDI	HPT_HUMAN Haptoglobin
P00750	PLAT	152	YES	YES	NO	AECTNWNSSALAQ	TPA_HUMAN Tissue-type plasminogen activator
P00750	PLAT	219	NO	YES	NO	SDCYFGNGSAYRG	TPA_HUMAN Tissue-type plasminogen activator
P00750	PLAT	483	NO	YES	YES	TSQHLLNRTVTDN	TPA_HUMAN Tissue-type plasminogen activator
P00751	CFB	122	YES	NO	NO	PRSPYYNVSDEIS	CFAB_HUMAN Complement factor B
P01009	SERPINA1	271	YES	NO	NO	LMKYLGNATAIFF	A1AT_HUMAN Alpha-1-antitrypsin
P01011	SERPINA3	93	YES	NO	NO	LSLGAHNTTLTEI	AACT_HUMAN Alpha-1-antichymotrypsin
P01011	SERPINA3	106	YES	NO	NO	LKGLKFNLTETSE	AACT_HUMAN Alpha-1-antichymotrypsin
P01011	SERPINA3	127	YES	NO	NO	HLLRTLNQSSDEL	AACT_HUMAN Alpha-1-antichymotrypsin
P01011	SERPINA3	271	YES	NO	NO	ELKYTGNASALFI	AACT_HUMAN Alpha-1-antichymotrypsin
P01024	C3	85	YES	NO	NO	ATNHMGNVTFTIP	CO3_HUMAN Complement C3
P01033	TIMP1	53	YES	YES	YES	VGTPEVNQTTLYQ	TIMP1_HUMAN Metalloproteinase inhibitor 1
P01033	TIMP1	101	YES	YES	NO	YFHRSHNRSEEFL	TIMP1_HUMAN Metalloproteinase inhibitor 1
P01130	LDLR	657	YES	YES	YES	DMVLFHNLTQPRG	LDLR_HUMAN Low-density lipoprotein receptor
P01137	TGFB1	82	YES	YES	YES	AVLALYNSTRDRV	TGFB1_HUMAN Transforming growth factor beta-1
P01137	TGFB1	136	YES	YES	YES	SIYMFFNTSELRE	TGFB1_HUMAN Transforming growth factor beta-1
P01137	TGFB1	176	YES	NO	NO	LYQKYSNNSWRYL	TGFB1_HUMAN Transforming growth factor beta-1
P01266	TG	484	NO	YES	NO	VNVGQFNLSGALG	THYG_HUMAN Thyroglobulin
P01591	IGJ	71	YES	NO	NO	PLNNRENISDPTS	IGJ_HUMAN Immunoglobulin J chain
P01730	CD4	296	NO	NO	YES	QYAGSGNLTLALE	CD4_HUMAN T-cell surface glycoprotein CD4
P01730	CD4	325	NO	NO	YES	ATQLQKNLTCEVW	CD4_HUMAN T-cell surface glycoprotein CD4
P01733	TRBV12-3	90	NO	NO	YES	FSAKMPNASFSTL	TVB1_HUMAN T-cell receptor beta chain V region YT35
P01737		118	NO	NO	YES	VSDLEPNSSASKI	TVA3_HUMAN T-cell receptor alpha chain V region PY14
P01848	TRAC	34	NO	NO	YES	DFDSQTNVSQSKD	TCA_HUMAN T-cell receptor alpha chain C region
P01848	TRAC	68	NO	NO	YES	SAVAWSNKSDFAC	TCA_HUMAN T-cell receptor alpha chain C region
P01848	TRAC	79	NO	NO	YES	ACANAFNNSIIPE	TCA_HUMAN T-cell receptor alpha chain C region
P01861	IGHG4	177	NO	NO	YES	PREEQFNSTYRVV	IGHG4_HUMAN Ig gamma-4 chain C region
P01889	HLA-B	110	NO	YES	YES	NLRGYYNQSEAGS	1B07_HUMAN HLA class I histocompatibility antigen, B-7 alpha chain
P01892	HLA-A	110	YES	YES	NO	TLRGYYNQSEAGS	1A02_HUMAN HLA class I histocompatibility antigen, A-2 alpha chain
P01903	HLA-DRA	103	YES	YES	NO	IMTKRSNYTPITN	DRA_HUMAN HLA class II histocompatibility antigen, DR alpha chain
P01903	HLA-DRA	143	YES	NO	NO	FTPPVVNVTWLRN	DRA_HUMAN HLA class II histocompatibility antigen, DR alpha chain
P01911	HLA-DRB1	48	YES	YES	YES	RECHFFNGTERVR	2B1F_HUMAN HLA class II histocompatibility antigen, DRB1-15 beta chain
P02452	COL1A1	1365	YES	NO	YES	STEASQNITYHCK	CO1A1_HUMAN Collagen alpha-1(I) chain
P02458	COL2A1	1388	YES	YES	NO	STEGSQNITYHCK	CO2A1_HUMAN Collagen alpha-1(II) chain
P02686	MBP	55	NO	NO	YES	ADANQNNGTSSQD	MBP_HUMAN Myelin basic protein
P02751	FN1	430	YES	YES	YES	FLYNNHNYTDCTS	FINC_HUMAN Fibronectin
P02751	FN1	528	YES	NO	NO	DITYNVNDTFHKR	FINC_HUMAN Fibronectin
P02751	FN1	542	YES	YES	YES	EEGHMLNCTCFGQ	FINC_HUMAN Fibronectin
P02751	FN1	1007	YES	YES	NO	TNLQFVNETDSTV	FINC_HUMAN Fibronectin
P02751-11	FN1	1291	NO	YES	NO	LRWTPLNSSTIIG	FINC_HUMAN Isoform 11 of Fibronectin
P02786	TFRC	251	YES	YES	YES	DLYTPVNGSIVIV	TFR1_HUMAN Transferrin receptor protein 1
P02786	TFRC	317	YES	YES	YES	PGFPSFNHTQFPP	TFR1_HUMAN Transferrin receptor protein 1
P02786	TFRC	727	YES	YES	YES	QNNGAFNETLFRN	TFR1_HUMAN Transferrin receptor protein 1
P02788	LTF	156	YES	NO	NO	TLRPFLNWTGPPE	TRFL_HUMAN Lactotransferrin
P02790	HPX	187	YES	YES	YES	SWPAVGNCSSALR	HEMO_HUMAN Hemopexin
P02794	FTH1	112	YES	YES	NO	HLEKNVNQSLLEL	FRIH_HUMAN Ferritin heavy chain
P04004	VTN	169	YES	NO	YES	AFTDLKNGSLFAF	VTNC_HUMAN Vitronectin
P04035	HMGCR	281	YES	YES	YES	ADPSPQNSTADTS	HMDH_HUMAN 3-hydroxy-3-methylglutaryl-coenzyme A reductase
P04062	GBA	98	YES	YES	YES	MGPIQANHTGTGL	GLCM_HUMAN Glucosylceramidase
P04062	GBA	185	YES	NO	YES	DDFQLHNFSLPEE	GLCM_HUMAN Glucosylceramidase
P04062	GBA	309	YES	YES	YES	LGPTLANSTHHNV	GLCM_HUMAN Glucosylceramidase
P04066	FUCA1	268	YES	YES	YES	NDRWGQNCSCHHG	FUCO_HUMAN Tissue alpha-L-fucosidase
P04066	FUCA1	382	YES	YES	YES	RVQWEKNTTSVWY	FUCO_HUMAN Tissue alpha-L-fucosidase
P04156	PRNP	181	YES	YES	YES	FVHDCVNITIKQH	PRIO_HUMAN Major prion protein
P04156	PRNP	197	YES	YES	YES	TTTKGENFTETDV	PRIO_HUMAN Major prion protein
P04179	SOD2	63	NO	YES	NO	AYVNNLNVTEEKY	SODM_HUMAN Superoxide dismutase [Mn], mitochondrial
P04180	LCAT	44	YES	NO	YES	PKAELSNHTRPVI	LCAT_HUMAN Phosphatidylcholine-sterol acyltransferase
P04216	THY1	42	NO	NO	YES	LDCRHENTSSSPI	THY1_HUMAN Thy-1 membrane glycoprotein
P04216	THY1	79	NO	NO	YES	TYRSRTNFTSKYN	THY1_HUMAN Thy-1 membrane glycoprotein
P04216	THY1	119	NO	NO	YES	PPISSQNVTVLRD	THY1_HUMAN Thy-1 membrane glycoprotein
P04222	HLA-C	110	NO	YES	YES	NLRGYYNQSEAGS	1C03_HUMAN HLA class I histocompatibility antigen, Cw-3 alpha chain
P04233	CD74	130	YES	NO	NO	PQGPMQNATKYGN	HG2A_HUMAN HLA class II histocompatibility antigen gamma chain
P04234	CD3D	74	NO	NO	YES	RGIYRCNGTDIYK	CD3D_HUMAN T-cell surface glycoprotein CD3 delta chain
P04350	TUBB4A	337	NO	YES	NO	LSVQSKNSSYFVE	TBB4A_HUMAN Tubulin beta-4A chain
P04406	GAPDH	149	YES	NO	NO	SLKIISNASCTTN	G3P_HUMAN Glyceraldehyde-3-phosphate dehydrogenase
P04406	GAPDH	149	NO	NO	YES	SLKIISNASCTTN	G3P_HUMAN Glyceraldehyde-3-phosphate dehydrogenase
P04439	HLA-A	110	NO	NO	YES	TLRGYYNQSEAGS	1A03_HUMAN HLA class I histocompatibility antigen, A-3 alpha chain
P04626	ERBB2	125	YES	YES	NO	NGDPLNNTTPVTG	ERBB2_HUMAN Receptor tyrosine-protein kinase erbB-2
P04626	ERBB2	187	YES	YES	NO	LTLIDTNRSRACH	ERBB2_HUMAN Receptor tyrosine-protein kinase erbB-2
P04626	ERBB2	259	YES	NO	NO	LACLHFNHSGICE	ERBB2_HUMAN Receptor tyrosine-protein kinase erbB-2
P04626	ERBB2	530	YES	YES	NO	GPTQCVNCSQFLR	ERBB2_HUMAN Receptor tyrosine-protein kinase erbB-2
P04626	ERBB2	571	YES	YES	NO	PECQPQNGSVTCF	ERBB2_HUMAN Receptor tyrosine-protein kinase erbB-2
P04626	ERBB2	629	YES	NO	NO	CQPCPINCTHSCV	ERBB2_HUMAN Receptor tyrosine-protein kinase erbB-2
P04629	NTRK1	67	NO	YES	YES	HLPGAENLTELYI	NTRK1_HUMAN High affinity nerve growth factor receptor
P04629	NTRK1	188	NO	NO	YES	PLAHMPNASCGVP	NTRK1_HUMAN High affinity nerve growth factor receptor
P04843	RPN1	299	YES	YES	YES	YRDEIGNVSTSHL	RPN1_HUMAN Dolichyl-diphosphooligosaccharide--protein glycosyltransferase subunit 1
P04844	RPN2	106	YES	YES	YES	CEISISNETKDLL	RPN2_HUMAN Dolichyl-diphosphooligosaccharide--protein glycosyltransferase subunit 2
P05026	ATP1B1	158	YES	YES	YES	KLEWLGNCSGLND	AT1B1_HUMAN Sodium/potassium-transporting ATPase subunit beta-1
P05026	ATP1B1	193	YES	YES	YES	KPKPPKNESLETY	AT1B1_HUMAN Sodium/potassium-transporting ATPase subunit beta-1
P05026	ATP1B1	265	YES	NO	NO	LAVQFTNLTMDTE	AT1B1_HUMAN Sodium/potassium-transporting ATPase subunit beta-1
P05067	APP	542	YES	YES	YES	VIYERMNQSLSLL	A4_HUMAN Amyloid beta A4 protein
P05067	APP	571	YES	YES	NO	LLQKEQNYSDDVL	A4_HUMAN Amyloid beta A4 protein
P05090	APOD	65	YES	NO	NO	GRCIQANYSLMEN	APOD_HUMAN Apolipoprotein D
P05090	APOD	98	YES	NO	NO	GEATPVNLTEPAK	APOD_HUMAN Apolipoprotein D
P05106	ITGB3	125	NO	NO	YES	RPDDSKNFSIQVR	ITB3_HUMAN Integrin beta-3
P05106	ITGB3	397	NO	NO	YES	ELSLSFNATCLNN	ITB3_HUMAN Integrin beta-3
P05106	ITGB3	478	NO	NO	YES	HRCNNGNGTFECG	ITB3_HUMAN Integrin beta-3
P05106	ITGB3	680	NO	YES	YES	TGKDAVNCTYKNE	ITB3_HUMAN Integrin beta-3
P05107	ITGB2	50	YES	YES	YES	TWCQKLNFTGPGD	ITB2_HUMAN Integrin beta-2
P05107	ITGB2	116	YES	YES	YES	GQAAAFNVTFRRA	ITB2_HUMAN Integrin beta-2
P05107	ITGB2	212	YES	YES	YES	HVLKLTNNSNQFQ	ITB2_HUMAN Integrin beta-2
P05107	ITGB2	254	NO	NO	YES	EEIGWRNVTRLLV	ITB2_HUMAN Integrin beta-2
P05107	ITGB2	501	YES	NO	YES	GSCRKDNNSIICS	ITB2_HUMAN Integrin beta-2
P05107	ITGB2	642	YES	NO	YES	KGPFGKNCSAACP	ITB2_HUMAN Integrin beta-2
P05120	SERPINB2	115	NO	NO	YES	SLSSAINASTGNY	PAI2_HUMAN Plasminogen activator inhibitor 2
P05154	SERPINA5	262	YES	NO	NO	GVPYQGNATALFI	IPSP_HUMAN Plasma serine protease inhibitor
P05155	SERPING1	238	NO	YES	NO	IRDTFVNASRTLY	IC1_HUMAN Plasma protease C1 inhibitor
P05155	SERPING1	253	NO	YES	NO	SPRVLSNNSDANL	IC1_HUMAN Plasma protease C1 inhibitor
P05155	SERPING1	352	NO	YES	NO	QLQLSHNLSLVIL	IC1_HUMAN Plasma protease C1 inhibitor
P05186	ALPL	140	NO	YES	NO	TERSRCNTTQGNE	PPBT_HUMAN Alkaline phosphatase, tissue-nonspecific isozyme
P05186	ALPL	271	NO	YES	NO	HSHFIWNRTELLT	PPBT_HUMAN Alkaline phosphatase, tissue-nonspecific isozyme
P05186	ALPL	430	NO	YES	NO	VGGERENVSMVDY	PPBT_HUMAN Alkaline phosphatase, tissue-nonspecific isozyme
P05362	ICAM1	145	YES	NO	NO	GGAPRANLTVVLL	ICAM1_HUMAN Intercellular adhesion molecule 1
P05362	ICAM1	183	YES	NO	YES	RDHHGANFSCRTE	ICAM1_HUMAN Intercellular adhesion molecule 1
P05362	ICAM1	202	YES	NO	NO	GLELFENTSAPYQ	ICAM1_HUMAN Intercellular adhesion molecule 1
P05362	ICAM1	267	YES	NO	YES	PTVTYGNDSFSAK	ICAM1_HUMAN Intercellular adhesion molecule 1
P05362	ICAM1	406	YES	NO	YES	ERDCPGNWTWPEN	ICAM1_HUMAN Intercellular adhesion molecule 1
P05538	HLA-DQB2	51	YES	YES	NO	GMCYFTNGTERVR	DQB2_HUMAN HLA class II histocompatibility antigen, DQ beta 2 chain
P05556	ITGB1	50	YES	YES	YES	NCGWCTNSTFLQE	ITB1_HUMAN Integrin beta-1
P05556	ITGB1	212	YES	YES	YES	PCTSEQNCTSPFS	ITB1_HUMAN Integrin beta-1
P05556	ITGB1	363	YES	NO	YES	VGTLSANSSNVIQ	ITB1_HUMAN Integrin beta-1
P05556	ITGB1	417	YES	YES	YES	NGRKCSNISIGDE	ITB1_HUMAN Integrin beta-1
P05556	ITGB1	481	YES	YES	YES	PKCHEGNGTFECG	ITB1_HUMAN Integrin beta-1
P05556	ITGB1	520	YES	YES	YES	AYCRKENSSEICS	ITB1_HUMAN Integrin beta-1
P05556	ITGB1	584	NO	NO	YES	VCECNPNYTGSAC	ITB1_HUMAN Integrin beta-1
P05556	ITGB1	669	YES	YES	YES	QECSYFNITKVES	ITB1_HUMAN Integrin beta-1
P05976	MYL1	144	YES	NO	NO	VFDKEGNGTVMGA	MYL1_HUMAN Myosin light chain 1/3, skeletal muscle isoform
P05997	COL5A2	1400	NO	YES	NO	SKEASQNITYICK	CO5A2_HUMAN Collagen alpha-2(V) chain
P06126	CD1A	74	NO	NO	YES	CPWSRGNFSNEEW	CD1A_HUMAN T-cell surface glycoprotein CD1a
P06127	CD5	116	NO	NO	YES	QLGSFSNCSHSRN	CD5_HUMAN T-cell surface glycoprotein CD5
P06127	CD5	241	NO	YES	YES	IQWKIQNSSCTSL	CD5_HUMAN T-cell surface glycoprotein CD5
P06213	INSR	138	YES	YES	YES	GLYNLMNITRGSV	INSR_HUMAN Insulin receptor
P06213	INSR	242	YES	YES	YES	HSECLGNCSQPDD	INSR_HUMAN Insulin receptor
P06213	INSR	282	YES	YES	YES	QDWRCVNFSFCQD	INSR_HUMAN Insulin receptor
P06213	INSR	322	NO	YES	YES	PSGYTMNSSNLLC	INSR_HUMAN Insulin receptor
P06213	INSR	424	YES	YES	YES	ETLEIGNYSFYAL	INSR_HUMAN Insulin receptor
P06213	INSR	445	YES	YES	YES	WDWSKHNLTITQG	INSR_HUMAN Insulin receptor
P06213	INSR	633	NO	YES	NO	DPISVSNSSSQII	INSR_HUMAN Insulin receptor
P06213	INSR	651	YES	YES	NO	PSDPNGNITHYLV	INSR_HUMAN Insulin receptor
P06213	INSR	698	YES	YES	YES	EDSQKHNQSEYED	INSR_HUMAN Insulin receptor
P06213	INSR	769	YES	YES	NO	SLGDVGNVTVAVP	INSR_HUMAN Insulin receptor
P06213	INSR	782	YES	YES	NO	TVAAFPNTSSTSV	INSR_HUMAN Insulin receptor
P06213	INSR	920	YES	YES	YES	RGLSPGNYSVRIR	INSR_HUMAN Insulin receptor
P06213	INSR	933	NO	NO	YES	ATSLAGNGSWTEP	INSR_HUMAN Insulin receptor
P06276	BCHE	45	NO	YES	YES	GKVRGMNLTVFGG	CHLE_HUMAN Cholinesterase
P06276	BCHE	85	NO	YES	NO	KWSDIWNATKYAN	CHLE_HUMAN Cholinesterase
P06276	BCHE	284	NO	YES	YES	TGCSRENETEIIK	CHLE_HUMAN Cholinesterase
P06276	BCHE	369	NO	YES	NO	PGFSKDNNSIITR	CHLE_HUMAN Cholinesterase
P06276	BCHE	509	NO	YES	YES	AKYGNPNETQNNS	CHLE_HUMAN Cholinesterase
P06276	BCHE	513	NO	NO	YES	NPNETQNNSTSWP	CHLE_HUMAN Cholinesterase
P06276	BCHE	514	NO	YES	YES	PNETQNNSTSWPV	CHLE_HUMAN Cholinesterase
P06280	GLA	139	YES	YES	YES	IYADVGNKTCAGF	AGAL_HUMAN Alpha-galactosidase A
P06280	GLA	192	YES	YES	YES	HMSLALNRTGRSI	AGAL_HUMAN Alpha-galactosidase A
P06280	GLA	215	YES	YES	YES	WPFQKPNYTEIRQ	AGAL_HUMAN Alpha-galactosidase A
P06400	RB1	247	NO	NO	YES	TAVIPINGSPRTP	RB_HUMAN Retinoblastoma-associated protein
P06729	CD2	89	NO	NO	YES	TYKLFKNGTLKIK	CD2_HUMAN T-cell surface antigen CD2
P06731	CEACAM5	104	YES	NO	NO	REIIYPNASLLIQ	CEAM5_HUMAN Carcinoembryonic antigen-related cell adhesion molecule 5
P06731	CEACAM5	115	YES	NO	NO	IQNIIQNDTGFYT	CEAM5_HUMAN Carcinoembryonic antigen-related cell adhesion molecule 5
P06731	CEACAM5	152	YES	NO	NO	KPSISSNNSKPVE	CEAM5_HUMAN Carcinoembryonic antigen-related cell adhesion molecule 5
P06731	CEACAM5	197	YES	NO	NO	LQLSNGNRTLTLF	CEAM5_HUMAN Carcinoembryonic antigen-related cell adhesion molecule 5
P06731	CEACAM5	204	YES	NO	NO	RTLTLFNVTRNDT	CEAM5_HUMAN Carcinoembryonic antigen-related cell adhesion molecule 5
P06731	CEACAM5	208	YES	NO	NO	LFNVTRNDTASYK	CEAM5_HUMAN Carcinoembryonic antigen-related cell adhesion molecule 5
P06731	CEACAM5	246	YES	NO	NO	PTISPLNTSYRSG	CEAM5_HUMAN Carcinoembryonic antigen-related cell adhesion molecule 5
P06731	CEACAM5	375	YES	NO	NO	LQLSNDNRTLTLL	CEAM5_HUMAN Carcinoembryonic antigen-related cell adhesion molecule 5
P06731	CEACAM5	480	YES	NO	NO	LYTCQANNSASGH	CEAM5_HUMAN Carcinoembryonic antigen-related cell adhesion molecule 5
P06731	CEACAM5	508	YES	YES	NO	KPSISSNNSKPVE	CEAM5_HUMAN Carcinoembryonic antigen-related cell adhesion molecule 5
P06731	CEACAM5	580	YES	NO	NO	QNSVSANRSDPVT	CEAM5_HUMAN Carcinoembryonic antigen-related cell adhesion molecule 5
P06731	CEACAM5	650	YES	NO	NO	KITPNNNGTYACF	CEAM5_HUMAN Carcinoembryonic antigen-related cell adhesion molecule 5
P06731	CEACAM5	665	YES	NO	NO	NLATGRNNSIVKS	CEAM5_HUMAN Carcinoembryonic antigen-related cell adhesion molecule 5
P06737	PYGL	377	NO	YES	NO	KTFAYTNHTVLPE	PYGL_HUMAN Glycogen phosphorylase, liver form
P06756	ITGAV	74	YES	YES	YES	VGAPKANTTQPGI	ITAV_HUMAN Integrin alpha-V
P06756	ITGAV	488	YES	YES	YES	SILNQDNKTCSLP	ITAV_HUMAN Integrin alpha-V
P06756	ITGAV	615	YES	YES	YES	NQFTPANISRQAH	ITAV_HUMAN Integrin alpha-V
P06756	ITGAV	704	YES	YES	NO	CAFKTENQTRQVV	ITAV_HUMAN Integrin alpha-V
P06756	ITGAV	835	YES	NO	YES	WPYKYNNNTLLYI	ITAV_HUMAN Integrin alpha-V
P06756	ITGAV	851	YES	NO	YES	DIDGPMNCTSDME	ITAV_HUMAN Integrin alpha-V
P06756	ITGAV	874	YES	YES	YES	LQTTEKNDTVAGQ	ITAV_HUMAN Integrin alpha-V
P06756	ITGAV	945	YES	NO	NO	MNKENQNHSYSLK	ITAV_HUMAN Integrin alpha-V
P06858	LPL	70	NO	YES	NO	VATCHFNHSSKTF	LIPL_HUMAN Lipoprotein lipase
P06865	HEXA	157	YES	YES	YES	EGTFFINKTEIED	HEXA_HUMAN Beta-hexosaminidase subunit alpha
P07093	SERPINE2	118	NO	YES	NO	NAVFVKNASEIEV	GDN_HUMAN Glia-derived nexin
P07204	THBD	116	YES	YES	NO	WVTGDNNTSYSRW	TRBM_HUMAN Thrombomodulin
P07204	THBD	382	YES	YES	NO	YQCQPLNQTSYLC	TRBM_HUMAN Thrombomodulin
P07437	TUBB	370	YES	NO	NO	AVTFIGNSTAIQE	TBB5_HUMAN Tubulin beta chain
P07585	DCN	262	NO	NO	YES	SISAVDNGSLANT	PGS2_HUMAN Decorin
P07602	PSAP	80	YES	YES	YES	GDMLKDNATEEEI	SAP_HUMAN Prosaposin
P07602	PSAP	101	YES	YES	YES	DWLPKPNMSASCK	SAP_HUMAN Prosaposin
P07602	PSAP	136	NO	NO	YES	EVCSALNLCESLQ	SAP_HUMAN Prosaposin
P07602	PSAP	215	YES	YES	YES	QTAVRTNSTFVQA	SAP_HUMAN Prosaposin
P07602	PSAP	332	YES	YES	YES	TKLIDNNKTEKEI	SAP_HUMAN Prosaposin
P07602	PSAP	426	YES	YES	YES	DRNLEKNSTKQEI	SAP_HUMAN Prosaposin
P07686	HEXB	84	YES	NO	YES	YISHSPNSTAGPS	HEXB_HUMAN Beta-hexosaminidase subunit beta
P07686	HEXB	190	YES	YES	NO	YGTFTINESTIID	HEXB_HUMAN Beta-hexosaminidase subunit beta
P07686	HEXB	327	YES	YES	YES	PINPTLNTTYSFL	HEXB_HUMAN Beta-hexosaminidase subunit beta
P07711	CTSL	221	YES	YES	NO	PKYSVANDTGFVD	CATL1_HUMAN Cathepsin L1
P07737	PFN1	42	NO	YES	YES	PGKTFVNITPAEV	PROF1_HUMAN Profilin-1
P07737	PFN1	100	NO	YES	NO	GGAPTFNVTVTKT	PROF1_HUMAN Profilin-1
P07858	CTSB	38	YES	YES	YES	NYVNKRNTTWQAG	CATB_HUMAN Cathepsin B
P07858	CTSB	192	YES	YES	YES	PCEHHVNGSRPPC	CATB_HUMAN Cathepsin B
P07900	HSP90AA1	51	NO	YES	NO	LRELISNSSDALD	HS90A_HUMAN Heat shock protein HSP 90-alpha
P07942	LAMB1	519	YES	YES	YES	DLGGALNNSCFAE	LAMB1_HUMAN Laminin subunit beta-1
P07942	LAMB1	520	NO	NO	YES	LGGALNNSCFAES	LAMB1_HUMAN Laminin subunit beta-1
P07942	LAMB1	1041	YES	YES	YES	TVQEHCNGSDCQC	LAMB1_HUMAN Laminin subunit beta-1
P07942	LAMB1	1279	NO	YES	NO	DTTSQSNSTAKEL	LAMB1_HUMAN Laminin subunit beta-1
P07942	LAMB1	1336	YES	YES	YES	EAEERVNASTTEP	LAMB1_HUMAN Laminin subunit beta-1
P07942	LAMB1	1343	YES	YES	YES	ASTTEPNSTVEQS	LAMB1_HUMAN Laminin subunit beta-1
P07942	LAMB1	1542	YES	YES	YES	TPQQLQNLTEDIR	LAMB1_HUMAN Laminin subunit beta-1
P07942	LAMB1	1643	YES	YES	YES	SEETLFNASQRIS	LAMB1_HUMAN Laminin subunit beta-1
P07949	RET	98	YES	NO	NO	TGLLYLNRSLDHS	RET_HUMAN Proto-oncogene tyrosine-protein kinase receptor Ret
P07949	RET	151	YES	YES	NO	VYFSFFNTSFPAC	RET_HUMAN Proto-oncogene tyrosine-protein kinase receptor Ret
P07949	RET	199	YES	NO	NO	VQFLCPNISVAYR	RET_HUMAN Proto-oncogene tyrosine-protein kinase receptor Ret
P07949	RET	336	YES	YES	NO	RVEHWPNETSVQA	RET_HUMAN Proto-oncogene tyrosine-protein kinase receptor Ret
P07949	RET	343	YES	YES	NO	ETSVQANGSFVRA	RET_HUMAN Proto-oncogene tyrosine-protein kinase receptor Ret
P07949	RET	361	YES	NO	NO	RLVLNRNLSISEN	RET_HUMAN Proto-oncogene tyrosine-protein kinase receptor Ret
P07949	RET	367	YES	NO	NO	NLSISENRTMQLA	RET_HUMAN Proto-oncogene tyrosine-protein kinase receptor Ret
P07949	RET	448	YES	NO	NO	LHSSGANCSTLGV	RET_HUMAN Proto-oncogene tyrosine-protein kinase receptor Ret
P07949	RET	468	YES	NO	NO	SGILFVNDTKALR	RET_HUMAN Proto-oncogene tyrosine-protein kinase receptor Ret
P07996	THBS1	248	YES	NO	NO	LDNNVVNGSSPAI	TSP1_HUMAN Thrombospondin-1
P07996	THBS1	360	YES	YES	YES	PIMPCSNATVPDG	TSP1_HUMAN Thrombospondin-1
P07996	THBS1	1067	YES	YES	YES	LSVKVVNSTTGPG	TSP1_HUMAN Thrombospondin-1
P08069	IGF1R	51	YES	YES	NO	QLKRLENCTVIEG	IGF1R_HUMAN Insulin-like growth factor 1 receptor
P08069	IGF1R	102	YES	NO	NO	LGDLFPNLTVIRG	IGF1R_HUMAN Insulin-like growth factor 1 receptor
P08069	IGF1R	135	YES	NO	NO	GLYNLRNITRGAI	IGF1R_HUMAN Insulin-like growth factor 1 receptor
P08069	IGF1R	228	YES	NO	NO	RACTENNECCHPE	IGF1R_HUMAN Insulin-like growth factor 1 receptor
P08069	IGF1R	244	YES	YES	YES	SCSAPDNDTACVA	IGF1R_HUMAN Insulin-like growth factor 1 receptor
P08069	IGF1R	314	YES	YES	YES	PSGFIRNGSQSMY	IGF1R_HUMAN Insulin-like growth factor 1 receptor
P08069	IGF1R	417	YES	NO	NO	EEQLEGNYSFYVL	IGF1R_HUMAN Insulin-like growth factor 1 receptor
P08069	IGF1R	438	YES	YES	NO	WDWDHRNLTIKAG	IGF1R_HUMAN Insulin-like growth factor 1 receptor
P08069	IGF1R	534	YES	NO	NO	KEAPFKNVTEYDG	IGF1R_HUMAN Insulin-like growth factor 1 receptor
P08069	IGF1R	607	YES	YES	YES	ILYIRTNASVPSI	IGF1R_HUMAN Insulin-like growth factor 1 receptor
P08069	IGF1R	622	YES	YES	YES	DVLSASNSSSQLI	IGF1R_HUMAN Insulin-like growth factor 1 receptor
P08069	IGF1R	640	YES	YES	YES	PSLPNGNLSYYIV	IGF1R_HUMAN Insulin-like growth factor 1 receptor
P08069	IGF1R	747	YES	YES	YES	DVMQVANTTMSSR	IGF1R_HUMAN Insulin-like growth factor 1 receptor
P08069	IGF1R	756	YES	NO	NO	MSSRSRNTTAADT	IGF1R_HUMAN Insulin-like growth factor 1 receptor
P08069	IGF1R	764	YES	NO	NO	TAADTYNITDPEE	IGF1R_HUMAN Insulin-like growth factor 1 receptor
P08069	IGF1R	900	YES	NO	NO	NRLNPGNYTARIQ	IGF1R_HUMAN Insulin-like growth factor 1 receptor
P08069	IGF1R	913	YES	YES	YES	ATSLSGNGSWTDP	IGF1R_HUMAN Insulin-like growth factor 1 receptor
P08174	CD55	95	YES	YES	YES	DIEEFCNRSCEVP	DAF_HUMAN Complement decay-accelerating factor
P08183	ABCB1	99	NO	YES	NO	TNRSDINDTGFFM	MDR1_HUMAN Multidrug resistance protein 1
P08195	SLC3A2	365	YES	YES	YES	FLAEWQNITKGFS	4F2_HUMAN 4F2 cell-surface antigen heavy chain
P08195	SLC3A2	381	YES	YES	YES	LLIAGTNSSDLQQ	4F2_HUMAN 4F2 cell-surface antigen heavy chain
P08195	SLC3A2	424	YES	YES	YES	LVTQYLNATGNRW	4F2_HUMAN 4F2 cell-surface antigen heavy chain
P08236	GUSB	173	YES	NO	NO	RITIAINNTLTPT	BGLR_HUMAN Beta-glucuronidase
P08236	GUSB	173	NO	NO	YES	RITIAINNTLTPT	BGLR_HUMAN Beta-glucuronidase
P08236	GUSB	272	YES	YES	YES	ENKVVANGTGTQG	BGLR_HUMAN Beta-glucuronidase
P08236	GUSB	420	YES	YES	NO	LPQFFNNVSLHHH	BGLR_HUMAN Beta-glucuronidase
P08236	GUSB	631	YES	YES	YES	RYWKIANETRYPH	BGLR_HUMAN Beta-glucuronidase
P08238	HSP90AB1	46	YES	YES	YES	LRELISNASDALD	HS90B_HUMAN Heat shock protein HSP 90-beta
P08240	SRPR	44	YES	YES	YES	LQERGGNNSFTHE	SRPR_HUMAN Signal recognition particle receptor subunit alpha
P08240	SRPR	306	YES	NO	YES	DEGAAQNSTKPSA	SRPR_HUMAN Signal recognition particle receptor subunit alpha
P08473	MME	145	YES	YES	NO	LYRSCINESAIDS	NEP_HUMAN Neprilysin
P08473	MME	285	YES	YES	YES	LEKEIANATAKPE	NEP_HUMAN Neprilysin
P08571	CD14	151	YES	NO	NO	SSLRLRNVSWATG	CD14_HUMAN Monocyte differentiation antigen CD14
P08572	COL4A2	138	NO	YES	NO	PGYDGCNGTQGDS	CO4A2_HUMAN Collagen alpha-2(IV) chain
P08575	PTPRC	232	NO	YES	YES	CDEKYANITVDYL	PTPRC_HUMAN Receptor-type tyrosine-protein phosphatase C
P08575	PTPRC	260	NO	YES	YES	ENVECGNNTCTNN	PTPRC_HUMAN Receptor-type tyrosine-protein phosphatase C
P08575	PTPRC	261	NO	NO	YES	NVECGNNTCTNNE	PTPRC_HUMAN Receptor-type tyrosine-protein phosphatase C
P08575	PTPRC	270	NO	YES	YES	TNNEVHNLTECKN	PTPRC_HUMAN Receptor-type tyrosine-protein phosphatase C
P08575	PTPRC	276	NO	NO	YES	NLTECKNASVSIS	PTPRC_HUMAN Receptor-type tyrosine-protein phosphatase C
P08575	PTPRC	284	NO	NO	YES	SVSISHNSCTAPD	PTPRC_HUMAN Receptor-type tyrosine-protein phosphatase C
P08575	PTPRC	335	NO	NO	YES	FTCDTQNITYRFQ	PTPRC_HUMAN Receptor-type tyrosine-protein phosphatase C
P08575	PTPRC	378	NO	NO	YES	NNHKFTNASKIIK	PTPRC_HUMAN Receptor-type tyrosine-protein phosphatase C
P08575	PTPRC	419	NO	YES	YES	PQRSFHNFTLCYI	PTPRC_HUMAN Receptor-type tyrosine-protein phosphatase C
P08575	PTPRC	468	NO	NO	YES	IAKVQRNGSAAMC	PTPRC_HUMAN Receptor-type tyrosine-protein phosphatase C
P08575	PTPRC	488	NO	NO	YES	PPSQVWNMTVSMT	PTPRC_HUMAN Receptor-type tyrosine-protein phosphatase C
P08575	PTPRC	529	NO	YES	YES	GNTLVRNESHKNC	PTPRC_HUMAN Receptor-type tyrosine-protein phosphatase C
P08581	MET	106	YES	YES	NO	DCSSKANLSGGVW	MET_HUMAN Hepatocyte growth factor receptor
P08581	MET	149	YES	YES	NO	RHVFPHNHTADIQ	MET_HUMAN Hepatocyte growth factor receptor
P08581	MET	202	YES	NO	NO	FVGNTINSSYFPD	MET_HUMAN Hepatocyte growth factor receptor
P08581	MET	399	YES	YES	NO	NHEHCFNRTLLRN	MET_HUMAN Hepatocyte growth factor receptor
P08581	MET	607	NO	YES	NO	TRVLLGNESCTLT	MET_HUMAN Hepatocyte growth factor receptor
P08581	MET	635	NO	YES	NO	AMNKHFNMSIIIS	MET_HUMAN Hepatocyte growth factor receptor
P08581	MET	785	YES	YES	NO	VHEAGRNFTVACQ	MET_HUMAN Hepatocyte growth factor receptor
P08582	MFI2	38	YES	YES	YES	EQHKCGNMSEAFR	TRFM_HUMAN Melanotransferrin
P08582	MFI2	515	YES	YES	YES	AVSEFFNASCVPV	TRFM_HUMAN Melanotransferrin
P08648	ITGA5	84	YES	YES	YES	VGAPKANTSQPGV	ITA5_HUMAN Integrin alpha-5
P08648	ITGA5	182	YES	YES	YES	CYLSTDNFTRILE	ITA5_HUMAN Integrin alpha-5
P08648	ITGA5	297	YES	YES	YES	AGVPKGNLTYGYV	ITA5_HUMAN Integrin alpha-5
P08648	ITGA5	307	YES	YES	YES	GYVTILNGSDIRS	ITA5_HUMAN Integrin alpha-5
P08648	ITGA5	530	NO	YES	NO	NLSFCLNASGKHV	ITA5_HUMAN Integrin alpha-5
P08648	ITGA5	593	YES	YES	NO	MKIYLRNESEFRD	ITA5_HUMAN Integrin alpha-5
P08648	ITGA5	609	YES	YES	YES	PIHIALNFSLDPQ	ITA5_HUMAN Integrin alpha-5
P08648	ITGA5	675	YES	YES	YES	GDKNALNLTFHAQ	ITA5_HUMAN Integrin alpha-5
P08648	ITGA5	712	YES	YES	YES	LVRHPGNFSSLSC	ITA5_HUMAN Integrin alpha-5
P08648	ITGA5	724	YES	YES	YES	CDYFAVNQSRLLV	ITA5_HUMAN Integrin alpha-5
P08648	ITGA5	773	YES	YES	YES	ILSKNLNNSQSDV	ITA5_HUMAN Integrin alpha-5
P08648	ITGA5	868	YES	YES	YES	TRVTGLNCTTNHP	ITA5_HUMAN Integrin alpha-5
P08651	NFIC	246	NO	YES	NO	VTGTGPNFSLGEL	NFIC_HUMAN Nuclear factor 1 C-type
P08670	VIM	456	NO	NO	YES	RDGQVINETSQHH	VIME_HUMAN Vimentin
P08842	STS	259	YES	NO	YES	QPMSYDNLTQRLT	STS_HUMAN Steryl-sulfatase
P08842	STS	333	YES	NO	NO	DELRLANDTLIYF	STS_HUMAN Steryl-sulfatase
P08842	STS	459	YES	NO	YES	VRWHPQNSTSIWK	STS_HUMAN Steryl-sulfatase
P08887	IL6R	55	YES	YES	NO	GVEPEDNATVHWV	IL6RA_HUMAN Interleukin-6 receptor subunit alpha
P08887	IL6R	93	YES	YES	NO	QLHDSGNYSCYRA	IL6RA_HUMAN Interleukin-6 receptor subunit alpha
P08887	IL6R	245	YES	NO	NO	QDPHSWNSSFYRL	IL6RA_HUMAN Interleukin-6 receptor subunit alpha
P08949-2	NMB	142	YES	NO	NO	HPGKVLNGTLLMA	NMB_HUMAN Isoform 2 of Neuromedin-B
P08962	CD63	130	YES	YES	YES	ENYPKNNHTASIL	CD63_HUMAN CD63 antigen
P08962	CD63	150	YES	YES	YES	KCCGAANYTDWEK	CD63_HUMAN CD63 antigen
P08962	CD63	172	YES	YES	NO	PDSCCINVTVGCG	CD63_HUMAN CD63 antigen
P09326	CD48	104	NO	NO	YES	KVQKEDNSTYIMR	CD48_HUMAN CD48 antigen
P09326	CD48	162	NO	YES	YES	IPGESVNYTWYGD	CD48_HUMAN CD48 antigen
P09326	CD48	189	NO	NO	YES	TTLMPHNYSRCYT	CD48_HUMAN CD48 antigen
P09326	CD48	206	NO	NO	YES	NSVSSKNGTVCLS	CD48_HUMAN CD48 antigen
P09429	HMGB1	134	YES	NO	NO	KLGEMWNNTAADD	HMGB1_HUMAN High mobility group protein B1
P09486	SPARC	116	NO	NO	YES	KVCSNDNKTFDSS	SPRC_HUMAN SPARC
P09529	INHBB	93	YES	NO	NO	QMRGRPNITHAVP	INHBB_HUMAN Inhibin beta B chain
P09529	INHBB	369	YES	NO	NO	LNPGTVNSCCIPT	INHBB_HUMAN Inhibin beta B chain
P09564	CD7	96	NO	YES	YES	FSGSQDNLTITMH	CD7_HUMAN T-cell antigen CD7
P09603-3	CSF1	172	YES	NO	NO	IFSKNCNNSFAEC	CSF1_HUMAN Isoform 3 of Macrophage colony-stimulating factor 1
P09622	DLD	93	YES	YES	YES	PSKALLNNSHYYH	DLDH_HUMAN Dihydrolipoyl dehydrogenase, mitochondrial
P09668	CTSH	72	YES	NO	NO	NAHNNGNHTFKMA	CATH_HUMAN Pro-cathepsin H
P09668	CTSH	101	YES	YES	NO	LWSEPQNCSATKS	CATH_HUMAN Pro-cathepsin H
P09693	CD3G	52	NO	NO	YES	CDAEAKNITWFKD	CD3G_HUMAN T-cell surface glycoprotein CD3 gamma chain
P09758	TACSTD2	120	YES	NO	NO	FKARQCNQTSVCW	TACD2_HUMAN Tumor-associated calcium signal transducer 2
P09758	TACSTD2	168	YES	NO	NO	PTAGAFNHSDLDA	TACD2_HUMAN Tumor-associated calcium signal transducer 2
P09758	TACSTD2	208	YES	NO	NO	QIELRQNTSQKAA	TACD2_HUMAN Tumor-associated calcium signal transducer 2
P09958	FURIN	440	YES	NO	YES	MVALAQNWTTVAP	FURIN_HUMAN Furin
P0C5Y9	H2AFB1	82	YES	NO	NO	QNSGERNITPLLL	H2AB1_HUMAN Histone H2A-Bbd type 1
P0C6S8	LINGO3	185	YES	YES	NO	LTLERCNLTALSG	LIGO3_HUMAN Leucine-rich repeat and immunoglobulin-like domain-containing nogo receptor-interacting protein 3
P0C6S8	LINGO3	247	NO	YES	NO	GSLRGLNLTSLSV	LIGO3_HUMAN Leucine-rich repeat and immunoglobulin-like domain-containing nogo receptor-interacting protein 3
P0C6S8	LINGO3	257	NO	YES	NO	LSVTHTNITAVPA	LIGO3_HUMAN Leucine-rich repeat and immunoglobulin-like domain-containing nogo receptor-interacting protein 3
P0C6S8	LINGO3	276	NO	YES	NO	AHLTCLNLSHNPI	LIGO3_HUMAN Leucine-rich repeat and immunoglobulin-like domain-containing nogo receptor-interacting protein 3
P0C6S8	LINGO3	324	YES	NO	NO	RQIRLLNLSNNLL	LIGO3_HUMAN Leucine-rich repeat and immunoglobulin-like domain-containing nogo receptor-interacting protein 3
P0C6S8	LINGO3	512	NO	YES	NO	TPGEAHNETLAAL	LIGO3_HUMAN Leucine-rich repeat and immunoglobulin-like domain-containing nogo receptor-interacting protein 3
P0C7U0	ELFN1	85	YES	NO	NO	SLSRFGNLTYLNL	ELFN1_HUMAN Protein ELFN1
P0C7U0	ELFN1	90	YES	NO	NO	GNLTYLNLTKNEI	ELFN1_HUMAN Protein ELFN1
P0C7U0	ELFN1	210	YES	NO	NO	WLAAFTNATQTYD	ELFN1_HUMAN Protein ELFN1
P0C7U0	ELFN1	349	YES	YES	NO	YTLEHFNNSKAST	ELFN1_HUMAN Protein ELFN1
P0C7U0	ELFN1	376	YES	NO	NO	NLFTLTNYTYCVV	ELFN1_HUMAN Protein ELFN1
P0C7U0	ELFN1	391	YES	NO	NO	SAGLRHNHTCLTI	ELFN1_HUMAN Protein ELFN1
P10253	GAA	140	YES	YES	YES	PSYKLENLSSSEM	LYAG_HUMAN Lysosomal alpha-glucosidase
P10253	GAA	390	YES	YES	NO	TRQVVENMTRAHF	LYAG_HUMAN Lysosomal alpha-glucosidase
P10253	GAA	470	YES	YES	YES	RGVFITNETGQPL	LYAG_HUMAN Lysosomal alpha-glucosidase
P10253	GAA	882	YES	YES	YES	VIFLARNNTIVNE	LYAG_HUMAN Lysosomal alpha-glucosidase
P10253	GAA	925	YES	YES	YES	NGVPVSNFTYSPD	LYAG_HUMAN Lysosomal alpha-glucosidase
P10319	HLA-B	110	YES	NO	NO	IALRYYNQSEAGS	1B58_HUMAN HLA class I histocompatibility antigen, B-58 alpha chain
P10321	HLA-C	110	NO	YES	YES	NLRGYYNQSEDGS	1C07_HUMAN HLA class I histocompatibility antigen, Cw-7 alpha chain
P10586	PTPRF	250	YES	YES	NO	MPGGSVNLTCVAV	PTPRF_HUMAN Receptor-type tyrosine-protein phosphatase F
P10586	PTPRF	721	YES	YES	YES	VEVEPLNSTAVHV	PTPRF_HUMAN Receptor-type tyrosine-protein phosphatase F
P10586	PTPRF	966	YES	YES	YES	SQQELQNITTDTR	PTPRF_HUMAN Receptor-type tyrosine-protein phosphatase F
P10600	TGFB3	74	YES	NO	NO	QVLALYNSTRELL	TGFB3_HUMAN Transforming growth factor beta-3
P10619	CTSA	145	YES	YES	YES	DKFYATNDTEVAQ	PPGB_HUMAN Lysosomal protective protein
P10619	CTSA	244	YES	YES	YES	THCCSQNKCNFYD	PPGB_HUMAN Lysosomal protective protein
P10619	CTSA	333	YES	YES	YES	MDPPCTNTTAAST	PPGB_HUMAN Lysosomal protective protein
P10646	TFPI	145	YES	NO	NO	TRYFYNNQTKQCE	TFPI1_HUMAN Tissue factor pathway inhibitor
P10721	KIT	130	YES	NO	YES	LYGKEDNDTLVRC	KIT_HUMAN Mast/stem cell growth factor receptor Kit
P10721	KIT	367	NO	YES	YES	DYPKSENESNIRY	KIT_HUMAN Mast/stem cell growth factor receptor Kit
P10721	KIT	463	NO	YES	YES	VDVQTLNSSGPPF	KIT_HUMAN Mast/stem cell growth factor receptor Kit
P10747	CD28	37	NO	NO	YES	AYDNAVNLSCKYS	CD28_HUMAN T-cell-specific surface glycoprotein CD28
P10747	CD28	71	NO	NO	YES	VCVVYGNYSQQLQ	CD28_HUMAN T-cell-specific surface glycoprotein CD28
P10747	CD28	129	NO	NO	YES	LDNEKSNGTIIHV	CD28_HUMAN T-cell-specific surface glycoprotein CD28
P10909	CLU	86	YES	YES	NO	KKEDALNETRESE	CLUS_HUMAN Clusterin
P10909	CLU	103	YES	YES	NO	ELPGVCNETMMAL	CLUS_HUMAN Clusterin
P10909	CLU	145	YES	NO	NO	QLEEFLNQSSPFY	CLUS_HUMAN Clusterin
P10909	CLU	291	YES	YES	NO	CREIRHNSTGCLR	CLUS_HUMAN Clusterin
P10909	CLU	354	YES	NO	YES	YQWKMLNTSSLLE	CLUS_HUMAN Clusterin
P10909	CLU	374	YES	YES	YES	WVSRLANLTQGED	CLUS_HUMAN Clusterin
P11047	LAMC1	60	NO	YES	NO	FVNAAFNVTVVAT	LAMC1_HUMAN Laminin subunit gamma-1
P11047	LAMC1	134	YES	NO	NO	QYPSSINLTLHLG	LAMC1_HUMAN Laminin subunit gamma-1
P11047	LAMC1	576	YES	YES	NO	VLSYGQNLSFSFR	LAMC1_HUMAN Laminin subunit gamma-1
P11047	LAMC1	650	YES	YES	NO	FQKLLNNLTSIKI	LAMC1_HUMAN Laminin subunit gamma-1
P11047	LAMC1	1022	YES	YES	YES	EENYFYNRSWPGC	LAMC1_HUMAN Laminin subunit gamma-1
P11047	LAMC1	1107	YES	YES	NO	DRLQRVNNTLSSQ	LAMC1_HUMAN Laminin subunit gamma-1
P11047	LAMC1	1161	YES	YES	YES	AKVAAANVSVTQP	LAMC1_HUMAN Laminin subunit gamma-1
P11047	LAMC1	1175	YES	YES	NO	STGDPNNMTLLAE	LAMC1_HUMAN Laminin subunit gamma-1
P11047	LAMC1	1205	YES	YES	YES	RVAKTANDTSTEA	LAMC1_HUMAN Laminin subunit gamma-1
P11047	LAMC1	1223	YES	YES	YES	RTLAGENQTAFEI	LAMC1_HUMAN Laminin subunit gamma-1
P11047	LAMC1	1380	YES	YES	NO	DRRVNDNKTAAEE	LAMC1_HUMAN Laminin subunit gamma-1
P11047	LAMC1	1395	YES	YES	YES	RKIPAINQTITEA	LAMC1_HUMAN Laminin subunit gamma-1
P11049	CD37	183	NO	NO	YES	VPCSCYNLSATND	CD37_HUMAN Leukocyte antigen CD37
P11049	CD37	188	NO	NO	YES	YNLSATNDSTILD	CD37_HUMAN Leukocyte antigen CD37
P11117	ACP2	92	YES	YES	YES	RYHGFLNTSYHRQ	PPAL_HUMAN Lysosomal acid phosphatase
P11117	ACP2	133	YES	YES	YES	MQRFNPNISWQPI	PPAL_HUMAN Lysosomal acid phosphatase
P11117	ACP2	167	YES	YES	YES	RYEQLQNETRQTP	PPAL_HUMAN Lysosomal acid phosphatase
P11117	ACP2	177	YES	YES	YES	QTPEYQNESSRNA	PPAL_HUMAN Lysosomal acid phosphatase
P11117	ACP2	267	YES	YES	YES	LAQIRKNLTLMAT	PPAL_HUMAN Lysosomal acid phosphatase
P11142	HSPA8	151	YES	YES	YES	TVPAYFNDSQRQA	HSP7C_HUMAN Heat shock cognate 71 kDa protein
P11166	SLC2A1	45	YES	YES	YES	VIEEFYNQTWVHR	GTR1_HUMAN Solute carrier family 2, facilitated glucose transporter member 1
P11216	PYGB	377	YES	NO	NO	KTCAYTNHTVLPE	PYGB_HUMAN Glycogen phosphorylase, brain form
P11279	LAMP1	37	YES	YES	YES	FMVKNGNGTACIM	LAMP1_HUMAN Lysosome-associated membrane glycoprotein 1
P11279	LAMP1	45	YES	YES	YES	TACIMANFSAAFS	LAMP1_HUMAN Lysosome-associated membrane glycoprotein 1
P11279	LAMP1	62	YES	YES	YES	TKSGPKNMTFDLP	LAMP1_HUMAN Lysosome-associated membrane glycoprotein 1
P11279	LAMP1	76	YES	YES	YES	DATVVLNRSSCGK	LAMP1_HUMAN Lysosome-associated membrane glycoprotein 1
P11279	LAMP1	84	YES	YES	YES	SSCGKENTSDPSL	LAMP1_HUMAN Lysosome-associated membrane glycoprotein 1
P11279	LAMP1	103	YES	YES	YES	GHTLTLNFTRNAT	LAMP1_HUMAN Lysosome-associated membrane glycoprotein 1
P11279	LAMP1	107	YES	YES	YES	TLNFTRNATRYSV	LAMP1_HUMAN Lysosome-associated membrane glycoprotein 1
P11279	LAMP1	121	YES	YES	YES	LMSFVYNLSDTHL	LAMP1_HUMAN Lysosome-associated membrane glycoprotein 1
P11279	LAMP1	130	YES	YES	YES	DTHLFPNASSKEI	LAMP1_HUMAN Lysosome-associated membrane glycoprotein 1
P11279	LAMP1	165	YES	YES	YES	TQVHMNNVTVTLH	LAMP1_HUMAN Lysosome-associated membrane glycoprotein 1
P11279	LAMP1	181	YES	YES	YES	IQAYLSNSSFSRG	LAMP1_HUMAN Lysosome-associated membrane glycoprotein 1
P11279	LAMP1	223	YES	YES	YES	PSVDKYNVSGTNG	LAMP1_HUMAN Lysosome-associated membrane glycoprotein 1
P11279	LAMP1	228	YES	YES	YES	YNVSGTNGTCLLA	LAMP1_HUMAN Lysosome-associated membrane glycoprotein 1
P11279	LAMP1	241	YES	YES	YES	SMGLQLNLTYERK	LAMP1_HUMAN Lysosome-associated membrane glycoprotein 1
P11279	LAMP1	261	NO	NO	YES	LLNINPNKTSASG	LAMP1_HUMAN Lysosome-associated membrane glycoprotein 1
P11279	LAMP1	322	YES	NO	NO	PAFKAANGSLRAL	LAMP1_HUMAN Lysosome-associated membrane glycoprotein 1
P11362	FGFR1	264	YES	NO	YES	QAGLPANKTVALG	FGFR1_HUMAN Fibroblast growth factor receptor 1
P11362	FGFR1	317	YES	YES	YES	LKTAGVNTTDKEM	FGFR1_HUMAN Fibroblast growth factor receptor 1
P11464	PSG1	303	YES	NO	NO	LPSVTRNETGPYQ	PSG1_HUMAN Pregnancy-specific beta-1-glycoprotein 1
P11717	IGF2R	112	YES	YES	YES	RSLLEFNTTVSCD	MPRI_HUMAN Cation-independent mannose-6-phosphate receptor
P11717	IGF2R	435	YES	YES	YES	VINFECNKTAGND	MPRI_HUMAN Cation-independent mannose-6-phosphate receptor
P11717	IGF2R	543	NO	YES	YES	VCAVDKNGSKNLG	MPRI_HUMAN Cation-independent mannose-6-phosphate receptor
P11717	IGF2R	581	YES	YES	YES	GKKIKTNITLVCK	MPRI_HUMAN Cation-independent mannose-6-phosphate receptor
P11717	IGF2R	626	YES	YES	YES	SKTEGENCTVFDS	MPRI_HUMAN Cation-independent mannose-6-phosphate receptor
P11717	IGF2R	747	YES	YES	YES	EYQEEDNSTYNFR	MPRI_HUMAN Cation-independent mannose-6-phosphate receptor
P11717	IGF2R	871	YES	YES	YES	LLLEYVNGSACTT	MPRI_HUMAN Cation-independent mannose-6-phosphate receptor
P11717	IGF2R	951	YES	YES	YES	FNLNPLNSSQGYN	MPRI_HUMAN Cation-independent mannose-6-phosphate receptor
P11717	IGF2R	957	YES	YES	YES	NSSQGYNVSGIGK	MPRI_HUMAN Cation-independent mannose-6-phosphate receptor
P11717	IGF2R	1246	YES	YES	YES	LKPLGLNDTIVSA	MPRI_HUMAN Cation-independent mannose-6-phosphate receptor
P11717	IGF2R	1312	YES	YES	YES	NGLLKMNFTGGDT	MPRI_HUMAN Cation-independent mannose-6-phosphate receptor
P11717	IGF2R	1656	YES	YES	YES	TECSVRNGSSIVD	MPRI_HUMAN Cation-independent mannose-6-phosphate receptor
P11717	IGF2R	1757	YES	YES	YES	LADKHFNYTSLIA	MPRI_HUMAN Cation-independent mannose-6-phosphate receptor
P11717	IGF2R	1816	YES	YES	YES	QLLYSFNLSSLST	MPRI_HUMAN Cation-independent mannose-6-phosphate receptor
P11717	IGF2R	2085	NO	NO	YES	GYPCGGNKTASSV	MPRI_HUMAN Cation-independent mannose-6-phosphate receptor
P11717	IGF2R	2136	YES	YES	YES	QEVQMVNGTITNP	MPRI_HUMAN Cation-independent mannose-6-phosphate receptor
P11912	CD79A	57	NO	NO	YES	HFQCPHNSSNNAN	CD79A_HUMAN B-cell antigen receptor complex-associated protein alpha chain
P11912	CD79A	63	NO	NO	YES	NSSNNANVTWWRV	CD79A_HUMAN B-cell antigen receptor complex-associated protein alpha chain
P11912	CD79A	73	NO	NO	YES	WRVLHGNYTWPPE	CD79A_HUMAN B-cell antigen receptor complex-associated protein alpha chain
P11912	CD79A	88	NO	NO	YES	GPGEDPNGTLIIQ	CD79A_HUMAN B-cell antigen receptor complex-associated protein alpha chain
P11912	CD79A	97	NO	NO	YES	LIIQNVNKSHGGI	CD79A_HUMAN B-cell antigen receptor complex-associated protein alpha chain
P11912	CD79A	112	NO	NO	YES	CRVQEGNESYQQS	CD79A_HUMAN B-cell antigen receptor complex-associated protein alpha chain
P12074	COX6A1	90	YES	NO	NO	FPWGDGNHTLFHN	CX6A1_HUMAN Cytochrome c oxidase subunit 6A1, mitochondrial
P12107	COL11A1	1640	NO	YES	NO	SFKVYCNFTSGGE	COBA1_HUMAN Collagen alpha-1(XI) chain
P12109	COL6A1	212	YES	YES	NO	DHTYRRNFTAADW	CO6A1_HUMAN Collagen alpha-1(VI) chain
P12109	COL6A1	804	NO	YES	NO	EDAFLKNVTAQIC	CO6A1_HUMAN Collagen alpha-1(VI) chain
P12109	COL6A1	896	NO	YES	NO	SLQFLQNYTALAS	CO6A1_HUMAN Collagen alpha-1(VI) chain
P12110	COL6A2	140	YES	YES	YES	TDCALANMTEQIR	CO6A2_HUMAN Collagen alpha-2(VI) chain
P12110	COL6A2	785	YES	YES	YES	KPQQVRNMTLFSD	CO6A2_HUMAN Collagen alpha-2(VI) chain
P12110	COL6A2	954	NO	YES	NO	TDGVTGNDSLHES	CO6A2_HUMAN Collagen alpha-2(VI) chain
P12111	COL6A3	2558	NO	YES	NO	INALQINNTAVGH	CO6A3_HUMAN Collagen alpha-3(VI) chain
P12259	F5	1559	YES	NO	YES	DVRTNINSSRDPD	FA5_HUMAN Coagulation factor V
P12259	F5	2209	YES	NO	YES	VIPKTWNQSIALR	FA5_HUMAN Coagulation factor V
P12273	PIP	105	YES	NO	NO	YWDFYTNRTVQIA	PIP_HUMAN Prolactin-inducible protein
P12544	GZMA	170	NO	NO	YES	DTLREVNITIIDR	GRAA_HUMAN Granzyme A
P12643	BMP2	163	NO	YES	NO	MQDALGNNSSFHH	BMP2_HUMAN Bone morphogenetic protein 2
P12821	ACE	111	YES	YES	NO	YEPIWQNFTDPQL	ACE_HUMAN Angiotensin-converting enzyme
P12821	ACE	146	YES	NO	YES	YNALLSNMSRIYS	ACE_HUMAN Angiotensin-converting enzyme
P12821	ACE	160	NO	NO	YES	AKVCLPNKTATCW	ACE_HUMAN Angiotensin-converting enzyme
P12821	ACE	445	YES	YES	NO	LLDRVTNDTESDI	ACE_HUMAN Angiotensin-converting enzyme
P12821	ACE	509	YES	NO	NO	CPPVTRNETHFDA	ACE_HUMAN Angiotensin-converting enzyme
P12821	ACE	695	YES	NO	NO	KNMQIANHTLKYG	ACE_HUMAN Angiotensin-converting enzyme
P12821	ACE	714	YES	YES	YES	DVNQLQNTTIKRI	ACE_HUMAN Angiotensin-converting enzyme
P12821	ACE	942	YES	NO	YES	VPPEFWNKSMLEK	ACE_HUMAN Angiotensin-converting enzyme
P12830	CDH1	622	YES	NO	NO	DADLPPNTSPFTA	CADH1_HUMAN Cadherin-1
P12830	CDH1	637	YES	NO	NO	THGASANWTIQYN	CADH1_HUMAN Cadherin-1
P12931	SRC	68	NO	YES	YES	KLFGGFNSSDTVT	SRC_HUMAN Proto-oncogene tyrosine-protein kinase Src
P12956	XRCC6	304	YES	YES	YES	TKTRTFNTSTGGL	XRCC6_HUMAN X-ray repair cross-complementing protein 6
P13473	LAMP2	49	YES	YES	YES	YAKWQMNFTVRYE	LAMP2_HUMAN Lysosome-associated membrane glycoprotein 2
P13473	LAMP2	58	YES	NO	NO	VRYETTNKTYKTV	LAMP2_HUMAN Lysosome-associated membrane glycoprotein 2
P13473	LAMP2	75	YES	YES	YES	HGTVTYNGSICGD	LAMP2_HUMAN Lysosome-associated membrane glycoprotein 2
P13473	LAMP2	101	YES	YES	YES	GFSWIANFTKAAS	LAMP2_HUMAN Lysosome-associated membrane glycoprotein 2
P13473	LAMP2	123	YES	NO	NO	SYNTGDNTTFPDA	LAMP2_HUMAN Lysosome-associated membrane glycoprotein 2
P13473	LAMP2	179	YES	NO	YES	VQAFVQNGTVSTN	LAMP2_HUMAN Lysosome-associated membrane glycoprotein 2
P13473	LAMP2	229	YES	YES	YES	YSVNNGNDTCLLA	LAMP2_HUMAN Lysosome-associated membrane glycoprotein 2
P13473	LAMP2	242	YES	YES	YES	TMGLQLNITQDKV	LAMP2_HUMAN Lysosome-associated membrane glycoprotein 2
P13473	LAMP2	257	YES	YES	YES	VININPNTTHSTG	LAMP2_HUMAN Lysosome-associated membrane glycoprotein 2
P13473	LAMP2	275	YES	YES	YES	TALLRLNSSTIKY	LAMP2_HUMAN Lysosome-associated membrane glycoprotein 2
P13473	LAMP2	300	YES	NO	NO	FYLKEVNISMYLV	LAMP2_HUMAN Lysosome-associated membrane glycoprotein 2
P13473	LAMP2	307	YES	NO	NO	ISMYLVNGSVFSI	LAMP2_HUMAN Lysosome-associated membrane glycoprotein 2
P13473	LAMP2	317	YES	NO	NO	FSIANNNLSYWDA	LAMP2_HUMAN Lysosome-associated membrane glycoprotein 2
P13473	LAMP2	356	YES	YES	YES	LRVQPFNVTQGKY	LAMP2_HUMAN Lysosome-associated membrane glycoprotein 2
P13497	BMP1	91	YES	YES	YES	KAAVPGNTSTPSC	BMP1_HUMAN Bone morphogenetic protein 1
P13497	BMP1	142	YES	YES	YES	PFVIGGNFTGSQR	BMP1_HUMAN Bone morphogenetic protein 1
P13497	BMP1	363	YES	YES	YES	GEKIILNFTSLDL	BMP1_HUMAN Bone morphogenetic protein 1
P13497	BMP1	599	YES	YES	NO	GFLTKLNGSITSP	BMP1_HUMAN Bone morphogenetic protein 1
P13591	NCAM1	222	NO	YES	NO	ARQNIVNATANLG	NCAM1_HUMAN Neural cell adhesion molecule 1
P13591	NCAM1	315	NO	YES	NO	KITYVENQTAMEL	NCAM1_HUMAN Neural cell adhesion molecule 1
P13591	NCAM1	459	YES	YES	NO	QLLPSSNYSNIKI	NCAM1_HUMAN Neural cell adhesion molecule 1
P13591	NCAM1	459	NO	NO	YES	QLLPSSNYSNIKI	NCAM1_HUMAN Neural cell adhesion molecule 1
P13591	NCAM1	488	NO	YES	NO	NDFGNYNCTAVNR	NCAM1_HUMAN Neural cell adhesion molecule 1
P13598	ICAM2	47	NO	NO	YES	KGSLEVNCSTTCN	ICAM2_HUMAN Intercellular adhesion molecule 2
P13598	ICAM2	82	NO	YES	YES	KHYLVSNISHDTV	ICAM2_HUMAN Intercellular adhesion molecule 2
P13598	ICAM2	105	NO	YES	YES	QESMNSNVSVYQP	ICAM2_HUMAN Intercellular adhesion molecule 2
P13598	ICAM2	153	NO	YES	YES	LFLFRGNETLHYE	ICAM2_HUMAN Intercellular adhesion molecule 2
P13598	ICAM2	176	NO	NO	YES	EATATFNSTADRE	ICAM2_HUMAN Intercellular adhesion molecule 2
P13598	ICAM2	187	NO	NO	YES	REDGHRNFSCLAV	ICAM2_HUMAN Intercellular adhesion molecule 2
P13611	VCAN	57	NO	YES	NO	TLPPSYNTSEFLR	CSPG2_HUMAN Versican core protein
P13611	VCAN	330	NO	YES	NO	TLYRFENQTGFPP	CSPG2_HUMAN Versican core protein
P13611	VCAN	809	NO	YES	NO	WSWDEDNTTSKPL	CSPG2_HUMAN Versican core protein
P13611	VCAN	1442	NO	YES	NO	SVAPSQNFSDSSE	CSPG2_HUMAN Versican core protein
P13611	VCAN	1898	NO	YES	NO	DRVVAENITQTSR	CSPG2_HUMAN Versican core protein
P13612	ITGA4	79	NO	YES	YES	TANWLANASVINP	ITA4_HUMAN Integrin alpha-4
P13612	ITGA4	138	NO	YES	YES	SRQPGENGSIVTC	ITA4_HUMAN Integrin alpha-4
P13612	ITGA4	229	NO	YES	YES	GSLFVYNITTNKY	ITA4_HUMAN Integrin alpha-4
P13612	ITGA4	480	NO	YES	YES	SHPESVNRTKFDC	ITA4_HUMAN Integrin alpha-4
P13612	ITGA4	518	NO	NO	YES	YIVLFYNMSLDVN	ITA4_HUMAN Integrin alpha-4
P13612	ITGA4	538	NO	YES	YES	RFYFSSNGTSDVI	ITA4_HUMAN Integrin alpha-4
P13612	ITGA4	626	NO	YES	YES	RFCAHENCSADLQ	ITA4_HUMAN Integrin alpha-4
P13612	ITGA4	645	NO	YES	YES	FLKPHENKTYLAV	ITA4_HUMAN Integrin alpha-4
P13612	ITGA4	660	NO	YES	YES	MKTLMLNVSLFNA	ITA4_HUMAN Integrin alpha-4
P13674	P4HA1	113	YES	YES	YES	SDGFISNLTIQRQ	P4HA1_HUMAN Prolyl 4-hydroxylase subunit alpha-1
P13688	CEACAM1	378	YES	NO	YES	MKLSQGNTTLSIN	CEAM1_HUMAN Carcinoembryonic antigen-related cell adhesion molecule 1
P13693	TPT1	51	YES	NO	NO	DSLIGGNASAEGP	TCTP_HUMAN Translationally-controlled tumor protein
P13726	F3	169	YES	YES	NO	RTLVRRNNTFLSL	TF_HUMAN Tissue factor
P13747	HLA-E	107	YES	NO	YES	TLRGYYNQSEAGS	HLAE_HUMAN HLA class I histocompatibility antigen, alpha chain E
P13987	CD59	43	YES	YES	YES	DCKTAVNCSSDFD	CD59_HUMAN CD59 glycoprotein
P14151	SELL	60	YES	NO	YES	RRFCRDNYTDLVA	LYAM1_HUMAN L-selectin
P14151	SELL	104	YES	YES	YES	WTWVGTNKSLTEE	LYAM1_HUMAN L-selectin
P14222	PRF1	205	NO	NO	YES	DLPHHFNASTQPA	PERF_HUMAN Perforin-1
P14222	PRF1	549	NO	NO	YES	LGEPPGNRSGAVW	PERF_HUMAN Perforin-1
P14314	PRKCSH	72	YES	YES	YES	GTAACPNGSFHCT	GLU2B_HUMAN Glucosidase 2 subunit beta
P14314	PRKCSH	476	YES	NO	NO	GCWQGPNRSTTVR	GLU2B_HUMAN Glucosidase 2 subunit beta
P14384	CPM	38	YES	YES	NO	LKTVAQNYSSVTH	CBPM_HUMAN Carboxypeptidase M
P14384	CPM	115	YES	NO	NO	EITNLINSTRIHI	CBPM_HUMAN Carboxypeptidase M
P14384	CPM	164	YES	YES	NO	DAFEYNNVSRQPE	CBPM_HUMAN Carboxypeptidase M
P14384	CPM	363	YES	NO	NO	PGSYIINVTVPGH	CBPM_HUMAN Carboxypeptidase M
P14384	CPM	384	NO	YES	NO	IPEKSQNFSALKK	CBPM_HUMAN Carboxypeptidase M
P14415	ATP1B2	96	NO	YES	NO	NLDVIVNVSDTES	AT1B2_HUMAN Sodium/potassium-transporting ATPase subunit beta-2
P14415	ATP1B2	118	NO	YES	YES	KFLEPYNDSIQAQ	AT1B2_HUMAN Sodium/potassium-transporting ATPase subunit beta-2
P14415	ATP1B2	159	NO	YES	YES	NRTQLGNCSGIGD	AT1B2_HUMAN Sodium/potassium-transporting ATPase subunit beta-2
P14415	ATP1B2	193	NO	YES	NO	NFYAGANQSMNVT	AT1B2_HUMAN Sodium/potassium-transporting ATPase subunit beta-2
P14415	ATP1B2	197	NO	YES	NO	GANQSMNVTCAGK	AT1B2_HUMAN Sodium/potassium-transporting ATPase subunit beta-2
P14415	ATP1B2	238	NO	YES	YES	GKKFHVNYTQPLV	AT1B2_HUMAN Sodium/potassium-transporting ATPase subunit beta-2
P14415	ATP1B2	250	NO	YES	NO	VAVKFLNVTPNVE	AT1B2_HUMAN Sodium/potassium-transporting ATPase subunit beta-2
P14625	HSP90B1	62	YES	NO	YES	IQLDGLNASQIRE	ENPL_HUMAN Endoplasmin
P14625	HSP90B1	217	YES	YES	YES	VTSKHNNDTQHIW	ENPL_HUMAN Endoplasmin
P14625	HSP90B1	445	YES	YES	NO	SDDLPLNVSRETL	ENPL_HUMAN Endoplasmin
P14625	HSP90B1	481	YES	YES	YES	IADDKYNDTFWKE	ENPL_HUMAN Endoplasmin
P14625	HSP90B1	502	YES	YES	YES	VIEDHSNRTRLAK	ENPL_HUMAN Endoplasmin
P14672	SLC2A4	57	YES	YES	YES	VIEQSYNETWLGR	GTR4_HUMAN Solute carrier family 2, facilitated glucose transporter member 4
P14679	TYR	111	NO	YES	NO	FGFWGPNCTERRL	TYRO_HUMAN Tyrosinase
P14867	GABRA1	138	YES	NO	NO	KKSVAHNMTMPNK	GBRA1_HUMAN Gamma-aminobutyric acid receptor subunit alpha-1
P15144	ANPEP	265	YES	NO	NO	PEDPNWNVTEFHT	AMPN_HUMAN Aminopeptidase N
P15151	PVR	120	YES	YES	YES	RVEDEGNYTCLFV	PVR_HUMAN Poliovirus receptor
P15151	PVR	237	YES	NO	NO	PQLLTVNLTVYYP	PVR_HUMAN Poliovirus receptor
P15260	IFNGR1	79	YES	YES	NO	WIDACINISHHYC	INGR1_HUMAN Interferon gamma receptor 1
P15260	IFNGR1	86	YES	YES	NO	ISHHYCNISDHVG	INGR1_HUMAN Interferon gamma receptor 1
P15260	IFNGR1	179	NO	YES	YES	NVYVRMNGSEIQY	INGR1_HUMAN Interferon gamma receptor 1
P15309	ACPP	94	YES	YES	NO	RYRKFLNESYKHE	PPAP_HUMAN Prostatic acid phosphatase
P15309	ACPP	220	YES	YES	NO	YCESVHNFTLPSW	PPAP_HUMAN Prostatic acid phosphatase
P15309	ACPP	333	YES	NO	NO	VEMYYRNETQHEP	PPAP_HUMAN Prostatic acid phosphatase
P15328	FOLR1	161	YES	YES	NO	NWHKGWNWTSGFN	FOLR1_HUMAN Folate receptor alpha
P15514	AREG	113	YES	NO	NO	VVKPPQNKTESEN	AREG_HUMAN Amphiregulin
P15514	AREG	119	YES	NO	NO	NKTESENTSDKPK	AREG_HUMAN Amphiregulin
P15529	CD46	83	YES	YES	YES	HTICDRNHTWLPV	MCP_HUMAN Membrane cofactor protein
P15529	CD46	273	YES	YES	YES	TIVCDSNSTWDPP	MCP_HUMAN Membrane cofactor protein
P15586	GNS	111	YES	YES	YES	HNHHVVNNTLEGN	GNS_HUMAN N-acetylglucosamine-6-sulfatase
P15586	GNS	117	YES	YES	YES	NNTLEGNCSSKSW	GNS_HUMAN N-acetylglucosamine-6-sulfatase
P15586	GNS	183	YES	YES	YES	KNSKYYNYTLSIN	GNS_HUMAN N-acetylglucosamine-6-sulfatase
P15586	GNS	198	YES	YES	YES	ARKHGENYSVDYL	GNS_HUMAN N-acetylglucosamine-6-sulfatase
P15586	GNS	210	YES	YES	YES	LTDVLANVSLDFL	GNS_HUMAN N-acetylglucosamine-6-sulfatase
P15586	GNS	279	YES	YES	YES	AKTPMTNSSIQFL	GNS_HUMAN N-acetylglucosamine-6-sulfatase
P15586	GNS	317	YES	YES	YES	EFTGELNNTYIFY	GNS_HUMAN N-acetylglucosamine-6-sulfatase
P15586	GNS	362	YES	YES	NO	GPGIKPNQTSKML	GNS_HUMAN N-acetylglucosamine-6-sulfatase
P15586	GNS	387	YES	YES	YES	IAGYDLNKTQMDG	GNS_HUMAN N-acetylglucosamine-6-sulfatase
P15586	GNS	405	YES	YES	YES	ILRGASNLTWRSD	GNS_HUMAN N-acetylglucosamine-6-sulfatase
P15586	GNS	422	YES	YES	YES	YQGEGRNVTDPTC	GNS_HUMAN N-acetylglucosamine-6-sulfatase
P15586	GNS	449	YES	YES	YES	VCEDAYNNTYACV	GNS_HUMAN N-acetylglucosamine-6-sulfatase
P15812	CD1E	47	NO	NO	YES	QTSSFANHSWAHS	CD1E_HUMAN T-cell surface glycoprotein CD1e, membrane-associated
P15812	CD1E	84	NO	NO	YES	KPWSHGNFSKQEL	CD1E_HUMAN T-cell surface glycoprotein CD1e, membrane-associated
P15813	CD1D	38	NO	YES	YES	QISSFANSSWTRT	CD1D_HUMAN Antigen-presenting glycoprotein CD1d
P15813	CD1D	60	NO	YES	YES	QTHSWSNDSDTVR	CD1D_HUMAN Antigen-presenting glycoprotein CD1d
P15813	CD1D	126	NO	NO	YES	CEVHPGNASNNFF	CD1D_HUMAN Antigen-presenting glycoprotein CD1d
P15813	CD1D	181	NO	NO	YES	TVQWLLNGTCPQF	CD1D_HUMAN Antigen-presenting glycoprotein CD1d
P15848	ARSB	188	YES	NO	YES	TLIDALNVTRCAL	ARSB_HUMAN Arylsulfatase B
P15848	ARSB	279	YES	YES	YES	MDEAVGNVTAALK	ARSB_HUMAN Arylsulfatase B
P15848	ARSB	291	YES	NO	NO	KSSGLWNNTVFIF	ARSB_HUMAN Arylsulfatase B
P15848	ARSB	366	YES	YES	YES	LARGHTNGTKPLD	ARSB_HUMAN Arylsulfatase B
P15848	ARSB	426	YES	YES	YES	PEYSAFNTSVHAA	ARSB_HUMAN Arylsulfatase B
P16070	CD44	57	YES	YES	NO	DLCKAFNSTLPTM	CD44_HUMAN CD44 antigen
P16070	CD44	599	YES	NO	NO	DSNSNVNRSLSGD	CD44_HUMAN CD44 antigen
P16112	ACAN	333	NO	YES	NO	TVYVHANQTGYPD	PGCA_HUMAN Aggrecan core protein
P16112	ACAN	657	NO	YES	NO	TVYLYPNQTGLPD	PGCA_HUMAN Aggrecan core protein
P16144	ITGB4	327	YES	NO	YES	PIFAVTNYSYSYY	ITB4_HUMAN Integrin beta-4
P16144	ITGB4	579	YES	NO	NO	CDCPLSNATCIDS	ITB4_HUMAN Integrin beta-4
P16144	ITGB4	695	YES	NO	NO	DGAPGPNSTVLVH	ITB4_HUMAN Integrin beta-4
P16150	SPN	239	NO	NO	YES	SPTTSTNASTVPF	LEUK_HUMAN Leukosialin
P16234	PDGFRA	353	NO	YES	NO	ISWLKNNLTLIEN	PGFRA_HUMAN Platelet-derived growth factor receptor alpha
P16234	PDGFRA	359	NO	YES	NO	NLTLIENLTEITT	PGFRA_HUMAN Platelet-derived growth factor receptor alpha
P16278	GLB1	247	YES	NO	NO	DFGTGSNITDAFL	BGAL_HUMAN Beta-galactosidase
P16278	GLB1	464	YES	YES	YES	NNVITLNITGKAG	BGAL_HUMAN Beta-galactosidase
P16284	PECAM1	52	NO	NO	YES	TVQNGKNLTLQCF	PECA1_HUMAN Platelet endothelial cell adhesion molecule
P16284	PECAM1	84	NO	NO	YES	DDVLFYNISSMKS	PECA1_HUMAN Platelet endothelial cell adhesion molecule
P16284	PECAM1	151	NO	NO	YES	GGIVRVNCSVPEE	PECA1_HUMAN Platelet endothelial cell adhesion molecule
P16284	PECAM1	301	NO	NO	YES	MVEHSGNYTCKVE	PECA1_HUMAN Platelet endothelial cell adhesion molecule
P16284	PECAM1	344	NO	NO	YES	DQGERLNLSCSIP	PECA1_HUMAN Platelet endothelial cell adhesion molecule
P16284	PECAM1	356	NO	NO	YES	PGAPPANFTIQKE	PECA1_HUMAN Platelet endothelial cell adhesion molecule
P16284	PECAM1	453	NO	NO	YES	TSKVLENSTKNSN	PECA1_HUMAN Platelet endothelial cell adhesion molecule
P16284	PECAM1	551	NO	NO	YES	FYQMTSNATQAFW	PECA1_HUMAN Platelet endothelial cell adhesion molecule
P16422	EPCAM	111	YES	YES	NO	FKAKQCNGTSMCW	EPCAM_HUMAN Epithelial cell adhesion molecule
P16422	EPCAM	198	YES	NO	NO	TIDLVQNSSQKTQ	EPCAM_HUMAN Epithelial cell adhesion molecule
P16471	PRLR	59	YES	NO	NO	DGGLPTNYSLTYH	PRLR_HUMAN Prolactin receptor
P16473	TSHR	77	NO	NO	YES	AFSNLPNISRIYV	TSHR_HUMAN Thyrotropin receptor
P16473	TSHR	113	NO	NO	YES	EIRNTRNLTYIDP	TSHR_HUMAN Thyrotropin receptor
P16473	TSHR	198	NO	NO	YES	VQGYAFNGTKLDA	TSHR_HUMAN Thyrotropin receptor
P16473	TSHR	302	NO	NO	YES	LESLMCNESSMQS	TSHR_HUMAN Thyrotropin receptor
P16519	PCSK2	375	YES	NO	NO	TTDLYGNCTLRHS	NEC2_HUMAN Neuroendocrine convertase 2
P16870	CPE	139	YES	YES	NO	NEYQKGNETIVNL	CBPE_HUMAN Carboxypeptidase E
P16870	CPE	390	NO	YES	NO	QGNPIANATISVE	CBPE_HUMAN Carboxypeptidase E
P17050	NAGA	124	YES	YES	YES	IYADMGNFTCMGY	NAGAB_HUMAN Alpha-N-acetylgalactosaminidase
P17050	NAGA	177	YES	YES	YES	KMAAALNATGRPI	NAGAB_HUMAN Alpha-N-acetylgalactosaminidase
P17050	NAGA	201	YES	NO	NO	GLPPRVNYSLLAD	NAGAB_HUMAN Alpha-N-acetylgalactosaminidase
P17181	IFNAR1	81	YES	YES	YES	KLSGCQNITSTKC	INAR1_HUMAN Interferon alpha/beta receptor 1
P17181	IFNAR1	88	NO	NO	YES	ITSTKCNFSSLKL	INAR1_HUMAN Interferon alpha/beta receptor 1
P17181	IFNAR1	110	YES	YES	YES	IRAEKENTSSWYE	INAR1_HUMAN Interferon alpha/beta receptor 1
P17181	IFNAR1	376	YES	NO	NO	EIIFWENTSNAER	INAR1_HUMAN Interferon alpha/beta receptor 1
P17301	ITGA2	105	YES	YES	YES	TSTSIPNVTEMKT	ITA2_HUMAN Integrin alpha-2
P17301	ITGA2	112	YES	YES	YES	VTEMKTNMSLGLI	ITA2_HUMAN Integrin alpha-2
P17301	ITGA2	343	YES	YES	YES	TERYFFNVSDEAA	ITA2_HUMAN Integrin alpha-2
P17301	ITGA2	432	YES	YES	YES	QILQDRNHSSYLG	ITA2_HUMAN Integrin alpha-2
P17301	ITGA2	460	YES	YES	NO	AGAPRANYTGQIV	ITA2_HUMAN Integrin alpha-2
P17301	ITGA2	475	YES	YES	NO	SVNENGNITVIQA	ITA2_HUMAN Integrin alpha-2
P17301	ITGA2	699	YES	YES	NO	QVAIVYNITLDAD	ITA2_HUMAN Integrin alpha-2
P17301	ITGA2	1057	YES	YES	YES	RTASCSNVTCWLK	ITA2_HUMAN Integrin alpha-2
P17301	ITGA2	1074	YES	YES	NO	KGEYFVNVTTRIW	ITA2_HUMAN Integrin alpha-2
P17405	SMPD1	86	YES	YES	YES	DVFGWGNLTCPIC	ASM_HUMAN Sphingomyelin phosphodiesterase
P17405	SMPD1	175	NO	YES	NO	DIFSSWNISLPTV	ASM_HUMAN Sphingomyelin phosphodiesterase
P17405	SMPD1	335	YES	NO	NO	PPFIEGNHSSRWL	ASM_HUMAN Sphingomyelin phosphodiesterase
P17405	SMPD1	503	NO	NO	YES	VYQIDGNYSGSSH	ASM_HUMAN Sphingomyelin phosphodiesterase
P17405	SMPD1	520	NO	NO	YES	HETYILNLTQANI	ASM_HUMAN Sphingomyelin phosphodiesterase
P17643	TYRP1	104	YES	NO	NO	TCHCNGNFSGHNC	TYRP1_HUMAN 5,6-dihydroxyindole-2-carboxylic acid oxidase
P17643	TYRP1	256	YES	NO	NO	NFATGKNVCDICT	TYRP1_HUMAN 5,6-dihydroxyindole-2-carboxylic acid oxidase
P17643	TYRP1	304	YES	NO	NO	TLGTLCNSTEDGP	TYRP1_HUMAN 5,6-dihydroxyindole-2-carboxylic acid oxidase
P17643	TYRP1	350	YES	NO	NO	TPPFYSNSTNSFR	TYRP1_HUMAN 5,6-dihydroxyindole-2-carboxylic acid oxidase
P17900	GM2A	63	YES	YES	YES	PIIVPGNVTLSVM	SAP3_HUMAN Ganglioside GM2 activator
P17936	IGFBP3	116	YES	NO	NO	GRGLCVNASAVSR	IBP3_HUMAN Insulin-like growth factor-binding protein 3
P17936	IGFBP3	199	YES	NO	NO	QSTDTQNFSSESK	IBP3_HUMAN Insulin-like growth factor-binding protein 3
P17948	FLT1	100	NO	NO	YES	LNTAQANHTGFYS	VGFR1_HUMAN Vascular endothelial growth factor receptor 1
P17948	FLT1	164	NO	NO	YES	CRVTSPNITVTLK	VGFR1_HUMAN Vascular endothelial growth factor receptor 1
P17948	FLT1	196	NO	YES	NO	KGFIISNATYKEI	VGFR1_HUMAN Vascular endothelial growth factor receptor 1
P17948	FLT1	251	NO	YES	YES	GHTLVLNCTATTP	VGFR1_HUMAN Vascular endothelial growth factor receptor 1
P17948	FLT1	474	NO	YES	YES	WHPCNHNHSEARC	VGFR1_HUMAN Vascular endothelial growth factor receptor 1
P17948	FLT1	547	NO	YES	YES	VGTVGRNISFYIT	VGFR1_HUMAN Vascular endothelial growth factor receptor 1
P18075	BMP7	187	YES	NO	NO	IRERFDNETFRIS	BMP7_HUMAN Bone morphogenetic protein 7
P18084	ITGB5	347	YES	NO	NO	HYMLYKNFTALIP	ITB5_HUMAN Integrin beta-5
P18084	ITGB5	460	YES	NO	NO	EVGVTYNCTCGCS	ITB5_HUMAN Integrin beta-5
P18084	ITGB5	477	YES	YES	NO	PNSARCNGSGTYV	ITB5_HUMAN Integrin beta-5
P18084	ITGB5	505	YES	YES	NO	ECQDGENQSVYQN	ITB5_HUMAN Integrin beta-5
P18084	ITGB5	511	YES	NO	NO	NQSVYQNLCREAE	ITB5_HUMAN Integrin beta-5
P18084	ITGB5	531	YES	YES	NO	RGDCSCNQCSCFE	ITB5_HUMAN Integrin beta-5
P18084	ITGB5	552	YES	YES	NO	PFCECDNFSCARN	ITB5_HUMAN Integrin beta-5
P18084	ITGB5	586	YES	YES	NO	YIGDNCNCSTDIS	ITB5_HUMAN Integrin beta-5
P18084	ITGB5	654	YES	YES	NO	HSGKPDNQTCHSL	ITB5_HUMAN Integrin beta-5
P18433	PTPRA	36	NO	YES	YES	GITRLINSSTAEP	PTPRA_HUMAN Receptor-type tyrosine-protein phosphatase alpha
P18564	ITGB6	97	YES	NO	NO	SVGRQKNSSDIVQ	ITB6_HUMAN Integrin beta-6
P18564	ITGB6	260	YES	NO	NO	EKIGWRNDSLHLL	ITB6_HUMAN Integrin beta-6
P18564	ITGB6	471	YES	NO	NO	SKCHHGNGSFQCG	ITB6_HUMAN Integrin beta-6
P18564	ITGB6	541	YES	NO	NO	PYCQCDNFSCVRH	ITB6_HUMAN Integrin beta-6
P18825	ADRA2C	33	YES	YES	NO	GSGGVANASGASW	ADA2C_HUMAN Alpha-2C adrenergic receptor
P18850	ATF6	584	YES	YES	YES	LPATTHNKTTRPK	ATF6A_HUMAN Cyclic AMP-dependent transcription factor ATF-6 alpha
P18850	ATF6	643	NO	YES	NO	LRDQQRNQTNTFF	ATF6A_HUMAN Cyclic AMP-dependent transcription factor ATF-6 alpha
P18850	ATF6	643	NO	NO	YES	LRDQQRNQTNTFF	ATF6A_HUMAN Cyclic AMP-dependent transcription factor ATF-6 alpha
P19021	PAM	40	NO	YES	NO	TTRPFSNECLGTT	AMD_HUMAN Peptidyl-glycine alpha-amidating monooxygenase
P19022	CDH2	325	NO	YES	NO	NMFTINNETGDII	CADH2_HUMAN Cadherin-2
P19022	CDH2	402	NO	YES	NO	VDIIVANLTVTDK	CADH2_HUMAN Cadherin-2
P19022	CDH2	692	NO	YES	YES	GNPPKSNISILRV	CADH2_HUMAN Cadherin-2
P19256	CD58	135	YES	NO	NO	LTCALTNGSIEVQ	LFA3_HUMAN Lymphocyte function-associated antigen 3
P19256	CD58	169	YES	NO	YES	MEQCKRNSTSIYF	LFA3_HUMAN Lymphocyte function-associated antigen 3
P19256	CD58	195	YES	YES	YES	LSNPLFNTTSSII	LFA3_HUMAN Lymphocyte function-associated antigen 3
P19397	CD53	129	NO	NO	YES	HRYHSDNSTKAAW	CD53_HUMAN Leukocyte surface antigen CD53
P19397	CD53	148	NO	NO	YES	LQCCGINGTSDWT	CD53_HUMAN Leukocyte surface antigen CD53
P19438	TNFRSF1A	54	YES	YES	YES	KYIHPQNNSICCT	TNR1A_HUMAN Tumor necrosis factor receptor superfamily member 1A
P19440	GGT1	120	YES	YES	YES	AFATMFNSSEQSQ	GGT1_HUMAN Gamma-glutamyltranspeptidase 1
P19440	GGT1	230	YES	NO	NO	GAQAFYNGSLTAQ	GGT1_HUMAN Gamma-glutamyltranspeptidase 1
P19440	GGT1	511	NO	YES	YES	HNQLLPNVTTVER	GGT1_HUMAN Gamma-glutamyltranspeptidase 1
P19526	FUT1	65	YES	NO	NO	GTAMGPNASSSCP	FUT1_HUMAN Galactoside 2-alpha-L-fucosyltransferase 1
P19634	SLC9A1	75	YES	NO	NO	PESRPVNHSVTDH	SL9A1_HUMAN Sodium/hydrogen exchanger 1
P19838	NFKB1	369	YES	NO	NO	RQKLMPNFSDSFG	NFKB1_HUMAN Nuclear factor NF-kappa-B p105 subunit
P19883	FST	288	NO	YES	NO	PVCASDNATYASE	FST_HUMAN Follistatin
P19971	TYMP	63	YES	NO	NO	FVAAVVNGSAQGA	TYPH_HUMAN Thymidine phosphorylase
P20023	CR2	492	NO	NO	YES	FVRPDVNSSCGEG	CR2_HUMAN Complement receptor type 2
P20023	CR2	823	NO	YES	YES	NPGFIMNGSRVIR	CR2_HUMAN Complement receptor type 2
P20023	CR2	861	NO	NO	YES	PKTPNGNHTGGNI	CR2_HUMAN Complement receptor type 2
P20023	CR2	911	NO	NO	YES	PHCKEVNCSSPAD	CR2_HUMAN Complement receptor type 2
P20036	HLA-DPA1	109	NO	YES	NO	TLIQRSNHTQATN	DPA1_HUMAN HLA class II histocompatibility antigen, DP alpha 1 chain
P20155	SPINK2	35	NO	NO	YES	SKYRTPNCSQYRL	ISK2_HUMAN Serine protease inhibitor Kazal-type 2
P20155	SPINK2	61	NO	NO	YES	DMSTYANECTLCM	ISK2_HUMAN Serine protease inhibitor Kazal-type 2
P20273	CD22	445	YES	NO	NO	TLSCNYNSSNPSV	CD22_HUMAN B-cell receptor CD22
P20273	CD22	634	YES	NO	NO	TWFDWNNQSLPYH	CD22_HUMAN B-cell receptor CD22
P20645	M6PR	57	YES	YES	YES	RLKPLFNKSFEST	MPRD_HUMAN Cation-dependent mannose-6-phosphate receptor
P20645	M6PR	83	YES	YES	YES	VCREAGNHTSGAG	MPRD_HUMAN Cation-dependent mannose-6-phosphate receptor
P20645	M6PR	94	YES	NO	NO	AGLVQINKSNGKE	MPRD_HUMAN Cation-dependent mannose-6-phosphate receptor
P20645	M6PR	107	YES	YES	YES	TVVGRLNETHIFN	MPRD_HUMAN Cation-dependent mannose-6-phosphate receptor
P20645	M6PR	113	YES	YES	YES	NETHIFNGSNWIM	MPRD_HUMAN Cation-dependent mannose-6-phosphate receptor
P20701	ITGAL	65	NO	YES	YES	GAPGEGNSTGSLY	ITAL_HUMAN Integrin alpha-L
P20701	ITGAL	188	NO	NO	YES	VMKKLSNTSYQFA	ITAL_HUMAN Integrin alpha-L
P20701	ITGAL	670	NO	NO	YES	QGRLVANLTYTLQ	ITAL_HUMAN Integrin alpha-L
P20701	ITGAL	862	NO	YES	YES	SRALSCNVSSPIF	ITAL_HUMAN Integrin alpha-L
P20701	ITGAL	1071	NO	NO	YES	FHLYGSNASLAQV	ITAL_HUMAN Integrin alpha-L
P20827	EFNA1	26	YES	YES	YES	RHTVFWNSSNPKF	EFNA1_HUMAN Ephrin-A1
P20908	COL5A1	176	NO	YES	NO	LSVHKKNVTLILD	CO5A1_HUMAN Collagen alpha-1(V) chain
P20908	COL5A1	1672	YES	YES	NO	SFKVYCNFTAGGS	CO5A1_HUMAN Collagen alpha-1(V) chain
P20908	COL5A1	1741	NO	YES	NO	SASAHQNVTYHCY	CO5A1_HUMAN Collagen alpha-1(V) chain
P21333	FLNA	728	NO	NO	YES	LVKDNGNGTYSCS	FLNA_HUMAN Filamin-A
P21333	FLNA	1303	NO	NO	YES	VANPSGNLTETYV	FLNA_HUMAN Filamin-A
P21583	KITLG	90	YES	YES	NO	LLDKFSNISEGLS	SCF_HUMAN Kit ligand
P21583	KITLG	118	YES	YES	NO	VECVKENSSKDLK	SCF_HUMAN Kit ligand
P21589	NT5E	311	YES	YES	YES	GNPILLNSSIPED	5NTD_HUMAN 5'-nucleotidase
P21589	NT5E	333	YES	YES	YES	WRIKLDNYSTQEL	5NTD_HUMAN 5'-nucleotidase
P21589	NT5E	403	YES	NO	NO	PIDERNNGTITWE	5NTD_HUMAN 5'-nucleotidase
P21589	NT5E	403	NO	NO	YES	PIDERNNGTITWE	5NTD_HUMAN 5'-nucleotidase
P21675	TAF1	1797	YES	NO	NO	HGLEDSNISYGSY	TAF1_HUMAN Transcription initiation factor TFIID subunit 1
P21709	EPHA1	338	YES	NO	NO	PPSAPRNLSFSAS	EPHA1_HUMAN Ephrin type-A receptor 1
P21709	EPHA1	478	YES	NO	NO	PRSPGANLTYELH	EPHA1_HUMAN Ephrin type-A receptor 1
P21728	DRD1	175	YES	NO	NO	TSPSDGNATSLAE	DRD1_HUMAN D(1A) dopamine receptor
P21802	FGFR2	83	NO	YES	NO	VHLGPNNRTVLIG	FGFR2_HUMAN Fibroblast growth factor receptor 2
P21802	FGFR2	228	YES	NO	NO	VPSDKGNYTCVVE	FGFR2_HUMAN Fibroblast growth factor receptor 2
P21802	FGFR2	241	YES	NO	NO	NEYGSINHTYHLD	FGFR2_HUMAN Fibroblast growth factor receptor 2
P21802	FGFR2	265	YES	YES	NO	QAGLPANASTVVG	FGFR2_HUMAN Fibroblast growth factor receptor 2
P21802	FGFR2	318	NO	YES	NO	LKAAGVNTTDKEI	FGFR2_HUMAN Fibroblast growth factor receptor 2
P21802-10	FGFR2	318	YES	NO	NO	LKHSGINSSNAEV	FGFR2_HUMAN Isoform 10 of Fibroblast growth factor receptor 2
P21802-10	FGFR2	329	YES	NO	NO	EVLALFNVTEADA	FGFR2_HUMAN Isoform 10 of Fibroblast growth factor receptor 2
P21802-10	FGFR2	350	YES	NO	NO	NYIGQANQSAWLT	FGFR2_HUMAN Isoform 10 of Fibroblast growth factor receptor 2
P21810	BGN	270	NO	NO	YES	QIRMIENGSLSFL	PGS1_HUMAN Biglycan
P21854	CD72	136	NO	NO	YES	RVLEVTNSSLRQQ	CD72_HUMAN B-cell differentiation antigen CD72
P21860	ERBB3	250	YES	NO	NO	FACRHFNDSGACV	ERBB3_HUMAN Receptor tyrosine-protein kinase erbB-3
P21860	ERBB3	353	YES	NO	NO	NIDGFVNCTKILG	ERBB3_HUMAN Receptor tyrosine-protein kinase erbB-3
P21860	ERBB3	408	YES	YES	NO	WPPHMHNFSVFSN	ERBB3_HUMAN Receptor tyrosine-protein kinase erbB-3
P21860	ERBB3	414	YES	YES	NO	NFSVFSNLTTIGG	ERBB3_HUMAN Receptor tyrosine-protein kinase erbB-3
P21860	ERBB3	437	YES	YES	NO	LIMKNLNVTSLGF	ERBB3_HUMAN Receptor tyrosine-protein kinase erbB-3
P21860	ERBB3	469	YES	YES	NO	CYHHSLNWTKVLR	ERBB3_HUMAN Receptor tyrosine-protein kinase erbB-3
P21860	ERBB3	522	YES	NO	NO	QCLSCRNYSRGGV	ERBB3_HUMAN Receptor tyrosine-protein kinase erbB-3
P21860	ERBB3	566	YES	YES	NO	EGTATCNGSGSDT	ERBB3_HUMAN Receptor tyrosine-protein kinase erbB-3
P21860	ERBB3	608	YES	NO	NO	KYPDVQNECRPCH	ERBB3_HUMAN Receptor tyrosine-protein kinase erbB-3
P21860	ERBB3	616	YES	NO	NO	CRPCHENCTQGCK	ERBB3_HUMAN Receptor tyrosine-protein kinase erbB-3
P21926	CD9	151	YES	YES	NO	AIHYALNCCGLAG	CD9_HUMAN CD9 antigen
P22001	KCNA3	279	NO	NO	YES	SFEAAGNSTSGSR	KCNA3_HUMAN Potassium voltage-gated channel subfamily A member 3
P22083	FUT4	216	YES	YES	YES	DCRLRFNISGCRL	FUT4_HUMAN Alpha-(1,3)-fucosyltransferase 4
P22083	FUT4	315	YES	YES	NO	LASNLFNWTLSYR	FUT4_HUMAN Alpha-(1,3)-fucosyltransferase 4
P22223	CDH3	566	YES	NO	NO	PVRQVLNITDKDL	CADH3_HUMAN Cadherin-3
P22303	ACHE	296	YES	YES	NO	PGGTGGNDTELVA	ACES_HUMAN Acetylcholinesterase
P22303	ACHE	381	NO	YES	NO	PGFSKDNESLISR	ACES_HUMAN Acetylcholinesterase
P22304	IDS	115	YES	YES	NO	WRVHAGNFSTIPQ	IDS_HUMAN Iduronate 2-sulfatase
P22304	IDS	144	YES	YES	NO	HPGISSNHTDDSP	IDS_HUMAN Iduronate 2-sulfatase
P22304	IDS	280	YES	YES	YES	EDVQALNISVPYG	IDS_HUMAN Iduronate 2-sulfatase
P22304	IDS	325	YES	NO	NO	DDLQLANSTIIAF	IDS_HUMAN Iduronate 2-sulfatase
P22304-2	IDS	325	YES	NO	NO	DDLQLANSTIIAF	IDS_HUMAN Isoform 2 of Iduronate 2-sulfatase
P22413	ENPP1	179	YES	YES	NO	KGDCCINYSSVCQ	ENPP1_HUMAN Ectonucleotide pyrophosphatase/phosphodiesterase family member 1
P22413	ENPP1	285	YES	YES	NO	MYDPKMNASFSLK	ENPP1_HUMAN Ectonucleotide pyrophosphatase/phosphodiesterase family member 1
P22413	ENPP1	341	YES	YES	YES	DIYKMYNGSVPFE	ENPP1_HUMAN Ectonucleotide pyrophosphatase/phosphodiesterase family member 1
P22413	ENPP1	477	YES	NO	NO	YEGIARNLSCREP	ENPP1_HUMAN Ectonucleotide pyrophosphatase/phosphodiesterase family member 1
P22413	ENPP1	578	YES	NO	NO	LMCDLLNLTPAPN	ENPP1_HUMAN Ectonucleotide pyrophosphatase/phosphodiesterase family member 1
P22413	ENPP1	643	YES	YES	NO	DFQTQFNLTVAEE	ENPP1_HUMAN Ectonucleotide pyrophosphatase/phosphodiesterase family member 1
P22455	FGFR4	258	NO	YES	NO	QAGLPANTTAVVG	FGFR4_HUMAN Fibroblast growth factor receptor 4
P22455	FGFR4	290	YES	NO	YES	LKHIVINGSSFGA	FGFR4_HUMAN Fibroblast growth factor receptor 4
P22455	FGFR4	311	NO	YES	NO	LKTADINSSEVEV	FGFR4_HUMAN Fibroblast growth factor receptor 4
P22607	FGFR3	98	YES	YES	NO	QRLQVLNASHEDS	FGFR3_HUMAN Fibroblast growth factor receptor 3
P22607	FGFR3	225	YES	YES	NO	VPSDRGNYTCVVE	FGFR3_HUMAN Fibroblast growth factor receptor 3
P22607	FGFR3	262	YES	YES	NO	QAGLPANQTAVLG	FGFR3_HUMAN Fibroblast growth factor receptor 3
P22607-2	FGFR3	327	YES	NO	NO	VRLRLANVSERDG	FGFR3_HUMAN Isoform 2 of Fibroblast growth factor receptor 3
P22695	UQCRC2	304	YES	NO	NO	HVKRGSNTTSHLH	QCR2_HUMAN Cytochrome b-c1 complex subunit 2, mitochondrial
P22695	UQCRC2	365	YES	NO	NO	KTIAQGNLSNTDV	QCR2_HUMAN Cytochrome b-c1 complex subunit 2, mitochondrial
P22794	EVI2A	73	NO	NO	YES	EVDYKGNSTNMPE	EVI2A_HUMAN Protein EVI2A
P22888	LHCGR	400	NO	YES	NO	PRFLMCNLSFADF	LSHR_HUMAN Lutropin-choriogonadotropic hormone receptor
P23142	FBLN1	98	YES	YES	YES	ATPHGDNASLEAT	FBLN1_HUMAN Fibulin-1
P23142	FBLN1	535	NO	YES	NO	CVTGIHNCSINET	FBLN1_HUMAN Fibulin-1
P23142	FBLN1	539	NO	YES	NO	IHNCSINETCFNI	FBLN1_HUMAN Fibulin-1
P23219	PTGS1	67	NO	YES	NO	TGYSGPNCTIPGL	PGH1_HUMAN Prostaglandin G/H synthase 1
P23229	ITGA6	323	YES	NO	YES	SGAPRANHSGAVV	ITA6_HUMAN Integrin alpha-6
P23229	ITGA6	409	YES	NO	YES	VKPIRLNGTKDSM	ITA6_HUMAN Integrin alpha-6
P23229	ITGA6	770	YES	YES	YES	SCVANQNGSQADC	ITA6_HUMAN Integrin alpha-6
P23229	ITGA6	930	YES	YES	YES	KEINSLNLTESHN	ITA6_HUMAN Integrin alpha-6
P23229	ITGA6	966	YES	YES	YES	RKYQTLNCSVNVN	ITA6_HUMAN Integrin alpha-6
P23229	ITGA6	997	YES	YES	YES	LRSRLWNSTFLEE	ITA6_HUMAN Integrin alpha-6
P23284	PPIB	148	YES	YES	YES	NAGKDTNGSQFFI	PPIB_HUMAN Peptidyl-prolyl cis-trans isomerase B
P23468	PTPRD	254	NO	YES	NO	MPGGSVNITCVAV	PTPRD_HUMAN Receptor-type tyrosine-protein phosphatase delta
P23468	PTPRD	724	NO	YES	NO	VEVEAVNSTSVKV	PTPRD_HUMAN Receptor-type tyrosine-protein phosphatase delta
P23468	PTPRD	832	NO	YES	NO	KPRLVINHTQMNT	PTPRD_HUMAN Receptor-type tyrosine-protein phosphatase delta
P23470	PTPRG	113	YES	YES	NO	FDNESSNKTWMKN	PTPRG_HUMAN Receptor-type tyrosine-protein phosphatase gamma
P23470	PTPRG	156	YES	YES	NO	FHWGHSNGSAGSE	PTPRG_HUMAN Receptor-type tyrosine-protein phosphatase gamma
P23470	PTPRG	359	YES	YES	NO	MKVQPLNQTALQV	PTPRG_HUMAN Receptor-type tyrosine-protein phosphatase gamma
P23470	PTPRG	444	YES	YES	NO	TMLFQANTTRIFQ	PTPRG_HUMAN Receptor-type tyrosine-protein phosphatase gamma
P23471	PTPRZ1	134	NO	YES	NO	FHWGKCNMSSDGS	PTPRZ_HUMAN Receptor-type tyrosine-protein phosphatase zeta
P23471	PTPRZ1	1457	YES	NO	NO	SQEKVMNDSDTHE	PTPRZ_HUMAN Receptor-type tyrosine-protein phosphatase zeta
P23497-4	SP100	691	YES	NO	NO	RILESHNNTLVDP	SP100_HUMAN Isoform Sp100-C of Nuclear autoantigen Sp-100
P24043	LAMA2	470	NO	YES	NO	PDCKACNCSGLGS	LAMA2_HUMAN Laminin subunit alpha-2
P24043	LAMA2	1061	NO	YES	NO	TGCKACNCSTVGS	LAMA2_HUMAN Laminin subunit alpha-2
P24043	LAMA2	1901	NO	YES	NO	SHAAQLNDSSAVL	LAMA2_HUMAN Laminin subunit alpha-2
P24043	LAMA2	2360	NO	YES	NO	PIRWYPNISTVMF	LAMA2_HUMAN Laminin subunit alpha-2
P24043	LAMA2	2558	NO	YES	NO	LSFSTKNESGIIL	LAMA2_HUMAN Laminin subunit alpha-2
P24043	LAMA2	2648	NO	YES	NO	NRRYMQNLTVEQP	LAMA2_HUMAN Laminin subunit alpha-2
P24043	LAMA2	2868	NO	YES	NO	YVDGASNRTISPK	LAMA2_HUMAN Laminin subunit alpha-2
P24394	IL4R	53	YES	NO	YES	KMNGPTNCSTELR	IL4RA_HUMAN Interleukin-4 receptor subunit alpha
P24394	IL4R	176	YES	YES	YES	ADFRIYNVTYLEP	IL4RA_HUMAN Interleukin-4 receptor subunit alpha
P24394	IL4R	209	NO	NO	YES	AWAQCYNTTWSEW	IL4RA_HUMAN Interleukin-4 receptor subunit alpha
P24821	TNC	38	NO	YES	NO	KRQSGVNATLPEE	TENA_HUMAN Tenascin
P24821	TNC	166	NO	YES	NO	FCSGRGNFSTEGC	TENA_HUMAN Tenascin
P24821	TNC	327	NO	YES	NO	DRGRCINGTCYCE	TENA_HUMAN Tenascin
P24821	TNC	1119	NO	YES	NO	KVEAARNLTVPGS	TENA_HUMAN Tenascin
P25101	EDNRA	29	NO	YES	NO	PERYSTNLSNHVD	EDNRA_HUMAN Endothelin-1 receptor
P25101	EDNRA	242	NO	YES	NO	HKTCMLNATSKFM	EDNRA_HUMAN Endothelin-1 receptor
P25106	ACKR3	192	YES	NO	NO	VTSASNNETYCRS	ACKR3_HUMAN Atypical chemokine receptor 3
P25311	AZGP1	112	YES	NO	NO	EYYNDSNGSHVLQ	ZA2G_HUMAN Zinc-alpha-2-glycoprotein
P25391	LAMA1	38	NO	YES	NO	NAHISTNATCGEK	LAMA1_HUMAN Laminin subunit alpha-1
P25391	LAMA1	164	NO	YES	NO	ECLSRYNITPRRG	LAMA1_HUMAN Laminin subunit alpha-1
P25391	LAMA1	555	NO	YES	NO	RHQVSINNTAVMQ	LAMA1_HUMAN Laminin subunit alpha-1
P25391	LAMA1	1045	NO	YES	NO	VGCQACNCSLVGS	LAMA1_HUMAN Laminin subunit alpha-1
P25391	LAMA1	1407	NO	YES	NO	VPCSCNNHSDTCD	LAMA1_HUMAN Laminin subunit alpha-1
P25391	LAMA1	1717	NO	YES	NO	FTQLHQNATLELK	LAMA1_HUMAN Laminin subunit alpha-1
P25391	LAMA1	1804	NO	YES	NO	HVQEEQNLTSELI	LAMA1_HUMAN Laminin subunit alpha-1
P25391	LAMA1	1991	NO	YES	NO	EITRQTNESLLIL	LAMA1_HUMAN Laminin subunit alpha-1
P25391	LAMA1	2038	NO	YES	NO	LSQELLNTSASLS	LAMA1_HUMAN Laminin subunit alpha-1
P25391	LAMA1	2047	NO	YES	NO	ASLSRVNTTLRET	LAMA1_HUMAN Laminin subunit alpha-1
P25391	LAMA1	2098	NO	YES	NO	EENLSRNLSEIKL	LAMA1_HUMAN Laminin subunit alpha-1
P25391	LAMA1	2243	NO	YES	NO	ANVLDVNNSTLMF	LAMA1_HUMAN Laminin subunit alpha-1
P25391	LAMA1	2244	NO	YES	NO	NVLDVNNSTLMFV	LAMA1_HUMAN Laminin subunit alpha-1
P25391	LAMA1	2384	NO	YES	NO	TDRRYNNGTWYKI	LAMA1_HUMAN Laminin subunit alpha-1
P25391	LAMA1	2408	NO	YES	NO	AVIDAYNTSNKET	LAMA1_HUMAN Laminin subunit alpha-1
P25391	LAMA1	2619	NO	YES	NO	VESRTINVSNLYV	LAMA1_HUMAN Laminin subunit alpha-1
P25391	LAMA1	2852	NO	YES	NO	QARKIGNITHSIP	LAMA1_HUMAN Laminin subunit alpha-1
P25391	LAMA1	2852	NO	NO	YES	QARKIGNITHSIP	LAMA1_HUMAN Laminin subunit alpha-1
P25445	FAS	118	YES	YES	YES	GLEVEINCTRTQN	TNR6_HUMAN Tumor necrosis factor receptor superfamily member 6
P25445	FAS	136	YES	YES	YES	KPNFFCNSTVCEH	TNR6_HUMAN Tumor necrosis factor receptor superfamily member 6
P25685	DNAJB1	86	YES	NO	NO	GSGGGANGTSFSY	DNJB1_HUMAN DnaJ homolog subfamily B member 1
P25942	CD40	153	NO	YES	NO	PVGFFSNVSSAFE	TNR5_HUMAN Tumor necrosis factor receptor superfamily member 5
P25942	CD40	180	NO	YES	NO	VQQAGTNKTDVVC	TNR5_HUMAN Tumor necrosis factor receptor superfamily member 5
P26006	ITGA3	86	YES	YES	NO	VPDGYTNRTGAVY	ITA3_HUMAN Integrin alpha-3
P26006	ITGA3	107	YES	NO	NO	DDCERMNITVKND	ITA3_HUMAN Integrin alpha-3
P26006	ITGA3	265	YES	YES	YES	FILHPKNITIVTG	ITA3_HUMAN Integrin alpha-3
P26006	ITGA3	500	YES	NO	NO	ELCFAYNQSAGNP	ITA3_HUMAN Integrin alpha-3
P26006	ITGA3	511	YES	YES	NO	NPNYRRNITLAYT	ITA3_HUMAN Integrin alpha-3
P26006	ITGA3	573	YES	YES	YES	PIIISMNYSLPLR	ITA3_HUMAN Integrin alpha-3
P26006	ITGA3	605	YES	YES	YES	QAQALENHTEVQF	ITA3_HUMAN Integrin alpha-3
P26006	ITGA3	656	YES	YES	YES	KLLLSINVTNTRT	ITA3_HUMAN Integrin alpha-3
P26006	ITGA3	697	YES	NO	NO	PGACQANETIFCE	ITA3_HUMAN Integrin alpha-3
P26006	ITGA3	841	YES	NO	NO	EITVHGNGSWPCR	ITA3_HUMAN Integrin alpha-3
P26006	ITGA3	857	YES	NO	NO	DLINPLNLTLSDP	ITA3_HUMAN Integrin alpha-3
P26006	ITGA3	926	YES	YES	YES	DAPVVTNVTVKAR	ITA3_HUMAN Integrin alpha-3
P26006	ITGA3	935	YES	YES	NO	VKARVWNSTFIED	ITA3_HUMAN Integrin alpha-3
P26006	ITGA3	969	YES	NO	NO	PTINMENKTTWFS	ITA3_HUMAN Integrin alpha-3
P26010	ITGB7	68	NO	NO	YES	AWCKQLNFTASGE	ITB7_HUMAN Integrin beta-7
P26010	ITGB7	279	NO	NO	YES	EQIGWRNVSRLLV	ITB7_HUMAN Integrin beta-7
P26010	ITGB7	434	NO	NO	YES	CNHVRINQTVTFW	ITB7_HUMAN Integrin beta-7
P26010	ITGB7	531	NO	NO	YES	SGCRAPNGTGPLC	ITB7_HUMAN Integrin beta-7
P26010	ITGB7	665	NO	NO	YES	TGPLATNCSTACA	ITB7_HUMAN Integrin beta-7
P26010	ITGB7	674	NO	NO	YES	TACAHTNVTLALA	ITB7_HUMAN Integrin beta-7
P26012	ITGB8	456	YES	NO	NO	IKPIGFNETAKIH	ITB8_HUMAN Integrin beta-8
P26012	ITGB8	466	YES	NO	NO	KIHIHRNCSCQCE	ITB8_HUMAN Integrin beta-8
P26012	ITGB8	648	YES	YES	NO	QCLHPHNLSQAIL	ITB8_HUMAN Integrin beta-8
P26378	ELAVL4	56	YES	NO	NO	VNYLPQNMTQEEF	ELAV4_HUMAN ELAV-like protein 4
P26378-5	ELAVL4	59	YES	NO	NO	VNYLPQNMTQEEF	ELAV4_HUMAN Isoform 5 of ELAV-like protein 4
P26599	PTBP1	42	YES	NO	NO	ASAANGNDSKKFK	PTBP1_HUMAN Polypyrimidine tract-binding protein 1
P26842	CD27	95	NO	NO	YES	SGLLVRNCTITAN	CD27_HUMAN CD27 antigen
P26992	CNTFR	142	YES	YES	NO	YIPNTFNVTVLHG	CNTFR_HUMAN Ciliary neurotrophic factor receptor subunit alpha
P26992	CNTFR	190	NO	YES	NO	SNALGHNATAITF	CNTFR_HUMAN Ciliary neurotrophic factor receptor subunit alpha
P27037	ACVR2A	43	YES	YES	NO	WEKDRTNQTGVEP	AVR2A_HUMAN Activin receptor type-2A
P27105	STOM	128	YES	NO	NO	VYYRVQNATLAVA	STOM_HUMAN Erythrocyte band 7 integral membrane protein
P27105	STOM	135	YES	NO	NO	ATLAVANITNADS	STOM_HUMAN Erythrocyte band 7 integral membrane protein
P27105	STOM	159	YES	NO	NO	NVLGTKNLSQILS	STOM_HUMAN Erythrocyte band 7 integral membrane protein
P27105	STOM	264	YES	NO	NO	TIAAEKNSTIVFP	STOM_HUMAN Erythrocyte band 7 integral membrane protein
P27169	PON1	253	NO	NO	YES	VYEKHANWTLTPL	PON1_HUMAN Serum paraoxonase/arylesterase 1
P27487	DPP4	150	YES	YES	NO	TEERIPNNTQWVT	DPP4_HUMAN Dipeptidyl peptidase 4
P27487	DPP4	520	YES	YES	NO	LDFIILNETKFWY	DPP4_HUMAN Dipeptidyl peptidase 4
P27487	DPP4	685	NO	YES	NO	NLDHYRNSTVMSR	DPP4_HUMAN Dipeptidyl peptidase 4
P27701	CD82	129	YES	YES	YES	ELIRDYNSSREDS	CD82_HUMAN CD82 antigen
P27701	CD82	157	NO	YES	YES	GWVSFYNWTDNAE	CD82_HUMAN CD82 antigen
P27701	CD82	198	YES	NO	YES	FCEAPGNRTQSGN	CD82_HUMAN CD82 antigen
P27797	CALR	344	YES	YES	YES	YAEEFGNETWGVT	CALR_HUMAN Calreticulin
P27986	PIK3R1	325	NO	NO	YES	NNGMNNNMSLQDA	P85A_HUMAN Phosphatidylinositol 3-kinase regulatory subunit alpha
P28039	AOAH	207	NO	NO	YES	WRGRDCNDSDESV	AOAH_HUMAN Acyloxyacyl hydrolase
P28068	HLA-DMB	110	NO	YES	NO	FWGSLTNRTRPPS	DMB_HUMAN HLA class II histocompatibility antigen, DM beta chain
P28288	ABCD3	475	NO	YES	NO	VLICGPNGCGKSS	ABCD3_HUMAN ATP-binding cassette sub-family D member 3
P28300	LOX	81	YES	YES	NO	AVPGAANASAQQP	LYOX_HUMAN Protein-lysine 6-oxidase
P28300	LOX	144	NO	YES	NO	GASRAENQTAPGE	LYOX_HUMAN Protein-lysine 6-oxidase
P28799	GRN	236	YES	YES	NO	GCCPMPNATCCSD	GRN_HUMAN Granulins
P28799	GRN	265	YES	YES	YES	KCLSKENATTDLL	GRN_HUMAN Granulins
P28799	GRN	368	YES	NO	NO	RDVPCDNVSSCPS	GRN_HUMAN Granulins
P28799	GRN	530	YES	YES	YES	GHFCHDNQTCCRD	GRN_HUMAN Granulins
P28827	PTPRM	92	NO	YES	NO	LPQLKENDTHCID	PTPRM_HUMAN Receptor-type tyrosine-protein phosphatase mu
P28827	PTPRM	131	NO	YES	NO	LGNPIWNISGDPT	PTPRM_HUMAN Receptor-type tyrosine-protein phosphatase mu
P28827	PTPRM	249	NO	YES	NO	ASFNVVNTTKRDA	PTPRM_HUMAN Receptor-type tyrosine-protein phosphatase mu
P28827	PTPRM	406	NO	YES	NO	WEPFGYNVTRCHS	PTPRM_HUMAN Receptor-type tyrosine-protein phosphatase mu
P28827	PTPRM	534	NO	YES	NO	PEIDLSNQSGRVS	PTPRM_HUMAN Receptor-type tyrosine-protein phosphatase mu
P28827	PTPRM	598	NO	YES	NO	ELETPLNQTDNTV	PTPRM_HUMAN Receptor-type tyrosine-protein phosphatase mu
P28906	CD34	194	NO	YES	YES	GICLEQNKTSSCA	CD34_HUMAN Hematopoietic progenitor cell antigen CD34
P28907	CD38	100	NO	YES	YES	ISKHPCNITEEDY	CD38_HUMAN ADP-ribosyl cyclase 1
P28907	CD38	209	NO	YES	YES	VVHVMLNGSRSKI	CD38_HUMAN ADP-ribosyl cyclase 1
P28907	CD38	219	NO	NO	YES	SKIFDKNSTFGSV	CD38_HUMAN ADP-ribosyl cyclase 1
P28908	TNFRSF8	101	NO	NO	YES	KTPCAWNSSRVCE	TNR8_HUMAN Tumor necrosis factor receptor superfamily member 8
P28908	TNFRSF8	120	NO	NO	YES	CSTSAVNSCARCF	TNR8_HUMAN Tumor necrosis factor receptor superfamily member 8
P28908	TNFRSF8	295	NO	NO	YES	CATSATNSCARCV	TNR8_HUMAN Tumor necrosis factor receptor superfamily member 8
P29016	CD1B	75	NO	NO	YES	KPWSKGNFSDKEV	CD1B_HUMAN T-cell surface glycoprotein CD1b
P29016	CD1B	146	NO	NO	YES	DFLSVKNASCVPS	CD1B_HUMAN T-cell surface glycoprotein CD1b
P29016	CD1B	258	NO	NO	YES	DILPNANWTWYLR	CD1B_HUMAN T-cell surface glycoprotein CD1b
P29017	CD1C	75	NO	NO	YES	HNWSKGNFSNEEL	CD1C_HUMAN T-cell surface glycoprotein CD1c
P29122	PCSK6	932	YES	NO	NO	GTSCITNHTCSNA	PCSK6_HUMAN Proprotein convertase subtilisin/kexin type 6
P29317	EPHA2	407	YES	YES	NO	DLEPHMNYTFTVE	EPHA2_HUMAN Ephrin type-A receptor 2
P29317	EPHA2	435	NO	YES	YES	TASVSINQTEPPK	EPHA2_HUMAN Ephrin type-A receptor 2
P29320	EPHA3	493	YES	YES	YES	LRARGTNVTISSL	EPHA3_HUMAN Ephrin type-A receptor 3
P29322-2	EPHA8	432	NO	YES	NO	RRAAVVNITTNQA	EPHA8_HUMAN Isoform 2 of Ephrin type-A receptor 8
P29323	EPHB2	265	NO	YES	YES	GFEAVENGTVCRG	EPHB2_HUMAN Ephrin type-B receptor 2
P29323	EPHB2	482	YES	YES	YES	KELSEYNATAIKS	EPHB2_HUMAN Ephrin type-B receptor 2
P29376	LTK	380	NO	YES	NO	EIRRHLNCSHCPL	LTK_HUMAN Leukocyte tyrosine kinase receptor
P29400	COL4A5	125	YES	NO	NO	QGIPGCNGTKGER	CO4A5_HUMAN Collagen alpha-5(IV) chain
P29401	TKT	344	YES	NO	NO	LDGDTKNSTFSEI	TKT_HUMAN Transketolase
P30203	CD6	49	NO	NO	YES	LPVRLTNGSSSCS	CD6_HUMAN T-cell differentiation antigen CD6
P30203	CD6	229	NO	NO	YES	IHRDQVNCSGAEA	CD6_HUMAN T-cell differentiation antigen CD6
P30203	CD6	339	NO	NO	YES	EELTLSNCSWRFN	CD6_HUMAN T-cell differentiation antigen CD6
P30203	CD6	345	NO	NO	YES	NCSWRFNNSNLCS	CD6_HUMAN T-cell differentiation antigen CD6
P30203	CD6	348	NO	NO	YES	WRFNNSNLCSQSL	CD6_HUMAN T-cell differentiation antigen CD6
P30459	HLA-A	110	NO	YES	NO	TLRGYYNQSEAGS	1A74_HUMAN HLA class I histocompatibility antigen, A-74 alpha chain
P30464	HLA-B	110	YES	NO	YES	NLRGYYNQSEAGS	1B15_HUMAN HLA class I histocompatibility antigen, B-15 alpha chain
P30501	HLA-C	110	YES	NO	NO	KLRGYYNQSEAGS	1C02_HUMAN HLA class I histocompatibility antigen, Cw-2 alpha chain
P30504	HLA-C	110	NO	NO	YES	KLRGYYNQSEDGS	1C04_HUMAN HLA class I histocompatibility antigen, Cw-4 alpha chain
P30511	HLA-F	107	YES	YES	YES	NLLRRYNQSEAGS	HLAF_HUMAN HLA class I histocompatibility antigen, alpha chain F
P30511	HLA-F	120	YES	NO	YES	HTLQGMNGCDMGP	HLAF_HUMAN HLA class I histocompatibility antigen, alpha chain F
P30532	CHRNA5	155	YES	NO	YES	KTVIRYNGTVTWT	ACHA5_HUMAN Neuronal acetylcholine receptor subunit alpha-5
P30533	LRPAP1	268	YES	YES	YES	DLAQSANLTDKEL	AMRP_HUMAN Alpha-2-macroglobulin receptor-associated protein
P30542	ADORA1	159	YES	YES	NO	ERAWAANGSMGEP	AA1R_HUMAN Adenosine receptor A1
P30556	AGTR1	4	NO	YES	NO	XXXMILNSSTEDG	AGTR1_HUMAN Type-1 angiotensin II receptor
P30825	SLC7A1	226	YES	YES	YES	TEEDFGNTSGRLC	CTR1_HUMAN High affinity cationic amino acid transporter 1
P30825	SLC7A1	235	YES	YES	YES	GRLCLNNDTKEGK	CTR1_HUMAN High affinity cationic amino acid transporter 1
P30988	CALCR	91	YES	NO	NO	GEGPYCNRTWDGW	CALCR_HUMAN Calcitonin receptor
P30988	CALCR	143	YES	NO	NO	FKHPENNRTWSNY	CALCR_HUMAN Calcitonin receptor
P30988	CALCR	148	YES	NO	NO	NNRTWSNYTMCNA	CALCR_HUMAN Calcitonin receptor
P30989	NTSR1	37	YES	NO	NO	LAPGFGNASGNAS	NTR1_HUMAN Neurotensin receptor type 1
P30989	NTSR1	41	YES	NO	NO	FGNASGNASERVL	NTR1_HUMAN Neurotensin receptor type 1
P31641	SLC6A6	163	YES	YES	YES	LPWAHCNHSWNTP	SC6A6_HUMAN Sodium- and chloride-dependent taurine transporter
P31785	IL2RG	159	NO	NO	YES	IPWAPENLTLHKL	IL2RG_HUMAN Cytokine receptor common subunit gamma
P31785	IL2RG	180	NO	NO	YES	WNNRFLNHCLEHL	IL2RG_HUMAN Cytokine receptor common subunit gamma
P31943	HNRNPH1	265	YES	YES	NO	RFGRDLNYCFSGM	HNRH1_HUMAN Heterogeneous nuclear ribonucleoprotein H
P32004	L1CAM	100	YES	NO	NO	SFTITGNNSNFAQ	L1CAM_HUMAN Neural cell adhesion molecule L1
P32004	L1CAM	203	YES	YES	NO	NVLTSDNHSDYIC	L1CAM_HUMAN Neural cell adhesion molecule L1
P32004	L1CAM	247	YES	NO	YES	RLLFPTNSSSHLV	L1CAM_HUMAN Neural cell adhesion molecule L1
P32004	L1CAM	294	YES	NO	NO	VTYQNHNKTLQLL	L1CAM_HUMAN Neural cell adhesion molecule L1
P32004	L1CAM	433	YES	NO	NO	KILTADNQTYMAV	L1CAM_HUMAN Neural cell adhesion molecule L1
P32004	L1CAM	479	YES	NO	NO	RFFPYANGTLGIR	L1CAM_HUMAN Neural cell adhesion molecule L1
P32004	L1CAM	490	YES	NO	NO	IRDLQANDTGRYF	L1CAM_HUMAN Neural cell adhesion molecule L1
P32004	L1CAM	588	YES	NO	NO	DYSDQGNYSCVAS	L1CAM_HUMAN Neural cell adhesion molecule L1
P32004	L1CAM	671	YES	YES	NO	LGKVPGNQTSTTL	L1CAM_HUMAN Neural cell adhesion molecule L1
P32004	L1CAM	726	YES	YES	NO	DVKGEGNETTNMV	L1CAM_HUMAN Neural cell adhesion molecule L1
P32004	L1CAM	777	YES	YES	YES	PFLVVSNTSTFVP	L1CAM_HUMAN Neural cell adhesion molecule L1
P32004	L1CAM	825	YES	NO	NO	EGIEILNSSAVLV	L1CAM_HUMAN Neural cell adhesion molecule L1
P32004	L1CAM	849	YES	NO	NO	GHLRGYNVTYWRE	L1CAM_HUMAN Neural cell adhesion molecule L1
P32004	L1CAM	876	YES	YES	YES	HVVVPANTTSVIL	L1CAM_HUMAN Neural cell adhesion molecule L1
P32004	L1CAM	931	YES	YES	YES	HLECQSNTSLLLR	L1CAM_HUMAN Neural cell adhesion molecule L1
P32004	L1CAM	979	YES	YES	YES	PELRTHNLTDLSP	L1CAM_HUMAN Neural cell adhesion molecule L1
P32004	L1CAM	1022	YES	NO	NO	GISDFGNISATAG	L1CAM_HUMAN Neural cell adhesion molecule L1
P32004	L1CAM	1030	YES	NO	NO	SATAGENYSVVSW	L1CAM_HUMAN Neural cell adhesion molecule L1
P32004	L1CAM	1071	YES	YES	YES	PQYVSYNQSSYTQ	L1CAM_HUMAN Neural cell adhesion molecule L1
P32241	VIPR1	58	YES	NO	NO	EEAQLENETIGCS	VIPR1_HUMAN Vasoactive intestinal polypeptide receptor 1
P32241	VIPR1	69	YES	YES	NO	CSKMWDNLTCWPA	VIPR1_HUMAN Vasoactive intestinal polypeptide receptor 1
P32297	CHRNA3	172	NO	NO	YES	FPFDYQNCTMKFG	ACHA3_HUMAN Neuronal acetylcholine receptor subunit alpha-3
P32942	ICAM3	52	NO	NO	YES	GGSLFVNCSTDCP	ICAM3_HUMAN Intercellular adhesion molecule 3
P32942	ICAM3	84	NO	NO	YES	MGWAAFNLSNVTG	ICAM3_HUMAN Intercellular adhesion molecule 3
P32942	ICAM3	87	NO	NO	YES	AAFNLSNVTGNSR	ICAM3_HUMAN Intercellular adhesion molecule 3
P32942	ICAM3	101	NO	NO	YES	LCSVYCNGSQITG	ICAM3_HUMAN Intercellular adhesion molecule 3
P32942	ICAM3	110	NO	NO	YES	QITGSSNITVYRL	ICAM3_HUMAN Intercellular adhesion molecule 3
P32942	ICAM3	134	NO	NO	YES	WQPVGQNFTLRCQ	ICAM3_HUMAN Intercellular adhesion molecule 3
P32942	ICAM3	206	NO	YES	YES	GLGLFVNTSAPRQ	ICAM3_HUMAN Intercellular adhesion molecule 3
P32942	ICAM3	295	NO	NO	YES	AREIVCNVTLGGE	ICAM3_HUMAN Intercellular adhesion molecule 3
P32942	ICAM3	308	NO	NO	YES	RREARENLTVFSF	ICAM3_HUMAN Intercellular adhesion molecule 3
P32942	ICAM3	320	NO	NO	YES	FLGPIVNLSEPTA	ICAM3_HUMAN Intercellular adhesion molecule 3
P32942	ICAM3	363	NO	NO	YES	PAQLQLNATESDD	ICAM3_HUMAN Intercellular adhesion molecule 3
P32942	ICAM3	389	NO	NO	YES	GEFLHRNSSVQLR	ICAM3_HUMAN Intercellular adhesion molecule 3
P32942	ICAM3	453	NO	NO	YES	GIPFFVNVTHNGT	ICAM3_HUMAN Intercellular adhesion molecule 3
P32942	ICAM3	457	NO	NO	YES	FVNVTHNGTYQCQ	ICAM3_HUMAN Intercellular adhesion molecule 3
P32969	RPL9	108	NO	NO	YES	NVVIQENGSLVEI	RL9_HUMAN 60S ribosomal protein L9
P32970	CD70	170	NO	YES	YES	GDTLCTNLTGTLL	CD70_HUMAN CD70 antigen
P33151	CDH5	61	YES	NO	NO	HIDEEKNTSLPHH	CADH5_HUMAN Cadherin-5
P33527	ABCC1	19	NO	NO	YES	DPLWDWNVTWNTS	MRP1_HUMAN Multidrug resistance-associated protein 1
P33527	ABCC1	23	NO	NO	YES	DWNVTWNTSNPDF	MRP1_HUMAN Multidrug resistance-associated protein 1
P33681	CD80	53	NO	YES	NO	TLSCGHNVSVEEL	CD80_HUMAN T-lymphocyte activation antigen CD80
P33908	MAN1A1	513	YES	YES	NO	TCHESYNRTFMKL	MA1A1_HUMAN Mannosyl-oligosaccharide 1,2-alpha-mannosidase IA
P34059	GALNS	204	YES	YES	YES	LKTGEANLTQIYL	GALNS_HUMAN N-acetylgalactosamine-6-sulfatase
P34059	GALNS	423	YES	YES	YES	DFCPGQNVSGVTT	GALNS_HUMAN N-acetylgalactosamine-6-sulfatase
P34810	CD68	164	NO	NO	YES	GDYTWTNGSQPCV	CD68_HUMAN Macrosialin
P34810	CD68	199	NO	NO	YES	ISVLNPNKTKVQG	CD68_HUMAN Macrosialin
P34810	CD68	279	YES	NO	YES	QSFSCSNSSIILS	CD68_HUMAN Macrosialin
P34820	BMP8B	158	YES	YES	NO	PSIHLLNRTLHVS	BMP8B_HUMAN Bone morphogenetic protein 8B
P34910	EVI2B	114	NO	NO	YES	QPTPIANTSSQQA	EVI2B_HUMAN Protein EVI2B
P34972	CNR2	11	NO	NO	YES	WVTEIANGSKDGL	CNR2_HUMAN Cannabinoid receptor 2
P34998	CRHR1	78	NO	YES	NO	FYGVRYNTTNNGY	CRFR1_HUMAN Corticotropin-releasing factor receptor 1
P34998	CRHR1	90	NO	YES	NO	YRECLANGSWAAR	CRFR1_HUMAN Corticotropin-releasing factor receptor 1
P35052	GPC1	79	YES	YES	NO	MEENLANRSHAEL	GPC1_HUMAN Glypican-1
P35052	GPC1	116	YES	YES	YES	HFQHLLNDSERTL	GPC1_HUMAN Glypican-1
P35226	BMI1	294	YES	NO	NO	HISSTMNGTSNSP	BMI1_HUMAN Polycomb complex protein BMI-1
P35232	PHB	256	YES	YES	NO	QLSRSRNITYLPA	PHB_HUMAN Prohibitin
P35354	PTGS2	53	NO	YES	NO	TGFYGENCSTPEF	PGH2_HUMAN Prostaglandin G/H synthase 2
P35354	PTGS2	130	NO	YES	NO	SWEAFSNLSYYTR	PGH2_HUMAN Prostaglandin G/H synthase 2
P35475	IDUA	110	YES	NO	YES	GRGLSYNFTHLDG	IDUA_HUMAN Alpha-L-iduronidase
P35475	IDUA	336	YES	NO	YES	QNLLLANTTSAFP	IDUA_HUMAN Alpha-L-iduronidase
P35475	IDUA	372	YES	YES	YES	TARFQVNNTRPPH	IDUA_HUMAN Alpha-L-iduronidase
P35555	FBN1	448	YES	YES	NO	PRVLPVNVTDYCQ	FBN1_HUMAN Fibrillin-1
P35555	FBN1	1067	NO	YES	NO	LDSEERNCTDIDE	FBN1_HUMAN Fibrillin-1
P35555	FBN1	1369	NO	YES	NO	DLDECSNGTHMCS	FBN1_HUMAN Fibrillin-1
P35555	FBN1	1581	YES	YES	NO	EMCPAVNTSEYKI	FBN1_HUMAN Fibrillin-1
P35555	FBN1	1703	NO	YES	NO	RNYYADNQTCDGE	FBN1_HUMAN Fibrillin-1
P35555	FBN1	1713	NO	YES	NO	DGELLFNMTKKMC	FBN1_HUMAN Fibrillin-1
P35555	FBN1	2767	NO	YES	NO	TAIFAFNISHVSN	FBN1_HUMAN Fibrillin-1
P35556	FBN2	1529	NO	YES	NO	LDRTGGNCTDIDE	FBN2_HUMAN Fibrillin-2
P35556	FBN2	1745	NO	YES	NO	FCYRSYNGTTCEN	FBN2_HUMAN Fibrillin-2
P35556	FBN2	1756	NO	YES	NO	ENELPFNVTKRMC	FBN2_HUMAN Fibrillin-2
P35556	FBN2	1945	NO	YES	NO	ERHPCGNGTCKNT	FBN2_HUMAN Fibrillin-2
P35556	FBN2	2808	NO	YES	NO	PVNMKFNLSHLGS	FBN2_HUMAN Fibrillin-2
P35613	BSG	160	YES	YES	YES	LLTCSLNDSATEV	BASI_HUMAN Basigin
P35613	BSG	268	YES	YES	YES	EDKALMNGSESRF	BASI_HUMAN Basigin
P35613	BSG	302	YES	YES	YES	PGQYRCNGTSSKG	BASI_HUMAN Basigin
P35658	NUP214	1917	NO	NO	YES	GSTATSNTSNLFG	NU214_HUMAN Nuclear pore complex protein Nup214
P35658	NUP214	1965	YES	NO	NO	FGFSSPNKTGGFG	NU214_HUMAN Nuclear pore complex protein Nup214
P35916	FLT4	104	NO	YES	NO	LHEVHANDTGSYV	VGFR3_HUMAN Vascular endothelial growth factor receptor 3
P35916	FLT4	299	NO	YES	NO	SILTIHNVSQHDL	VGFR3_HUMAN Vascular endothelial growth factor receptor 3
P35916	FLT4	515	NO	YES	NO	EFVEGKNKTVSKL	VGFR3_HUMAN Vascular endothelial growth factor receptor 3
P35916	FLT4	527	NO	YES	NO	LVIQNANVSAMYK	VGFR3_HUMAN Vascular endothelial growth factor receptor 3
P35916	FLT4	594	NO	YES	NO	LRWYRLNLSTLHD	VGFR3_HUMAN Vascular endothelial growth factor receptor 3
P36888	FLT3	473	YES	NO	NO	CSDKSPNCTEEIT	FLT3_HUMAN Receptor-type tyrosine-protein kinase FLT3
P36941	LTBR	177	YES	YES	NO	KAGHFQNTSSPSA	TNR3_HUMAN Tumor necrosis factor receptor superfamily member 3
P36955	SERPINF1	285	YES	YES	YES	PLKVTQNLTLIEE	PEDF_HUMAN Pigment epithelium-derived factor
P37088	SCNN1A	232	YES	NO	NO	FQLCNQNKSDCFY	SCNNA_HUMAN Amiloride-sensitive sodium channel subunit alpha
P37088	SCNN1A	293	YES	NO	NO	VSCNQANYSHFHH	SCNNA_HUMAN Amiloride-sensitive sodium channel subunit alpha
P37088	SCNN1A	312	YES	NO	NO	YTFNDKNNSNLWM	SCNNA_HUMAN Amiloride-sensitive sodium channel subunit alpha
P37173	TGFBR2	70	YES	NO	YES	QKSCMSNCSITSI	TGFR2_HUMAN TGF-beta receptor type-2
P37173	TGFBR2	94	YES	YES	YES	WRKNDENITLETV	TGFR2_HUMAN TGF-beta receptor type-2
P37198	NUP62	459	YES	NO	NO	DIIEHLNTSGAPA	NUP62_HUMAN Nuclear pore glycoprotein p62
P38398	BRCA1	537	NO	YES	NO	MINQGTNQTEQNG	BRCA1_HUMAN Breast cancer type 1 susceptibility protein
P38435	GGCX	605	YES	NO	NO	YMYVYVNTTELAL	VKGC_HUMAN Vitamin K-dependent gamma-carboxylase
P38435	GGCX	627	YES	YES	NO	LKEKVENGSETGP	VKGC_HUMAN Vitamin K-dependent gamma-carboxylase
P38571	LIPA	161	YES	YES	YES	SINFILNKTGQEQ	LICH_HUMAN Lysosomal acid lipase/cholesteryl ester hydrolase
P38571	LIPA	273	YES	NO	NO	FNERNLNMSRVDV	LICH_HUMAN Lysosomal acid lipase/cholesteryl ester hydrolase
P38571	LIPA	321	YES	YES	YES	KNYFHYNQSYPPT	LICH_HUMAN Lysosomal acid lipase/cholesteryl ester hydrolase
P39060	COL18A1	129	YES	NO	NO	SFVQLWNDTVPTE	COIA1_HUMAN Collagen alpha-1(XVIII) chain
P39060	COL18A1	926	NO	YES	NO	PGRFGVNSSDVPG	COIA1_HUMAN Collagen alpha-1(XVIII) chain
P40189	IL6ST	83	YES	NO	NO	EQYTIINRTASSV	IL6RB_HUMAN Interleukin-6 receptor subunit beta
P40189	IL6ST	131	YES	YES	NO	PPEKPKNLSCIVN	IL6RB_HUMAN Interleukin-6 receptor subunit beta
P40189	IL6ST	157	NO	YES	YES	ETHLETNFTLKSE	IL6RB_HUMAN Interleukin-6 receptor subunit beta
P40189	IL6ST	227	YES	YES	NO	KPNPPHNLSVINS	IL6RB_HUMAN Interleukin-6 receptor subunit beta
P40189	IL6ST	227	NO	NO	YES	KPNPPHNLSVINS	IL6RB_HUMAN Interleukin-6 receptor subunit beta
P40189	IL6ST	379	YES	YES	NO	WKSHLQNYTVNAT	IL6RB_HUMAN Interleukin-6 receptor subunit beta
P40189	IL6ST	383	YES	YES	NO	LQNYTVNATKLTV	IL6RB_HUMAN Interleukin-6 receptor subunit beta
P40189	IL6ST	390	YES	YES	NO	ATKLTVNLTNDRY	IL6RB_HUMAN Interleukin-6 receptor subunit beta
P40189	IL6ST	553	YES	YES	NO	QNGFIRNYTIFYR	IL6RB_HUMAN Interleukin-6 receptor subunit beta
P40199	CEACAM6	197	YES	NO	NO	LQLSNGNMTLTLL	CEAM6_HUMAN Carcinoembryonic antigen-related cell adhesion molecule 6
P40200	CD96	200	NO	NO	YES	KGIKEDNGTQETL	TACT_HUMAN T-cell surface protein tactile
P40200	CD96	215	NO	NO	YES	QNHLISNSTLLKD	TACT_HUMAN T-cell surface protein tactile
P40200	CD96	278	NO	NO	YES	PVIVENNSTDVLV	TACT_HUMAN T-cell surface protein tactile
P40200	CD96	300	NO	NO	YES	NVFPKANITWFID	TACT_HUMAN T-cell surface protein tactile
P40200	CD96	350	NO	NO	YES	KPAQSDNLTIWCM	TACT_HUMAN T-cell surface protein tactile
P40200	CD96	368	NO	NO	YES	PGNKVWNISSEKI	TACT_HUMAN T-cell surface protein tactile
P40200	CD96	435	NO	NO	YES	TTPQPSNSSMTTR	TACT_HUMAN T-cell surface protein tactile
P40200	CD96	497	NO	NO	YES	EVPTTANGSTKTN	TACT_HUMAN T-cell surface protein tactile
P40259	CD79B	101	YES	NO	NO	RMEESQNESLATL	CD79B_HUMAN B-cell antigen receptor complex-associated protein beta chain
P41221	WNT5A	114	NO	YES	NO	FRHRRWNCSTVDN	WNT5A_HUMAN Protein Wnt-5a
P41221	WNT5A	120	NO	YES	NO	NCSTVDNTSVFGR	WNT5A_HUMAN Protein Wnt-5a
P41271	NBL1	39	YES	YES	YES	AWCEAKNITQIVG	NBL1_HUMAN Neuroblastoma suppressor of tumorigenicity 1
P41586-5	ADCYAP1R1	48	NO	YES	NO	NELMGFNDSSPDM	PACR_HUMAN Isoform VS of Pituitary adenylate cyclase-activating polypeptide type I receptor
P41587	VIPR2	58	YES	NO	YES	CSGVWDNITCWRP	VIPR2_HUMAN Vasoactive intestinal polypeptide receptor 2
P41732	TSPAN7	155	NO	NO	YES	SCCGVQNYTNWST	TSN7_HUMAN Tetraspanin-7
P41732	TSPAN7	158	NO	NO	YES	GVQNYTNWSTSPY	TSN7_HUMAN Tetraspanin-7
P41732	TSPAN7	177	NO	NO	YES	PPSCCMNETDCNP	TSN7_HUMAN Tetraspanin-7
P41732	TSPAN7	188	NO	NO	YES	NPQDLHNLTVAAT	TSN7_HUMAN Tetraspanin-7
P42166	TMPO	24	YES	YES	NO	SELVANNVTLPAG	LAP2A_HUMAN Lamina-associated polypeptide 2, isoform alpha
P42702	LIFR	64	NO	YES	NO	NNLQVWNCSWKAP	LIFR_HUMAN Leukemia inhibitory factor receptor
P42702	LIFR	191	NO	YES	NO	VKLVTHNTTLNGK	LIFR_HUMAN Leukemia inhibitory factor receptor
P42702	LIFR	426	NO	YES	NO	QSTILVNITEKVY	LIFR_HUMAN Leukemia inhibitory factor receptor
P42702	LIFR	489	NO	YES	NO	TIKGVENSSYLVA	LIFR_HUMAN Leukemia inhibitory factor receptor
P42702	LIFR	572	NO	YES	NO	GKILSYNVSCSSD	LIFR_HUMAN Leukemia inhibitory factor receptor
P42702	LIFR	652	NO	YES	NO	TWHYDPNMTCDYV	LIFR_HUMAN Leukemia inhibitory factor receptor
P42702	LIFR	680	YES	NO	NO	WRKVPSNSTETVI	LIFR_HUMAN Leukemia inhibitory factor receptor
P42702	LIFR	787	NO	YES	NO	SDIKVKNITDISQ	LIFR_HUMAN Leukemia inhibitory factor receptor
P42704	LRPPRC	1024	NO	YES	NO	DEKHSLNSSSAST	LPPRC_HUMAN Leucine-rich PPR motif-containing protein, mitochondrial
P42785	PRCP	47	YES	YES	NO	LPAVAKNYSVLYF	PCP_HUMAN Lysosomal Pro-X carboxypeptidase
P42785	PRCP	317	YES	YES	YES	QYLKNPNVSDSLL	PCP_HUMAN Lysosomal Pro-X carboxypeptidase
P42785	PRCP	336	YES	YES	YES	ALNVYYNYSGQVK	PCP_HUMAN Lysosomal Pro-X carboxypeptidase
P42785	PRCP	415	YES	YES	YES	TMYGGKNISSHTN	PCP_HUMAN Lysosomal Pro-X carboxypeptidase
P42892	ECE1	166	YES	YES	YES	IKHLLENSTASVS	ECE1_HUMAN Endothelin-converting enzyme 1
P42892	ECE1	187	NO	NO	YES	YYRACMNETRIEE	ECE1_HUMAN Endothelin-converting enzyme 1
P42892	ECE1	210	YES	YES	YES	ERLGGWNITGPWA	ECE1_HUMAN Endothelin-converting enzyme 1
P42892	ECE1	270	YES	YES	YES	SRDYYLNKTENEK	ECE1_HUMAN Endothelin-converting enzyme 1
P42892	ECE1	316	YES	YES	YES	FETALANITIPQE	ECE1_HUMAN Endothelin-converting enzyme 1
P42892	ECE1	383	YES	YES	YES	QISTLINTTDRCL	ECE1_HUMAN Endothelin-converting enzyme 1
P42892	ECE1	539	YES	YES	YES	NAMRFFNFSWRVT	ECE1_HUMAN Endothelin-converting enzyme 1
P42892	ECE1	632	YES	NO	YES	LRPWWKNSSVEAF	ECE1_HUMAN Endothelin-converting enzyme 1
P42892	ECE1	651	YES	YES	YES	MVEQYSNYSVNGE	ECE1_HUMAN Endothelin-converting enzyme 1
P43003	SLC1A3	206	NO	YES	NO	KVPIQANETLVGA	EAA1_HUMAN Excitatory amino acid transporter 1
P43004	SLC1A2	206	YES	NO	NO	PPDEEANATSAVV	EAA2_HUMAN Excitatory amino acid transporter 2
P43004	SLC1A2	216	YES	NO	NO	AVVSLLNETVTEV	EAA2_HUMAN Excitatory amino acid transporter 2
P43005	SLC1A1	178	YES	NO	NO	PSDPEMNMTEESF	EAA3_HUMAN Excitatory amino acid transporter 3
P43007	SLC1A4	201	NO	YES	YES	YKVVTQNSSSGNV	SATT_HUMAN Neutral amino acid transporter A
P43007	SLC1A4	206	NO	YES	YES	QNSSSGNVTHEKI	SATT_HUMAN Neutral amino acid transporter A
P43034	PAFAH1B1	194	NO	NO	YES	MHGHDHNVSSVAI	LIS1_HUMAN Platelet-activating factor acetylhydrolase IB subunit alpha
P43115	PTGER3	18	NO	NO	YES	PFCTRLNHSYTGM	PE2R3_HUMAN Prostaglandin E2 receptor EP3 subtype
P43121	MCAM	56	NO	YES	YES	LSQSQGNLSHVDW	MUC18_HUMAN Cell surface glycoprotein MUC18
P43121	MCAM	418	NO	YES	NO	PSIPGLNRTQLVN	MUC18_HUMAN Cell surface glycoprotein MUC18
P43121	MCAM	449	NO	YES	NO	KENMVLNLSCEAS	MUC18_HUMAN Cell surface glycoprotein MUC18
P43121	MCAM	467	NO	YES	NO	TISWNVNGTASEQ	MUC18_HUMAN Cell surface glycoprotein MUC18
P43246	MSH2	583	YES	NO	NO	IVKEIVNISSGYV	MSH2_HUMAN DNA mismatch repair protein Msh2
P43251	BTD	119	YES	YES	YES	DGIHGFNFTRTSI	BTD_HUMAN Biotinidase
P43251	BTD	150	YES	YES	YES	LEPHRFNDTEVLQ	BTD_HUMAN Biotinidase
P43251	BTD	203	YES	YES	NO	NVVFSNNGTLVDR	BTD_HUMAN Biotinidase
P43251	BTD	349	YES	YES	YES	GLIGAENATGETD	BTD_HUMAN Biotinidase
P43251	BTD	402	YES	YES	NO	SEMMYDNFTLVPV	BTD_HUMAN Biotinidase
P43307	SSR1	136	YES	YES	YES	YQFYIQNFTALPL	SSRA_HUMAN Translocon-associated protein subunit alpha
P43307	SSR1	191	YES	YES	YES	FQDAVFNQTVTVI	SSRA_HUMAN Translocon-associated protein subunit alpha
P43308	SSR2	88	YES	YES	YES	RIAPASNVSHTVV	SSRB_HUMAN Translocon-associated protein subunit beta
P43308	SSR2	104	YES	NO	YES	LKAGYFNFTSATI	SSRB_HUMAN Translocon-associated protein subunit beta
P43403	ZAP70	66	NO	NO	YES	PIERQLNGTYAIA	ZAP70_HUMAN Tyrosine-protein kinase ZAP-70
P43489	TNFRSF4	146	NO	NO	YES	ACKPWTNCTLAGK	TNR4_HUMAN Tumor necrosis factor receptor superfamily member 4
P43630	KIR3DL2	179	NO	NO	YES	DGVSKANFSIGPL	KI3L2_HUMAN Killer cell immunoglobulin-like receptor 3DL2
P45452	MMP13	117	YES	NO	NO	LKWSKMNLTYRIV	MMP13_HUMAN Collagenase 3
P45452	MMP13	152	YES	NO	NO	SDVTPLNFTRLHD	MMP13_HUMAN Collagenase 3
P45877	PPIC	142	NO	YES	NO	NAGPDTNGSQFFI	PPIC_HUMAN Peptidyl-prolyl cis-trans isomerase C
P45877	PPIC	190	YES	YES	NO	HDRPLTNCSIINS	PPIC_HUMAN Peptidyl-prolyl cis-trans isomerase C
P46059	SLC15A1	404	YES	NO	NO	KVLNIGNNTMNIS	S15A1_HUMAN Solute carrier family 15 member 1
P46531	NOTCH1	41	YES	YES	YES	GKCEAANGTEACV	NOTC1_HUMAN Neurogenic locus notch homolog protein 1
P46531	NOTCH1	1241	YES	YES	YES	SPKCFNNGTCVDQ	NOTC1_HUMAN Neurogenic locus notch homolog protein 1
P46531	NOTCH1	1489	YES	YES	YES	FNDPWKNCTQSLQ	NOTC1_HUMAN Neurogenic locus notch homolog protein 1
P46531	NOTCH1	1587	YES	NO	NO	PPEQLRNSSFHFL	NOTC1_HUMAN Neurogenic locus notch homolog protein 1
P46821	MAP1B	1161	YES	NO	NO	PSQEFVNITKYES	MAP1B_HUMAN Microtubule-associated protein 1B
P46977	STT3A	537	YES	YES	YES	QITAMANRTILVD	STT3A_HUMAN Dolichyl-diphosphooligosaccharide--protein glycosyltransferase subunit STT3A
P46977	STT3A	544	YES	YES	YES	RTILVDNNTWNNT	STT3A_HUMAN Dolichyl-diphosphooligosaccharide--protein glycosyltransferase subunit STT3A
P46977	STT3A	548	YES	YES	YES	VDNNTWNNTHISR	STT3A_HUMAN Dolichyl-diphosphooligosaccharide--protein glycosyltransferase subunit STT3A
P47972	NPTX2	189	NO	YES	NO	EKSLLHNETSAHR	NPTX2_HUMAN Neuronal pentraxin-2
P48029	SLC6A8	192	YES	NO	NO	RHEDCANASLANL	SC6A8_HUMAN Sodium- and chloride-dependent creatine transporter 1
P48029	SLC6A8	197	YES	NO	NO	ANASLANLTCDQL	SC6A8_HUMAN Sodium- and chloride-dependent creatine transporter 1
P48066	SLC6A11	187	NO	YES	NO	VEFQKLNVSNYSH	S6A11_HUMAN Sodium- and chloride-dependent GABA transporter 3
P48066	SLC6A11	190	NO	YES	NO	QKLNVSNYSHVSL	S6A11_HUMAN Sodium- and chloride-dependent GABA transporter 3
P48066	SLC6A11	198	NO	YES	NO	SHVSLQNATSPVM	S6A11_HUMAN Sodium- and chloride-dependent GABA transporter 3
P48167	GLRB	54	NO	YES	YES	LARVPANSTSNIL	GLRB_HUMAN Glycine receptor subunit beta
P48307	TFPI2	116	YES	YES	NO	TEKYFFNLSSMTC	TFPI2_HUMAN Tissue factor pathway inhibitor 2
P48307	TFPI2	170	YES	NO	NO	EGLCSANVTRYYF	TFPI2_HUMAN Tissue factor pathway inhibitor 2
P48357	LEPR	56	NO	YES	NO	PAGLSKNTSNSNG	LEPR_HUMAN Leptin receptor
P48357	LEPR	73	NO	YES	NO	AVEPKFNSSGTHF	LEPR_HUMAN Leptin receptor
P48357	LEPR	81	NO	YES	NO	SGTHFSNLSKTTF	LEPR_HUMAN Leptin receptor
P48357	LEPR	98	NO	YES	YES	RSEQDRNCSLCAD	LEPR_HUMAN Leptin receptor
P48357	LEPR	347	NO	YES	NO	LTSVGSNVSFHCI	LEPR_HUMAN Leptin receptor
P48357	LEPR	397	NO	YES	NO	VTFFNLNETKPRG	LEPR_HUMAN Leptin receptor
P48357	LEPR	659	NO	YES	NO	TMKKEKNVTLLWK	LEPR_HUMAN Leptin receptor
P48357	LEPR	670	NO	YES	NO	WKPLMKNDSLCSV	LEPR_HUMAN Leptin receptor
P48357	LEPR	688	NO	YES	NO	NHHTSCNGTWSED	LEPR_HUMAN Leptin receptor
P48357	LEPR	697	NO	YES	NO	WSEDVGNHTKFTF	LEPR_HUMAN Leptin receptor
P48431	SOX2	309	YES	YES	NO	VPGTAINGTLPLS	SOX2_HUMAN Transcription factor SOX-2
P48436	SOX9	447	YES	NO	NO	DYTDHQNSSSYYS	SOX9_HUMAN Transcription factor SOX-9
P48449	LSS	382	YES	NO	NO	MKMQGTNGSQIWD	ERG7_HUMAN Lanosterol synthase
P48509	CD151	159	YES	YES	YES	FHCCGSNNSQDWR	CD151_HUMAN CD151 antigen
P48547	KCNC1	220	NO	YES	NO	RFNPIVNKTEIEN	KCNC1_HUMAN Potassium voltage-gated channel subfamily C member 1
P48551	IFNAR2	58	YES	YES	YES	LSWELKNHSIVPT	INAR2_HUMAN Interferon alpha/beta receptor 2
P48551	IFNAR2	192	YES	YES	YES	KGNMSGNFTYIID	INAR2_HUMAN Interferon alpha/beta receptor 2
P48723	HSPA13	137	YES	YES	YES	EFSVTSNETITVS	HSP13_HUMAN Heat shock 70 kDa protein 13
P48723	HSPA13	184	YES	YES	YES	FDLKQRNSTIEAA	HSP13_HUMAN Heat shock 70 kDa protein 13
P48740	MASP1	178	NO	NO	YES	YILHTDNRTCRVE	MASP1_HUMAN Mannan-binding lectin serine protease 1
P48742	LHX1	160	YES	NO	NO	KDSESANVSDKEA	LHX1_HUMAN LIM/homeobox protein Lhx1
P48960	CD97	33	YES	YES	YES	ARWCPQNSSCVNA	CD97_HUMAN CD97 antigen
P48960	CD97	38	YES	YES	YES	QNSSCVNATACRC	CD97_HUMAN CD97 antigen
P48960	CD97	108	YES	YES	YES	GAKTFKNESENTC	CD97_HUMAN CD97 antigen
P48960	CD97	371	YES	YES	YES	QERGDKNVTMGQS	CD97_HUMAN CD97 antigen
P48960	CD97	406	YES	NO	NO	GILSIQNMTTLLA	CD97_HUMAN CD97 antigen
P48960	CD97	413	YES	NO	NO	MTTLLANASLNLH	CD97_HUMAN CD97 antigen
P48960	CD97	453	YES	YES	YES	SIFLSHNNTKELN	CD97_HUMAN CD97 antigen
P48960-2	CD97	108	YES	NO	YES	GAKTFKNESENTC	CD97_HUMAN Isoform 2 of CD97 antigen
P48960-2	CD97	112	YES	NO	YES	FKNESENTCQDVD	CD97_HUMAN Isoform 2 of CD97 antigen
P49184	DNASE1L1	261	YES	NO	NO	TEEEALNISDHYP	DNSL1_HUMAN Deoxyribonuclease-1-like 1
P49281	SLC11A2	336	YES	YES	YES	VVEVCTNTSSPHA	NRAM2_HUMAN Natural resistance-associated macrophage protein 2
P49281	SLC11A2	349	YES	NO	NO	GLFPKDNSTLAVD	NRAM2_HUMAN Natural resistance-associated macrophage protein 2
P49588	AARS	604	YES	YES	YES	RRPIMSNHTATHI	SYAC_HUMAN Alanine--tRNA ligase, cytoplasmic
P49641	MAN2A2	305	YES	YES	YES	YLLRRANLTSMLI	MA2A2_HUMAN Alpha-mannosidase 2x
P49641	MAN2A2	1093	YES	YES	YES	AKNLGFNCTTSQG	MA2A2_HUMAN Alpha-mannosidase 2x
P49746	THBS3	310	NO	YES	NO	PPGLQGNGTHCSD	TSP3_HUMAN Thrombospondin-3
P49746	THBS3	407	YES	NO	NO	RLGFLGNQSQGCL	TSP3_HUMAN Thrombospondin-3
P49767	VEGFC	240	NO	YES	NO	PQCQAANKTCPTN	VEGFC_HUMAN Vascular endothelial growth factor C
P49790	NUP153	137	NO	YES	NO	LHRSHLNFSMLES	NU153_HUMAN Nuclear pore complex protein Nup153
P49790	NUP153	245	NO	NO	YES	LSPSLGNSSILKT	NU153_HUMAN Nuclear pore complex protein Nup153
P49908	SEPP1	119	NO	YES	NO	VYQQEENQTDVWT	SEPP1_HUMAN Selenoprotein P
P49908	SEPP1	174	NO	YES	NO	CEKKCGNCSLTTL	SEPP1_HUMAN Selenoprotein P
P49961	ENTPD1	73	NO	YES	NO	WPAEKENDTGVVH	ENTP1_HUMAN Ectonucleoside triphosphate diphosphohydrolase 1
P49961	ENTPD1	292	YES	YES	NO	GYKKVVNVSDLYK	ENTP1_HUMAN Ectonucleoside triphosphate diphosphohydrolase 1
P50402	EMD	65	NO	YES	YES	YSFSDLNSTRGDA	EMD_HUMAN Emerin
P50443	SLC26A2	199	YES	YES	YES	SLGMVSNGSTLLN	S26A2_HUMAN Sulfate transporter
P50443	SLC26A2	205	YES	YES	YES	NGSTLLNHTSDRI	S26A2_HUMAN Sulfate transporter
P50443	SLC26A2	357	YES	YES	NO	KLHENYNSSIAGH	S26A2_HUMAN Sulfate transporter
P50454	SERPINH1	120	YES	YES	NO	LLRSLSNSTARNV	SERPH_HUMAN Serpin H1
P50454	SERPINH1	125	YES	YES	NO	SNSTARNVTWKLG	SERPH_HUMAN Serpin H1
P50895	BCAM	377	YES	YES	NO	VLSLPLNSSAVVN	BCAM_HUMAN Basal cell adhesion molecule
P50895	BCAM	383	YES	YES	NO	NSSAVVNCSVHGL	BCAM_HUMAN Basal cell adhesion molecule
P50895	BCAM	419	YES	YES	NO	SITFDSNGTYVCE	BCAM_HUMAN Basal cell adhesion molecule
P50895	BCAM	439	YES	NO	YES	VLSRTQNFTLLVQ	BCAM_HUMAN Basal cell adhesion molecule
P50897	PPT1	197	YES	YES	YES	KEDVYRNHSIFLA	PPT1_HUMAN Palmitoyl-protein thioesterase 1
P50897	PPT1	212	YES	NO	NO	NQERGINESYKKN	PPT1_HUMAN Palmitoyl-protein thioesterase 1
P50897	PPT1	232	YES	YES	YES	VMVKFLNDSIVDP	PPT1_HUMAN Palmitoyl-protein thioesterase 1
P51168	SCNN1B	135	YES	NO	NO	PELSHANATRNLN	SCNNB_HUMAN Amiloride-sensitive sodium channel subunit beta
P51511	MMP15	150	YES	YES	NO	LTFSIQNYTEKLG	MMP15_HUMAN Matrix metalloproteinase-15
P51512	MMP16	83	YES	YES	YES	QQFYGINMTGKVD	MMP16_HUMAN Matrix metalloproteinase-16
P51654	GPC3	124	NO	YES	NO	VVRHAKNYTNAMF	GPC3_HUMAN Glypican-3
P51654	GPC3	418	NO	YES	NO	HSPVAENDTLCWN	GPC3_HUMAN Glypican-3
P51688	SGSH	41	YES	YES	NO	FESGAYNNSAIAT	SPHM_HUMAN N-sulphoglucosamine sulphohydrolase
P51688	SGSH	41	NO	NO	YES	FESGAYNNSAIAT	SPHM_HUMAN N-sulphoglucosamine sulphohydrolase
P51688	SGSH	151	YES	NO	NO	VLQVGRNITRIKL	SPHM_HUMAN N-sulphoglucosamine sulphohydrolase
P51688	SGSH	264	YES	YES	NO	RDAGVLNDTLVIF	SPHM_HUMAN N-sulphoglucosamine sulphohydrolase
P51688	SGSH	413	YES	YES	YES	TFQDLLNRTTAGQ	SPHM_HUMAN N-sulphoglucosamine sulphohydrolase
P51689	ARSD	61	YES	NO	NO	DLGCYGNNTLRTP	ARSD_HUMAN Arylsulfatase D
P51689	ARSD	128	YES	YES	NO	SGGLPENETTFAR	ARSD_HUMAN Arylsulfatase D
P51689	ARSD	347	YES	NO	NO	EDNGLKNSTFTYF	ARSD_HUMAN Arylsulfatase D
P51690	ARSE	125	NO	YES	NO	SGGLPTNETTFAK	ARSE_HUMAN Arylsulfatase E
P51693	APLP1	461	YES	NO	NO	VIEERVNQSLGLL	APLP1_HUMAN Amyloid-like protein 1
P51788	CLCN2	403	YES	YES	NO	LVTLFDNRTWVRQ	CLCN2_HUMAN Chloride channel protein 2
P51790	CLCN3	479	YES	YES	YES	DYRNDMNASKIVD	CLCN3_HUMAN H(+)/Cl(-) exchange transporter 3
P51795	CLCN5	408	YES	YES	YES	DYENRFNTSKGGE	CLCN5_HUMAN H(+)/Cl(-) exchange transporter 5
P51805	PLXNA3	59	YES	YES	NO	VFKLAPNLTELRA	PLXA3_HUMAN Plexin-A3
P51805	PLXNA3	1009	YES	YES	NO	LAIDRANISSPGL	PLXA3_HUMAN Plexin-A3
P51805	PLXNA3	1073	YES	YES	NO	NTCQVINDTAMLC	PLXA3_HUMAN Plexin-A3
P51884	LUM	88	YES	NO	NO	DEKAFENVTDLQW	LUM_HUMAN Lumican
P51884	LUM	127	NO	YES	NO	LHINHNNLTESVG	LUM_HUMAN Lumican
P51884	LUM	160	NO	YES	NO	SFEGLVNLTFIHL	LUM_HUMAN Lumican
P52569	SLC7A2	227	YES	YES	NO	SEEFLKNISASAR	CTR2_HUMAN Low affinity cationic amino acid transporter 2
P52594	AGFG1	300	NO	NO	YES	ADFGTFNTSQSHQ	AGFG1_HUMAN Arf-GAP domain and FG repeat-containing protein 1
P52797	EFNA3	38	YES	NO	YES	RHAVYWNSSNQHL	EFNA3_HUMAN Ephrin-A3
P52798	EFNA4	33	YES	NO	YES	RHVVYWNSSNPRL	EFNA4_HUMAN Ephrin-A4
P52799	EFNB2	36	YES	YES	NO	LEPIYWNSSNSKF	EFNB2_HUMAN Ephrin-B2
P52803	EFNA5	37	YES	YES	NO	RYAVYWNSSNPRF	EFNA5_HUMAN Ephrin-A5
P52803	EFNA5	162	YES	YES	NO	VFVRPTNSCMKTI	EFNA5_HUMAN Ephrin-A5
P52823	STC1	133	YES	NO	NO	ECYSKLNVCSIAK	STC1_HUMAN Stanniocalcin-1
P52848	NDST1	231	YES	YES	YES	WTVFQSNHSTYEP	NDST1_HUMAN Bifunctional heparan sulfate N-deacetylase/N-sulfotransferase 1
P52848	NDST1	351	NO	YES	NO	LRAHIPNFTFNLG	NDST1_HUMAN Bifunctional heparan sulfate N-deacetylase/N-sulfotransferase 1
P52849	NDST2	726	YES	YES	YES	GDPVALNYTFYQV	NDST2_HUMAN Bifunctional heparan sulfate N-deacetylase/N-sulfotransferase 2
P52849	NDST2	802	YES	YES	NO	GITPFLNYTRTLR	NDST2_HUMAN Bifunctional heparan sulfate N-deacetylase/N-sulfotransferase 2
P53396	ACLY	440	NO	YES	NO	TANFLLNASGSTS	ACLY_HUMAN ATP-citrate synthase
P53396	ACLY	440	NO	NO	YES	TANFLLNASGSTS	ACLY_HUMAN ATP-citrate synthase
P53634	CTSC	53	YES	YES	YES	GSQRDVNCSVMGP	CATC_HUMAN Dipeptidyl peptidase 1
P53634	CTSC	119	YES	YES	YES	KVTTYCNETMTGW	CATC_HUMAN Dipeptidyl peptidase 1
P53634	CTSC	276	YES	YES	YES	RIRILTNNSQTPI	CATC_HUMAN Dipeptidyl peptidase 1
P53708	ITGA8	122	NO	YES	NO	NRKIRVNGTKEPI	ITA8_HUMAN Integrin alpha-8
P53708	ITGA8	504	NO	YES	NO	MIINLENKTCQVP	ITA8_HUMAN Integrin alpha-8
P53708	ITGA8	605	NO	YES	NO	PINISLNYSLDES	ITA8_HUMAN Integrin alpha-8
P53708	ITGA8	737	NO	YES	NO	PMVSGTNYSLGLR	ITA8_HUMAN Integrin alpha-8
P53794	SLC5A3	232	YES	YES	NO	SILLTYNLSNTNS	SC5A3_HUMAN Sodium/myo-inositol cotransporter
P53794	SLC5A3	237	YES	YES	NO	YNLSNTNSCNVSP	SC5A3_HUMAN Sodium/myo-inositol cotransporter
P53794	SLC5A3	240	YES	NO	NO	SNTNSCNVSPKKE	SC5A3_HUMAN Sodium/myo-inositol cotransporter
P53801	PTTG1IP	45	YES	NO	NO	ACSQNTNKTCEEC	PTTG_HUMAN Pituitary tumor-transforming gene 1 protein-interacting protein
P53801	PTTG1IP	54	YES	YES	YES	CEECLKNVSCLWC	PTTG_HUMAN Pituitary tumor-transforming gene 1 protein-interacting protein
P54289	CACNA2D1	136	NO	YES	NO	DLDPEKNDSEPGS	CA2D1_HUMAN Voltage-dependent calcium channel subunit alpha-2/delta-1
P54289	CACNA2D1	348	NO	YES	NO	EQLLNYNVSRANC	CA2D1_HUMAN Voltage-dependent calcium channel subunit alpha-2/delta-1
P54289	CACNA2D1	675	NO	YES	NO	DLKISDNNTEFLL	CA2D1_HUMAN Voltage-dependent calcium channel subunit alpha-2/delta-1
P54289	CACNA2D1	781	YES	YES	NO	FTAPYFNKSGPGA	CA2D1_HUMAN Voltage-dependent calcium channel subunit alpha-2/delta-1
P54289	CACNA2D1	824	NO	YES	NO	VNSWIENFTKTSI	CA2D1_HUMAN Voltage-dependent calcium channel subunit alpha-2/delta-1
P54289	CACNA2D1	888	NO	YES	NO	LMRHLVNISVYAF	CA2D1_HUMAN Voltage-dependent calcium channel subunit alpha-2/delta-1
P54289	CACNA2D1	895	NO	YES	NO	ISVYAFNKSYDYQ	CA2D1_HUMAN Voltage-dependent calcium channel subunit alpha-2/delta-1
P54289	CACNA2D1	985	NO	YES	NO	TQYFFDNDSKSFS	CA2D1_HUMAN Voltage-dependent calcium channel subunit alpha-2/delta-1
P54289	CACNA2D1	998	NO	YES	NO	GVLDCGNCSRIFH	CA2D1_HUMAN Voltage-dependent calcium channel subunit alpha-2/delta-1
P54709	ATP1B3	124	YES	YES	YES	TLEEQKNLTVCPD	AT1B3_HUMAN Sodium/potassium-transporting ATPase subunit beta-3
P54709	ATP1B3	240	YES	YES	YES	QVSFAPNNTGKEV	AT1B3_HUMAN Sodium/potassium-transporting ATPase subunit beta-3
P54753	EPHB3	351	NO	YES	NO	GVISNVNETSLIL	EPHB3_HUMAN Ephrin type-B receptor 3
P54753	EPHB3	445	YES	YES	NO	PRYAAVNITTNQA	EPHB3_HUMAN Ephrin type-B receptor 3
P54756	EPHA5	264	NO	YES	NO	VSGSCVNHSVTDE	EPHA5_HUMAN Ephrin type-A receptor 5
P54756	EPHA5	299	NO	YES	NO	AGYEEKNGTCQVC	EPHA5_HUMAN Ephrin type-A receptor 5
P54756	EPHA5	461	NO	YES	NO	RQYVSVNVTTNQA	EPHA5_HUMAN Ephrin type-A receptor 5
P54760	EPHB4	203	YES	YES	NO	CAQLTVNLTRFPE	EPHB4_HUMAN Ephrin type-B receptor 4
P54760	EPHB4	335	YES	YES	NO	SVVSRLNGSSLHL	EPHB4_HUMAN Ephrin type-B receptor 4
P54760	EPHB4	426	YES	NO	NO	VPFEPVNVTTDRE	EPHB4_HUMAN Ephrin type-B receptor 4
P54762	EPHB1	426	NO	YES	NO	PQHVSVNITTNQA	EPHB1_HUMAN Ephrin type-B receptor 1
P54762	EPHB1	480	NO	YES	NO	KEHNEFNSSMARS	EPHB1_HUMAN Ephrin type-B receptor 1
P54764	EPHA4	340	YES	YES	NO	NLISNVNETSVNL	EPHA4_HUMAN Ephrin type-A receptor 4
P54764	EPHA4	408	YES	NO	NO	DLLAHTNYTFEIW	EPHA4_HUMAN Ephrin type-A receptor 4
P54802	NAGLU	261	NO	NO	YES	RVFPQVNVTKMGS	ANAG_HUMAN Alpha-N-acetylglucosaminidase
P54802	NAGLU	435	YES	NO	NO	AARLFPNSTMVGT	ANAG_HUMAN Alpha-N-acetylglucosaminidase
P54802	NAGLU	503	YES	YES	YES	LLRSVYNCSGEAC	ANAG_HUMAN Alpha-N-acetylglucosaminidase
P54802	NAGLU	526	YES	YES	YES	RPSLQMNTSIWYN	ANAG_HUMAN Alpha-N-acetylglucosaminidase
P54802	NAGLU	532	YES	YES	YES	NTSIWYNRSDVFE	ANAG_HUMAN Alpha-N-acetylglucosaminidase
P54803	GALC	143	YES	YES	NO	AKKRNPNITLIGL	GALC_HUMAN Galactocerebrosidase
P54803	GALC	379	YES	NO	NO	LTDGLGNLTIIIE	GALC_HUMAN Galactocerebrosidase
P54803	GALC	403	YES	YES	NO	PFLPYFNVSQQFA	GALC_HUMAN Galactocerebrosidase
P54803	GALC	556	YES	NO	NO	SIIGDYNWTNLTI	GALC_HUMAN Galactocerebrosidase
P54803	GALC	559	YES	NO	NO	GDYNWTNLTIKCD	GALC_HUMAN Galactocerebrosidase
P54826	GAS1	117	NO	YES	NO	SALIQLNHTRRGP	GAS1_HUMAN Growth arrest-specific protein 1
P54826	GAS1	220	NO	YES	NO	PKAALLNDCVCDG	GAS1_HUMAN Growth arrest-specific protein 1
P54852	EMP3	47	NO	YES	YES	YDCTWNNDTKTWA	EMP3_HUMAN Epithelial membrane protein 3
P54855	UGT2B15	65	YES	NO	NO	SASTLVNASKSSA	UDB15_HUMAN UDP-glucuronosyltransferase 2B15
P55011	SLC12A2	553	YES	YES	NO	DATGNVNDTIVTE	S12A2_HUMAN Solute carrier family 12 member 2
P55011	SLC12A2	562	YES	NO	NO	IVTELTNCTSAAC	S12A2_HUMAN Solute carrier family 12 member 2
P55058	PLTP	64	NO	YES	NO	EGHFYYNISEVKV	PLTP_HUMAN Phospholipid transfer protein
P55058	PLTP	94	NO	YES	NO	LMLQITNASLGLR	PLTP_HUMAN Phospholipid transfer protein
P55058	PLTP	398	NO	YES	NO	RFRIYSNHSALES	PLTP_HUMAN Phospholipid transfer protein
P55083	MFAP4	87	YES	YES	YES	VFQKRFNGSVSFF	MFAP4_HUMAN Microfibril-associated glycoprotein 4
P55259	GP2	216	YES	NO	NO	FCRQDLNSSDVHS	GP2_HUMAN Pancreatic secretory granule membrane major glycoprotein GP2
P55259	GP2	291	YES	NO	NO	RNILERNQTHAIY	GP2_HUMAN Pancreatic secretory granule membrane major glycoprotein GP2
P55268	LAMB2	1085	YES	YES	NO	CAPNFWNLTSGHG	LAMB2_HUMAN Laminin subunit beta-2
P55268	LAMB2	1249	YES	NO	NO	GIVGARNTSAAST	LAMB2_HUMAN Laminin subunit beta-2
P55268	LAMB2	1308	YES	YES	NO	RDRLALNLTLRQL	LAMB2_HUMAN Laminin subunit beta-2
P55268	LAMB2	1348	YES	YES	NO	EAERRANTSALAV	LAMB2_HUMAN Laminin subunit beta-2
P55283	CDH4	412	NO	NO	YES	VETVVANLTVMDR	CADH4_HUMAN Cadherin-4
P55283	CDH4	557	NO	NO	YES	ASWLHINATNGQI	CADH4_HUMAN Cadherin-4
P55287	CDH11	455	YES	NO	NO	EETAWLNITVFAA	CAD11_HUMAN Cadherin-11
P55287	CDH11	540	YES	NO	NO	EIIHNPNFTVRDN	CAD11_HUMAN Cadherin-11
P55289	CDH12	456	NO	YES	NO	ESTAQYNFSIIAS	CAD12_HUMAN Cadherin-12
P55289	CDH12	537	YES	YES	NO	EAAIKPNFTVRDF	CAD12_HUMAN Cadherin-12
P55289	CDH12	545	NO	YES	NO	TVRDFRNNTAGIE	CAD12_HUMAN Cadherin-12
P55290	CDH13	638	YES	YES	NO	WKISKINNTHALV	CAD13_HUMAN Cadherin-13
P55290	CDH13	638	NO	NO	YES	WKISKINNTHALV	CAD13_HUMAN Cadherin-13
P55291	CDH15	531	NO	YES	NO	LPELGRNWSLSQV	CAD15_HUMAN Cadherin-15
P55291	CDH15	538	NO	YES	NO	WSLSQVNVSHARL	CAD15_HUMAN Cadherin-15
P55291	CDH15	576	NO	YES	NO	QREQPLNVTVCRC	CAD15_HUMAN Cadherin-15
P55899	FCGRT	125	NO	YES	YES	CELGPDNTSVPTA	FCGRN_HUMAN IgG receptor FcRn large subunit p51
P56159	GFRA1	59	YES	YES	YES	VAGKETNFSLASG	GFRA1_HUMAN GDNF family receptor alpha-1
P56159	GFRA1	347	YES	NO	YES	AIQAFGNGSDVTV	GFRA1_HUMAN GDNF family receptor alpha-1
P56159	GFRA1	406	YES	YES	YES	AQKLKSNVSGNTH	GFRA1_HUMAN GDNF family receptor alpha-1
P56199	ITGA1	100	YES	YES	YES	KLDLPVNTSIPNV	ITA1_HUMAN Integrin alpha-1
P56199	ITGA1	105	YES	YES	YES	VNTSIPNVTEVKE	ITA1_HUMAN Integrin alpha-1
P56199	ITGA1	217	YES	YES	YES	IVQYGENVTHEFN	ITA1_HUMAN Integrin alpha-1
P56199	ITGA1	341	NO	YES	YES	TEKHFFNVSDELA	ITA1_HUMAN Integrin alpha-1
P56199	ITGA1	418	NO	YES	YES	QIIIPRNTTFNVE	ITA1_HUMAN Integrin alpha-1
P56199	ITGA1	460	YES	YES	YES	AGQPRYNHTGQVI	ITA1_HUMAN Integrin alpha-1
P56199	ITGA1	532	YES	YES	YES	VYVYALNQTRFEY	ITA1_HUMAN Integrin alpha-1
P56199	ITGA1	780	YES	YES	NO	RITLDFNLTDPEN	ITA1_HUMAN Integrin alpha-1
P56199	ITGA1	840	NO	YES	YES	SQNDKFNVSLTVK	ITA1_HUMAN Integrin alpha-1
P56199	ITGA1	1008	YES	YES	YES	LSISFPNMTSNGY	ITA1_HUMAN Integrin alpha-1
P56199	ITGA1	1102	NO	YES	YES	SYFSSLNLTIRGE	ITA1_HUMAN Integrin alpha-1
P56199	ITGA1	1113	NO	YES	YES	GELRSENASLVLS	ITA1_HUMAN Integrin alpha-1
P56202	CTSW	50	NO	NO	YES	LFQIQFNRSYLSP	CATW_HUMAN Cathepsin W
P56704	WNT3A	87	NO	YES	NO	FRGRRWNCTTVHD	WNT3A_HUMAN Protein Wnt-3a
P56704	WNT3A	298	YES	YES	NO	TRDRTCNVSSHGI	WNT3A_HUMAN Protein Wnt-3a
P56705	WNT4	88	YES	YES	NO	FRNRRWNCSTLDS	WNT4_HUMAN Protein Wnt-4
P56706	WNT7B	127	YES	NO	NO	AACSQGNLSNCGC	WNT7B_HUMAN Protein Wnt-7b
P56715	RP1	2116	NO	NO	YES	QVETSLNISNRNI	RP1_HUMAN Oxygen-regulated protein 1
P56749	CLDN12	47	YES	YES	NO	FNRNEKNLTVYTG	CLD12_HUMAN Claudin-12
P56817	BACE1	153	YES	YES	NO	SIPHGPNVTVRAN	BACE1_HUMAN Beta-secretase 1
P57057	SLC37A1	81	YES	NO	NO	PHQLPDNETDCGW	GLPT_HUMAN Glycerol-3-phosphate transporter
P57087	JAM2	187	YES	YES	YES	LGSQSTNSSYTMN	JAM2_HUMAN Junctional adhesion molecule B
P58166	INHBE	198	NO	YES	NO	CRPLEGNSTVTGQ	INHBE_HUMAN Inhibin beta E chain
P58215	LOXL3	390	NO	YES	NO	WKCPHKNITAEDC	LOXL3_HUMAN Lysyl oxidase homolog 3
P58397	ADAMTS12	1276	NO	YES	NO	KLPNNMNQTKSSE	ATS12_HUMAN A disintegrin and metalloproteinase with thrombospondin motifs 12
P58397	ADAMTS12	1301	NO	YES	NO	TEGFLLNASNYKQ	ATS12_HUMAN A disintegrin and metalloproteinase with thrombospondin motifs 12
P58401	NRXN2	190	NO	YES	NO	FTRSGGNATLQVD	NRX2B_HUMAN Neurexin-2-beta
P61009	SPCS3	141	YES	NO	NO	GLKGNRNVTLTLS	SPCS3_HUMAN Signal peptidase complex subunit 3
P61009	SPCS3	141	NO	NO	YES	GLKGNRNVTLTLS	SPCS3_HUMAN Signal peptidase complex subunit 3
P61647	ST8SIA6	93	YES	YES	NO	GIESFSNKTKGYS	SIA8F_HUMAN Alpha-2,8-sialyltransferase 8F
P61647	ST8SIA6	144	YES	NO	NO	NFVVSQNNTPVGT	SIA8F_HUMAN Alpha-2,8-sialyltransferase 8F
P61647	ST8SIA6	151	YES	NO	YES	NTPVGTNMSYEVE	SIA8F_HUMAN Alpha-2,8-sialyltransferase 8F
P61647	ST8SIA6	184	YES	NO	NO	FVDYPYNQCAVVG	SIA8F_HUMAN Alpha-2,8-sialyltransferase 8F
P61647	ST8SIA6	196	YES	NO	NO	GNGGILNKSLCGT	SIA8F_HUMAN Alpha-2,8-sialyltransferase 8F
P61812	TGFB2	72	YES	NO	NO	EVISIYNSTRDLL	TGFB2_HUMAN Transforming growth factor beta-2
P61812	TGFB2	241	YES	NO	NO	NNYIIPNKSEELE	TGFB2_HUMAN Transforming growth factor beta-2
P61916	NPC2	38	NO	YES	NO	GVIKEVNVSPCPT	NPC2_HUMAN Epididymal secretory protein E1
P61916	NPC2	58	NO	YES	YES	GQSYSVNVTFTSN	NPC2_HUMAN Epididymal secretory protein E1
P61978	HNRNPK	73	YES	NO	YES	ALRTDYNASVSVP	HNRPK_HUMAN Heterogeneous nuclear ribonucleoprotein K
P62937	PPIA	108	YES	YES	YES	NAGPNTNGSQFFI	PPIA_HUMAN Peptidyl-prolyl cis-trans isomerase A
P68104	EEF1A1	222	YES	NO	NO	VTRKDGNASGTTL	EF1A1_HUMAN Elongation factor 1-alpha 1
P68104	EEF1A1	284	NO	YES	YES	VTFAPVNVTTEVK	EF1A1_HUMAN Elongation factor 1-alpha 1
P68363	TUBA1B	380	NO	NO	YES	AVCMLSNTTAIAE	TBA1B_HUMAN Tubulin alpha-1B chain
P68400	CSNK2A1	117	NO	YES	NO	LVFEHVNNTDFKQ	CSK21_HUMAN Casein kinase II subunit alpha
P69849	NOMO3	50	NO	YES	NO	KSDVEINYSLIEI	NOMO3_HUMAN Nodal modulator 3
P69849	NOMO3	218	YES	YES	YES	LIVAGYNVSGSVR	NOMO3_HUMAN Nodal modulator 3
P69849	NOMO3	369	YES	YES	YES	GSFRLENITTGTY	NOMO3_HUMAN Nodal modulator 3
P69849	NOMO3	568	YES	YES	YES	EDWCWKNKSLEVE	NOMO3_HUMAN Nodal modulator 3
P69849	NOMO3	618	YES	YES	YES	ENVGIYNLSKGVN	NOMO3_HUMAN Nodal modulator 3
P69849	NOMO3	918	YES	NO	YES	GILTFSNLSPGQY	NOMO3_HUMAN Nodal modulator 3
P78310	CXADR	106	NO	YES	NO	SGDASINVTNLQL	CXAR_HUMAN Coxsackievirus and adenovirus receptor
P78310	CXADR	201	NO	YES	YES	SVISVKNASSEYS	CXAR_HUMAN Coxsackievirus and adenovirus receptor
P78318	IGBP1	131	NO	NO	YES	ELPKTMNNSAENH	IGBP1_HUMAN Immunoglobulin-binding protein 1
P78324	SIRPA	245	NO	YES	YES	PLRGTANLSETIR	SHPS1_HUMAN Tyrosine-protein phosphatase non-receptor type substrate 1
P78324	SIRPA	270	NO	YES	YES	RAENQVNVTCQVR	SHPS1_HUMAN Tyrosine-protein phosphatase non-receptor type substrate 1
P78324	SIRPA	292	YES	YES	YES	TWLENGNVSRTET	SHPS1_HUMAN Tyrosine-protein phosphatase non-receptor type substrate 1
P78324	SIRPA	319	YES	NO	NO	MSWLLVNVSAHRD	SHPS1_HUMAN Tyrosine-protein phosphatase non-receptor type substrate 1
P78333	GPC5	120	NO	YES	NO	LIKQAENYTSILF	GPC5_HUMAN Glypican-5
P78347	GTF2I	708	YES	YES	YES	RTPTQTNGSNVPF	GTF2I_HUMAN General transcription factor II-I
P78348	ASIC1	368	YES	YES	YES	VCEMPCNLTRYGK	ASIC1_HUMAN Acid-sensing ion channel 1
P78357	CNTNAP1	120	NO	YES	NO	FYQRGHNSTFFGN	CNTP1_HUMAN Contactin-associated protein 1
P78357	CNTNAP1	128	NO	YES	NO	TFFGNVNESAVVR	CNTP1_HUMAN Contactin-associated protein 1
P78357	CNTNAP1	276	NO	YES	NO	RFGRDVNFTLDGY	CNTP1_HUMAN Contactin-associated protein 1
P78357	CNTNAP1	499	NO	YES	NO	RWDCHSNQTAFHG	CNTP1_HUMAN Contactin-associated protein 1
P78357	CNTNAP1	518	NO	YES	NO	VDGQLVNLTLVEG	CNTP1_HUMAN Contactin-associated protein 1
P78357	CNTNAP1	597	NO	YES	NO	SGKTSGNFTIDPD	CNTP1_HUMAN Contactin-associated protein 1
P78357	CNTNAP1	763	NO	YES	NO	VVIGDTNRSTSEA	CNTP1_HUMAN Contactin-associated protein 1
P78357	CNTNAP1	804	NO	YES	NO	FPPIRANHSLDVS	CNTP1_HUMAN Contactin-associated protein 1
P78357	CNTNAP1	948	NO	YES	NO	NLEGRANASEGTS	CNTP1_HUMAN Contactin-associated protein 1
P78357	CNTNAP1	956	NO	YES	NO	SEGTSPNCTGHCA	CNTP1_HUMAN Contactin-associated protein 1
P78357	CNTNAP1	1147	NO	YES	NO	GQPHSINITRVYR	CNTP1_HUMAN Contactin-associated protein 1
P78504	JAG1	143	YES	NO	NO	EAWDSSNDTVQPD	JAG1_HUMAN Protein jagged-1
P78504	JAG1	217	YES	YES	NO	ACDQNGNKTCMEG	JAG1_HUMAN Protein jagged-1
P78504	JAG1	585	YES	YES	NO	TVAMASNDTPEGV	JAG1_HUMAN Protein jagged-1
P78504	JAG1	745	NO	YES	NO	TCNIARNSSCLPN	JAG1_HUMAN Protein jagged-1
P78504	JAG1	1045	YES	YES	NO	VSKRDGNSSLIAA	JAG1_HUMAN Protein jagged-1
P78536	ADAM17	103	YES	YES	YES	VVVDGKNESEYTV	ADA17_HUMAN Disintegrin and metalloproteinase domain-containing protein 17
P78536	ADAM17	264	YES	YES	YES	VDDIYRNTSWDNA	ADA17_HUMAN Disintegrin and metalloproteinase domain-containing protein 17
P78536	ADAM17	452	YES	NO	NO	NNKMFSNCSKQSI	ADA17_HUMAN Disintegrin and metalloproteinase domain-containing protein 17
P78536	ADAM17	539	YES	YES	NO	KCQEAINATCKGV	ADA17_HUMAN Disintegrin and metalloproteinase domain-containing protein 17
P78536	ADAM17	551	YES	NO	NO	VSYCTGNSSECPP	ADA17_HUMAN Disintegrin and metalloproteinase domain-containing protein 17
P78536	ADAM17	594	YES	YES	YES	LESCACNETDNSC	ADA17_HUMAN Disintegrin and metalloproteinase domain-containing protein 17
P78536	ADAM17	598	YES	NO	NO	ACNETDNSCKVCC	ADA17_HUMAN Disintegrin and metalloproteinase domain-containing protein 17
P78552	IL13RA1	105	YES	YES	NO	GSQCSTNESEKPS	I13R1_HUMAN Interleukin-13 receptor subunit alpha-1
P78552	IL13RA1	138	YES	NO	NO	LQCIWHNLSYMKC	I13R1_HUMAN Interleukin-13 receptor subunit alpha-1
P78552	IL13RA1	157	YES	YES	NO	NTSPDTNYTLYYW	I13R1_HUMAN Interleukin-13 receptor subunit alpha-1
P78552	IL13RA1	235	YES	YES	NO	DPPHIKNLSFHND	I13R1_HUMAN Interleukin-13 receptor subunit alpha-1
P78552	IL13RA1	293	YES	YES	NO	FERNVENTSCFMV	I13R1_HUMAN Interleukin-13 receptor subunit alpha-1
P80108	GPLD1	94	NO	NO	YES	HWTPFLNASVHYI	PHLD_HUMAN Phosphatidylinositol-glycan-specific phospholipase D
P80108	GPLD1	659	NO	NO	YES	SGHVLMNGTLKQV	PHLD_HUMAN Phosphatidylinositol-glycan-specific phospholipase D
P80188	LCN2	85	YES	NO	NO	KEDKSYNVTSVLF	NGAL_HUMAN Neutrophil gelatinase-associated lipocalin
P82279	CRB1	52	NO	YES	NO	KDFSKDNDCSCSD	CRUM1_HUMAN Protein crumbs homolog 1
P82279-4	CRB1	67	NO	NO	YES	CENLPGNYTCHCP	CRUM1_HUMAN Isoform 4 of Protein crumbs homolog 1
P84103	SRSF3	22	NO	YES	NO	NLGNNGNKTELER	SRSF3_HUMAN Serine/arginine-rich splicing factor 3
P84996	GNAS	609	YES	NO	NO	AVSSSTNNSRTKR	ALEX_HUMAN Protein ALEX
P98088	MUC5AC	813	YES	NO	NO	VFFDCRNATPGDT	MUC5A_HUMAN Mucin-5AC (Fragments)
P98095	FBLN2	180	NO	NO	YES	LPGCHGNFSDAEE	FBLN2_HUMAN Fibulin-2
P98095	FBLN2	1035	NO	YES	YES	CALGTHNCSEAET	FBLN2_HUMAN Fibulin-2
P98153	DGCR2	149	YES	YES	YES	QTCQRLNGSLATF	IDD_HUMAN Integral membrane protein DGCR2/IDD
P98155-2	VLDLR	753	NO	NO	YES	RDCQRINVTTAVS	VLDLR_HUMAN Isoform Short of Very low-density lipoprotein receptor
P98160	HSPG2	89	YES	NO	NO	YFRALVNFTRSIE	PGBM_HUMAN Basement membrane-specific heparan sulfate proteoglycan core protein
P98160	HSPG2	554	YES	YES	NO	DDFKGVNVTMPAQ	PGBM_HUMAN Basement membrane-specific heparan sulfate proteoglycan core protein
P98160	HSPG2	1755	YES	NO	NO	RNLHQSNTSRAEL	PGBM_HUMAN Basement membrane-specific heparan sulfate proteoglycan core protein
P98160	HSPG2	3072	YES	YES	NO	NVHISPNGSIITI	PGBM_HUMAN Basement membrane-specific heparan sulfate proteoglycan core protein
P98160	HSPG2	3780	YES	YES	NO	GDLAPVNGTSQGK	PGBM_HUMAN Basement membrane-specific heparan sulfate proteoglycan core protein
[truncated: 2,693 more rows]
