# Supplementary material for: An enrichment method based on synergistic and reversible covalent interactions for large-scale analysis of glycoproteins
Source: Nat Commun. 2018 Apr 27;9:1692. doi: 10.1038/s41467-018-04081-3 (PMC5923262; doi:10.1038/s41467-018-04081-3)
Supplement: Supplementary file 9 — Supplementary Data 7 [file 41467_2018_4081_MOESM9_ESM.xlsx]

## Sheet: Sheet1
Supplementary Dataset 7. A total of 1906 N-glycoproteins identified in three types of human cells
Reference	Gene Symbol	Identified in MCF7 cells	Identified in HEK 293T cells	Identified in Jurkat cells	Annotation	Type I Transmembrane (TM)	Type II TM	Type III TM	Type IV TM	Multiple TM	with Signal Peptide (SP)	Membrane
A0A5B9	TRBC2	NO	NO	YES	TRBC2_HUMAN T-cell receptor beta-2 chain C region	NO	NO	NO	NO	NO	NO	YES
A0PJZ3	GXYLT2	YES	YES	YES	GXLT2_HUMAN Glucoside xylosyltransferase 2	NO	YES	NO	NO	NO	NO	YES
A1A5B4	ANO9	YES	NO	NO	ANO9_HUMAN Anoctamin-9	NO	NO	NO	NO	YES	NO	YES
A2RU37	C9orf170	YES	NO	NO	CI170_HUMAN Uncharacterized protein C9orf170	NO	NO	NO	NO	NO	NO	NO
A2RU67	KIAA1467	YES	YES	YES	K1467_HUMAN Uncharacterized protein KIAA1467	NO	NO	NO	NO	NO	NO	YES
A2VDJ0	KIAA0922	YES	YES	YES	T131L_HUMAN Transmembrane protein 131-like	YES	NO	NO	NO	NO	YES	YES
A4D1S0	KLRG2	YES	NO	NO	KLRG2_HUMAN Killer cell lectin-like receptor subfamily G member 2	NO	NO	NO	NO	NO	NO	YES
A6NGN9	IGLON5	NO	YES	NO	IGLO5_HUMAN IgLON family member 5	NO	NO	NO	NO	NO	YES	NO
A6NKT7	RGPD3	NO	YES	YES	RGPD3_HUMAN RanBP2-like and GRIP domain-containing protein 3	NO	NO	NO	NO	NO	NO	NO
A6NKW6	FAM159B	NO	YES	NO	F159B_HUMAN Membrane protein FAM159B	NO	NO	NO	NO	NO	NO	YES
A6NLC6	ATP6AP1	NO	NO	YES	A6NLC6_HUMAN V-type proton ATPase subunit S1 (Fragment)	NO	NO	NO	NO	NO	NO	NO
A6NMZ7	COL6A6	YES	YES	NO	CO6A6_HUMAN Collagen alpha-6(VI) chain	NO	NO	NO	NO	NO	YES	NO
A7MBM2	DISP2	NO	YES	YES	DISP2_HUMAN Protein dispatched homolog 2	NO	NO	NO	NO	YES	NO	YES
A8K2U0	A2ML1	YES	NO	NO	A2ML1_HUMAN Alpha-2-macroglobulin-like protein 1	NO	NO	NO	NO	NO	YES	NO
A8MVS5	HIDE1	YES	NO	NO	HIDE1_HUMAN Protein HIDE1	YES	NO	NO	NO	NO	YES	YES
A8MVW0	FAM171A2	YES	YES	YES	F1712_HUMAN Protein FAM171A2	YES	NO	NO	NO	NO	YES	YES
A8MWY0	KIAA1324L	YES	YES	YES	K132L_HUMAN UPF0577 protein KIAA1324-like	YES	NO	NO	NO	NO	YES	YES
B0FP48	UPK3BL	YES	NO	NO	UPK3L_HUMAN Uroplakin-3b-like protein	YES	NO	NO	NO	NO	YES	YES
B0QYK2	EMID1	NO	NO	YES	B0QYK2_HUMAN EMI domain-containing protein 1 (Fragment)	NO	NO	NO	NO	NO	NO	NO
B1AH90	SCUBE1	NO	NO	YES	B1AH90_HUMAN Signal peptide, CUB and EGF-like domain-containing protein 1	NO	NO	NO	NO	NO	NO	NO
B3KQ29	TLE4	YES	NO	NO	B3KQ29_HUMAN Transducin-like enhancer protein 4	NO	NO	NO	NO	NO	NO	NO
B4DS77	SHISA9	YES	NO	NO	SHSA9_HUMAN Protein shisa-9	YES	NO	NO	NO	NO	YES	YES
B4DXG7	EFNA3	YES	NO	NO	B4DXG7_HUMAN Ephrin-A3	NO	NO	NO	NO	NO	NO	NO
B7Z2R4	SGCE	NO	YES	NO	B7Z2R4_HUMAN Epsilon-sarcoglycan	NO	NO	NO	NO	NO	NO	NO
C9J383	RNF13	NO	YES	YES	C9J383_HUMAN E3 ubiquitin-protein ligase RNF13 (Fragment)	NO	NO	NO	NO	NO	NO	NO
C9JCK0	TBL1XR1	YES	NO	NO	C9JCK0_HUMAN F-box-like/WD repeat-containing protein TBL1XR1 (Fragment)	NO	NO	NO	NO	NO	NO	NO
C9JDW2	LTBP1	NO	YES	NO	C9JDW2_HUMAN Latent-transforming growth factor beta-binding protein 1 (Fragment)	NO	NO	NO	NO	NO	NO	NO
C9JZ58	ZNF568	YES	NO	NO	C9JZ58_HUMAN Zinc finger protein 568	NO	NO	NO	NO	NO	NO	NO
C9K0Q7	EIF3L	NO	YES	NO	C9K0Q7_HUMAN Eukaryotic translation initiation factor 3 subunit L (Fragment)	NO	NO	NO	NO	NO	NO	NO
D6RDV5	EFNA5	YES	YES	NO	D6RDV5_HUMAN Ephrin-A5	NO	NO	NO	NO	NO	NO	NO
E5RJP6	TTC13	YES	NO	NO	E5RJP6_HUMAN Tetratricopeptide repeat protein 13	NO	NO	NO	NO	NO	NO	NO
E7EN19	MAP4K4	NO	NO	YES	E7EN19_HUMAN Mitogen-activated protein kinase kinase kinase kinase 4	NO	NO	NO	NO	NO	NO	NO
E7ETN3		NO	YES	NO	E7ETN3_HUMAN Uncharacterized protein	NO	NO	NO	NO	NO	NO	NO
E7EVM7	PIEZO2	NO	NO	YES	E7EVM7_HUMAN Piezo-type mechanosensitive ion channel component 2	NO	NO	NO	NO	NO	NO	NO
E9PMV2	HLA-DQA1	YES	YES	NO	E9PMV2_HUMAN HLA class II histocompatibility antigen, DQ alpha 1 chain (Fragment)	NO	NO	NO	NO	NO	NO	NO
F2Z333	C1orf233	YES	YES	NO	CA233_HUMAN Fibronectin type-III domain-containing transmembrane protein C1orf233	YES	NO	NO	NO	NO	YES	YES
F5H4M0	VPS37B	NO	NO	YES	F5H4M0_HUMAN Vacuolar protein sorting-associated protein 37B (Fragment)	NO	NO	NO	NO	NO	NO	NO
F8VQD8	CNOT2	YES	NO	NO	F8VQD8_HUMAN CCR4-NOT transcription complex subunit 2 (Fragment)	NO	NO	NO	NO	NO	NO	NO
F8VXI2	PTPRQ	NO	NO	YES	F8VXI2_HUMAN Phosphatidylinositol phosphatase PTPRQ (Fragment)	NO	NO	NO	NO	NO	NO	NO
G3V185	TMEM179B	YES	YES	NO	G3V185_HUMAN Transmembrane protein 179B	NO	NO	NO	NO	NO	NO	NO
H0Y3S9	ARID1B	YES	NO	NO	H0Y3S9_HUMAN AT-rich interactive domain-containing protein 1B (Fragment)	NO	NO	NO	NO	NO	NO	NO
H0Y8M3	NIPBL	NO	YES	NO	H0Y8M3_HUMAN Nipped-B-like protein (Fragment)	NO	NO	NO	NO	NO	NO	NO
H0YBZ8	CD74	NO	YES	NO	H0YBZ8_HUMAN HLA class II histocompatibility antigen gamma chain (Fragment)	NO	NO	NO	NO	NO	NO	NO
H0YBZ9	SMN1	YES	YES	NO	H0YBZ9_HUMAN Survival motor neuron protein (Fragment)	NO	NO	NO	NO	NO	NO	NO
H0YDI1	CD58	YES	YES	YES	H0YDI1_HUMAN Lymphocyte function-associated antigen 3 (Fragment)	NO	NO	NO	NO	NO	NO	NO
H0YEN4	NUP98	YES	NO	NO	H0YEN4_HUMAN Nuclear pore complex protein Nup98-Nup96 (Fragment)	NO	NO	NO	NO	NO	NO	NO
H3BRR8	CCDC135	YES	NO	NO	H3BRR8_HUMAN Coiled-coil domain-containing protein lobo homolog (Fragment)	NO	NO	NO	NO	NO	NO	NO
H3BS89	TMEM178B	YES	YES	NO	T178B_HUMAN Transmembrane protein 178B	NO	NO	NO	NO	YES	YES	YES
H7C2U8	ITFG3	YES	NO	NO	H7C2U8_HUMAN Protein ITFG3 (Fragment)	NO	NO	NO	NO	NO	NO	NO
H7C543	ALCAM	NO	YES	NO	H7C543_HUMAN CD166 antigen (Fragment)	NO	NO	NO	NO	NO	NO	NO
I3L162	CTRL	YES	NO	NO	I3L162_HUMAN Chymotrypsin-like protease CTRL-1 (Fragment)	NO	NO	NO	NO	NO	NO	NO
K7EJD3	LGALS3BP	NO	YES	YES	K7EJD3_HUMAN Galectin-3-binding protein	NO	NO	NO	NO	NO	NO	NO
K7ENZ2	ATXN7L3	YES	NO	NO	K7ENZ2_HUMAN SAGA-associated factor 11 (Fragment)	NO	NO	NO	NO	NO	NO	NO
O00115	DNASE2	YES	YES	YES	DNS2A_HUMAN Deoxyribonuclease-2-alpha	NO	NO	NO	NO	NO	YES	NO
O00144	FZD9	NO	YES	NO	FZD9_HUMAN Frizzled-9	NO	NO	NO	NO	YES	YES	YES
O00204	SULT2B1	YES	NO	NO	ST2B1_HUMAN Sulfotransferase family cytosolic 2B member 1	NO	NO	NO	NO	NO	NO	NO
O00220	TNFRSF10A	YES	NO	NO	TR10A_HUMAN Tumor necrosis factor receptor superfamily member 10A	YES	NO	NO	NO	NO	YES	YES
O00241	SIRPB1	NO	NO	YES	SIRB1_HUMAN Signal-regulatory protein beta-1	YES	NO	NO	NO	NO	YES	YES
O00299	CLIC1	YES	YES	NO	CLIC1_HUMAN Chloride intracellular channel protein 1	NO	NO	NO	NO	NO	NO	YES
O00300	TNFRSF11B	YES	NO	NO	TR11B_HUMAN Tumor necrosis factor receptor superfamily member 11B	NO	NO	NO	NO	NO	YES	NO
O00303	EIF3F	YES	NO	NO	EIF3F_HUMAN Eukaryotic translation initiation factor 3 subunit F	NO	NO	NO	NO	NO	NO	NO
O00391	QSOX1	YES	YES	YES	QSOX1_HUMAN Sulfhydryl oxidase 1	NO	NO	NO	NO	NO	YES	YES
O00410	IPO5	NO	NO	YES	IPO5_HUMAN Importin-5	NO	NO	NO	NO	NO	NO	NO
O00451	GFRA2	NO	YES	NO	GFRA2_HUMAN GDNF family receptor alpha-2	NO	NO	NO	NO	NO	YES	YES
O00461	GOLIM4	YES	YES	NO	GOLI4_HUMAN Golgi integral membrane protein 4	NO	YES	NO	NO	NO	NO	YES
O00462	MANBA	YES	YES	YES	MANBA_HUMAN Beta-mannosidase	NO	NO	NO	NO	NO	YES	NO
O00468	AGRN	YES	YES	YES	AGRIN_HUMAN Agrin	NO	YES	NO	NO	NO	YES	YES
O00469	PLOD2	YES	YES	YES	PLOD2_HUMAN Procollagen-lysine,2-oxoglutarate 5-dioxygenase 2	NO	NO	NO	NO	NO	YES	YES
O00478	BTN3A3	NO	NO	YES	BT3A3_HUMAN Butyrophilin subfamily 3 member A3	YES	NO	NO	NO	NO	YES	YES
O00548	DLL1	YES	YES	NO	DLL1_HUMAN Delta-like protein 1	YES	NO	NO	NO	NO	YES	YES
O00567	NOP56	NO	YES	YES	NOP56_HUMAN Nucleolar protein 56	NO	NO	NO	NO	NO	NO	NO
O00584	RNASET2	YES	YES	YES	RNT2_HUMAN Ribonuclease T2	NO	NO	NO	NO	NO	YES	NO
O00587	MFNG	NO	NO	YES	MFNG_HUMAN Beta-1,3-N-acetylglucosaminyltransferase manic fringe	NO	YES	NO	NO	NO	NO	YES
O00591	GABRP	YES	NO	NO	GBRP_HUMAN Gamma-aminobutyric acid receptor subunit pi	NO	NO	NO	NO	YES	YES	YES
O00592	PODXL	YES	YES	YES	PODXL_HUMAN Podocalyxin	YES	NO	NO	NO	NO	YES	YES
O00634	NTN3	NO	YES	NO	NET3_HUMAN Netrin-3	NO	NO	NO	NO	NO	YES	NO
O00744	WNT10B	NO	YES	NO	WN10B_HUMAN Protein Wnt-10b	NO	NO	NO	NO	NO	YES	NO
O00754	MAN2B1	YES	YES	YES	MA2B1_HUMAN Lysosomal alpha-mannosidase	NO	NO	NO	NO	NO	YES	NO
O14494	PPAP2A	YES	NO	NO	LPP1_HUMAN Lipid phosphate phosphohydrolase 1	NO	NO	NO	NO	YES	NO	YES
O14495	PPAP2B	YES	YES	NO	LPP3_HUMAN Lipid phosphate phosphohydrolase 3	NO	NO	NO	NO	YES	NO	YES
O14497	ARID1A	YES	NO	NO	ARI1A_HUMAN AT-rich interactive domain-containing protein 1A	NO	NO	NO	NO	NO	NO	NO
O14524	TMEM194A	YES	YES	YES	T194A_HUMAN Transmembrane protein 194A	NO	NO	NO	NO	YES	YES	YES
O14525	ASTN1	NO	YES	NO	ASTN1_HUMAN Astrotactin-1	NO	NO	NO	NO	YES	YES	YES
O14578	CIT	YES	NO	NO	CTRO_HUMAN Citron Rho-interacting kinase	NO	NO	NO	NO	NO	NO	NO
O14638	ENPP3	NO	YES	NO	ENPP3_HUMAN Ectonucleotide pyrophosphatase/phosphodiesterase family member 3	NO	YES	NO	NO	NO	NO	YES
O14656	TOR1A	YES	YES	YES	TOR1A_HUMAN Torsin-1A	NO	NO	NO	NO	NO	YES	YES
O14657	TOR1B	YES	YES	YES	TOR1B_HUMAN Torsin-1B	NO	NO	NO	NO	NO	YES	YES
O14672	ADAM10	YES	YES	YES	ADA10_HUMAN Disintegrin and metalloproteinase domain-containing protein 10	YES	NO	NO	NO	NO	YES	YES
O14764	GABRD	NO	YES	NO	GBRD_HUMAN Gamma-aminobutyric acid receptor subunit delta	NO	NO	NO	NO	YES	YES	YES
O14773	TPP1	YES	YES	YES	TPP1_HUMAN Tripeptidyl-peptidase 1	NO	NO	NO	NO	NO	YES	NO
O14786	NRP1	YES	YES	YES	NRP1_HUMAN Neuropilin-1	YES	NO	NO	NO	NO	YES	YES
O14798	TNFRSF10C	YES	NO	NO	TR10C_HUMAN Tumor necrosis factor receptor superfamily member 10C	NO	NO	NO	NO	NO	YES	YES
O14817	TSPAN4	NO	YES	YES	TSN4_HUMAN Tetraspanin-4	NO	NO	NO	NO	YES	NO	YES
O14917	PCDH17	NO	YES	NO	PCD17_HUMAN Protocadherin-17	YES	NO	NO	NO	NO	YES	YES
O15021	MAST4	NO	NO	YES	MAST4_HUMAN Microtubule-associated serine/threonine-protein kinase 4	NO	NO	NO	NO	NO	NO	NO
O15031	PLXNB2	YES	YES	YES	PLXB2_HUMAN Plexin-B2	YES	NO	NO	NO	NO	YES	YES
O15041	SEMA3E	YES	YES	NO	SEM3E_HUMAN Semaphorin-3E	NO	NO	NO	NO	NO	YES	NO
O15042	U2SURP	NO	NO	YES	SR140_HUMAN U2 snRNP-associated SURP motif-containing protein	NO	NO	NO	NO	NO	NO	NO
O15063	KIAA0355	YES	NO	NO	K0355_HUMAN Uncharacterized protein KIAA0355	NO	NO	NO	NO	NO	NO	NO
O15072	ADAMTS3	NO	YES	NO	ATS3_HUMAN A disintegrin and metalloproteinase with thrombospondin motifs 3	NO	NO	NO	NO	NO	YES	NO
O15118	NPC1	YES	YES	YES	NPC1_HUMAN Niemann-Pick C1 protein	NO	NO	NO	NO	YES	YES	YES
O15197	EPHB6	NO	NO	YES	EPHB6_HUMAN Ephrin type-B receptor 6	YES	NO	NO	NO	NO	YES	YES
O15230	LAMA5	YES	YES	YES	LAMA5_HUMAN Laminin subunit alpha-5	NO	NO	NO	NO	NO	YES	NO
O15265	ATXN7	YES	NO	NO	ATX7_HUMAN Ataxin-7	NO	NO	NO	NO	NO	NO	NO
O15321	TM9SF1	YES	YES	YES	TM9S1_HUMAN Transmembrane 9 superfamily member 1	NO	NO	NO	NO	YES	YES	YES
O15342	ATP6V0E1	YES	YES	YES	VA0E1_HUMAN V-type proton ATPase subunit e 1	NO	NO	NO	NO	YES	NO	YES
O15354	GPR37	NO	YES	NO	GPR37_HUMAN Prosaposin receptor GPR37	NO	NO	NO	NO	YES	YES	YES
O15393	TMPRSS2	YES	NO	NO	TMPS2_HUMAN Transmembrane protease serine 2	NO	YES	NO	NO	NO	NO	YES
O15394	NCAM2	YES	YES	NO	NCAM2_HUMAN Neural cell adhesion molecule 2	YES	NO	NO	NO	NO	YES	YES
O15439	ABCC4	YES	NO	NO	MRP4_HUMAN Multidrug resistance-associated protein 4	NO	NO	NO	NO	YES	NO	YES
O15455	TLR3	NO	YES	YES	TLR3_HUMAN Toll-like receptor 3	YES	NO	NO	NO	NO	YES	YES
O15460	P4HA2	YES	YES	NO	P4HA2_HUMAN Prolyl 4-hydroxylase subunit alpha-2	NO	NO	NO	NO	NO	YES	NO
O15496	PLA2G10	YES	NO	NO	PA2GX_HUMAN Group 10 secretory phospholipase A2	NO	NO	NO	NO	NO	YES	NO
O15533	TAPBP	YES	NO	NO	TPSN_HUMAN Tapasin	YES	NO	NO	NO	NO	YES	YES
O43157	PLXNB1	YES	YES	YES	PLXB1_HUMAN Plexin-B1	YES	NO	NO	NO	NO	YES	YES
O43194	GPR39	YES	NO	NO	GPR39_HUMAN G-protein coupled receptor 39	NO	NO	NO	NO	YES	NO	YES
O43278	SPINT1	YES	NO	NO	SPIT1_HUMAN Kunitz-type protease inhibitor 1	NO	NO	NO	NO	NO	YES	NO
O43286	B4GALT5	YES	YES	YES	B4GT5_HUMAN Beta-1,4-galactosyltransferase 5	NO	YES	NO	NO	NO	NO	YES
O43291	SPINT2	YES	YES	YES	SPIT2_HUMAN Kunitz-type protease inhibitor 2	YES	NO	NO	NO	NO	YES	YES
O43292	GPAA1	YES	YES	NO	GPAA1_HUMAN Glycosylphosphatidylinositol anchor attachment 1 protein	NO	NO	NO	NO	YES	NO	YES
O43300	LRRTM2	NO	YES	NO	LRRT2_HUMAN Leucine-rich repeat transmembrane neuronal protein 2	YES	NO	NO	NO	NO	YES	YES
O43405	COCH	YES	YES	YES	COCH_HUMAN Cochlin	NO	NO	NO	NO	NO	YES	NO
O43424	GRID2	NO	YES	NO	GRID2_HUMAN Glutamate receptor ionotropic, delta-2	NO	NO	NO	NO	YES	YES	YES
O43462	MBTPS2	YES	YES	YES	MBTP2_HUMAN Membrane-bound transcription factor site-2 protease	NO	NO	NO	NO	YES	NO	YES
O43493	TGOLN2	YES	YES	YES	TGON2_HUMAN Trans-Golgi network integral membrane protein 2	YES	NO	NO	NO	NO	YES	YES
O43505	B3GNT1	YES	YES	YES	B3GN1_HUMAN N-acetyllactosaminide beta-1,3-N-acetylglucosaminyltransferase	NO	YES	NO	NO	NO	NO	YES
O43529	CHST10	YES	YES	YES	CHSTA_HUMAN Carbohydrate sulfotransferase 10	NO	YES	NO	NO	NO	NO	YES
O43556	SGCE	YES	YES	NO	SGCE_HUMAN Epsilon-sarcoglycan	NO	NO	NO	NO	NO	NO	YES
O43561	LAT	NO	NO	YES	LAT_HUMAN Linker for activation of T-cells family member 1	NO	NO	YES	NO	NO	NO	YES
O43567	RNF13	YES	YES	YES	RNF13_HUMAN E3 ubiquitin-protein ligase RNF13	NO	NO	NO	NO	NO	YES	YES
O43570	CA12	YES	YES	NO	CAH12_HUMAN Carbonic anhydrase 12	YES	NO	NO	NO	NO	YES	YES
O43663	PRC1	NO	YES	NO	PRC1_HUMAN Protein regulator of cytokinesis 1	NO	NO	NO	NO	NO	NO	NO
O43670	ZNF207	NO	NO	YES	ZN207_HUMAN Zinc finger protein 207	NO	NO	NO	NO	NO	NO	NO
O43688	PPAP2C	YES	NO	NO	LPP2_HUMAN Lipid phosphate phosphohydrolase 2	NO	NO	NO	NO	YES	NO	YES
O43699	SIGLEC6	NO	NO	YES	SIGL6_HUMAN Sialic acid-binding Ig-like lectin 6	YES	NO	NO	NO	NO	YES	YES
O43827	ANGPTL7	NO	NO	YES	ANGL7_HUMAN Angiopoietin-related protein 7	NO	NO	NO	NO	NO	YES	NO
O43852	CALU	YES	NO	NO	CALU_HUMAN Calumenin	NO	NO	NO	NO	NO	YES	YES
O43854	EDIL3	NO	YES	NO	EDIL3_HUMAN EGF-like repeat and discoidin I-like domain-containing protein 3	NO	NO	NO	NO	NO	YES	NO
O43889	CREB3	YES	YES	YES	CREB3_HUMAN Cyclic AMP-responsive element-binding protein 3	NO	YES	NO	NO	NO	NO	YES
O43897	TLL1	NO	YES	NO	TLL1_HUMAN Tolloid-like protein 1	NO	NO	NO	NO	NO	YES	NO
O43909	EXTL3	YES	YES	YES	EXTL3_HUMAN Exostosin-like 3	NO	YES	NO	NO	NO	NO	YES
O43916	CHST1	YES	NO	NO	CHST1_HUMAN Carbohydrate sulfotransferase 1	NO	YES	NO	NO	NO	NO	YES
O43921	EFNA2	NO	YES	NO	EFNA2_HUMAN Ephrin-A2	NO	NO	NO	NO	NO	YES	YES
O60237	PPP1R12B	YES	NO	NO	MYPT2_HUMAN Protein phosphatase 1 regulatory subunit 12B	NO	NO	NO	NO	NO	NO	NO
O60241	BAI2	NO	YES	NO	BAI2_HUMAN Brain-specific angiogenesis inhibitor 2	NO	NO	NO	NO	YES	YES	YES
O60242	BAI3	NO	YES	NO	BAI3_HUMAN Brain-specific angiogenesis inhibitor 3	NO	NO	NO	NO	YES	YES	YES
O60243	HS6ST1	YES	YES	YES	H6ST1_HUMAN Heparan-sulfate 6-O-sulfotransferase 1	NO	YES	NO	NO	NO	NO	YES
O60244	MED14	YES	YES	NO	MED14_HUMAN Mediator of RNA polymerase II transcription subunit 14	NO	NO	NO	NO	NO	NO	NO
O60245	PCDH7	YES	YES	NO	PCDH7_HUMAN Protocadherin-7	YES	NO	NO	NO	NO	YES	YES
O60256	PRPSAP2	NO	NO	YES	KPRB_HUMAN Phosphoribosyl pyrophosphate synthase-associated protein 2	NO	NO	NO	NO	NO	NO	NO
O60279	SUSD5	NO	YES	NO	SUSD5_HUMAN Sushi domain-containing protein 5	YES	NO	NO	NO	NO	YES	YES
O60306	AQR	YES	NO	NO	AQR_HUMAN Intron-binding protein aquarius	NO	NO	NO	NO	NO	NO	NO
O60343	TBC1D4	NO	YES	NO	TBCD4_HUMAN TBC1 domain family member 4	NO	NO	NO	NO	NO	NO	NO
O60353	FZD6	YES	NO	NO	FZD6_HUMAN Frizzled-6	NO	NO	NO	NO	YES	YES	YES
O60462	NRP2	NO	YES	YES	NRP2_HUMAN Neuropilin-2	YES	NO	NO	NO	NO	YES	YES
O60486	PLXNC1	NO	YES	YES	PLXC1_HUMAN Plexin-C1	YES	NO	NO	NO	NO	YES	YES
O60487	MPZL2	YES	YES	NO	MPZL2_HUMAN Myelin protein zero-like protein 2	YES	NO	NO	NO	NO	YES	YES
O60507	TPST1	YES	NO	NO	TPST1_HUMAN Protein-tyrosine sulfotransferase 1	NO	YES	NO	NO	NO	NO	YES
O60512	B4GALT3	YES	YES	YES	B4GT3_HUMAN Beta-1,4-galactosyltransferase 3	NO	YES	NO	NO	NO	NO	YES
O60513	B4GALT4	YES	NO	NO	B4GT4_HUMAN Beta-1,4-galactosyltransferase 4	NO	YES	NO	NO	NO	NO	YES
O60568	PLOD3	YES	YES	YES	PLOD3_HUMAN Procollagen-lysine,2-oxoglutarate 5-dioxygenase 3	NO	NO	NO	NO	NO	YES	YES
O60603	TLR2	YES	NO	NO	TLR2_HUMAN Toll-like receptor 2	YES	NO	NO	NO	NO	YES	YES
O60609	GFRA3	YES	NO	NO	GFRA3_HUMAN GDNF family receptor alpha-3	NO	NO	NO	NO	NO	YES	YES
O60635	TSPAN1	YES	NO	NO	TSN1_HUMAN Tetraspanin-1	NO	NO	NO	NO	YES	NO	YES
O60636	TSPAN2	NO	YES	YES	TSN2_HUMAN Tetraspanin-2	NO	NO	NO	NO	YES	NO	YES
O60637	TSPAN3	YES	YES	YES	TSN3_HUMAN Tetraspanin-3	NO	NO	NO	NO	YES	NO	YES
O60656	UGT1A9	YES	NO	NO	UD19_HUMAN UDP-glucuronosyltransferase 1-9	NO	NO	NO	NO	NO	YES	YES
O60704	TPST2	NO	YES	YES	TPST2_HUMAN Protein-tyrosine sulfotransferase 2	NO	YES	NO	NO	NO	NO	YES
O60721	SLC24A1	YES	NO	NO	NCKX1_HUMAN Sodium/potassium/calcium exchanger 1	NO	NO	NO	NO	YES	YES	YES
O60858	TRIM13	YES	YES	YES	TRI13_HUMAN E3 ubiquitin-protein ligase TRIM13	NO	NO	NO	NO	NO	NO	YES
O60896	RAMP3	YES	NO	NO	RAMP3_HUMAN Receptor activity-modifying protein 3	YES	NO	NO	NO	NO	YES	YES
O60909	B4GALT2	YES	NO	NO	B4GT2_HUMAN Beta-1,4-galactosyltransferase 2	NO	YES	NO	NO	NO	NO	YES
O60911	CTSV	YES	YES	YES	CATL2_HUMAN Cathepsin L2	NO	NO	NO	NO	NO	YES	NO
O60934	NBN	NO	YES	NO	NBN_HUMAN Nibrin	NO	NO	NO	NO	NO	NO	NO
O75051	PLXNA2	YES	YES	NO	PLXA2_HUMAN Plexin-A2	YES	NO	NO	NO	NO	YES	YES
O75054	IGSF3	YES	YES	YES	IGSF3_HUMAN Immunoglobulin superfamily member 3	YES	NO	NO	NO	NO	YES	YES
O75063	FAM20B	YES	NO	NO	XYLK_HUMAN Glycosaminoglycan xylosylkinase	NO	YES	NO	NO	NO	NO	YES
O75071	EFCAB14	YES	YES	YES	EFC14_HUMAN EF-hand calcium-binding domain-containing protein 14	NO	NO	NO	NO	NO	NO	NO
O75072	FKTN	NO	YES	NO	FKTN_HUMAN Fukutin	NO	YES	NO	NO	NO	NO	YES
O75074	LRP3	YES	YES	NO	LRP3_HUMAN Low-density lipoprotein receptor-related protein 3	YES	NO	NO	NO	NO	YES	YES
O75077	ADAM23	YES	YES	NO	ADA23_HUMAN Disintegrin and metalloproteinase domain-containing protein 23	YES	NO	NO	NO	NO	YES	YES
O75078	ADAM11	NO	YES	NO	ADA11_HUMAN Disintegrin and metalloproteinase domain-containing protein 11	YES	NO	NO	NO	NO	YES	YES
O75084	FZD7	YES	NO	NO	FZD7_HUMAN Frizzled-7	NO	NO	NO	NO	YES	YES	YES
O75093	SLIT1	NO	YES	YES	SLIT1_HUMAN Slit homolog 1 protein	NO	NO	NO	NO	NO	YES	NO
O75094	SLIT3	NO	YES	NO	SLIT3_HUMAN Slit homolog 3 protein	NO	NO	NO	NO	NO	YES	NO
O75095	MEGF6	YES	YES	YES	MEGF6_HUMAN Multiple epidermal growth factor-like domains protein 6	NO	NO	NO	NO	NO	YES	NO
O75096	LRP4	YES	YES	YES	LRP4_HUMAN Low-density lipoprotein receptor-related protein 4	YES	NO	NO	NO	NO	YES	YES
O75121	MFAP3L	YES	YES	NO	MFA3L_HUMAN Microfibrillar-associated protein 3-like	YES	NO	NO	NO	NO	YES	YES
O75129	ASTN2	YES	NO	NO	ASTN2_HUMAN Astrotactin-2	NO	NO	NO	NO	YES	YES	YES
O75144	ICOSLG	YES	YES	YES	ICOSL_HUMAN ICOS ligand	YES	NO	NO	NO	NO	YES	YES
O75175	CNOT3	NO	YES	YES	CNOT3_HUMAN CCR4-NOT transcription complex subunit 3	NO	NO	NO	NO	NO	NO	NO
O75179	ANKRD17	YES	YES	NO	ANR17_HUMAN Ankyrin repeat domain-containing protein 17	NO	NO	NO	NO	NO	NO	NO
O75197	LRP5	YES	YES	YES	LRP5_HUMAN Low-density lipoprotein receptor-related protein 5	YES	NO	NO	NO	NO	YES	YES
O75326	SEMA7A	YES	YES	YES	SEM7A_HUMAN Semaphorin-7A	NO	NO	NO	NO	NO	YES	YES
O75356	ENTPD5	YES	YES	YES	ENTP5_HUMAN Ectonucleoside triphosphate diphosphohydrolase 5	NO	NO	NO	NO	NO	YES	NO
O75381	PEX14	YES	NO	YES	PEX14_HUMAN Peroxisomal membrane protein PEX14	NO	NO	NO	NO	NO	NO	YES
O75387	SLC43A1	NO	YES	NO	LAT3_HUMAN Large neutral amino acids transporter small subunit 3	NO	NO	NO	NO	YES	NO	YES
O75443	TECTA	NO	NO	YES	TECTA_HUMAN Alpha-tectorin	NO	NO	NO	NO	NO	YES	YES
O75460	ERN1	NO	YES	YES	ERN1_HUMAN Serine/threonine-protein kinase/endoribonuclease IRE1	YES	NO	NO	NO	NO	YES	YES
O75462	CRLF1	YES	YES	NO	CRLF1_HUMAN Cytokine receptor-like factor 1	NO	NO	NO	NO	NO	YES	NO
O75473	LGR5	NO	YES	NO	LGR5_HUMAN Leucine-rich repeat-containing G-protein coupled receptor 5	NO	NO	NO	NO	YES	YES	YES
O75487	GPC4	YES	YES	NO	GPC4_HUMAN Glypican-4	NO	NO	NO	NO	NO	YES	YES
O75493	CA11	YES	YES	YES	CAH11_HUMAN Carbonic anhydrase-related protein 11	NO	NO	NO	NO	NO	YES	NO
O75503	CLN5	YES	YES	YES	CLN5_HUMAN Ceroid-lipofuscinosis neuronal protein 5	NO	NO	NO	NO	NO	NO	YES
O75509	TNFRSF21	YES	YES	YES	TNR21_HUMAN Tumor necrosis factor receptor superfamily member 21	YES	NO	NO	NO	NO	YES	YES
O75569	PRKRA	NO	YES	NO	PRKRA_HUMAN Interferon-inducible double-stranded RNA-dependent protein kinase activator A	NO	NO	NO	NO	NO	NO	NO
O75581	LRP6	YES	YES	YES	LRP6_HUMAN Low-density lipoprotein receptor-related protein 6	YES	NO	NO	NO	NO	YES	YES
O75592	MYCBP2	NO	YES	NO	MYCB2_HUMAN Probable E3 ubiquitin-protein ligase MYCBP2	NO	NO	NO	NO	NO	NO	NO
O75629	CREG1	YES	YES	YES	CREG1_HUMAN Protein CREG1	NO	NO	NO	NO	NO	YES	NO
O75718	CRTAP	YES	YES	YES	CRTAP_HUMAN Cartilage-associated protein	NO	NO	NO	NO	NO	YES	NO
O75752	B3GALNT1	YES	NO	NO	B3GL1_HUMAN UDP-GalNAc:beta-1,3-N-acetylgalactosaminyltransferase 1	NO	YES	NO	NO	NO	NO	YES
O75882	ATRN	YES	YES	YES	ATRN_HUMAN Attractin	YES	NO	NO	NO	NO	YES	YES
O75899	GABBR2	YES	YES	NO	GABR2_HUMAN Gamma-aminobutyric acid type B receptor subunit 2	NO	NO	NO	NO	YES	YES	YES
O75954	TSPAN9	YES	YES	YES	TSN9_HUMAN Tetraspanin-9	NO	NO	NO	NO	YES	NO	YES
O75976	CPD	YES	YES	YES	CBPD_HUMAN Carboxypeptidase D	YES	NO	NO	NO	NO	YES	YES
O76024	WFS1	YES	YES	NO	WFS1_HUMAN Wolframin	NO	NO	NO	NO	YES	NO	YES
O76061	STC2	YES	YES	NO	STC2_HUMAN Stanniocalcin-2	NO	NO	NO	NO	NO	YES	NO
O76082	SLC22A5	YES	YES	YES	S22A5_HUMAN Solute carrier family 22 member 5	NO	NO	NO	NO	YES	NO	YES
O76096	CST7	NO	NO	YES	CYTF_HUMAN Cystatin-F	NO	NO	NO	NO	NO	YES	NO
O94759	TRPM2	NO	NO	YES	TRPM2_HUMAN Transient receptor potential cation channel subfamily M member 2	NO	NO	NO	NO	YES	NO	YES
O94806	PRKD3	YES	NO	NO	KPCD3_HUMAN Serine/threonine-protein kinase D3	NO	NO	NO	NO	NO	NO	YES
O94813	SLIT2	NO	YES	YES	SLIT2_HUMAN Slit homolog 2 protein	NO	NO	NO	NO	NO	YES	NO
O94856	NFASC	YES	YES	NO	NFASC_HUMAN Neurofascin	YES	NO	NO	NO	NO	YES	YES
O94886	TMEM63A	YES	NO	YES	TM63A_HUMAN Transmembrane protein 63A	NO	NO	NO	NO	YES	NO	YES
O94898	LRIG2	YES	YES	YES	LRIG2_HUMAN Leucine-rich repeats and immunoglobulin-like domains protein 2	YES	NO	NO	NO	NO	YES	YES
O94901	SUN1	YES	YES	YES	SUN1_HUMAN SUN domain-containing protein 1	NO	YES	NO	NO	NO	NO	YES
O94905	ERLIN2	YES	NO	NO	ERLN2_HUMAN Erlin-2	NO	YES	NO	NO	NO	NO	YES
O94910	LPHN1	YES	YES	YES	LPHN1_HUMAN Latrophilin-1	NO	NO	NO	NO	YES	YES	YES
O94911	ABCA8	NO	YES	NO	ABCA8_HUMAN ATP-binding cassette sub-family A member 8	NO	NO	NO	NO	YES	NO	YES
O94919	ENDOD1	YES	NO	NO	ENDD1_HUMAN Endonuclease domain-containing 1 protein	NO	NO	NO	NO	NO	YES	NO
O94923	GLCE	YES	YES	YES	GLCE_HUMAN D-glucuronyl C5-epimerase	NO	YES	NO	NO	NO	NO	YES
O94933	SLITRK3	NO	YES	NO	SLIK3_HUMAN SLIT and NTRK-like protein 3	YES	NO	NO	NO	NO	YES	YES
O94973	AP2A2	NO	YES	NO	AP2A2_HUMAN AP-2 complex subunit alpha-2	NO	NO	NO	NO	NO	NO	YES
O94991	SLITRK5	NO	YES	NO	SLIK5_HUMAN SLIT and NTRK-like protein 5	YES	NO	NO	NO	NO	YES	YES
O95084	PRSS23	YES	YES	NO	PRS23_HUMAN Serine protease 23	NO	NO	NO	NO	NO	YES	NO
O95158	NXPH4	YES	YES	NO	NXPH4_HUMAN Neurexophilin-4	NO	NO	NO	NO	NO	YES	NO
O95180	CACNA1H	YES	YES	NO	CAC1H_HUMAN Voltage-dependent T-type calcium channel subunit alpha-1H	NO	NO	NO	NO	YES	NO	YES
O95183	VAMP5	NO	NO	YES	VAMP5_HUMAN Vesicle-associated membrane protein 5	NO	NO	NO	YES	NO	NO	YES
O95185	UNC5C	YES	YES	YES	UNC5C_HUMAN Netrin receptor UNC5C	YES	NO	NO	NO	NO	YES	YES
O95196	CSPG5	YES	NO	NO	CSPG5_HUMAN Chondroitin sulfate proteoglycan 5	YES	NO	NO	NO	NO	YES	YES
O95208	EPN2	NO	YES	NO	EPN2_HUMAN Epsin-2	NO	NO	NO	NO	NO	NO	NO
O95274	LYPD3	YES	NO	NO	LYPD3_HUMAN Ly6/PLAUR domain-containing protein 3	NO	NO	NO	NO	NO	YES	YES
O95297	MPZL1	YES	YES	YES	MPZL1_HUMAN Myelin protein zero-like protein 1	YES	NO	NO	NO	NO	YES	YES
O95302	FKBP9	YES	YES	NO	FKBP9_HUMAN Peptidyl-prolyl cis-trans isomerase FKBP9	NO	NO	NO	NO	NO	YES	NO
O95347	SMC2	YES	NO	NO	SMC2_HUMAN Structural maintenance of chromosomes protein 2	NO	NO	NO	NO	NO	NO	NO
O95427	PIGN	YES	YES	YES	PIGN_HUMAN GPI ethanolamine phosphate transferase 1	NO	NO	NO	NO	YES	NO	YES
O95450	ADAMTS2	NO	YES	NO	ATS2_HUMAN A disintegrin and metalloproteinase with thrombospondin motifs 2	NO	NO	NO	NO	NO	YES	NO
O95461	LARGE	YES	YES	NO	LARGE_HUMAN Glycosyltransferase-like protein LARGE1	NO	YES	NO	NO	NO	NO	YES
O95477	ABCA1	YES	YES	YES	ABCA1_HUMAN ATP-binding cassette sub-family A member 1	NO	NO	NO	NO	YES	NO	YES
O95479	H6PD	YES	NO	YES	G6PE_HUMAN GDH/6PGL endoplasmic bifunctional protein	NO	NO	NO	NO	NO	YES	NO
O95490	LPHN2	YES	YES	NO	LPHN2_HUMAN Latrophilin-2	NO	NO	NO	NO	YES	YES	YES
O95502	NPTXR	YES	YES	YES	NPTXR_HUMAN Neuronal pentraxin receptor	NO	YES	NO	NO	NO	NO	YES
O95633	FSTL3	YES	YES	NO	FSTL3_HUMAN Follistatin-related protein 3	NO	NO	NO	NO	NO	YES	NO
O95672	ECEL1	NO	YES	NO	ECEL1_HUMAN Endothelin-converting enzyme-like 1	NO	YES	NO	NO	NO	NO	YES
O95674	CDS2	YES	NO	YES	CDS2_HUMAN Phosphatidate cytidylyltransferase 2	NO	NO	NO	NO	YES	NO	YES
O95754	SEMA4F	YES	YES	YES	SEM4F_HUMAN Semaphorin-4F	YES	NO	NO	NO	NO	YES	YES
O95857	TSPAN13	YES	YES	YES	TSN13_HUMAN Tetraspanin-13	NO	NO	NO	NO	YES	NO	YES
O95858	TSPAN15	YES	YES	YES	TSN15_HUMAN Tetraspanin-15	NO	NO	NO	NO	YES	NO	YES
O95897	OLFM2	YES	YES	YES	NOE2_HUMAN Noelin-2	NO	NO	NO	NO	NO	YES	YES
O95980	RECK	YES	YES	YES	RECK_HUMAN Reversion-inducing cysteine-rich protein with Kazal motifs	NO	NO	NO	NO	NO	YES	YES
O95998	IL18BP	NO	NO	YES	I18BP_HUMAN Interleukin-18-binding protein	NO	NO	NO	NO	NO	YES	NO
O96005	CLPTM1	YES	YES	YES	CLPT1_HUMAN Cleft lip and palate transmembrane protein 1	NO	NO	NO	NO	YES	NO	YES
O96014	WNT11	YES	YES	NO	WNT11_HUMAN Protein Wnt-11	NO	NO	NO	NO	NO	YES	NO
P00387	CYB5R3	NO	YES	NO	NB5R3_HUMAN NADH-cytochrome b5 reductase 3	NO	NO	NO	NO	NO	NO	YES
P00441	SOD1	NO	YES	NO	SODC_HUMAN Superoxide dismutase [Cu-Zn]	NO	NO	NO	NO	NO	NO	NO
P00450	CP	YES	NO	NO	CERU_HUMAN Ceruloplasmin	NO	NO	NO	NO	NO	YES	NO
P00533	EGFR	YES	YES	YES	EGFR_HUMAN Epidermal growth factor receptor	YES	NO	NO	NO	NO	YES	YES
P00738	HP	YES	NO	NO	HPT_HUMAN Haptoglobin	NO	NO	NO	NO	NO	YES	NO
P00750	PLAT	YES	YES	YES	TPA_HUMAN Tissue-type plasminogen activator	NO	NO	NO	NO	NO	YES	NO
P00751	CFB	YES	NO	NO	CFAB_HUMAN Complement factor B	NO	NO	NO	NO	NO	YES	NO
P01009	SERPINA1	YES	NO	NO	A1AT_HUMAN Alpha-1-antitrypsin	NO	NO	NO	NO	NO	YES	NO
P01011	SERPINA3	YES	NO	NO	AACT_HUMAN Alpha-1-antichymotrypsin	NO	NO	NO	NO	NO	YES	NO
P01024	C3	YES	NO	NO	CO3_HUMAN Complement C3	NO	NO	NO	NO	NO	YES	NO
P01033	TIMP1	YES	YES	YES	TIMP1_HUMAN Metalloproteinase inhibitor 1	NO	NO	NO	NO	NO	YES	NO
P01130	LDLR	YES	YES	YES	LDLR_HUMAN Low-density lipoprotein receptor	YES	NO	NO	NO	NO	YES	YES
P01137	TGFB1	YES	YES	YES	TGFB1_HUMAN Transforming growth factor beta-1	NO	NO	NO	NO	NO	YES	NO
P01266	TG	NO	YES	NO	THYG_HUMAN Thyroglobulin	NO	NO	NO	NO	NO	YES	NO
P01591	IGJ	YES	NO	NO	IGJ_HUMAN Immunoglobulin J chain	NO	NO	NO	NO	NO	YES	NO
P01730	CD4	NO	NO	YES	CD4_HUMAN T-cell surface glycoprotein CD4	YES	NO	NO	NO	NO	YES	YES
P01733	TRBV12-3	NO	NO	YES	TVB1_HUMAN T-cell receptor beta chain V region YT35	NO	NO	NO	NO	NO	YES	NO
P01737		NO	NO	YES	TVA3_HUMAN T-cell receptor alpha chain V region PY14	NO	NO	NO	NO	NO	YES	NO
P01848	TRAC	NO	NO	YES	TCA_HUMAN T-cell receptor alpha chain C region	NO	NO	NO	NO	NO	NO	YES
P01861	IGHG4	NO	NO	YES	IGHG4_HUMAN Ig gamma-4 chain C region	NO	NO	NO	NO	NO	NO	NO
P01889	HLA-B	NO	YES	YES	1B07_HUMAN HLA class I histocompatibility antigen, B-7 alpha chain	YES	NO	NO	NO	NO	YES	YES
P01892	HLA-A	YES	YES	NO	1A02_HUMAN HLA class I histocompatibility antigen, A-2 alpha chain	YES	NO	NO	NO	NO	YES	YES
P01903	HLA-DRA	YES	YES	NO	DRA_HUMAN HLA class II histocompatibility antigen, DR alpha chain	YES	NO	NO	NO	NO	YES	YES
P01911	HLA-DRB1	YES	YES	YES	2B1F_HUMAN HLA class II histocompatibility antigen, DRB1-15 beta chain	YES	NO	NO	NO	NO	YES	YES
P02452	COL1A1	YES	NO	YES	CO1A1_HUMAN Collagen alpha-1(I) chain	NO	NO	NO	NO	NO	YES	NO
P02458	COL2A1	YES	YES	NO	CO2A1_HUMAN Collagen alpha-1(II) chain	NO	NO	NO	NO	NO	YES	NO
P02686	MBP	NO	NO	YES	MBP_HUMAN Myelin basic protein	NO	NO	NO	NO	NO	NO	YES
P02751	FN1	YES	YES	YES	FINC_HUMAN Fibronectin	NO	NO	NO	NO	NO	YES	NO
P02786	TFRC	YES	YES	YES	TFR1_HUMAN Transferrin receptor protein 1	NO	YES	NO	NO	NO	NO	YES
P02788	LTF	YES	NO	NO	TRFL_HUMAN Lactotransferrin	NO	NO	NO	NO	NO	YES	NO
P02790	HPX	YES	YES	YES	HEMO_HUMAN Hemopexin	NO	NO	NO	NO	NO	YES	NO
P02794	FTH1	YES	YES	NO	FRIH_HUMAN Ferritin heavy chain	NO	NO	NO	NO	NO	NO	NO
P04004	VTN	YES	NO	YES	VTNC_HUMAN Vitronectin	NO	NO	NO	NO	NO	YES	NO
P04035	HMGCR	YES	YES	YES	HMDH_HUMAN 3-hydroxy-3-methylglutaryl-coenzyme A reductase	NO	NO	NO	NO	YES	NO	YES
P04062	GBA	YES	YES	YES	GLCM_HUMAN Glucosylceramidase	NO	NO	NO	NO	NO	YES	YES
P04066	FUCA1	YES	YES	YES	FUCO_HUMAN Tissue alpha-L-fucosidase	NO	NO	NO	NO	NO	YES	NO
P04156	PRNP	YES	YES	YES	PRIO_HUMAN Major prion protein	NO	NO	NO	NO	NO	YES	YES
P04179	SOD2	NO	YES	NO	SODM_HUMAN Superoxide dismutase [Mn], mitochondrial	NO	NO	NO	NO	NO	NO	NO
P04180	LCAT	YES	NO	YES	LCAT_HUMAN Phosphatidylcholine-sterol acyltransferase	NO	NO	NO	NO	NO	YES	NO
P04216	THY1	NO	NO	YES	THY1_HUMAN Thy-1 membrane glycoprotein	NO	NO	NO	NO	NO	YES	YES
P04222	HLA-C	NO	YES	YES	1C03_HUMAN HLA class I histocompatibility antigen, Cw-3 alpha chain	YES	NO	NO	NO	NO	YES	YES
P04233	CD74	YES	NO	NO	HG2A_HUMAN HLA class II histocompatibility antigen gamma chain	NO	YES	NO	NO	NO	NO	YES
P04234	CD3D	NO	NO	YES	CD3D_HUMAN T-cell surface glycoprotein CD3 delta chain	YES	NO	NO	NO	NO	YES	YES
P04350	TUBB4A	NO	YES	NO	TBB4A_HUMAN Tubulin beta-4A chain	NO	NO	NO	NO	NO	NO	NO
P04406	GAPDH	YES	NO	YES	G3P_HUMAN Glyceraldehyde-3-phosphate dehydrogenase	NO	NO	NO	NO	NO	NO	YES
P04439	HLA-A	NO	NO	YES	1A03_HUMAN HLA class I histocompatibility antigen, A-3 alpha chain	YES	NO	NO	NO	NO	YES	YES
P04626	ERBB2	YES	YES	NO	ERBB2_HUMAN Receptor tyrosine-protein kinase erbB-2	YES	NO	NO	NO	NO	YES	YES
P04629	NTRK1	NO	YES	YES	NTRK1_HUMAN High affinity nerve growth factor receptor	YES	NO	NO	NO	NO	YES	YES
P04843	RPN1	YES	YES	YES	RPN1_HUMAN Dolichyl-diphosphooligosaccharide--protein glycosyltransferase subunit 1	YES	NO	NO	NO	NO	YES	YES
P04844	RPN2	YES	YES	YES	RPN2_HUMAN Dolichyl-diphosphooligosaccharide--protein glycosyltransferase subunit 2	NO	NO	NO	NO	YES	YES	YES
P05026	ATP1B1	YES	YES	YES	AT1B1_HUMAN Sodium/potassium-transporting ATPase subunit beta-1	NO	YES	NO	NO	NO	NO	YES
P05067	APP	YES	YES	YES	A4_HUMAN Amyloid beta A4 protein	YES	NO	NO	NO	NO	YES	YES
P05090	APOD	YES	NO	NO	APOD_HUMAN Apolipoprotein D	NO	NO	NO	NO	NO	YES	NO
P05106	ITGB3	NO	YES	YES	ITB3_HUMAN Integrin beta-3	YES	NO	NO	NO	NO	YES	YES
P05107	ITGB2	YES	YES	YES	ITB2_HUMAN Integrin beta-2	YES	NO	NO	NO	NO	YES	YES
P05120	SERPINB2	NO	NO	YES	PAI2_HUMAN Plasminogen activator inhibitor 2	NO	NO	NO	NO	NO	YES	NO
P05154	SERPINA5	YES	NO	NO	IPSP_HUMAN Plasma serine protease inhibitor	NO	NO	NO	NO	NO	YES	NO
P05155	SERPING1	NO	YES	NO	IC1_HUMAN Plasma protease C1 inhibitor	NO	NO	NO	NO	NO	YES	NO
P05186	ALPL	NO	YES	NO	PPBT_HUMAN Alkaline phosphatase, tissue-nonspecific isozyme	NO	NO	NO	NO	NO	YES	YES
P05362	ICAM1	YES	NO	YES	ICAM1_HUMAN Intercellular adhesion molecule 1	YES	NO	NO	NO	NO	YES	YES
P05538	HLA-DQB2	YES	YES	NO	DQB2_HUMAN HLA class II histocompatibility antigen, DQ beta 2 chain	YES	NO	NO	NO	NO	YES	YES
P05556	ITGB1	YES	YES	YES	ITB1_HUMAN Integrin beta-1	YES	NO	NO	NO	NO	YES	YES
P05976	MYL1	YES	NO	NO	MYL1_HUMAN Myosin light chain 1/3, skeletal muscle isoform	NO	NO	NO	NO	NO	NO	NO
P05997	COL5A2	NO	YES	NO	CO5A2_HUMAN Collagen alpha-2(V) chain	NO	NO	NO	NO	NO	YES	NO
P06126	CD1A	NO	NO	YES	CD1A_HUMAN T-cell surface glycoprotein CD1a	YES	NO	NO	NO	NO	YES	YES
P06127	CD5	NO	YES	YES	CD5_HUMAN T-cell surface glycoprotein CD5	YES	NO	NO	NO	NO	YES	YES
P06213	INSR	YES	YES	YES	INSR_HUMAN Insulin receptor	YES	NO	NO	NO	NO	YES	YES
P06276	BCHE	NO	YES	YES	CHLE_HUMAN Cholinesterase	NO	NO	NO	NO	NO	YES	NO
P06280	GLA	YES	YES	YES	AGAL_HUMAN Alpha-galactosidase A	NO	NO	NO	NO	NO	YES	NO
P06400	RB1	NO	NO	YES	RB_HUMAN Retinoblastoma-associated protein	NO	NO	NO	NO	NO	NO	NO
P06729	CD2	NO	NO	YES	CD2_HUMAN T-cell surface antigen CD2	YES	NO	NO	NO	NO	YES	YES
P06731	CEACAM5	YES	YES	NO	CEAM5_HUMAN Carcinoembryonic antigen-related cell adhesion molecule 5	NO	NO	NO	NO	NO	YES	YES
P06737	PYGL	NO	YES	NO	PYGL_HUMAN Glycogen phosphorylase, liver form	NO	NO	NO	NO	NO	NO	NO
P06756	ITGAV	YES	YES	YES	ITAV_HUMAN Integrin alpha-V	YES	NO	NO	NO	NO	YES	YES
P06858	LPL	NO	YES	NO	LIPL_HUMAN Lipoprotein lipase	NO	NO	NO	NO	NO	YES	YES
P06865	HEXA	YES	YES	YES	HEXA_HUMAN Beta-hexosaminidase subunit alpha	NO	NO	NO	NO	NO	YES	NO
P07093	SERPINE2	NO	YES	NO	GDN_HUMAN Glia-derived nexin	NO	NO	NO	NO	NO	YES	NO
P07204	THBD	YES	YES	NO	TRBM_HUMAN Thrombomodulin	YES	NO	NO	NO	NO	YES	YES
P07437	TUBB	YES	NO	NO	TBB5_HUMAN Tubulin beta chain	NO	NO	NO	NO	NO	NO	NO
P07585	DCN	NO	NO	YES	PGS2_HUMAN Decorin	NO	NO	NO	NO	NO	YES	NO
P07602	PSAP	YES	YES	YES	SAP_HUMAN Prosaposin	NO	NO	NO	NO	NO	YES	NO
P07686	HEXB	YES	YES	YES	HEXB_HUMAN Beta-hexosaminidase subunit beta	NO	NO	NO	NO	NO	YES	NO
P07711	CTSL	YES	YES	NO	CATL1_HUMAN Cathepsin L1	NO	NO	NO	NO	NO	YES	NO
P07737	PFN1	NO	YES	YES	PROF1_HUMAN Profilin-1	NO	NO	NO	NO	NO	NO	NO
P07858	CTSB	YES	YES	YES	CATB_HUMAN Cathepsin B	NO	NO	NO	NO	NO	YES	NO
P07900	HSP90AA1	NO	YES	NO	HS90A_HUMAN Heat shock protein HSP 90-alpha	NO	NO	NO	NO	NO	NO	YES
P07942	LAMB1	YES	YES	YES	LAMB1_HUMAN Laminin subunit beta-1	NO	NO	NO	NO	NO	YES	NO
P07949	RET	YES	YES	NO	RET_HUMAN Proto-oncogene tyrosine-protein kinase receptor Ret	YES	NO	NO	NO	NO	YES	YES
P07996	THBS1	YES	YES	YES	TSP1_HUMAN Thrombospondin-1	NO	NO	NO	NO	NO	YES	NO
P08069	IGF1R	YES	YES	YES	IGF1R_HUMAN Insulin-like growth factor 1 receptor	YES	NO	NO	NO	NO	YES	YES
P08174	CD55	YES	YES	YES	DAF_HUMAN Complement decay-accelerating factor	YES	NO	NO	NO	NO	YES	YES
P08183	ABCB1	NO	YES	NO	MDR1_HUMAN Multidrug resistance protein 1	NO	NO	NO	NO	YES	NO	YES
P08195	SLC3A2	YES	YES	YES	4F2_HUMAN 4F2 cell-surface antigen heavy chain	NO	YES	NO	NO	NO	NO	YES
P08236	GUSB	YES	YES	YES	BGLR_HUMAN Beta-glucuronidase	NO	NO	NO	NO	NO	YES	NO
P08238	HSP90AB1	YES	YES	YES	HS90B_HUMAN Heat shock protein HSP 90-beta	NO	NO	NO	NO	NO	NO	NO
P08240	SRPR	YES	YES	YES	SRPR_HUMAN Signal recognition particle receptor subunit alpha	NO	NO	NO	NO	NO	NO	YES
P08473	MME	YES	YES	YES	NEP_HUMAN Neprilysin	NO	YES	NO	NO	NO	NO	YES
P08571	CD14	YES	NO	NO	CD14_HUMAN Monocyte differentiation antigen CD14	NO	NO	NO	NO	NO	YES	YES
P08572	COL4A2	NO	YES	NO	CO4A2_HUMAN Collagen alpha-2(IV) chain	NO	NO	NO	NO	NO	YES	NO
P08575	PTPRC	NO	YES	YES	PTPRC_HUMAN Receptor-type tyrosine-protein phosphatase C	YES	NO	NO	NO	NO	YES	YES
P08581	MET	YES	YES	NO	MET_HUMAN Hepatocyte growth factor receptor	YES	NO	NO	NO	NO	YES	YES
P08582	MFI2	YES	YES	YES	TRFM_HUMAN Melanotransferrin	NO	NO	NO	NO	NO	YES	YES
P08648	ITGA5	YES	YES	YES	ITA5_HUMAN Integrin alpha-5	YES	NO	NO	NO	NO	YES	YES
P08651	NFIC	NO	YES	NO	NFIC_HUMAN Nuclear factor 1 C-type	NO	NO	NO	NO	NO	NO	NO
P08670	VIM	NO	NO	YES	VIME_HUMAN Vimentin	NO	NO	NO	NO	NO	NO	NO
P08842	STS	YES	NO	YES	STS_HUMAN Steryl-sulfatase	NO	NO	NO	NO	YES	YES	YES
P08887	IL6R	YES	YES	NO	IL6RA_HUMAN Interleukin-6 receptor subunit alpha	YES	NO	NO	NO	NO	YES	YES
P08949	NMB	YES	NO	NO	NMB_HUMAN Isoform 2 of Neuromedin-B	NO	NO	NO	NO	NO	YES	NO
P08962	CD63	YES	YES	YES	CD63_HUMAN CD63 antigen	NO	NO	NO	NO	YES	NO	YES
P09326	CD48	NO	YES	YES	CD48_HUMAN CD48 antigen	NO	NO	NO	NO	NO	YES	YES
P09429	HMGB1	YES	NO	NO	HMGB1_HUMAN High mobility group protein B1	NO	NO	NO	NO	NO	NO	YES
P09486	SPARC	NO	NO	YES	SPRC_HUMAN SPARC	NO	NO	NO	NO	NO	YES	NO
P09529	INHBB	YES	NO	NO	INHBB_HUMAN Inhibin beta B chain	NO	NO	NO	NO	NO	YES	NO
P09564	CD7	NO	YES	YES	CD7_HUMAN T-cell antigen CD7	YES	NO	NO	NO	NO	YES	YES
P09603	CSF1	YES	NO	NO	CSF1_HUMAN Isoform 3 of Macrophage colony-stimulating factor 1	YES	NO	NO	NO	NO	YES	YES
P09622	DLD	YES	YES	YES	DLDH_HUMAN Dihydrolipoyl dehydrogenase, mitochondrial	NO	NO	NO	NO	NO	NO	NO
P09668	CTSH	YES	YES	NO	CATH_HUMAN Pro-cathepsin H	NO	NO	NO	NO	NO	YES	NO
P09693	CD3G	NO	NO	YES	CD3G_HUMAN T-cell surface glycoprotein CD3 gamma chain	YES	NO	NO	NO	NO	YES	YES
P09758	TACSTD2	YES	NO	NO	TACD2_HUMAN Tumor-associated calcium signal transducer 2	YES	NO	NO	NO	NO	YES	YES
P09958	FURIN	YES	NO	YES	FURIN_HUMAN Furin	YES	NO	NO	NO	NO	YES	YES
P0C5Y9	H2AFB1	YES	NO	NO	H2AB1_HUMAN Histone H2A-Bbd type 1	NO	NO	NO	NO	NO	NO	NO
P0C6S8	LINGO3	YES	YES	NO	LIGO3_HUMAN Leucine-rich repeat and immunoglobulin-like domain-containing nogo receptor-interacting protein 3	YES	NO	NO	NO	NO	YES	YES
P0C7U0	ELFN1	YES	YES	NO	ELFN1_HUMAN Protein ELFN1	YES	NO	NO	NO	NO	YES	YES
P10253	GAA	YES	YES	YES	LYAG_HUMAN Lysosomal alpha-glucosidase	NO	NO	NO	NO	NO	YES	YES
P10319	HLA-B	YES	NO	NO	1B58_HUMAN HLA class I histocompatibility antigen, B-58 alpha chain	YES	NO	NO	NO	NO	YES	YES
P10321	HLA-C	NO	YES	YES	1C07_HUMAN HLA class I histocompatibility antigen, Cw-7 alpha chain	YES	NO	NO	NO	NO	YES	YES
P10586	PTPRF	YES	YES	YES	PTPRF_HUMAN Receptor-type tyrosine-protein phosphatase F	YES	NO	NO	NO	NO	YES	YES
P10600	TGFB3	YES	NO	NO	TGFB3_HUMAN Transforming growth factor beta-3	NO	NO	NO	NO	NO	YES	NO
P10619	CTSA	YES	YES	YES	PPGB_HUMAN Lysosomal protective protein	NO	NO	NO	NO	NO	YES	NO
P10646	TFPI	YES	NO	NO	TFPI1_HUMAN Tissue factor pathway inhibitor	NO	NO	NO	NO	NO	YES	YES
P10721	KIT	YES	YES	YES	KIT_HUMAN Mast/stem cell growth factor receptor Kit	YES	NO	NO	NO	NO	YES	YES
P10747	CD28	NO	NO	YES	CD28_HUMAN T-cell-specific surface glycoprotein CD28	YES	NO	NO	NO	NO	YES	YES
P10909	CLU	YES	YES	YES	CLUS_HUMAN Clusterin	NO	NO	NO	NO	NO	YES	YES
P11047	LAMC1	YES	YES	YES	LAMC1_HUMAN Laminin subunit gamma-1	NO	NO	NO	NO	NO	YES	NO
P11049	CD37	NO	NO	YES	CD37_HUMAN Leukocyte antigen CD37	NO	NO	NO	NO	YES	NO	YES
P11117	ACP2	YES	YES	YES	PPAL_HUMAN Lysosomal acid phosphatase	NO	NO	NO	NO	NO	YES	YES
P11142	HSPA8	YES	YES	YES	HSP7C_HUMAN Heat shock cognate 71 kDa protein	NO	NO	NO	NO	NO	NO	YES
P11166	SLC2A1	YES	YES	YES	GTR1_HUMAN Solute carrier family 2, facilitated glucose transporter member 1	NO	NO	NO	NO	YES	NO	YES
P11216	PYGB	YES	NO	NO	PYGB_HUMAN Glycogen phosphorylase, brain form	NO	NO	NO	NO	NO	NO	NO
P11279	LAMP1	YES	YES	YES	LAMP1_HUMAN Lysosome-associated membrane glycoprotein 1	YES	NO	NO	NO	NO	YES	YES
P11362	FGFR1	YES	YES	YES	FGFR1_HUMAN Fibroblast growth factor receptor 1	YES	NO	NO	NO	NO	YES	YES
P11464	PSG1	YES	NO	NO	PSG1_HUMAN Pregnancy-specific beta-1-glycoprotein 1	NO	NO	NO	NO	NO	YES	NO
P11717	IGF2R	YES	YES	YES	MPRI_HUMAN Cation-independent mannose-6-phosphate receptor	YES	NO	NO	NO	NO	YES	YES
P11912	CD79A	NO	NO	YES	CD79A_HUMAN B-cell antigen receptor complex-associated protein alpha chain	YES	NO	NO	NO	NO	YES	YES
P12074	COX6A1	YES	NO	NO	CX6A1_HUMAN Cytochrome c oxidase subunit 6A1, mitochondrial	NO	NO	NO	NO	NO	NO	YES
P12107	COL11A1	NO	YES	NO	COBA1_HUMAN Collagen alpha-1(XI) chain	NO	NO	NO	NO	NO	YES	NO
P12109	COL6A1	YES	YES	NO	CO6A1_HUMAN Collagen alpha-1(VI) chain	NO	NO	NO	NO	NO	YES	NO
P12110	COL6A2	YES	YES	YES	CO6A2_HUMAN Collagen alpha-2(VI) chain	NO	NO	NO	NO	NO	YES	YES
P12111	COL6A3	NO	YES	NO	CO6A3_HUMAN Collagen alpha-3(VI) chain	NO	NO	NO	NO	NO	YES	NO
P12259	F5	YES	NO	YES	FA5_HUMAN Coagulation factor V	NO	NO	NO	NO	NO	YES	NO
P12273	PIP	YES	NO	NO	PIP_HUMAN Prolactin-inducible protein	NO	NO	NO	NO	NO	YES	NO
P12544	GZMA	NO	NO	YES	GRAA_HUMAN Granzyme A	NO	NO	NO	NO	NO	YES	NO
P12643	BMP2	NO	YES	NO	BMP2_HUMAN Bone morphogenetic protein 2	NO	NO	NO	NO	NO	YES	NO
P12821	ACE	YES	YES	YES	ACE_HUMAN Angiotensin-converting enzyme	YES	NO	NO	NO	NO	YES	YES
P12830	CDH1	YES	NO	NO	CADH1_HUMAN Cadherin-1	YES	NO	NO	NO	NO	YES	YES
P12931	SRC	NO	YES	YES	SRC_HUMAN Proto-oncogene tyrosine-protein kinase Src	NO	NO	NO	NO	NO	NO	YES
P12956	XRCC6	YES	YES	YES	XRCC6_HUMAN X-ray repair cross-complementing protein 6	NO	NO	NO	NO	NO	NO	NO
P13473	LAMP2	YES	YES	YES	LAMP2_HUMAN Lysosome-associated membrane glycoprotein 2	YES	NO	NO	NO	NO	YES	YES
P13497	BMP1	YES	YES	YES	BMP1_HUMAN Bone morphogenetic protein 1	NO	NO	NO	NO	NO	YES	NO
P13591	NCAM1	YES	YES	YES	NCAM1_HUMAN Neural cell adhesion molecule 1	YES	NO	NO	NO	NO	YES	YES
P13598	ICAM2	NO	YES	YES	ICAM2_HUMAN Intercellular adhesion molecule 2	YES	NO	NO	NO	NO	YES	YES
P13611	VCAN	NO	YES	NO	CSPG2_HUMAN Versican core protein	NO	NO	NO	NO	NO	YES	NO
P13612	ITGA4	NO	YES	YES	ITA4_HUMAN Integrin alpha-4	YES	NO	NO	NO	NO	YES	YES
P13674	P4HA1	YES	YES	YES	P4HA1_HUMAN Prolyl 4-hydroxylase subunit alpha-1	NO	NO	NO	NO	NO	YES	NO
P13688	CEACAM1	YES	NO	YES	CEAM1_HUMAN Carcinoembryonic antigen-related cell adhesion molecule 1	YES	NO	NO	NO	NO	YES	YES
P13693	TPT1	YES	NO	NO	TCTP_HUMAN Translationally-controlled tumor protein	NO	NO	NO	NO	NO	NO	NO
P13726	F3	YES	YES	NO	TF_HUMAN Tissue factor	YES	NO	NO	NO	NO	YES	YES
P13747	HLA-E	YES	NO	YES	HLAE_HUMAN HLA class I histocompatibility antigen, alpha chain E	YES	NO	NO	NO	NO	YES	YES
P13987	CD59	YES	YES	YES	CD59_HUMAN CD59 glycoprotein	NO	NO	NO	NO	NO	YES	YES
P14151	SELL	YES	YES	YES	LYAM1_HUMAN L-selectin	YES	NO	NO	NO	NO	YES	YES
P14222	PRF1	NO	NO	YES	PERF_HUMAN Perforin-1	NO	NO	NO	NO	YES	YES	YES
P14314	PRKCSH	YES	YES	YES	GLU2B_HUMAN Glucosidase 2 subunit beta	NO	NO	NO	NO	NO	YES	NO
P14384	CPM	YES	YES	NO	CBPM_HUMAN Carboxypeptidase M	NO	NO	NO	NO	NO	YES	YES
P14415	ATP1B2	NO	YES	YES	AT1B2_HUMAN Sodium/potassium-transporting ATPase subunit beta-2	NO	YES	NO	NO	NO	NO	YES
P14625	HSP90B1	YES	YES	YES	ENPL_HUMAN Endoplasmin	NO	NO	NO	NO	NO	YES	NO
P14672	SLC2A4	YES	YES	YES	GTR4_HUMAN Solute carrier family 2, facilitated glucose transporter member 4	NO	NO	NO	NO	YES	NO	YES
P14679	TYR	NO	YES	NO	TYRO_HUMAN Tyrosinase	YES	NO	NO	NO	NO	YES	YES
P14867	GABRA1	YES	NO	NO	GBRA1_HUMAN Gamma-aminobutyric acid receptor subunit alpha-1	NO	NO	NO	NO	YES	YES	YES
P15144	ANPEP	YES	NO	NO	AMPN_HUMAN Aminopeptidase N	NO	YES	NO	NO	NO	NO	YES
P15151	PVR	YES	YES	YES	PVR_HUMAN Poliovirus receptor	YES	NO	NO	NO	NO	YES	YES
P15260	IFNGR1	YES	YES	YES	INGR1_HUMAN Interferon gamma receptor 1	YES	NO	NO	NO	NO	YES	YES
P15309	ACPP	YES	YES	NO	PPAP_HUMAN Prostatic acid phosphatase	YES	NO	NO	NO	NO	YES	YES
P15328	FOLR1	YES	YES	NO	FOLR1_HUMAN Folate receptor alpha	NO	NO	NO	NO	NO	YES	YES
P15514	AREG	YES	NO	NO	AREG_HUMAN Amphiregulin	NO	NO	NO	NO	NO	YES	YES
P15529	CD46	YES	YES	YES	MCP_HUMAN Membrane cofactor protein	YES	NO	NO	NO	NO	YES	YES
P15586	GNS	YES	YES	YES	GNS_HUMAN N-acetylglucosamine-6-sulfatase	NO	NO	NO	NO	NO	YES	NO
P15812	CD1E	NO	NO	YES	CD1E_HUMAN T-cell surface glycoprotein CD1e, membrane-associated	YES	NO	NO	NO	NO	YES	YES
P15813	CD1D	NO	YES	YES	CD1D_HUMAN Antigen-presenting glycoprotein CD1d	YES	NO	NO	NO	NO	YES	YES
P15848	ARSB	YES	YES	YES	ARSB_HUMAN Arylsulfatase B	NO	NO	NO	NO	NO	YES	NO
P16070	CD44	YES	YES	NO	CD44_HUMAN CD44 antigen	YES	NO	NO	NO	NO	YES	YES
P16112	ACAN	NO	YES	NO	PGCA_HUMAN Aggrecan core protein	NO	NO	NO	NO	NO	YES	NO
P16144	ITGB4	YES	NO	YES	ITB4_HUMAN Integrin beta-4	YES	NO	NO	NO	NO	YES	YES
P16150	SPN	NO	NO	YES	LEUK_HUMAN Leukosialin	YES	NO	NO	NO	NO	YES	YES
P16234	PDGFRA	NO	YES	NO	PGFRA_HUMAN Platelet-derived growth factor receptor alpha	YES	NO	NO	NO	NO	YES	YES
P16278	GLB1	YES	YES	YES	BGAL_HUMAN Beta-galactosidase	NO	NO	NO	NO	NO	YES	NO
P16284	PECAM1	NO	NO	YES	PECA1_HUMAN Platelet endothelial cell adhesion molecule	YES	NO	NO	NO	NO	YES	YES
P16422	EPCAM	YES	YES	NO	EPCAM_HUMAN Epithelial cell adhesion molecule	YES	NO	NO	NO	NO	YES	YES
P16471	PRLR	YES	NO	NO	PRLR_HUMAN Prolactin receptor	YES	NO	NO	NO	NO	YES	YES
P16473	TSHR	NO	NO	YES	TSHR_HUMAN Thyrotropin receptor	NO	NO	NO	NO	YES	YES	YES
P16519	PCSK2	YES	NO	NO	NEC2_HUMAN Neuroendocrine convertase 2	NO	NO	NO	NO	NO	YES	NO
P16870	CPE	YES	YES	NO	CBPE_HUMAN Carboxypeptidase E	NO	NO	NO	NO	NO	YES	YES
P17050	NAGA	YES	YES	YES	NAGAB_HUMAN Alpha-N-acetylgalactosaminidase	NO	NO	NO	NO	NO	YES	NO
P17181	IFNAR1	YES	YES	YES	INAR1_HUMAN Interferon alpha/beta receptor 1	YES	NO	NO	NO	NO	YES	YES
P17301	ITGA2	YES	YES	YES	ITA2_HUMAN Integrin alpha-2	YES	NO	NO	NO	NO	YES	YES
P17405	SMPD1	YES	YES	YES	ASM_HUMAN Sphingomyelin phosphodiesterase	NO	NO	NO	NO	NO	YES	NO
P17643	TYRP1	YES	NO	NO	TYRP1_HUMAN 5,6-dihydroxyindole-2-carboxylic acid oxidase	YES	NO	NO	NO	NO	YES	YES
P17900	GM2A	YES	YES	YES	SAP3_HUMAN Ganglioside GM2 activator	NO	NO	NO	NO	NO	YES	NO
P17936	IGFBP3	YES	NO	NO	IBP3_HUMAN Insulin-like growth factor-binding protein 3	NO	NO	NO	NO	NO	YES	NO
P17948	FLT1	NO	YES	YES	VGFR1_HUMAN Vascular endothelial growth factor receptor 1	YES	NO	NO	NO	NO	YES	YES
P18075	BMP7	YES	NO	NO	BMP7_HUMAN Bone morphogenetic protein 7	NO	NO	NO	NO	NO	YES	NO
P18084	ITGB5	YES	YES	NO	ITB5_HUMAN Integrin beta-5	YES	NO	NO	NO	NO	YES	YES
P18433	PTPRA	NO	YES	YES	PTPRA_HUMAN Receptor-type tyrosine-protein phosphatase alpha	YES	NO	NO	NO	NO	YES	YES
P18564	ITGB6	YES	NO	NO	ITB6_HUMAN Integrin beta-6	YES	NO	NO	NO	NO	YES	YES
P18825	ADRA2C	YES	YES	NO	ADA2C_HUMAN Alpha-2C adrenergic receptor	NO	NO	NO	NO	YES	NO	YES
P18850	ATF6	YES	YES	YES	ATF6A_HUMAN Cyclic AMP-dependent transcription factor ATF-6 alpha	NO	YES	NO	NO	NO	NO	YES
P19021	PAM	NO	YES	NO	AMD_HUMAN Peptidyl-glycine alpha-amidating monooxygenase	YES	NO	NO	NO	NO	YES	YES
P19022	CDH2	NO	YES	YES	CADH2_HUMAN Cadherin-2	YES	NO	NO	NO	NO	YES	YES
P19256	CD58	YES	YES	YES	LFA3_HUMAN Lymphocyte function-associated antigen 3	YES	NO	NO	NO	NO	YES	YES
P19397	CD53	NO	NO	YES	CD53_HUMAN Leukocyte surface antigen CD53	NO	NO	NO	NO	YES	NO	YES
P19438	TNFRSF1A	YES	YES	YES	TNR1A_HUMAN Tumor necrosis factor receptor superfamily member 1A	YES	NO	NO	NO	NO	YES	YES
P19440	GGT1	YES	YES	YES	GGT1_HUMAN Gamma-glutamyltranspeptidase 1	NO	YES	NO	NO	NO	NO	YES
P19526	FUT1	YES	NO	NO	FUT1_HUMAN Galactoside 2-alpha-L-fucosyltransferase 1	NO	YES	NO	NO	NO	NO	YES
P19634	SLC9A1	YES	NO	NO	SL9A1_HUMAN Sodium/hydrogen exchanger 1	NO	NO	NO	NO	YES	NO	YES
P19838	NFKB1	YES	NO	NO	NFKB1_HUMAN Nuclear factor NF-kappa-B p105 subunit	NO	NO	NO	NO	NO	NO	NO
P19883	FST	NO	YES	NO	FST_HUMAN Follistatin	NO	NO	NO	NO	NO	YES	NO
P19971	TYMP	YES	NO	NO	TYPH_HUMAN Thymidine phosphorylase	NO	NO	NO	NO	NO	NO	NO
P20023	CR2	NO	YES	YES	CR2_HUMAN Complement receptor type 2	YES	NO	NO	NO	NO	YES	YES
P20036	HLA-DPA1	NO	YES	NO	DPA1_HUMAN HLA class II histocompatibility antigen, DP alpha 1 chain	YES	NO	NO	NO	NO	YES	YES
P20155	SPINK2	NO	NO	YES	ISK2_HUMAN Serine protease inhibitor Kazal-type 2	NO	NO	NO	NO	NO	YES	NO
P20273	CD22	YES	NO	NO	CD22_HUMAN B-cell receptor CD22	YES	NO	NO	NO	NO	YES	YES
P20645	M6PR	YES	YES	YES	MPRD_HUMAN Cation-dependent mannose-6-phosphate receptor	YES	NO	NO	NO	NO	YES	YES
P20701	ITGAL	NO	YES	YES	ITAL_HUMAN Integrin alpha-L	YES	NO	NO	NO	NO	YES	YES
P20827	EFNA1	YES	YES	YES	EFNA1_HUMAN Ephrin-A1	NO	NO	NO	NO	NO	YES	YES
P20908	COL5A1	YES	YES	NO	CO5A1_HUMAN Collagen alpha-1(V) chain	NO	NO	NO	NO	NO	YES	NO
P21333	FLNA	NO	NO	YES	FLNA_HUMAN Filamin-A	NO	NO	NO	NO	NO	NO	NO
P21583	KITLG	YES	YES	NO	SCF_HUMAN Kit ligand	YES	NO	NO	NO	NO	YES	YES
P21589	NT5E	YES	YES	YES	5NTD_HUMAN 5'-nucleotidase	NO	NO	NO	NO	NO	YES	YES
P21675	TAF1	YES	NO	NO	TAF1_HUMAN Transcription initiation factor TFIID subunit 1	NO	NO	NO	NO	NO	NO	NO
P21709	EPHA1	YES	NO	NO	EPHA1_HUMAN Ephrin type-A receptor 1	YES	NO	NO	NO	NO	YES	YES
P21728	DRD1	YES	NO	NO	DRD1_HUMAN D(1A) dopamine receptor	NO	NO	NO	NO	YES	NO	YES
P21802	FGFR2	YES	YES	NO	FGFR2_HUMAN Fibroblast growth factor receptor 2	YES	NO	NO	NO	NO	YES	YES
P21810	BGN	NO	NO	YES	PGS1_HUMAN Biglycan	NO	NO	NO	NO	NO	YES	NO
P21854	CD72	NO	NO	YES	CD72_HUMAN B-cell differentiation antigen CD72	NO	YES	NO	NO	NO	NO	YES
P21860	ERBB3	YES	YES	NO	ERBB3_HUMAN Receptor tyrosine-protein kinase erbB-3	YES	NO	NO	NO	NO	YES	YES
P21926	CD9	YES	YES	NO	CD9_HUMAN CD9 antigen	NO	NO	NO	NO	YES	NO	YES
P22001	KCNA3	NO	NO	YES	KCNA3_HUMAN Potassium voltage-gated channel subfamily A member 3	NO	NO	NO	NO	YES	NO	YES
P22083	FUT4	YES	YES	YES	FUT4_HUMAN Alpha-(1,3)-fucosyltransferase 4	NO	YES	NO	NO	NO	NO	YES
P22223	CDH3	YES	NO	NO	CADH3_HUMAN Cadherin-3	YES	NO	NO	NO	NO	YES	YES
P22303	ACHE	YES	YES	NO	ACES_HUMAN Acetylcholinesterase	NO	NO	NO	NO	NO	YES	YES
P22304	IDS	YES	YES	YES	IDS_HUMAN Iduronate 2-sulfatase	NO	NO	NO	NO	NO	YES	NO
P22413	ENPP1	YES	YES	YES	ENPP1_HUMAN Ectonucleotide pyrophosphatase/phosphodiesterase family member 1	NO	YES	NO	NO	NO	NO	YES
P22455	FGFR4	YES	YES	YES	FGFR4_HUMAN Fibroblast growth factor receptor 4	YES	NO	NO	NO	NO	YES	YES
P22607	FGFR3	YES	YES	NO	FGFR3_HUMAN Isoform 2 of Fibroblast growth factor receptor 3	YES	NO	NO	NO	NO	YES	YES
P22695	UQCRC2	YES	NO	NO	QCR2_HUMAN Cytochrome b-c1 complex subunit 2, mitochondrial	NO	NO	NO	NO	NO	NO	YES
P22794	EVI2A	NO	NO	YES	EVI2A_HUMAN Protein EVI2A	YES	NO	NO	NO	NO	YES	YES
P22888	LHCGR	NO	YES	NO	LSHR_HUMAN Lutropin-choriogonadotropic hormone receptor	NO	NO	NO	NO	YES	YES	YES
P23142	FBLN1	YES	YES	YES	FBLN1_HUMAN Fibulin-1	NO	NO	NO	NO	NO	YES	NO
P23219	PTGS1	NO	YES	NO	PGH1_HUMAN Prostaglandin G/H synthase 1	NO	NO	NO	NO	NO	YES	YES
P23229	ITGA6	YES	YES	YES	ITA6_HUMAN Integrin alpha-6	YES	NO	NO	NO	NO	YES	YES
P23284	PPIB	YES	YES	YES	PPIB_HUMAN Peptidyl-prolyl cis-trans isomerase B	NO	NO	NO	NO	NO	YES	NO
P23468	PTPRD	NO	YES	NO	PTPRD_HUMAN Receptor-type tyrosine-protein phosphatase delta	YES	NO	NO	NO	NO	YES	YES
P23470	PTPRG	YES	YES	NO	PTPRG_HUMAN Receptor-type tyrosine-protein phosphatase gamma	YES	NO	NO	NO	NO	YES	YES
P23471	PTPRZ1	YES	YES	NO	PTPRZ_HUMAN Receptor-type tyrosine-protein phosphatase zeta	YES	NO	NO	NO	NO	YES	YES
P23497	SP100	YES	NO	NO	SP100_HUMAN Isoform Sp100-C of Nuclear autoantigen Sp-100	NO	NO	NO	NO	NO	NO	NO
P24043	LAMA2	NO	YES	NO	LAMA2_HUMAN Laminin subunit alpha-2	NO	NO	NO	NO	NO	YES	NO
P24394	IL4R	YES	YES	YES	IL4RA_HUMAN Interleukin-4 receptor subunit alpha	YES	NO	NO	NO	NO	YES	YES
P24821	TNC	NO	YES	NO	TENA_HUMAN Tenascin	NO	NO	NO	NO	NO	YES	NO
P25101	EDNRA	NO	YES	NO	EDNRA_HUMAN Endothelin-1 receptor	NO	NO	NO	NO	YES	YES	YES
P25106	ACKR3	YES	NO	NO	ACKR3_HUMAN Atypical chemokine receptor 3	NO	NO	NO	NO	YES	NO	YES
P25311	AZGP1	YES	NO	NO	ZA2G_HUMAN Zinc-alpha-2-glycoprotein	NO	NO	NO	NO	NO	YES	NO
P25391	LAMA1	NO	YES	YES	LAMA1_HUMAN Laminin subunit alpha-1	NO	NO	NO	NO	NO	YES	NO
P25445	FAS	YES	YES	YES	TNR6_HUMAN Tumor necrosis factor receptor superfamily member 6	YES	NO	NO	NO	NO	YES	YES
P25685	DNAJB1	YES	NO	NO	DNJB1_HUMAN DnaJ homolog subfamily B member 1	NO	NO	NO	NO	NO	NO	NO
P25942	CD40	NO	YES	NO	TNR5_HUMAN Tumor necrosis factor receptor superfamily member 5	YES	NO	NO	NO	NO	YES	YES
P26006	ITGA3	YES	YES	YES	ITA3_HUMAN Integrin alpha-3	YES	NO	NO	NO	NO	YES	YES
P26010	ITGB7	NO	NO	YES	ITB7_HUMAN Integrin beta-7	YES	NO	NO	NO	NO	YES	YES
P26012	ITGB8	YES	YES	NO	ITB8_HUMAN Integrin beta-8	YES	NO	NO	NO	NO	YES	YES
P26378	ELAVL4	YES	NO	NO	ELAV4_HUMAN Isoform 5 of ELAV-like protein 4	NO	NO	NO	NO	NO	NO	NO
P26599	PTBP1	YES	NO	NO	PTBP1_HUMAN Polypyrimidine tract-binding protein 1	NO	NO	NO	NO	NO	NO	NO
P26842	CD27	NO	NO	YES	CD27_HUMAN CD27 antigen	YES	NO	NO	NO	NO	YES	YES
P26992	CNTFR	YES	YES	NO	CNTFR_HUMAN Ciliary neurotrophic factor receptor subunit alpha	NO	NO	NO	NO	NO	YES	YES
P27037	ACVR2A	YES	YES	NO	AVR2A_HUMAN Activin receptor type-2A	YES	NO	NO	NO	NO	YES	YES
P27105	STOM	YES	NO	NO	STOM_HUMAN Erythrocyte band 7 integral membrane protein	NO	NO	NO	NO	NO	NO	YES
P27169	PON1	NO	NO	YES	PON1_HUMAN Serum paraoxonase/arylesterase 1	NO	NO	NO	NO	NO	YES	NO
P27487	DPP4	YES	YES	NO	DPP4_HUMAN Dipeptidyl peptidase 4	NO	YES	NO	NO	NO	NO	YES
P27701	CD82	YES	YES	YES	CD82_HUMAN CD82 antigen	NO	NO	NO	NO	YES	NO	YES
P27797	CALR	YES	YES	YES	CALR_HUMAN Calreticulin	NO	NO	NO	NO	NO	YES	NO
P27986	PIK3R1	NO	NO	YES	P85A_HUMAN Phosphatidylinositol 3-kinase regulatory subunit alpha	NO	NO	NO	NO	NO	NO	NO
P28039	AOAH	NO	NO	YES	AOAH_HUMAN Acyloxyacyl hydrolase	NO	NO	NO	NO	NO	YES	NO
P28068	HLA-DMB	NO	YES	NO	DMB_HUMAN HLA class II histocompatibility antigen, DM beta chain	YES	NO	NO	NO	NO	YES	YES
P28288	ABCD3	NO	YES	NO	ABCD3_HUMAN ATP-binding cassette sub-family D member 3	NO	NO	NO	NO	YES	NO	YES
P28300	LOX	YES	YES	NO	LYOX_HUMAN Protein-lysine 6-oxidase	NO	NO	NO	NO	NO	YES	NO
P28799	GRN	YES	YES	YES	GRN_HUMAN Granulins	NO	NO	NO	NO	NO	YES	NO
P28827	PTPRM	NO	YES	NO	PTPRM_HUMAN Receptor-type tyrosine-protein phosphatase mu	YES	NO	NO	NO	NO	YES	YES
P28906	CD34	NO	YES	YES	CD34_HUMAN Hematopoietic progenitor cell antigen CD34	YES	NO	NO	NO	NO	YES	YES
P28907	CD38	NO	YES	YES	CD38_HUMAN ADP-ribosyl cyclase 1	NO	YES	NO	NO	NO	NO	YES
P28908	TNFRSF8	NO	NO	YES	TNR8_HUMAN Tumor necrosis factor receptor superfamily member 8	YES	NO	NO	NO	NO	YES	YES
P29016	CD1B	NO	NO	YES	CD1B_HUMAN T-cell surface glycoprotein CD1b	YES	NO	NO	NO	NO	YES	YES
P29017	CD1C	NO	NO	YES	CD1C_HUMAN T-cell surface glycoprotein CD1c	YES	NO	NO	NO	NO	YES	YES
P29122	PCSK6	YES	NO	NO	PCSK6_HUMAN Proprotein convertase subtilisin/kexin type 6	NO	NO	NO	NO	NO	YES	YES
P29317	EPHA2	YES	YES	YES	EPHA2_HUMAN Ephrin type-A receptor 2	YES	NO	NO	NO	NO	YES	YES
P29320	EPHA3	YES	YES	YES	EPHA3_HUMAN Ephrin type-A receptor 3	YES	NO	NO	NO	NO	YES	YES
P29322	EPHA8	NO	YES	NO	EPHA8_HUMAN Isoform 2 of Ephrin type-A receptor 8	YES	NO	NO	NO	NO	YES	YES
P29323	EPHB2	YES	YES	YES	EPHB2_HUMAN Ephrin type-B receptor 2	YES	NO	NO	NO	NO	YES	YES
P29376	LTK	NO	YES	NO	LTK_HUMAN Leukocyte tyrosine kinase receptor	YES	NO	NO	NO	NO	YES	YES
P29400	COL4A5	YES	NO	NO	CO4A5_HUMAN Collagen alpha-5(IV) chain	NO	NO	NO	NO	NO	YES	NO
P29401	TKT	YES	NO	NO	TKT_HUMAN Transketolase	NO	NO	NO	NO	NO	NO	NO
P30203	CD6	NO	NO	YES	CD6_HUMAN T-cell differentiation antigen CD6	YES	NO	NO	NO	NO	YES	YES
P30459	HLA-A	NO	YES	NO	1A74_HUMAN HLA class I histocompatibility antigen, A-74 alpha chain	YES	NO	NO	NO	NO	YES	YES
P30464	HLA-B	YES	NO	YES	1B15_HUMAN HLA class I histocompatibility antigen, B-15 alpha chain	YES	NO	NO	NO	NO	YES	YES
P30501	HLA-C	YES	NO	NO	1C02_HUMAN HLA class I histocompatibility antigen, Cw-2 alpha chain	YES	NO	NO	NO	NO	YES	YES
P30504	HLA-C	NO	NO	YES	1C04_HUMAN HLA class I histocompatibility antigen, Cw-4 alpha chain	YES	NO	NO	NO	NO	YES	YES
P30511	HLA-F	YES	YES	YES	HLAF_HUMAN HLA class I histocompatibility antigen, alpha chain F	YES	NO	NO	NO	NO	YES	YES
P30532	CHRNA5	YES	NO	YES	ACHA5_HUMAN Neuronal acetylcholine receptor subunit alpha-5	NO	NO	NO	NO	YES	YES	YES
P30533	LRPAP1	YES	YES	YES	AMRP_HUMAN Alpha-2-macroglobulin receptor-associated protein	NO	NO	NO	NO	NO	YES	NO
P30542	ADORA1	YES	YES	NO	AA1R_HUMAN Adenosine receptor A1	NO	NO	NO	NO	YES	NO	YES
P30556	AGTR1	NO	YES	NO	AGTR1_HUMAN Type-1 angiotensin II receptor	NO	NO	NO	NO	YES	NO	YES
P30825	SLC7A1	YES	YES	YES	CTR1_HUMAN High affinity cationic amino acid transporter 1	NO	NO	NO	NO	YES	NO	YES
P30988	CALCR	YES	NO	NO	CALCR_HUMAN Calcitonin receptor	NO	NO	NO	NO	YES	YES	YES
P30989	NTSR1	YES	NO	NO	NTR1_HUMAN Neurotensin receptor type 1	NO	NO	NO	NO	YES	NO	YES
P31641	SLC6A6	YES	YES	YES	SC6A6_HUMAN Sodium- and chloride-dependent taurine transporter	NO	NO	NO	NO	YES	NO	YES
P31785	IL2RG	NO	NO	YES	IL2RG_HUMAN Cytokine receptor common subunit gamma	YES	NO	NO	NO	NO	YES	YES
P31943	HNRNPH1	YES	YES	NO	HNRH1_HUMAN Heterogeneous nuclear ribonucleoprotein H	NO	NO	NO	NO	NO	NO	NO
P32004	L1CAM	YES	YES	YES	L1CAM_HUMAN Neural cell adhesion molecule L1	YES	NO	NO	NO	NO	YES	YES
P32241	VIPR1	YES	YES	NO	VIPR1_HUMAN Vasoactive intestinal polypeptide receptor 1	NO	NO	NO	NO	YES	YES	YES
P32297	CHRNA3	NO	NO	YES	ACHA3_HUMAN Neuronal acetylcholine receptor subunit alpha-3	NO	NO	NO	NO	YES	YES	YES
P32942	ICAM3	NO	YES	YES	ICAM3_HUMAN Intercellular adhesion molecule 3	YES	NO	NO	NO	NO	YES	YES
P32969	RPL9	NO	NO	YES	RL9_HUMAN 60S ribosomal protein L9	NO	NO	NO	NO	NO	NO	NO
P32970	CD70	NO	YES	YES	CD70_HUMAN CD70 antigen	NO	YES	NO	NO	NO	NO	YES
P33151	CDH5	YES	NO	NO	CADH5_HUMAN Cadherin-5	YES	NO	NO	NO	NO	YES	YES
P33527	ABCC1	NO	NO	YES	MRP1_HUMAN Multidrug resistance-associated protein 1	NO	NO	NO	NO	YES	NO	YES
P33681	CD80	NO	YES	NO	CD80_HUMAN T-lymphocyte activation antigen CD80	YES	NO	NO	NO	NO	YES	YES
P33908	MAN1A1	YES	YES	NO	MA1A1_HUMAN Mannosyl-oligosaccharide 1,2-alpha-mannosidase IA	NO	YES	NO	NO	NO	NO	YES
P34059	GALNS	YES	YES	YES	GALNS_HUMAN N-acetylgalactosamine-6-sulfatase	NO	NO	NO	NO	NO	YES	NO
P34810	CD68	YES	NO	YES	CD68_HUMAN Macrosialin	YES	NO	NO	NO	NO	YES	YES
P34820	BMP8B	YES	YES	NO	BMP8B_HUMAN Bone morphogenetic protein 8B	NO	NO	NO	NO	NO	YES	NO
P34910	EVI2B	NO	NO	YES	EVI2B_HUMAN Protein EVI2B	YES	NO	NO	NO	NO	YES	YES
P34972	CNR2	NO	NO	YES	CNR2_HUMAN Cannabinoid receptor 2	NO	NO	NO	NO	YES	NO	YES
P34998	CRHR1	NO	YES	NO	CRFR1_HUMAN Corticotropin-releasing factor receptor 1	NO	NO	NO	NO	YES	YES	YES
P35052	GPC1	YES	YES	YES	GPC1_HUMAN Glypican-1	NO	NO	NO	NO	NO	YES	YES
P35226	BMI1	YES	NO	NO	BMI1_HUMAN Polycomb complex protein BMI-1	NO	NO	NO	NO	NO	NO	NO
P35232	PHB	YES	YES	NO	PHB_HUMAN Prohibitin	NO	NO	NO	NO	NO	NO	YES
P35354	PTGS2	NO	YES	NO	PGH2_HUMAN Prostaglandin G/H synthase 2	NO	NO	NO	NO	NO	YES	YES
P35475	IDUA	YES	YES	YES	IDUA_HUMAN Alpha-L-iduronidase	NO	NO	NO	NO	NO	YES	NO
P35555	FBN1	YES	YES	NO	FBN1_HUMAN Fibrillin-1	NO	NO	NO	NO	NO	YES	NO
P35556	FBN2	NO	YES	NO	FBN2_HUMAN Fibrillin-2	NO	NO	NO	NO	NO	YES	NO
P35613	BSG	YES	YES	YES	BASI_HUMAN Basigin	YES	NO	NO	NO	NO	YES	YES
P35658	NUP214	YES	NO	YES	NU214_HUMAN Nuclear pore complex protein Nup214	NO	NO	NO	NO	NO	NO	NO
P35916	FLT4	NO	YES	NO	VGFR3_HUMAN Vascular endothelial growth factor receptor 3	YES	NO	NO	NO	NO	YES	YES
P36888	FLT3	YES	NO	NO	FLT3_HUMAN Receptor-type tyrosine-protein kinase FLT3	YES	NO	NO	NO	NO	YES	YES
P36941	LTBR	YES	YES	NO	TNR3_HUMAN Tumor necrosis factor receptor superfamily member 3	YES	NO	NO	NO	NO	YES	YES
P36955	SERPINF1	YES	YES	YES	PEDF_HUMAN Pigment epithelium-derived factor	NO	NO	NO	NO	NO	YES	NO
P37088	SCNN1A	YES	NO	NO	SCNNA_HUMAN Amiloride-sensitive sodium channel subunit alpha	NO	NO	NO	NO	YES	NO	YES
P37173	TGFBR2	YES	YES	YES	TGFR2_HUMAN TGF-beta receptor type-2	YES	NO	NO	NO	NO	YES	YES
P37198	NUP62	YES	NO	NO	NUP62_HUMAN Nuclear pore glycoprotein p62	NO	NO	NO	NO	NO	NO	NO
P38398	BRCA1	NO	YES	NO	BRCA1_HUMAN Breast cancer type 1 susceptibility protein	NO	NO	NO	NO	NO	NO	NO
P38435	GGCX	YES	YES	NO	VKGC_HUMAN Vitamin K-dependent gamma-carboxylase	NO	NO	NO	NO	YES	NO	YES
P38571	LIPA	YES	YES	YES	LICH_HUMAN Lysosomal acid lipase/cholesteryl ester hydrolase	NO	NO	NO	NO	NO	YES	NO
P39060	COL18A1	YES	YES	NO	COIA1_HUMAN Collagen alpha-1(XVIII) chain	NO	NO	NO	NO	NO	YES	NO
P40189	IL6ST	YES	YES	YES	IL6RB_HUMAN Interleukin-6 receptor subunit beta	YES	NO	NO	NO	NO	YES	YES
P40199	CEACAM6	YES	NO	NO	CEAM6_HUMAN Carcinoembryonic antigen-related cell adhesion molecule 6	NO	NO	NO	NO	NO	YES	YES
P40200	CD96	NO	NO	YES	TACT_HUMAN T-cell surface protein tactile	YES	NO	NO	NO	NO	YES	YES
P40259	CD79B	YES	NO	NO	CD79B_HUMAN B-cell antigen receptor complex-associated protein beta chain	YES	NO	NO	NO	NO	YES	YES
P41221	WNT5A	NO	YES	NO	WNT5A_HUMAN Protein Wnt-5a	NO	NO	NO	NO	NO	YES	NO
P41271	NBL1	YES	YES	YES	NBL1_HUMAN Neuroblastoma suppressor of tumorigenicity 1	NO	NO	NO	NO	NO	YES	NO
P41586	ADCYAP1R1	NO	YES	NO	PACR_HUMAN Isoform VS of Pituitary adenylate cyclase-activating polypeptide type I receptor	NO	NO	NO	NO	YES	YES	YES
P41587	VIPR2	YES	NO	YES	VIPR2_HUMAN Vasoactive intestinal polypeptide receptor 2	NO	NO	NO	NO	YES	YES	YES
P41732	TSPAN7	NO	NO	YES	TSN7_HUMAN Tetraspanin-7	NO	NO	NO	NO	YES	NO	YES
P42166	TMPO	YES	YES	NO	LAP2A_HUMAN Lamina-associated polypeptide 2, isoform alpha	NO	NO	NO	NO	NO	NO	NO
P42702	LIFR	YES	YES	NO	LIFR_HUMAN Leukemia inhibitory factor receptor	YES	NO	NO	NO	NO	YES	YES
P42704	LRPPRC	NO	YES	NO	LPPRC_HUMAN Leucine-rich PPR motif-containing protein, mitochondrial	NO	NO	NO	NO	NO	NO	YES
P42785	PRCP	YES	YES	YES	PCP_HUMAN Lysosomal Pro-X carboxypeptidase	NO	NO	NO	NO	NO	YES	NO
P42892	ECE1	YES	YES	YES	ECE1_HUMAN Endothelin-converting enzyme 1	NO	YES	NO	NO	NO	NO	YES
P43003	SLC1A3	NO	YES	NO	EAA1_HUMAN Excitatory amino acid transporter 1	NO	NO	NO	NO	YES	NO	YES
P43004	SLC1A2	YES	NO	NO	EAA2_HUMAN Excitatory amino acid transporter 2	NO	NO	NO	NO	YES	NO	YES
P43005	SLC1A1	YES	NO	NO	EAA3_HUMAN Excitatory amino acid transporter 3	NO	NO	NO	NO	YES	NO	YES
P43007	SLC1A4	NO	YES	YES	SATT_HUMAN Neutral amino acid transporter A	NO	NO	NO	NO	YES	NO	YES
P43034	PAFAH1B1	NO	NO	YES	LIS1_HUMAN Platelet-activating factor acetylhydrolase IB subunit alpha	NO	NO	NO	NO	NO	NO	YES
P43115	PTGER3	NO	NO	YES	PE2R3_HUMAN Prostaglandin E2 receptor EP3 subtype	NO	NO	NO	NO	YES	NO	YES
P43121	MCAM	NO	YES	YES	MUC18_HUMAN Cell surface glycoprotein MUC18	YES	NO	NO	NO	NO	YES	YES
P43246	MSH2	YES	NO	NO	MSH2_HUMAN DNA mismatch repair protein Msh2	NO	NO	NO	NO	NO	NO	NO
P43251	BTD	YES	YES	YES	BTD_HUMAN Biotinidase	NO	NO	NO	NO	NO	YES	NO
P43307	SSR1	YES	YES	YES	SSRA_HUMAN Translocon-associated protein subunit alpha	YES	NO	NO	NO	NO	YES	YES
P43308	SSR2	YES	YES	YES	SSRB_HUMAN Translocon-associated protein subunit beta	YES	NO	NO	NO	NO	YES	YES
P43403	ZAP70	NO	NO	YES	ZAP70_HUMAN Tyrosine-protein kinase ZAP-70	NO	NO	NO	NO	NO	NO	YES
P43489	TNFRSF4	NO	NO	YES	TNR4_HUMAN Tumor necrosis factor receptor superfamily member 4	YES	NO	NO	NO	NO	YES	YES
P43630	KIR3DL2	NO	NO	YES	KI3L2_HUMAN Killer cell immunoglobulin-like receptor 3DL2	YES	NO	NO	NO	NO	YES	YES
P45452	MMP13	YES	NO	NO	MMP13_HUMAN Collagenase 3	NO	NO	NO	NO	NO	YES	NO
P45877	PPIC	YES	YES	NO	PPIC_HUMAN Peptidyl-prolyl cis-trans isomerase C	NO	NO	NO	NO	NO	NO	NO
P46059	SLC15A1	YES	NO	NO	S15A1_HUMAN Solute carrier family 15 member 1	NO	NO	NO	NO	YES	NO	YES
P46531	NOTCH1	YES	YES	YES	NOTC1_HUMAN Neurogenic locus notch homolog protein 1	YES	NO	NO	NO	NO	YES	YES
P46821	MAP1B	YES	NO	NO	MAP1B_HUMAN Microtubule-associated protein 1B	NO	NO	NO	NO	NO	NO	NO
P46977	STT3A	YES	YES	YES	STT3A_HUMAN Dolichyl-diphosphooligosaccharide--protein glycosyltransferase subunit STT3A	NO	NO	NO	NO	YES	NO	YES
P47972	NPTX2	NO	YES	NO	NPTX2_HUMAN Neuronal pentraxin-2	NO	NO	NO	NO	NO	YES	NO
P48029	SLC6A8	YES	NO	NO	SC6A8_HUMAN Sodium- and chloride-dependent creatine transporter 1	NO	NO	NO	NO	YES	NO	YES
P48066	SLC6A11	NO	YES	NO	S6A11_HUMAN Sodium- and chloride-dependent GABA transporter 3	NO	NO	NO	NO	YES	NO	YES
P48167	GLRB	NO	YES	YES	GLRB_HUMAN Glycine receptor subunit beta	NO	NO	NO	NO	YES	YES	YES
P48307	TFPI2	YES	YES	NO	TFPI2_HUMAN Tissue factor pathway inhibitor 2	NO	NO	NO	NO	NO	YES	NO
P48357	LEPR	NO	YES	YES	LEPR_HUMAN Leptin receptor	YES	NO	NO	NO	NO	YES	YES
P48431	SOX2	YES	YES	NO	SOX2_HUMAN Transcription factor SOX-2	NO	NO	NO	NO	NO	NO	NO
P48436	SOX9	YES	NO	NO	SOX9_HUMAN Transcription factor SOX-9	NO	NO	NO	NO	NO	NO	NO
P48449	LSS	YES	NO	NO	ERG7_HUMAN Lanosterol synthase	NO	NO	NO	NO	NO	NO	YES
P48509	CD151	YES	YES	YES	CD151_HUMAN CD151 antigen	NO	NO	NO	NO	YES	NO	YES
P48547	KCNC1	NO	YES	NO	KCNC1_HUMAN Potassium voltage-gated channel subfamily C member 1	NO	NO	NO	NO	YES	NO	YES
P48551	IFNAR2	YES	YES	YES	INAR2_HUMAN Interferon alpha/beta receptor 2	YES	NO	NO	NO	NO	YES	YES
P48723	HSPA13	YES	YES	YES	HSP13_HUMAN Heat shock 70 kDa protein 13	NO	NO	NO	NO	NO	YES	NO
P48740	MASP1	NO	NO	YES	MASP1_HUMAN Mannan-binding lectin serine protease 1	NO	NO	NO	NO	NO	YES	NO
P48742	LHX1	YES	NO	NO	LHX1_HUMAN LIM/homeobox protein Lhx1	NO	NO	NO	NO	NO	NO	NO
P48960	CD97	YES	YES	YES	CD97_HUMAN CD97 antigen	NO	NO	NO	NO	YES	YES	YES
P49184	DNASE1L1	YES	NO	NO	DNSL1_HUMAN Deoxyribonuclease-1-like 1	NO	NO	NO	NO	NO	YES	NO
P49281	SLC11A2	YES	YES	YES	NRAM2_HUMAN Natural resistance-associated macrophage protein 2	NO	NO	NO	NO	YES	NO	YES
P49588	AARS	YES	YES	YES	SYAC_HUMAN Alanine--tRNA ligase, cytoplasmic	NO	NO	NO	NO	NO	NO	NO
P49641	MAN2A2	YES	YES	YES	MA2A2_HUMAN Alpha-mannosidase 2x	NO	YES	NO	NO	NO	NO	YES
P49746	THBS3	YES	YES	NO	TSP3_HUMAN Thrombospondin-3	NO	NO	NO	NO	NO	YES	NO
P49767	VEGFC	NO	YES	NO	VEGFC_HUMAN Vascular endothelial growth factor C	NO	NO	NO	NO	NO	YES	NO
P49790	NUP153	NO	YES	YES	NU153_HUMAN Nuclear pore complex protein Nup153	NO	NO	NO	NO	NO	NO	YES
P49908	SEPP1	NO	YES	NO	SEPP1_HUMAN Selenoprotein P	NO	NO	NO	NO	NO	YES	NO
P49961	ENTPD1	YES	YES	NO	ENTP1_HUMAN Ectonucleoside triphosphate diphosphohydrolase 1	NO	NO	NO	NO	YES	NO	YES
P50402	EMD	NO	YES	YES	EMD_HUMAN Emerin	NO	NO	NO	NO	NO	NO	YES
P50443	SLC26A2	YES	YES	YES	S26A2_HUMAN Sulfate transporter	NO	NO	NO	NO	YES	NO	YES
P50454	SERPINH1	YES	YES	NO	SERPH_HUMAN Serpin H1	NO	NO	NO	NO	NO	YES	NO
P50895	BCAM	YES	YES	YES	BCAM_HUMAN Basal cell adhesion molecule	YES	NO	NO	NO	NO	YES	YES
P50897	PPT1	YES	YES	YES	PPT1_HUMAN Palmitoyl-protein thioesterase 1	NO	NO	NO	NO	NO	YES	NO
P51168	SCNN1B	YES	NO	NO	SCNNB_HUMAN Amiloride-sensitive sodium channel subunit beta	NO	NO	NO	NO	YES	NO	YES
P51511	MMP15	YES	YES	NO	MMP15_HUMAN Matrix metalloproteinase-15	YES	NO	NO	NO	NO	YES	YES
P51512	MMP16	YES	YES	YES	MMP16_HUMAN Matrix metalloproteinase-16	YES	NO	NO	NO	NO	YES	YES
P51654	GPC3	NO	YES	NO	GPC3_HUMAN Glypican-3	NO	NO	NO	NO	NO	YES	YES
P51688	SGSH	YES	YES	YES	SPHM_HUMAN N-sulphoglucosamine sulphohydrolase	NO	NO	NO	NO	NO	YES	NO
P51689	ARSD	YES	YES	NO	ARSD_HUMAN Arylsulfatase D	NO	NO	NO	NO	NO	YES	NO
P51690	ARSE	NO	YES	NO	ARSE_HUMAN Arylsulfatase E	NO	NO	NO	NO	NO	YES	NO
P51693	APLP1	YES	NO	NO	APLP1_HUMAN Amyloid-like protein 1	YES	NO	NO	NO	NO	YES	YES
P51788	CLCN2	YES	YES	NO	CLCN2_HUMAN Chloride channel protein 2	NO	NO	NO	NO	YES	NO	YES
P51790	CLCN3	YES	YES	YES	CLCN3_HUMAN H(+)/Cl(-) exchange transporter 3	NO	NO	NO	NO	YES	NO	YES
P51795	CLCN5	YES	YES	YES	CLCN5_HUMAN H(+)/Cl(-) exchange transporter 5	NO	NO	NO	NO	YES	NO	YES
P51805	PLXNA3	YES	YES	NO	PLXA3_HUMAN Plexin-A3	YES	NO	NO	NO	NO	YES	YES
P51884	LUM	YES	YES	NO	LUM_HUMAN Lumican	NO	NO	NO	NO	NO	YES	NO
P52569	SLC7A2	YES	YES	NO	CTR2_HUMAN Low affinity cationic amino acid transporter 2	NO	NO	NO	NO	YES	NO	YES
P52594	AGFG1	NO	NO	YES	AGFG1_HUMAN Arf-GAP domain and FG repeat-containing protein 1	NO	NO	NO	NO	NO	NO	NO
P52797	EFNA3	YES	NO	YES	EFNA3_HUMAN Ephrin-A3	NO	NO	NO	NO	NO	YES	YES
P52798	EFNA4	YES	NO	YES	EFNA4_HUMAN Ephrin-A4	NO	NO	NO	NO	NO	YES	YES
P52799	EFNB2	YES	YES	NO	EFNB2_HUMAN Ephrin-B2	YES	NO	NO	NO	NO	YES	YES
P52803	EFNA5	YES	YES	NO	EFNA5_HUMAN Ephrin-A5	NO	NO	NO	NO	NO	YES	YES
P52823	STC1	YES	NO	NO	STC1_HUMAN Stanniocalcin-1	NO	NO	NO	NO	NO	YES	NO
P52848	NDST1	YES	YES	YES	NDST1_HUMAN Bifunctional heparan sulfate N-deacetylase/N-sulfotransferase 1	NO	YES	NO	NO	NO	NO	YES
P52849	NDST2	YES	YES	YES	NDST2_HUMAN Bifunctional heparan sulfate N-deacetylase/N-sulfotransferase 2	NO	YES	NO	NO	NO	NO	YES
P53396	ACLY	NO	YES	YES	ACLY_HUMAN ATP-citrate synthase	NO	NO	NO	NO	NO	NO	NO
P53634	CTSC	YES	YES	YES	CATC_HUMAN Dipeptidyl peptidase 1	NO	NO	NO	NO	NO	YES	NO
P53708	ITGA8	NO	YES	NO	ITA8_HUMAN Integrin alpha-8	YES	NO	NO	NO	NO	YES	YES
P53794	SLC5A3	YES	YES	NO	SC5A3_HUMAN Sodium/myo-inositol cotransporter	NO	NO	NO	NO	YES	NO	YES
P53801	PTTG1IP	YES	YES	YES	PTTG_HUMAN Pituitary tumor-transforming gene 1 protein-interacting protein	YES	NO	NO	NO	NO	YES	YES
P54289	CACNA2D1	YES	YES	NO	CA2D1_HUMAN Voltage-dependent calcium channel subunit alpha-2/delta-1	YES	NO	NO	NO	NO	YES	YES
P54709	ATP1B3	YES	YES	YES	AT1B3_HUMAN Sodium/potassium-transporting ATPase subunit beta-3	NO	YES	NO	NO	NO	NO	YES
P54753	EPHB3	YES	YES	NO	EPHB3_HUMAN Ephrin type-B receptor 3	YES	NO	NO	NO	NO	YES	YES
P54756	EPHA5	NO	YES	NO	EPHA5_HUMAN Ephrin type-A receptor 5	YES	NO	NO	NO	NO	YES	YES
P54760	EPHB4	YES	YES	NO	EPHB4_HUMAN Ephrin type-B receptor 4	YES	NO	NO	NO	NO	YES	YES
P54762	EPHB1	NO	YES	NO	EPHB1_HUMAN Ephrin type-B receptor 1	YES	NO	NO	NO	NO	YES	YES
P54764	EPHA4	YES	YES	NO	EPHA4_HUMAN Ephrin type-A receptor 4	YES	NO	NO	NO	NO	YES	YES
P54802	NAGLU	YES	YES	YES	ANAG_HUMAN Alpha-N-acetylglucosaminidase	NO	NO	NO	NO	NO	YES	NO
P54803	GALC	YES	YES	NO	GALC_HUMAN Galactocerebrosidase	NO	NO	NO	NO	NO	YES	NO
P54826	GAS1	NO	YES	NO	GAS1_HUMAN Growth arrest-specific protein 1	NO	NO	NO	NO	NO	YES	YES
P54852	EMP3	NO	YES	YES	EMP3_HUMAN Epithelial membrane protein 3	NO	NO	NO	NO	YES	NO	YES
P54855	UGT2B15	YES	NO	NO	UDB15_HUMAN UDP-glucuronosyltransferase 2B15	NO	NO	NO	NO	NO	YES	YES
P55011	SLC12A2	YES	YES	NO	S12A2_HUMAN Solute carrier family 12 member 2	NO	NO	NO	NO	YES	NO	YES
P55058	PLTP	NO	YES	NO	PLTP_HUMAN Phospholipid transfer protein	NO	NO	NO	NO	NO	YES	NO
P55083	MFAP4	YES	YES	YES	MFAP4_HUMAN Microfibril-associated glycoprotein 4	NO	NO	NO	NO	NO	YES	NO
P55259	GP2	YES	NO	NO	GP2_HUMAN Pancreatic secretory granule membrane major glycoprotein GP2	NO	NO	NO	NO	NO	YES	YES
P55268	LAMB2	YES	YES	NO	LAMB2_HUMAN Laminin subunit beta-2	NO	NO	NO	NO	NO	YES	NO
P55283	CDH4	NO	NO	YES	CADH4_HUMAN Cadherin-4	YES	NO	NO	NO	NO	YES	YES
P55287	CDH11	YES	NO	NO	CAD11_HUMAN Cadherin-11	YES	NO	NO	NO	NO	YES	YES
P55289	CDH12	YES	YES	NO	CAD12_HUMAN Cadherin-12	YES	NO	NO	NO	NO	YES	YES
P55290	CDH13	YES	YES	YES	CAD13_HUMAN Cadherin-13	NO	NO	NO	NO	NO	YES	YES
P55291	CDH15	NO	YES	NO	CAD15_HUMAN Cadherin-15	YES	NO	NO	NO	NO	YES	YES
P55899	FCGRT	NO	YES	YES	FCGRN_HUMAN IgG receptor FcRn large subunit p51	YES	NO	NO	NO	NO	YES	YES
P56159	GFRA1	YES	YES	YES	GFRA1_HUMAN GDNF family receptor alpha-1	NO	NO	NO	NO	NO	YES	YES
P56199	ITGA1	YES	YES	YES	ITA1_HUMAN Integrin alpha-1	YES	NO	NO	NO	NO	YES	YES
P56202	CTSW	NO	NO	YES	CATW_HUMAN Cathepsin W	NO	NO	NO	NO	NO	YES	NO
P56704	WNT3A	YES	YES	NO	WNT3A_HUMAN Protein Wnt-3a	NO	NO	NO	NO	NO	YES	NO
P56705	WNT4	YES	YES	NO	WNT4_HUMAN Protein Wnt-4	NO	NO	NO	NO	NO	YES	NO
P56706	WNT7B	YES	NO	NO	WNT7B_HUMAN Protein Wnt-7b	NO	NO	NO	NO	NO	YES	NO
P56715	RP1	NO	NO	YES	RP1_HUMAN Oxygen-regulated protein 1	NO	NO	NO	NO	NO	NO	NO
P56749	CLDN12	YES	YES	NO	CLD12_HUMAN Claudin-12	NO	NO	NO	NO	YES	NO	YES
P56817	BACE1	YES	YES	NO	BACE1_HUMAN Beta-secretase 1	YES	NO	NO	NO	NO	YES	YES
P57057	SLC37A1	YES	NO	NO	GLPT_HUMAN Glycerol-3-phosphate transporter	NO	NO	NO	NO	YES	NO	YES
P57087	JAM2	YES	YES	YES	JAM2_HUMAN Junctional adhesion molecule B	YES	NO	NO	NO	NO	YES	YES
P58166	INHBE	NO	YES	NO	INHBE_HUMAN Inhibin beta E chain	NO	NO	NO	NO	NO	YES	NO
P58215	LOXL3	NO	YES	NO	LOXL3_HUMAN Lysyl oxidase homolog 3	NO	NO	NO	NO	NO	YES	NO
P58397	ADAMTS12	NO	YES	NO	ATS12_HUMAN A disintegrin and metalloproteinase with thrombospondin motifs 12	NO	NO	NO	NO	NO	YES	NO
P58401	NRXN2	NO	YES	NO	NRX2B_HUMAN Neurexin-2-beta	YES	NO	NO	NO	NO	YES	YES
P61009	SPCS3	YES	NO	YES	SPCS3_HUMAN Signal peptidase complex subunit 3	NO	YES	NO	NO	NO	NO	YES
P61647	ST8SIA6	YES	YES	YES	SIA8F_HUMAN Alpha-2,8-sialyltransferase 8F	NO	YES	NO	NO	NO	NO	YES
P61812	TGFB2	YES	NO	NO	TGFB2_HUMAN Transforming growth factor beta-2	NO	NO	NO	NO	NO	YES	NO
P61916	NPC2	NO	YES	YES	NPC2_HUMAN Epididymal secretory protein E1	NO	NO	NO	NO	NO	YES	NO
P61978	HNRNPK	YES	NO	YES	HNRPK_HUMAN Heterogeneous nuclear ribonucleoprotein K	NO	NO	NO	NO	NO	NO	NO
P62937	PPIA	YES	YES	YES	PPIA_HUMAN Peptidyl-prolyl cis-trans isomerase A	NO	NO	NO	NO	NO	NO	NO
P68104	EEF1A1	YES	YES	YES	EF1A1_HUMAN Elongation factor 1-alpha 1	NO	NO	NO	NO	NO	NO	NO
P68363	TUBA1B	NO	NO	YES	TBA1B_HUMAN Tubulin alpha-1B chain	NO	NO	NO	NO	NO	NO	NO
P68400	CSNK2A1	NO	YES	NO	CSK21_HUMAN Casein kinase II subunit alpha	NO	NO	NO	NO	NO	NO	NO
P69849	NOMO3	YES	YES	YES	NOMO3_HUMAN Nodal modulator 3	YES	NO	NO	NO	NO	YES	YES
P78310	CXADR	NO	YES	YES	CXAR_HUMAN Coxsackievirus and adenovirus receptor	YES	NO	NO	NO	NO	YES	YES
P78318	IGBP1	NO	NO	YES	IGBP1_HUMAN Immunoglobulin-binding protein 1	NO	NO	NO	NO	NO	NO	NO
P78324	SIRPA	YES	YES	YES	SHPS1_HUMAN Tyrosine-protein phosphatase non-receptor type substrate 1	YES	NO	NO	NO	NO	YES	YES
P78333	GPC5	NO	YES	NO	GPC5_HUMAN Glypican-5	NO	NO	NO	NO	NO	YES	YES
P78347	GTF2I	YES	YES	YES	GTF2I_HUMAN General transcription factor II-I	NO	NO	NO	NO	NO	NO	NO
P78348	ASIC1	YES	YES	YES	ASIC1_HUMAN Acid-sensing ion channel 1	NO	NO	NO	NO	YES	NO	YES
P78357	CNTNAP1	NO	YES	NO	CNTP1_HUMAN Contactin-associated protein 1	YES	NO	NO	NO	NO	YES	YES
P78504	JAG1	YES	YES	NO	JAG1_HUMAN Protein jagged-1	YES	NO	NO	NO	NO	YES	YES
P78536	ADAM17	YES	YES	YES	ADA17_HUMAN Disintegrin and metalloproteinase domain-containing protein 17	YES	NO	NO	NO	NO	YES	YES
P78552	IL13RA1	YES	YES	NO	I13R1_HUMAN Interleukin-13 receptor subunit alpha-1	YES	NO	NO	NO	NO	YES	YES
P80108	GPLD1	NO	NO	YES	PHLD_HUMAN Phosphatidylinositol-glycan-specific phospholipase D	NO	NO	NO	NO	NO	YES	NO
P80188	LCN2	YES	NO	NO	NGAL_HUMAN Neutrophil gelatinase-associated lipocalin	NO	NO	NO	NO	NO	YES	NO
P82279	CRB1	NO	YES	YES	CRUM1_HUMAN Protein crumbs homolog 1	YES	NO	NO	NO	NO	YES	YES
P84103	SRSF3	NO	YES	NO	SRSF3_HUMAN Serine/arginine-rich splicing factor 3	NO	NO	NO	NO	NO	NO	NO
P84996	GNAS	YES	NO	NO	ALEX_HUMAN Protein ALEX	NO	NO	NO	NO	NO	NO	YES
P98088	MUC5AC	YES	NO	NO	MUC5A_HUMAN Mucin-5AC (Fragments)	NO	NO	NO	NO	NO	YES	NO
P98095	FBLN2	NO	YES	YES	FBLN2_HUMAN Fibulin-2	NO	NO	NO	NO	NO	YES	NO
P98153	DGCR2	YES	YES	YES	IDD_HUMAN Integral membrane protein DGCR2/IDD	YES	NO	NO	NO	NO	YES	YES
P98155	VLDLR	NO	NO	YES	VLDLR_HUMAN Isoform Short of Very low-density lipoprotein receptor	YES	NO	NO	NO	NO	YES	YES
P98160	HSPG2	YES	YES	NO	PGBM_HUMAN Basement membrane-specific heparan sulfate proteoglycan core protein	NO	NO	NO	NO	NO	YES	NO
P98161	PKD1	YES	YES	YES	PKD1_HUMAN Polycystin-1	NO	NO	NO	NO	YES	YES	YES
P98164	LRP2	NO	YES	NO	LRP2_HUMAN Low-density lipoprotein receptor-related protein 2	YES	NO	NO	NO	NO	YES	YES
P98172	EFNB1	YES	YES	YES	EFNB1_HUMAN Ephrin-B1	YES	NO	NO	NO	NO	YES	YES
Q00887	PSG9	YES	NO	NO	PSG9_HUMAN Pregnancy-specific beta-1-glycoprotein 9	NO	NO	NO	NO	NO	YES	NO
Q00888	PSG4	YES	NO	NO	PSG4_HUMAN Pregnancy-specific beta-1-glycoprotein 4	NO	NO	NO	NO	NO	YES	NO
Q00973	B4GALNT1	YES	NO	NO	B4GN1_HUMAN Beta-1,4 N-acetylgalactosaminyltransferase 1	NO	YES	NO	NO	NO	NO	YES
Q01113	IL9R	NO	NO	YES	IL9R_HUMAN Interleukin-9 receptor	YES	NO	NO	NO	NO	YES	YES
Q01151	CD83	YES	YES	YES	CD83_HUMAN CD83 antigen	YES	NO	NO	NO	NO	YES	YES
Q01167	FOXK2	YES	YES	YES	FOXK2_HUMAN Forkhead box protein K2	NO	NO	NO	NO	NO	NO	NO
Q01459	CTBS	YES	YES	YES	DIAC_HUMAN Di-N-acetylchitobiase	NO	NO	NO	NO	NO	YES	NO
Q01973	ROR1	NO	YES	NO	ROR1_HUMAN Tyrosine-protein kinase transmembrane receptor ROR1	YES	NO	NO	NO	NO	YES	YES
Q01974	ROR2	NO	YES	YES	ROR2_HUMAN Tyrosine-protein kinase transmembrane receptor ROR2	YES	NO	NO	NO	NO	YES	YES
Q02083	NAAA	YES	YES	NO	NAAA_HUMAN N-acylethanolamine-hydrolyzing acid amidase	NO	NO	NO	NO	NO	YES	NO
Q02086	SP2	YES	YES	NO	SP2_HUMAN Transcription factor Sp2	NO	NO	NO	NO	NO	NO	NO
Q02127	DHODH	YES	NO	NO	PYRD_HUMAN Dihydroorotate dehydrogenase (quinone), mitochondrial	NO	NO	NO	NO	NO	NO	YES
Q02218	OGDH	YES	NO	NO	ODO1_HUMAN 2-oxoglutarate dehydrogenase, mitochondrial	NO	NO	NO	NO	NO	NO	NO
Q02487	DSC2	YES	YES	NO	DSC2_HUMAN Desmocollin-2	YES	NO	NO	NO	NO	YES	YES
Q02742	GCNT1	YES	YES	YES	GCNT1_HUMAN Beta-1,3-galactosyl-O-glycosyl-glycoprotein beta-1,6-N-acetylglucosaminyltransferase	NO	YES	NO	NO	NO	NO	YES
Q02750	MAP2K1	YES	YES	YES	MP2K1_HUMAN Dual specificity mitogen-activated protein kinase kinase 1	NO	NO	NO	NO	NO	NO	YES
Q02809	PLOD1	YES	YES	YES	PLOD1_HUMAN Procollagen-lysine,2-oxoglutarate 5-dioxygenase 1	NO	NO	NO	NO	NO	YES	YES
Q03001	DST	NO	NO	YES	DYST_HUMAN Dystonin	NO	NO	NO	NO	NO	NO	YES
Q03167	TGFBR3	YES	YES	NO	TGBR3_HUMAN Transforming growth factor beta receptor type 3	YES	NO	NO	NO	NO	YES	YES
Q03405	PLAUR	YES	YES	YES	UPAR_HUMAN Urokinase plasminogen activator surface receptor	NO	NO	NO	NO	NO	YES	YES
Q04671	OCA2	NO	YES	NO	P_HUMAN P protein	NO	NO	NO	NO	YES	NO	YES
Q04721	NOTCH2	YES	YES	YES	NOTC2_HUMAN Neurogenic locus notch homolog protein 2	YES	NO	NO	NO	NO	YES	YES
Q04724	TLE1	YES	YES	NO	TLE1_HUMAN Transducin-like enhancer protein 1	NO	NO	NO	NO	NO	NO	NO
Q04726	TLE3	YES	YES	YES	TLE3_HUMAN Transducin-like enhancer protein 3	NO	NO	NO	NO	NO	NO	NO
Q04727	TLE4	NO	YES	YES	TLE4_HUMAN Transducin-like enhancer protein 4	NO	NO	NO	NO	NO	NO	NO
Q04771	ACVR1	YES	YES	YES	ACVR1_HUMAN Activin receptor type-1	YES	NO	NO	NO	NO	YES	YES
Q04900	CD164	YES	YES	YES	MUC24_HUMAN Sialomucin core protein 24	YES	NO	NO	NO	NO	YES	YES
Q04912	MST1R	YES	NO	NO	RON_HUMAN Macrophage-stimulating protein receptor	YES	NO	NO	NO	NO	YES	YES
Q05639	EEF1A2	YES	NO	NO	EF1A2_HUMAN Elongation factor 1-alpha 2	NO	NO	NO	NO	NO	NO	NO
Q05707	COL14A1	NO	YES	NO	COEA1_HUMAN Collagen alpha-1(XIV) chain	NO	NO	NO	NO	NO	YES	NO
Q05823	RNASEL	NO	YES	NO	RN5A_HUMAN 2-5A-dependent ribonuclease	NO	NO	NO	NO	NO	NO	NO
Q06418	TYRO3	YES	YES	YES	TYRO3_HUMAN Tyrosine-protein kinase receptor TYRO3	YES	NO	NO	NO	NO	YES	YES
Q06481	APLP2	YES	YES	YES	APLP2_HUMAN Amyloid-like protein 2	YES	NO	NO	NO	NO	YES	YES
Q06520	SULT2A1	YES	NO	NO	ST2A1_HUMAN Bile salt sulfotransferase	NO	NO	NO	NO	NO	NO	NO
Q06828	FMOD	NO	YES	NO	FMOD_HUMAN Fibromodulin	NO	NO	NO	NO	NO	YES	NO
Q07011	TNFRSF9	NO	YES	NO	TNR9_HUMAN Tumor necrosis factor receptor superfamily member 9	YES	NO	NO	NO	NO	YES	YES
Q07075	ENPEP	NO	YES	NO	AMPE_HUMAN Glutamyl aminopeptidase	NO	YES	NO	NO	NO	NO	YES
Q07108	CD69	NO	NO	YES	CD69_HUMAN Early activation antigen CD69	NO	YES	NO	NO	NO	NO	YES
Q07699	SCN1B	YES	NO	NO	SCN1B_HUMAN Sodium channel subunit beta-1	YES	NO	NO	NO	NO	YES	YES
Q07837	SLC3A1	YES	NO	NO	SLC31_HUMAN Neutral and basic amino acid transport protein rBAT	NO	YES	NO	NO	NO	NO	YES
Q07954	LRP1	YES	YES	YES	LRP1_HUMAN Prolow-density lipoprotein receptor-related protein 1	YES	NO	NO	NO	NO	YES	YES
Q08174	PCDH1	YES	YES	NO	PCDH1_HUMAN Protocadherin-1	YES	NO	NO	NO	NO	YES	YES
Q08334	IL10RB	YES	YES	YES	I10R2_HUMAN Interleukin-10 receptor subunit beta	YES	NO	NO	NO	NO	YES	YES
Q08380	LGALS3BP	YES	YES	YES	LG3BP_HUMAN Galectin-3-binding protein	NO	NO	NO	NO	NO	YES	NO
Q08431	MFGE8	YES	YES	YES	MFGM_HUMAN Lactadherin	NO	NO	NO	NO	NO	YES	YES
Q08722	CD47	YES	YES	YES	CD47_HUMAN Leukocyte surface antigen CD47	NO	NO	NO	NO	YES	YES	YES
Q08752	PPID	YES	YES	NO	PPID_HUMAN Peptidyl-prolyl cis-trans isomerase D	NO	NO	NO	NO	NO	NO	NO
Q08J23	NSUN2	YES	NO	NO	NSUN2_HUMAN tRNA (cytosine(34)-C(5))-methyltransferase	NO	NO	NO	NO	NO	NO	NO
Q09028	RBBP4	YES	YES	YES	RBBP4_HUMAN Histone-binding protein RBBP4	NO	NO	NO	NO	NO	NO	NO
Q09327	MGAT3	YES	YES	NO	MGAT3_HUMAN Beta-1,4-mannosyl-glycoprotein 4-beta-N-acetylglucosaminyltransferase	NO	YES	NO	NO	NO	NO	YES
Q09328	MGAT5	YES	YES	YES	MGT5A_HUMAN Alpha-1,6-mannosylglycoprotein 6-beta-N-acetylglucosaminyltransferase A	NO	YES	NO	NO	NO	NO	YES
Q0P6H9	TMEM62	YES	YES	NO	TMM62_HUMAN Transmembrane protein 62	NO	NO	NO	NO	YES	NO	YES
Q10469	MGAT2	NO	YES	YES	MGAT2_HUMAN Alpha-1,6-mannosyl-glycoprotein 2-beta-N-acetylglucosaminyltransferase	NO	YES	NO	NO	NO	NO	YES
Q10472	GALNT1	YES	YES	YES	GALT1_HUMAN Polypeptide N-acetylgalactosaminyltransferase 1	NO	YES	NO	NO	NO	NO	YES
Q10588	BST1	NO	NO	YES	BST1_HUMAN ADP-ribosyl cyclase 2	NO	NO	NO	NO	NO	YES	YES
Q10589	BST2	YES	YES	YES	BST2_HUMAN Bone marrow stromal antigen 2	NO	YES	NO	NO	NO	NO	YES
Q11201	ST3GAL1	YES	YES	YES	SIA4A_HUMAN CMP-N-acetylneuraminate-beta-galactosamide-alpha-2,3-sialyltransferase 1	NO	YES	NO	NO	NO	NO	YES
Q11203	ST3GAL3	NO	YES	YES	SIAT6_HUMAN CMP-N-acetylneuraminate-beta-1,4-galactoside alpha-2,3-sialyltransferase	NO	YES	NO	NO	NO	NO	YES
Q11206	ST3GAL4	YES	YES	YES	SIA4C_HUMAN CMP-N-acetylneuraminate-beta-galactosamide-alpha-2,3-sialyltransferase 4	NO	YES	NO	NO	NO	NO	YES
Q12770	SCAP	YES	YES	YES	SCAP_HUMAN Sterol regulatory element-binding protein cleavage-activating protein	NO	NO	NO	NO	YES	NO	YES
Q12797	ASPH	YES	YES	YES	ASPH_HUMAN Isoform 3 of Aspartyl/asparaginyl beta-hydroxylase	NO	YES	NO	NO	NO	NO	YES
Q12809	KCNH2	NO	YES	YES	KCNH2_HUMAN Potassium voltage-gated channel subfamily H member 2	NO	NO	NO	NO	YES	NO	YES
Q12841	FSTL1	YES	YES	YES	FSTL1_HUMAN Follistatin-related protein 1	NO	NO	NO	NO	NO	YES	NO
Q12860	CNTN1	NO	YES	NO	CNTN1_HUMAN Contactin-1	NO	NO	NO	NO	NO	YES	YES
Q12866	MERTK	NO	YES	YES	MERTK_HUMAN Tyrosine-protein kinase Mer	YES	NO	NO	NO	NO	YES	YES
Q12891	HYAL2	YES	YES	YES	HYAL2_HUMAN Hyaluronidase-2	NO	NO	NO	NO	NO	YES	YES
Q12906	ILF3	YES	NO	NO	ILF3_HUMAN Interleukin enhancer-binding factor 3	NO	NO	NO	NO	NO	NO	NO
Q12907	LMAN2	YES	YES	YES	LMAN2_HUMAN Vesicular integral-membrane protein VIP36	YES	NO	NO	NO	NO	YES	YES
Q12913	PTPRJ	YES	YES	YES	PTPRJ_HUMAN Receptor-type tyrosine-protein phosphatase eta	YES	NO	NO	NO	NO	YES	YES
Q12999	TSPAN31	YES	YES	NO	TSN31_HUMAN Tetraspanin-31	NO	NO	NO	NO	YES	NO	YES
Q13002	GRIK2	YES	NO	NO	GRIK2_HUMAN Glutamate receptor ionotropic, kainate 2	NO	NO	NO	NO	YES	YES	YES
Q13003	GRIK3	YES	NO	NO	GRIK3_HUMAN Glutamate receptor ionotropic, kainate 3	NO	NO	NO	NO	YES	YES	YES
Q13094	LCP2	NO	NO	YES	LCP2_HUMAN Lymphocyte cytosolic protein 2	NO	NO	NO	NO	NO	NO	NO
Q13145	BAMBI	YES	YES	NO	BAMBI_HUMAN BMP and activin membrane-bound inhibitor homolog	YES	NO	NO	NO	NO	YES	YES
Q13177	PAK2	YES	NO	NO	PAK2_HUMAN Serine/threonine-protein kinase PAK 2	NO	NO	NO	NO	NO	NO	YES
Q13214	SEMA3B	YES	NO	NO	SEM3B_HUMAN Semaphorin-3B	NO	NO	NO	NO	NO	YES	NO
Q13263	TRIM28	YES	NO	NO	TIF1B_HUMAN Transcription intermediary factor 1-beta	NO	NO	NO	NO	NO	NO	NO
Q13275	SEMA3F	YES	YES	NO	SEM3F_HUMAN Semaphorin-3F	NO	NO	NO	NO	NO	YES	NO
Q13286	CLN3	YES	NO	YES	CLN3_HUMAN Battenin	NO	NO	NO	NO	YES	NO	YES
Q13308	PTK7	YES	YES	YES	PTK7_HUMAN Inactive tyrosine-protein kinase 7	YES	NO	NO	NO	NO	YES	YES
Q13332	PTPRS	YES	YES	YES	PTPRS_HUMAN Receptor-type tyrosine-protein phosphatase S	YES	NO	NO	NO	NO	YES	YES
Q13336	SLC14A1	YES	NO	NO	UT1_HUMAN Urea transporter 1	NO	NO	NO	NO	YES	NO	YES
Q13427	PPIG	NO	YES	NO	PPIG_HUMAN Peptidyl-prolyl cis-trans isomerase G	NO	NO	NO	NO	NO	NO	NO
Q13433	SLC39A6	YES	YES	YES	S39A6_HUMAN Zinc transporter ZIP6	NO	NO	NO	NO	YES	YES	YES
Q13438	OS9	YES	YES	NO	OS9_HUMAN Protein OS-9	NO	NO	NO	NO	NO	YES	NO
Q13443	ADAM9	YES	YES	YES	ADAM9_HUMAN Disintegrin and metalloproteinase domain-containing protein 9	YES	NO	NO	NO	NO	YES	YES
Q13444	ADAM15	YES	YES	YES	ADA15_HUMAN Disintegrin and metalloproteinase domain-containing protein 15	YES	NO	NO	NO	NO	YES	YES
Q13449	LSAMP	NO	YES	YES	LSAMP_HUMAN Limbic system-associated membrane protein	NO	NO	NO	NO	NO	YES	YES
Q13454	TUSC3	YES	YES	YES	TUSC3_HUMAN Tumor suppressor candidate 3	NO	NO	NO	NO	YES	YES	YES
Q13467	FZD5	NO	YES	NO	FZD5_HUMAN Frizzled-5	NO	NO	NO	NO	YES	YES	YES
Q13478	IL18R1	NO	YES	NO	IL18R_HUMAN Interleukin-18 receptor 1	YES	NO	NO	NO	NO	YES	YES
Q13491	GPM6B	NO	YES	NO	GPM6B_HUMAN Neuronal membrane glycoprotein M6-b	NO	NO	NO	NO	YES	NO	YES
Q13510	ASAH1	YES	YES	YES	ASAH1_HUMAN Acid ceramidase	NO	NO	NO	NO	NO	YES	NO
Q13526	PIN1	NO	NO	YES	PIN1_HUMAN Peptidyl-prolyl cis-trans isomerase NIMA-interacting 1	NO	NO	NO	NO	NO	NO	NO
Q13530	SERINC3	YES	NO	YES	SERC3_HUMAN Serine incorporator 3	NO	NO	NO	NO	YES	NO	YES
Q13563	PKD2	YES	YES	YES	PKD2_HUMAN Polycystin-2	NO	NO	NO	NO	YES	NO	YES
Q13586	STIM1	YES	YES	YES	STIM1_HUMAN Stromal interaction molecule 1	YES	NO	NO	NO	NO	YES	YES
Q13591	SEMA5A	YES	NO	NO	SEM5A_HUMAN Semaphorin-5A	YES	NO	NO	NO	NO	YES	YES
Q13634	CDH18	NO	YES	NO	CAD18_HUMAN Cadherin-18	YES	NO	NO	NO	NO	YES	YES
Q13635	PTCH1	NO	YES	YES	PTC1_HUMAN Protein patched homolog 1	NO	NO	NO	NO	YES	NO	YES
Q13641	TPBG	YES	YES	YES	TPBG_HUMAN Trophoblast glycoprotein	YES	NO	NO	NO	NO	YES	YES
Q13683	ITGA7	YES	YES	NO	ITA7_HUMAN Integrin alpha-7	YES	NO	NO	NO	NO	YES	YES
Q13705	ACVR2B	NO	YES	NO	AVR2B_HUMAN Activin receptor type-2B	YES	NO	NO	NO	NO	YES	YES
Q13724	MOGS	YES	YES	YES	MOGS_HUMAN Mannosyl-oligosaccharide glucosidase	NO	YES	NO	NO	NO	NO	YES
Q13740	ALCAM	YES	YES	YES	CD166_HUMAN CD166 antigen	YES	NO	NO	NO	NO	YES	YES
Q13751	LAMB3	YES	NO	NO	LAMB3_HUMAN Laminin subunit beta-3	NO	NO	NO	NO	NO	YES	NO
Q13753	LAMC2	YES	NO	NO	LAMC2_HUMAN Laminin subunit gamma-2	NO	NO	NO	NO	NO	YES	NO
Q13797	ITGA9	NO	YES	NO	ITA9_HUMAN Integrin alpha-9	YES	NO	NO	NO	NO	YES	YES
Q13873	BMPR2	YES	YES	YES	BMPR2_HUMAN Bone morphogenetic protein receptor type-2	YES	NO	NO	NO	NO	YES	YES
Q13936	CACNA1C	YES	YES	NO	CAC1C_HUMAN Voltage-dependent L-type calcium channel subunit alpha-1C	NO	NO	NO	NO	YES	NO	YES
Q14108	SCARB2	YES	YES	YES	SCRB2_HUMAN Lysosome membrane protein 2	NO	NO	NO	NO	YES	NO	YES
Q14112	NID2	YES	YES	NO	NID2_HUMAN Nidogen-2	NO	NO	NO	NO	NO	YES	NO
Q14114	LRP8	YES	YES	YES	LRP8_HUMAN Low-density lipoprotein receptor-related protein 8	YES	NO	NO	NO	NO	YES	YES
Q14118	DAG1	YES	YES	YES	DAG1_HUMAN Dystroglycan	YES	NO	NO	NO	NO	YES	YES
Q14126	DSG2	YES	YES	YES	DSG2_HUMAN Desmoglein-2	YES	NO	NO	NO	NO	YES	YES
Q14156	EFR3A	YES	NO	NO	EFR3A_HUMAN Protein EFR3 homolog A	NO	NO	NO	NO	NO	NO	YES
Q14157	UBAP2L	YES	YES	YES	UBP2L_HUMAN Ubiquitin-associated protein 2-like	NO	NO	NO	NO	NO	NO	NO
Q14202	ZMYM3	NO	NO	YES	ZMYM3_HUMAN Zinc finger MYM-type protein 3	NO	NO	NO	NO	NO	NO	NO
Q14242	SELPLG	NO	NO	YES	SELPL_HUMAN P-selectin glycoprotein ligand 1	YES	NO	NO	NO	NO	YES	YES
Q14264	ERV3-1	YES	YES	NO	ENR1_HUMAN HERV-R_7q21.2 provirus ancestral Env polyprotein	NO	NO	NO	NO	NO	YES	NO
Q14314	FGL2	NO	YES	NO	FGL2_HUMAN Fibroleukin	NO	NO	NO	NO	NO	YES	NO
Q14332	FZD2	YES	YES	NO	FZD2_HUMAN Frizzled-2	NO	NO	NO	NO	YES	YES	YES
Q14392	LRRC32	NO	YES	NO	LRC32_HUMAN Leucine-rich repeat-containing protein 32	YES	NO	NO	NO	NO	YES	YES
Q14393	GAS6	YES	YES	NO	GAS6_HUMAN Growth arrest-specific protein 6	NO	NO	NO	NO	NO	YES	NO
Q14435	GALNT3	YES	YES	YES	GALT3_HUMAN Polypeptide N-acetylgalactosaminyltransferase 3	NO	YES	NO	NO	NO	NO	YES
Q14494	NFE2L1	NO	YES	NO	NF2L1_HUMAN Nuclear factor erythroid 2-related factor 1	NO	YES	NO	NO	NO	NO	YES
Q14508	WFDC2	YES	NO	NO	WFDC2_HUMAN WAP four-disulfide core domain protein 2	NO	NO	NO	NO	NO	YES	NO
Q14517	FAT1	YES	YES	YES	FAT1_HUMAN Protocadherin Fat 1	YES	NO	NO	NO	NO	YES	YES
Q14563	SEMA3A	YES	YES	NO	SEM3A_HUMAN Semaphorin-3A	NO	NO	NO	NO	NO	YES	NO
Q14568	HSP90AA2	NO	YES	NO	HS902_HUMAN Putative heat shock protein HSP 90-alpha A2	NO	NO	NO	NO	NO	NO	NO
Q14626	IL11RA	NO	YES	NO	I11RA_HUMAN Interleukin-11 receptor subunit alpha	YES	NO	NO	NO	NO	YES	YES
Q14643	ITPR1	NO	NO	YES	ITPR1_HUMAN Inositol 1,4,5-trisphosphate receptor type 1	NO	NO	NO	NO	YES	NO	YES
Q14669	TRIP12	NO	YES	NO	TRIPC_HUMAN E3 ubiquitin-protein ligase TRIP12	NO	NO	NO	NO	NO	NO	NO
Q14671	PUM1	YES	YES	YES	PUM1_HUMAN Pumilio homolog 1	NO	NO	NO	NO	NO	NO	NO
Q14684	RRP1B	NO	YES	NO	RRP1B_HUMAN Ribosomal RNA processing protein 1 homolog B	NO	NO	NO	NO	NO	NO	NO
Q14697	GANAB	YES	YES	YES	GANAB_HUMAN Isoform 2 of Neutral alpha-glucosidase AB	NO	NO	NO	NO	NO	YES	NO
Q14703	MBTPS1	YES	YES	YES	MBTP1_HUMAN Membrane-bound transcription factor site-1 protease	YES	NO	NO	NO	NO	YES	YES
Q14766	LTBP1	YES	YES	YES	LTBP1_HUMAN Latent-transforming growth factor beta-binding protein 1	NO	NO	NO	NO	NO	YES	NO
Q14767	LTBP2	YES	NO	NO	LTBP2_HUMAN Latent-transforming growth factor beta-binding protein 2	NO	NO	NO	NO	NO	YES	NO
Q14773	ICAM4	NO	YES	YES	ICAM4_HUMAN Intercellular adhesion molecule 4	YES	NO	NO	NO	NO	YES	YES
Q14833	GRM4	YES	NO	NO	GRM4_HUMAN Metabotropic glutamate receptor 4	NO	NO	NO	NO	YES	YES	YES
Q14956	GPNMB	YES	NO	YES	GPNMB_HUMAN Transmembrane glycoprotein NMB	YES	NO	NO	NO	NO	YES	YES
Q15035	TRAM2	YES	NO	NO	TRAM2_HUMAN Translocating chain-associated membrane protein 2	NO	NO	NO	NO	YES	NO	YES
Q15043	SLC39A14	YES	YES	YES	S39AE_HUMAN Zinc transporter ZIP14	NO	NO	NO	NO	YES	YES	YES
Q15052	ARHGEF6	NO	NO	YES	ARHG6_HUMAN Rho guanine nucleotide exchange factor 6	NO	NO	NO	NO	NO	NO	NO
Q15165	PON2	YES	YES	NO	PON2_HUMAN Serum paraoxonase/arylesterase 2	NO	NO	NO	NO	NO	YES	YES
Q15198	PDGFRL	YES	NO	NO	PGFRL_HUMAN Platelet-derived growth factor receptor-like protein	NO	NO	NO	NO	NO	YES	NO
Q15223	PVRL1	YES	YES	YES	PVRL1_HUMAN Poliovirus receptor-related protein 1	YES	NO	NO	NO	NO	YES	YES
Q15238	PSG5	YES	NO	NO	PSG5_HUMAN Pregnancy-specific beta-1-glycoprotein 5	NO	NO	NO	NO	NO	YES	NO
Q15262	PTPRK	YES	YES	YES	PTPRK_HUMAN Receptor-type tyrosine-protein phosphatase kappa	YES	NO	NO	NO	NO	YES	YES
Q15293	RCN1	YES	YES	YES	RCN1_HUMAN Reticulocalbin-1	NO	NO	NO	NO	NO	YES	NO
Q15303	ERBB4	YES	YES	NO	ERBB4_HUMAN Receptor tyrosine-protein kinase erbB-4	YES	NO	NO	NO	NO	YES	YES
Q15369	TCEB1	NO	NO	YES	ELOC_HUMAN Transcription elongation factor B polypeptide 1	NO	NO	NO	NO	NO	NO	NO
Q15391	P2RY14	YES	NO	NO	P2Y14_HUMAN P2Y purinoceptor 14	NO	NO	NO	NO	YES	NO	YES
Q15417	CNN3	NO	YES	NO	CNN3_HUMAN Calponin-3	NO	NO	NO	NO	NO	NO	NO
Q15465	SHH	YES	NO	NO	SHH_HUMAN Sonic hedgehog protein	NO	NO	NO	NO	NO	YES	YES
Q15652	JMJD1C	YES	YES	YES	JHD2C_HUMAN Probable JmjC domain-containing histone demethylation protein 2C	NO	NO	NO	NO	NO	NO	NO
Q15678	PTPN14	NO	YES	NO	PTN14_HUMAN Tyrosine-protein phosphatase non-receptor type 14	NO	NO	NO	NO	NO	NO	NO
Q15758	SLC1A5	YES	YES	YES	AAAT_HUMAN Neutral amino acid transporter B(0)	NO	NO	NO	NO	YES	NO	YES
Q15762	CD226	NO	NO	YES	CD226_HUMAN CD226 antigen	YES	NO	NO	NO	NO	YES	YES
Q15768	EFNB3	YES	YES	NO	EFNB3_HUMAN Ephrin-B3	YES	NO	NO	NO	NO	YES	YES
Q15800	MSMO1	NO	NO	YES	MSMO1_HUMAN Methylsterol monooxygenase 1	NO	NO	NO	NO	YES	NO	YES
Q15818	NPTX1	NO	YES	NO	NPTX1_HUMAN Neuronal pentraxin-1	NO	NO	NO	NO	NO	YES	NO
Q15904	ATP6AP1	YES	YES	YES	VAS1_HUMAN V-type proton ATPase subunit S1	NO	NO	NO	NO	NO	YES	YES
Q15911	ZFHX3	YES	NO	NO	ZFHX3_HUMAN Zinc finger homeobox protein 3	NO	NO	NO	NO	NO	NO	NO
Q16363	LAMA4	NO	YES	NO	LAMA4_HUMAN Laminin subunit alpha-4	NO	NO	NO	NO	NO	YES	NO
Q16394	EXT1	YES	YES	YES	EXT1_HUMAN Exostosin-1	NO	YES	NO	NO	NO	NO	YES
Q16445	GABRA6	YES	NO	NO	GBRA6_HUMAN Gamma-aminobutyric acid receptor subunit alpha-6	NO	NO	NO	NO	YES	YES	YES
Q16549	PCSK7	YES	YES	YES	PCSK7_HUMAN Proprotein convertase subtilisin/kexin type 7	YES	NO	NO	NO	NO	YES	YES
Q16563	SYPL1	YES	YES	YES	SYPL1_HUMAN Synaptophysin-like protein 1	NO	NO	NO	NO	YES	NO	YES
Q16576	RBBP7	YES	YES	YES	RBBP7_HUMAN Histone-binding protein RBBP7	NO	NO	NO	NO	NO	NO	NO
Q16585	SGCB	YES	NO	YES	SGCB_HUMAN Beta-sarcoglycan	NO	YES	NO	NO	NO	NO	YES
Q16602	CALCRL	NO	YES	YES	CALRL_HUMAN Calcitonin gene-related peptide type 1 receptor	NO	NO	NO	NO	YES	YES	YES
Q16620	NTRK2	NO	YES	NO	NTRK2_HUMAN BDNF/NT-3 growth factors receptor	YES	NO	NO	NO	NO	YES	YES
Q16635	TAZ	YES	NO	NO	TAZ_HUMAN Tafazzin	NO	NO	NO	NO	NO	NO	YES
Q16651	PRSS8	YES	NO	NO	PRSS8_HUMAN Prostasin	NO	NO	NO	NO	NO	YES	YES
Q16706	MAN2A1	YES	YES	YES	MA2A1_HUMAN Alpha-mannosidase 2	NO	YES	NO	NO	NO	NO	YES
Q16769	QPCT	YES	YES	NO	QPCT_HUMAN Glutaminyl-peptide cyclotransferase	NO	NO	NO	NO	NO	YES	NO
Q16787	LAMA3	YES	YES	NO	LAMA3_HUMAN Laminin subunit alpha-3	NO	NO	NO	NO	NO	YES	NO
Q16821	PPP1R3A	YES	NO	NO	PPR3A_HUMAN Protein phosphatase 1 regulatory subunit 3A	NO	NO	NO	NO	NO	NO	YES
Q16827	PTPRO	NO	YES	NO	PTPRO_HUMAN Receptor-type tyrosine-protein phosphatase O	YES	NO	NO	NO	NO	YES	YES
Q16832	DDR2	NO	YES	NO	DDR2_HUMAN Discoidin domain-containing receptor 2	YES	NO	NO	NO	NO	YES	YES
Q16842	ST3GAL2	YES	YES	NO	SIA4B_HUMAN CMP-N-acetylneuraminate-beta-galactosamide-alpha-2,3-sialyltransferase 2	NO	YES	NO	NO	NO	NO	YES
Q16880	UGT8	YES	YES	NO	CGT_HUMAN 2-hydroxyacylsphingosine 1-beta-galactosyltransferase	NO	NO	NO	NO	NO	YES	YES
Q17RW2	COL24A1	NO	YES	NO	COOA1_HUMAN Collagen alpha-1(XXIV) chain	NO	NO	NO	NO	NO	YES	NO
Q24JP5	TMEM132A	YES	YES	YES	T132A_HUMAN Transmembrane protein 132A	YES	NO	NO	NO	NO	YES	YES
Q29980	MICB	YES	YES	YES	MICB_HUMAN MHC class I polypeptide-related sequence B	YES	NO	NO	NO	NO	YES	YES
Q29983	MICA	YES	YES	YES	MICA_HUMAN MHC class I polypeptide-related sequence A	YES	NO	NO	NO	NO	YES	YES
Q2KHR3	QSER1	NO	YES	NO	QSER1_HUMAN Glutamine and serine-rich protein 1	NO	NO	NO	NO	NO	NO	NO
Q2MV58	TCTN1	YES	YES	NO	TECT1_HUMAN Tectonic-1	NO	NO	NO	NO	NO	YES	NO
Q2VWP7	PRTG	YES	YES	NO	PRTG_HUMAN Protogenin	NO	NO	NO	NO	NO	YES	YES
Q2Y0W8	SLC4A8	YES	NO	YES	S4A8_HUMAN Electroneutral sodium bicarbonate exchanger 1	NO	NO	NO	NO	YES	NO	YES
Q30154	HLA-DRB5	YES	YES	NO	DRB5_HUMAN HLA class II histocompatibility antigen, DR beta 5 chain	YES	NO	NO	NO	NO	YES	YES
Q30201	HFE	YES	YES	NO	HFE_HUMAN Hereditary hemochromatosis protein	YES	NO	NO	NO	NO	YES	YES
Q32P28	LEPRE1	YES	YES	YES	P3H1_HUMAN Prolyl 3-hydroxylase 1	NO	NO	NO	NO	NO	YES	NO
Q32P44	EML3	YES	NO	NO	EMAL3_HUMAN Echinoderm microtubule-associated protein-like 3	NO	NO	NO	NO	NO	NO	NO
Q3LIE5	ADPRM	YES	NO	NO	ADPRM_HUMAN Manganese-dependent ADP-ribose/CDP-alcohol diphosphatase	NO	NO	NO	NO	NO	NO	NO
Q3MIR4	TMEM30B	YES	YES	NO	CC50B_HUMAN Cell cycle control protein 50B	NO	NO	NO	NO	YES	NO	YES
Q3SXP7	KIAA1644	NO	YES	NO	K1644_HUMAN Uncharacterized protein KIAA1644	YES	NO	NO	NO	NO	YES	YES
Q3SY77	UGT3A2	NO	YES	NO	UD3A2_HUMAN UDP-glucuronosyltransferase 3A2	YES	NO	NO	NO	NO	YES	YES
Q3T906	GNPTAB	YES	YES	YES	GNPTA_HUMAN N-acetylglucosamine-1-phosphotransferase subunits alpha/beta	YES	YES	NO	NO	NO	NO	YES
Q3V5L5	MGAT5B	NO	YES	YES	MGT5B_HUMAN Alpha-1,6-mannosylglycoprotein 6-beta-N-acetylglucosaminyltransferase B	NO	YES	NO	NO	NO	NO	YES
Q3ZCM7	TUBB8	NO	YES	NO	TBB8_HUMAN Tubulin beta-8 chain	NO	NO	NO	NO	NO	NO	NO
Q495W5	FUT11	YES	YES	NO	FUT11_HUMAN Alpha-(1,3)-fucosyltransferase 11	NO	YES	NO	NO	NO	NO	YES
Q49A17	GALNTL6	NO	YES	NO	GLTL6_HUMAN Polypeptide N-acetylgalactosaminyltransferase-like 6	NO	YES	NO	NO	NO	NO	YES
Q49AH0	CDNF	NO	YES	NO	CDNF_HUMAN Cerebral dopamine neurotrophic factor	NO	NO	NO	NO	NO	YES	NO
Q4G0M1	FAM132B	NO	YES	NO	F132B_HUMAN Protein FAM132B	NO	NO	NO	NO	NO	YES	NO
Q4G148	GXYLT1	YES	YES	YES	GXLT1_HUMAN Glucoside xylosyltransferase 1	NO	YES	NO	NO	NO	NO	YES
Q4KMG0	CDON	YES	YES	YES	CDON_HUMAN Cell adhesion molecule-related/down-regulated by oncogenes	NO	NO	NO	NO	NO	YES	YES
Q4KMQ2	ANO6	YES	YES	YES	ANO6_HUMAN Anoctamin-6	NO	NO	NO	NO	YES	NO	YES
Q4LDE5	SVEP1	NO	YES	NO	SVEP1_HUMAN Sushi, von Willebrand factor type A, EGF and pentraxin domain-containing protein 1	NO	NO	NO	NO	NO	YES	YES
Q4ZIN3	TMEM259	YES	YES	YES	MBRL_HUMAN Membralin	NO	NO	NO	NO	YES	NO	YES
Q50LG9	LRRC24	YES	NO	NO	LRC24_HUMAN Leucine-rich repeat-containing protein 24	NO	NO	NO	NO	NO	YES	YES
Q53F39	MPPE1	NO	NO	YES	MPPE1_HUMAN Metallophosphoesterase 1	NO	NO	NO	NO	YES	NO	YES
Q53RD9	FBLN7	NO	YES	NO	FBLN7_HUMAN Fibulin-7	NO	NO	NO	NO	NO	YES	NO
Q56UN5	MAP3K19	YES	NO	NO	M3K19_HUMAN Mitogen-activated protein kinase kinase kinase 19	NO	NO	NO	NO	NO	NO	NO
Q58A45	PAN3	YES	YES	NO	PAN3_HUMAN PAB-dependent poly(A)-specific ribonuclease subunit 3	NO	NO	NO	NO	NO	NO	NO
Q58DX5	NAALADL2	YES	NO	NO	NADL2_HUMAN Inactive N-acetylated-alpha-linked acidic dipeptidase-like protein 2	NO	YES	NO	NO	NO	NO	YES
Q58EX2	SDK2	YES	YES	YES	SDK2_HUMAN Protein sidekick-2	YES	NO	NO	NO	NO	YES	YES
Q5BKX6	SLC45A4	YES	YES	YES	S45A4_HUMAN Solute carrier family 45 member 4	NO	NO	NO	NO	YES	NO	YES
Q5BKZ1	ZNF326	NO	YES	NO	ZN326_HUMAN DBIRD complex subunit ZNF326	NO	NO	NO	NO	NO	NO	NO
Q5FYB0	ARSJ	NO	YES	NO	ARSJ_HUMAN Arylsulfatase J	NO	NO	NO	NO	NO	YES	NO
Q5H8A4	PIGG	YES	YES	YES	PIGG_HUMAN GPI ethanolamine phosphate transferase 2	NO	NO	NO	NO	YES	NO	YES
Q5HYA8	TMEM67	NO	YES	YES	MKS3_HUMAN Meckelin	NO	NO	NO	NO	YES	NO	YES
Q5JRA6	MIA3	YES	YES	YES	MIA3_HUMAN Melanoma inhibitory activity protein 3	YES	NO	NO	NO	NO	YES	YES
Q5JRV8	TMEM255A	NO	YES	NO	T255A_HUMAN Transmembrane protein 255A	NO	NO	NO	NO	YES	NO	YES
Q5JS37	NHLRC3	YES	YES	YES	NHLC3_HUMAN NHL repeat-containing protein 3	NO	NO	NO	NO	NO	YES	NO
Q5JTV8	TOR1AIP1	YES	YES	YES	TOIP1_HUMAN Torsin-1A-interacting protein 1	NO	NO	NO	NO	NO	NO	YES
Q5JU69	TOR2A	YES	YES	YES	TOR2A_HUMAN Torsin-2A	NO	NO	NO	NO	NO	YES	NO
Q5KU26	COLEC12	YES	YES	NO	COL12_HUMAN Collectin-12	NO	YES	NO	NO	NO	NO	YES
Q5MY95	ENTPD8	YES	NO	NO	ENTP8_HUMAN Ectonucleoside triphosphate diphosphohydrolase 8	NO	NO	NO	NO	YES	NO	YES
Q5NDL2	EOGT	YES	YES	NO	EOGT_HUMAN EGF domain-specific O-linked N-acetylglucosamine transferase	NO	NO	NO	NO	NO	YES	NO
Q5R3F8	ELFN2	YES	YES	NO	PPR29_HUMAN Protein phosphatase 1 regulatory subunit 29	NO	NO	NO	NO	NO	YES	YES
Q5SGD2	PPM1L	YES	YES	YES	PPM1L_HUMAN Protein phosphatase 1L	YES	NO	NO	NO	NO	NO	YES
Q5SSJ5	HP1BP3	NO	NO	YES	HP1B3_HUMAN Heterochromatin protein 1-binding protein 3	NO	NO	NO	NO	NO	NO	NO
Q5SW79	CEP170	NO	YES	NO	CE170_HUMAN Centrosomal protein of 170 kDa	NO	NO	NO	NO	NO	NO	NO
Q5SZK8	FREM2	YES	YES	YES	FREM2_HUMAN FRAS1-related extracellular matrix protein 2	YES	NO	NO	NO	NO	YES	YES
Q5T3F8	TMEM63B	YES	YES	NO	TM63B_HUMAN Transmembrane protein 63B	NO	NO	NO	NO	YES	NO	YES
Q5T3J3	LRIF1	YES	NO	NO	LRIF1_HUMAN Ligand-dependent nuclear receptor-interacting factor 1	NO	NO	NO	NO	NO	NO	NO
Q5T4B2	CERCAM	YES	YES	YES	GT253_HUMAN Probable inactive glycosyltransferase 25 family member 3	NO	NO	NO	NO	NO	YES	NO
Q5T4D3	TMTC4	YES	YES	YES	TMTC4_HUMAN Transmembrane and TPR repeat-containing protein 4	NO	NO	NO	NO	YES	NO	YES
Q5T7B8	KIF24	YES	NO	NO	KIF24_HUMAN Kinesin-like protein KIF24	NO	NO	NO	NO	NO	NO	NO
Q5T7M9	FAM69A	YES	NO	NO	FA69A_HUMAN Protein FAM69A	NO	YES	NO	NO	NO	NO	YES
Q5T848	GPR158	YES	NO	NO	GP158_HUMAN Probable G-protein coupled receptor 158	NO	NO	NO	NO	YES	YES	YES
Q5TAQ9	DCAF8	NO	NO	YES	DCAF8_HUMAN DDB1- and CUL4-associated factor 8	NO	NO	NO	NO	NO	NO	NO
Q5TID7	CCDC181	YES	NO	NO	CC181_HUMAN Coiled-coil domain-containing protein 181	NO	NO	NO	NO	NO	NO	NO
Q5UCC4	EMC10	YES	YES	YES	EMC10_HUMAN ER membrane protein complex subunit 10	YES	NO	NO	NO	NO	YES	YES
Q5VT52	RPRD2	NO	YES	NO	RPRD2_HUMAN Regulation of nuclear pre-mRNA domain-containing protein 2	NO	NO	NO	NO	NO	NO	NO
Q5VT99	LRRC38	NO	NO	YES	LRC38_HUMAN Leucine-rich repeat-containing protein 38	YES	NO	NO	NO	NO	YES	YES
Q5VU97	CACHD1	YES	YES	YES	CAHD1_HUMAN VWFA and cache domain-containing protein 1	YES	NO	NO	NO	NO	YES	YES
Q5VUB5	FAM171A1	NO	YES	NO	F1711_HUMAN Protein FAM171A1	YES	NO	NO	NO	NO	YES	YES
Q5VV43	KIAA0319	YES	NO	NO	K0319_HUMAN Dyslexia-associated protein KIAA0319	YES	NO	NO	NO	NO	YES	YES
Q5VV63	ATRNL1	YES	YES	YES	ATRN1_HUMAN Attractin-like protein 1	YES	NO	NO	NO	NO	YES	YES
Q5VW38	GPR107	YES	YES	YES	GP107_HUMAN Protein GPR107	NO	NO	NO	NO	YES	YES	YES
Q5VY80	RAET1L	YES	YES	YES	RET1L_HUMAN Retinoic acid early transcript 1L protein	NO	NO	NO	NO	NO	YES	YES
Q5ZPR3	CD276	YES	YES	YES	CD276_HUMAN CD276 antigen	YES	NO	NO	NO	NO	YES	YES
Q63HQ2	EGFLAM	NO	YES	NO	EGFLA_HUMAN Pikachurin	NO	NO	NO	NO	NO	YES	NO
Q68BL7	OLFML2A	YES	YES	NO	OLM2A_HUMAN Olfactomedin-like protein 2A	NO	NO	NO	NO	NO	YES	NO
Q68CP4	HGSNAT	YES	YES	YES	HGNAT_HUMAN Heparan-alpha-glucosaminide N-acetyltransferase	NO	NO	NO	NO	YES	NO	YES
Q68CQ7	GLT8D1	YES	YES	YES	GL8D1_HUMAN Glycosyltransferase 8 domain-containing protein 1	NO	YES	NO	NO	NO	NO	YES
Q68CR1	SEL1L3	YES	YES	YES	SE1L3_HUMAN Protein sel-1 homolog 3	NO	NO	NO	NO	NO	NO	YES
Q68D85	NCR3LG1	YES	YES	YES	NR3L1_HUMAN Natural cytotoxicity triggering receptor 3 ligand 1	YES	NO	NO	NO	NO	YES	YES
Q68DV7	RNF43	YES	YES	NO	RNF43_HUMAN E3 ubiquitin-protein ligase RNF43	YES	NO	NO	NO	NO	YES	YES
Q68EM7	ARHGAP17	NO	YES	NO	RHG17_HUMAN Rho GTPase-activating protein 17	NO	NO	NO	NO	NO	NO	YES
Q6AZY7	SCARA3	YES	NO	NO	SCAR3_HUMAN Scavenger receptor class A member 3	NO	YES	NO	NO	NO	NO	YES
Q6DU44	HLA-E	NO	YES	YES	Q6DU44_HUMAN HLA class I histocompatibility antigen, alpha chain E	NO	NO	NO	NO	NO	NO	NO
Q6EMK4	VASN	YES	YES	NO	VASN_HUMAN Vasorin	YES	NO	NO	NO	NO	YES	YES
Q6GPH4	XAF1	NO	NO	YES	XAF1_HUMAN XIAP-associated factor 1	NO	NO	NO	NO	NO	NO	NO
Q6GTX8	LAIR1	NO	YES	YES	LAIR1_HUMAN Leukocyte-associated immunoglobulin-like receptor 1	YES	NO	NO	NO	NO	YES	YES
Q6H3X3	RAET1G	YES	YES	YES	RET1G_HUMAN Retinoic acid early transcript 1G protein	YES	NO	NO	NO	NO	YES	YES
Q6H9L7	ISM2	NO	YES	NO	ISM2_HUMAN Isthmin-2	NO	NO	NO	NO	NO	YES	NO
Q6IA17	SIGIRR	YES	NO	NO	SIGIR_HUMAN Single Ig IL-1-related receptor	NO	NO	YES	NO	NO	NO	YES
Q6IA86	ELP2	YES	NO	NO	ELP2_HUMAN Elongator complex protein 2	NO	NO	NO	NO	NO	NO	NO
Q6IEE7	TMEM132E	NO	YES	NO	T132E_HUMAN Transmembrane protein 132E	YES	NO	NO	NO	NO	YES	YES
Q6J4K2	SLC8B1	YES	NO	YES	NCKX6_HUMAN Sodium/potassium/calcium exchanger 6, mitochondrial	NO	NO	NO	NO	YES	NO	YES
Q6L9W6	B4GALNT3	NO	YES	NO	B4GN3_HUMAN Beta-1,4-N-acetylgalactosaminyltransferase 3	NO	YES	NO	NO	NO	NO	YES
Q6MZW2	FSTL4	NO	YES	NO	FSTL4_HUMAN Follistatin-related protein 4	NO	NO	NO	NO	NO	YES	NO
Q6N021	TET2	YES	NO	NO	TET2_HUMAN Methylcytosine dioxygenase TET2	NO	NO	NO	NO	NO	NO	NO
Q6N022	TENM4	YES	YES	NO	TEN4_HUMAN Teneurin-4	NO	NO	NO	NO	NO	NO	YES
Q6NSJ0	KIAA1161	YES	YES	YES	K1161_HUMAN Uncharacterized family 31 glucosidase KIAA1161	NO	YES	NO	NO	NO	NO	YES
Q6NSJ5	LRRC8E	YES	YES	YES	LRC8E_HUMAN Leucine-rich repeat-containing protein 8E	NO	NO	NO	NO	YES	NO	YES
Q6NT76	HMBOX1	NO	YES	NO	HMBX1_HUMAN Homeobox-containing protein 1	NO	NO	NO	NO	NO	NO	NO
Q6NUJ1	PSAPL1	YES	NO	NO	SAPL1_HUMAN Proactivator polypeptide-like 1	NO	NO	NO	NO	NO	YES	NO
Q6NUS6	TCTN3	YES	YES	YES	TECT3_HUMAN Tectonic-3	YES	NO	NO	NO	NO	YES	YES
Q6NW40	RGMB	YES	YES	YES	RGMB_HUMAN RGM domain family member B	NO	NO	NO	NO	NO	YES	YES
Q6P179	ERAP2	NO	YES	YES	ERAP2_HUMAN Endoplasmic reticulum aminopeptidase 2	NO	YES	NO	NO	NO	NO	YES
Q6P1Q9	METTL2B	NO	YES	NO	MET2B_HUMAN Methyltransferase-like protein 2B	NO	NO	NO	NO	NO	NO	NO
Q6P2H3	CEP85	YES	NO	NO	CEP85_HUMAN Centrosomal protein of 85 kDa	NO	NO	NO	NO	NO	NO	NO
Q6P2Q9	PRPF8	NO	YES	YES	PRP8_HUMAN Pre-mRNA-processing-splicing factor 8	NO	NO	NO	NO	NO	NO	NO
Q6P3R8	NEK5	YES	YES	NO	NEK5_HUMAN Serine/threonine-protein kinase Nek5	NO	NO	NO	NO	NO	NO	NO
Q6P4A8	PLBD1	YES	NO	NO	PLBL1_HUMAN Phospholipase B-like 1	NO	NO	NO	NO	NO	YES	NO
Q6P4E1	CASC4	YES	YES	YES	CASC4_HUMAN Protein CASC4	NO	YES	NO	NO	NO	NO	YES
Q6P4F1	FUT10	YES	YES	YES	FUT10_HUMAN Alpha-(1,3)-fucosyltransferase 10	NO	YES	NO	NO	NO	NO	YES
Q6P4Q7	CNNM4	YES	YES	YES	CNNM4_HUMAN Metal transporter CNNM4	NO	NO	NO	NO	YES	NO	YES
Q6P5Q4	LMOD2	YES	NO	NO	LMOD2_HUMAN Leiomodin-2	NO	NO	NO	NO	NO	NO	NO
Q6P995	FAM171B	YES	NO	NO	F171B_HUMAN Protein FAM171B	YES	NO	NO	NO	NO	YES	YES
Q6P996	PDXDC1	NO	NO	YES	PDXD1_HUMAN Pyridoxal-dependent decarboxylase domain-containing protein 1	NO	NO	NO	NO	NO	NO	NO
Q6P9F7	LRRC8B	YES	YES	YES	LRC8B_HUMAN Leucine-rich repeat-containing protein 8B	NO	NO	NO	NO	YES	NO	YES
Q6PCB0	VWA1	YES	YES	NO	VWA1_HUMAN von Willebrand factor A domain-containing protein 1	NO	NO	NO	NO	NO	YES	NO
Q6PCB8	EMB	YES	YES	YES	EMB_HUMAN Embigin	YES	NO	NO	NO	NO	YES	YES
Q6PEX3	KRTAP26-1	NO	YES	NO	KR261_HUMAN Keratin-associated protein 26-1	NO	NO	NO	NO	NO	NO	NO
Q6PGP7	TTC37	NO	NO	YES	TTC37_HUMAN Tetratricopeptide repeat protein 37	NO	NO	NO	NO	NO	NO	NO
Q6PIF6	MYO7B	NO	NO	YES	MYO7B_HUMAN Unconventional myosin-VIIb	NO	NO	NO	NO	NO	NO	NO
Q6PIU2	NCEH1	YES	YES	YES	NCEH1_HUMAN Neutral cholesterol ester hydrolase 1	NO	YES	NO	NO	NO	NO	YES
Q6PIZ9	TRAT1	NO	NO	YES	TRAT1_HUMAN T-cell receptor-associated transmembrane adapter 1	NO	NO	YES	NO	NO	NO	YES
Q6PJF5	RHBDF2	YES	YES	NO	RHDF2_HUMAN Inactive rhomboid protein 2	NO	NO	NO	NO	YES	NO	YES
Q6PJG9	LRFN4	NO	YES	YES	LRFN4_HUMAN Leucine-rich repeat and fibronectin type-III domain-containing protein 4	YES	NO	NO	NO	NO	YES	YES
Q6PJP8	DCLRE1A	YES	NO	NO	DCR1A_HUMAN DNA cross-link repair 1A protein	NO	NO	NO	NO	NO	NO	NO
Q6PK18	OGFOD3	YES	YES	YES	OGFD3_HUMAN 2-oxoglutarate and iron-dependent oxygenase domain-containing protein 3	NO	YES	NO	NO	NO	NO	YES
Q6PKC3	TXNDC11	YES	YES	YES	TXD11_HUMAN Thioredoxin domain-containing protein 11	NO	NO	NO	NO	NO	NO	YES
Q6R2W3	SCAND3	NO	YES	NO	SCND3_HUMAN SCAN domain-containing protein 3	NO	NO	NO	NO	NO	NO	NO
Q6S8J7	POTEA	NO	NO	YES	POTEA_HUMAN POTE ankyrin domain family member A	NO	NO	NO	NO	NO	NO	NO
Q6U841	SLC4A10	YES	NO	NO	S4A10_HUMAN Sodium-driven chloride bicarbonate exchanger	NO	NO	NO	NO	YES	NO	YES
Q6UVK1	CSPG4	NO	YES	NO	CSPG4_HUMAN Chondroitin sulfate proteoglycan 4	YES	NO	NO	NO	NO	YES	YES
Q6UVY6	MOXD1	NO	YES	NO	MOXD1_HUMAN DBH-like monooxygenase protein 1	YES	NO	NO	NO	NO	YES	YES
Q6UW56	ATRAID	YES	YES	YES	ARAID_HUMAN All-trans retinoic acid-induced differentiation factor	NO	NO	NO	NO	NO	YES	YES
Q6UW63	KDELC1	YES	YES	YES	KDEL1_HUMAN KDEL motif-containing protein 1	NO	NO	NO	NO	NO	YES	NO
Q6UWB1	IL27RA	YES	NO	NO	I27RA_HUMAN Interleukin-27 receptor subunit alpha	YES	NO	NO	NO	NO	YES	YES
Q6UWH4	FAM198B	YES	NO	NO	F198B_HUMAN Protein FAM198B	NO	YES	NO	NO	NO	NO	YES
Q6UWJ1	TMCO3	YES	YES	NO	TMCO3_HUMAN Transmembrane and coiled-coil domain-containing protein 3	NO	NO	NO	NO	YES	YES	YES
Q6UWJ8	CD164L2	YES	NO	NO	C16L2_HUMAN CD164 sialomucin-like 2 protein	YES	NO	NO	NO	NO	YES	YES
Q6UWL2	SUSD1	YES	YES	YES	SUSD1_HUMAN Sushi domain-containing protein 1	YES	NO	NO	NO	NO	YES	YES
Q6UWL6	KIRREL2	NO	NO	YES	KIRR2_HUMAN Kin of IRRE-like protein 2	YES	NO	NO	NO	NO	YES	YES
Q6UWR7	ENPP6	YES	NO	NO	ENPP6_HUMAN Ectonucleotide pyrophosphatase/phosphodiesterase family member 6	NO	NO	NO	NO	NO	YES	YES
Q6UWU2	GLB1L	YES	YES	YES	GLB1L_HUMAN Beta-galactosidase-1-like protein	NO	NO	NO	NO	NO	YES	NO
Q6UWU4	C6orf89	YES	YES	YES	CF089_HUMAN Bombesin receptor-activated protein C6orf89	NO	YES	NO	NO	NO	NO	YES
Q6UWV2	MPZL3	YES	NO	NO	MPZL3_HUMAN Myelin protein zero-like protein 3	YES	NO	NO	NO	NO	YES	YES
Q6UWW8	CES3	NO	YES	YES	EST3_HUMAN Carboxylesterase 3	NO	NO	NO	NO	NO	YES	NO
Q6UWY0	ARSK	YES	YES	YES	ARSK_HUMAN Arylsulfatase K	NO	NO	NO	NO	NO	YES	NO
Q6UX06	OLFM4	YES	NO	NO	OLFM4_HUMAN Olfactomedin-4	NO	NO	NO	NO	NO	YES	NO
Q6UX15	LAYN	NO	YES	NO	LAYN_HUMAN Layilin	YES	NO	NO	NO	NO	YES	YES
Q6UX71	PLXDC2	YES	YES	NO	PXDC2_HUMAN Plexin domain-containing protein 2	YES	NO	NO	NO	NO	YES	YES
Q6UXB8	PI16	NO	NO	YES	PI16_HUMAN Peptidase inhibitor 16	YES	NO	NO	NO	NO	YES	NO
Q6UXD5	SEZ6L2	YES	YES	YES	SE6L2_HUMAN Seizure 6-like protein 2	YES	NO	NO	NO	NO	YES	YES
Q6UXF1	TMEM108	NO	YES	NO	TM108_HUMAN Transmembrane protein 108	YES	NO	NO	NO	NO	YES	YES
Q6UXG2	KIAA1324	YES	YES	YES	K1324_HUMAN UPF0577 protein KIAA1324	YES	NO	NO	NO	NO	YES	YES
Q6UXH1	CRELD2	YES	YES	YES	CREL2_HUMAN Cysteine-rich with EGF-like domain protein 2	NO	NO	NO	NO	NO	YES	NO
Q6UXK5	LRRN1	NO	NO	YES	LRRN1_HUMAN Leucine-rich repeat neuronal protein 1	YES	NO	NO	NO	NO	YES	YES
Q6UXM1	LRIG3	YES	YES	NO	LRIG3_HUMAN Leucine-rich repeats and immunoglobulin-like domains protein 3	YES	NO	NO	NO	NO	YES	YES
Q6UY14	ADAMTSL4	NO	YES	NO	ATL4_HUMAN ADAMTS-like protein 4	NO	NO	NO	NO	NO	YES	NO
Q6V0I7	FAT4	YES	YES	NO	FAT4_HUMAN Protocadherin Fat 4	YES	NO	NO	NO	NO	YES	YES
Q6V1P9	DCHS2	NO	YES	NO	PCD23_HUMAN Protocadherin-23	NO	NO	NO	NO	NO	NO	YES
Q6Y288	B3GALTL	NO	YES	YES	B3GLT_HUMAN Beta-1,3-glucosyltransferase	NO	YES	NO	NO	NO	NO	YES
Q6Y7W6	GIGYF2	YES	NO	YES	PERQ2_HUMAN PERQ amino acid-rich with GYF domain-containing protein 2	NO	NO	NO	NO	NO	NO	NO
Q6YBV0	SLC36A4	YES	YES	YES	S36A4_HUMAN Proton-coupled amino acid transporter 4	NO	NO	NO	NO	YES	NO	YES
Q6YHK3	CD109	YES	YES	YES	CD109_HUMAN CD109 antigen	NO	NO	NO	NO	NO	YES	YES
Q6YHU6	THADA	YES	NO	NO	THADA_HUMAN Isoform 3 of Thyroid adenoma-associated protein	NO	NO	NO	NO	NO	NO	NO
Q6YI46	TMEM64	YES	NO	NO	TMM64_HUMAN Transmembrane protein 64	NO	NO	NO	NO	YES	NO	YES
Q6ZMB5	TMEM184A	YES	NO	NO	T184A_HUMAN Transmembrane protein 184A	NO	NO	NO	NO	YES	NO	YES
Q6ZMG9	CERS6	YES	YES	YES	CERS6_HUMAN Ceramide synthase 6	NO	NO	NO	NO	YES	NO	YES
Q6ZMJ2	SCARA5	YES	NO	NO	SCAR5_HUMAN Scavenger receptor class A member 5	NO	YES	NO	NO	NO	NO	YES
Q6ZMP0	THSD4	YES	NO	NO	THSD4_HUMAN Thrombospondin type-1 domain-containing protein 4	NO	NO	NO	NO	NO	YES	NO
Q6ZN19	ZNF841	NO	NO	YES	ZN841_HUMAN Zinc finger protein 841	NO	NO	NO	NO	NO	NO	NO
Q6ZN44	UNC5A	NO	YES	NO	UNC5A_HUMAN Netrin receptor UNC5A	YES	NO	NO	NO	NO	YES	YES
Q6ZNA5	FRRS1	YES	YES	YES	FRRS1_HUMAN Ferric-chelate reductase 1	NO	NO	NO	NO	YES	NO	YES
Q6ZPD9	DPY19L3	YES	YES	YES	D19L3_HUMAN Probable C-mannosyltransferase DPY19L3	NO	NO	NO	NO	YES	NO	YES
Q6ZQN7	SLCO4C1	YES	YES	NO	SO4C1_HUMAN Solute carrier organic anion transporter family member 4C1	NO	NO	NO	NO	YES	NO	YES
Q6ZQY2		YES	NO	NO	YV012_HUMAN Leucine-rich repeat-containing protein LOC400891	NO	NO	NO	NO	NO	NO	NO
Q6ZRP7	QSOX2	YES	YES	YES	QSOX2_HUMAN Sulfhydryl oxidase 2	NO	NO	NO	NO	NO	YES	YES
Q6ZRQ5	MMS22L	NO	YES	NO	MMS22_HUMAN Protein MMS22-like	NO	NO	NO	NO	NO	NO	NO
Q6ZSS7	MFSD6	YES	YES	NO	MFSD6_HUMAN Major facilitator superfamily domain-containing protein 6	NO	NO	NO	NO	YES	NO	YES
Q6ZUK4	TMEM26	YES	NO	NO	TMM26_HUMAN Transmembrane protein 26	NO	NO	NO	NO	YES	NO	YES
Q6ZVL6	KIAA1549L	NO	YES	NO	K154L_HUMAN UPF0606 protein KIAA1549L	NO	NO	NO	NO	NO	NO	YES
Q6ZXV5	TMTC3	YES	YES	YES	TMTC3_HUMAN Transmembrane and TPR repeat-containing protein 3	NO	NO	NO	NO	YES	NO	YES
Q70JA7	CHSY3	YES	YES	NO	CHSS3_HUMAN Chondroitin sulfate synthase 3	NO	YES	NO	NO	NO	NO	YES
Q70SY1	CREB3L2	YES	YES	YES	CR3L2_HUMAN Cyclic AMP-responsive element-binding protein 3-like protein 2	NO	YES	NO	NO	NO	NO	YES
Q70UQ0	IKBIP	YES	YES	YES	IKIP_HUMAN Inhibitor of nuclear factor kappa-B kinase-interacting protein	NO	NO	NO	NO	NO	NO	YES
Q71H61	ILDR2	NO	YES	YES	ILDR2_HUMAN Immunoglobulin-like domain-containing receptor 2	YES	NO	NO	NO	NO	YES	YES
Q71RG4	TMUB2	YES	NO	NO	TMUB2_HUMAN Transmembrane and ubiquitin-like domain-containing protein 2	NO	NO	NO	NO	YES	NO	YES
Q75T13	PGAP1	YES	YES	YES	PGAP1_HUMAN GPI inositol-deacylase	NO	NO	NO	NO	YES	NO	YES
Q75V66	ANO5	NO	YES	NO	ANO5_HUMAN Anoctamin-5	NO	NO	NO	NO	YES	NO	YES
Q76FK4	NOL8	YES	NO	NO	NOL8_HUMAN Nucleolar protein 8	NO	NO	NO	NO	NO	NO	NO
Q76I76	SSH2	YES	NO	NO	SSH2_HUMAN Protein phosphatase Slingshot homolog 2	NO	NO	NO	NO	NO	NO	NO
Q76KP1	B4GALNT4	YES	YES	NO	B4GN4_HUMAN N-acetyl-beta-glucosaminyl-glycoprotein 4-beta-N-acetylgalactosaminyltransferase 1	NO	YES	NO	NO	NO	NO	YES
Q7KYR7	BTN2A1	YES	YES	YES	BT2A1_HUMAN Butyrophilin subfamily 2 member A1	YES	NO	NO	NO	NO	YES	YES
Q7L0J3	SV2A	NO	YES	YES	SV2A_HUMAN Synaptic vesicle glycoprotein 2A	NO	NO	NO	NO	YES	NO	YES
Q7L1S5	CHST9	NO	YES	NO	CHST9_HUMAN Carbohydrate sulfotransferase 9	NO	YES	NO	NO	NO	NO	YES
Q7LFX5	CHST15	YES	YES	NO	CHSTF_HUMAN Carbohydrate sulfotransferase 15	NO	YES	NO	NO	NO	NO	YES
Q7LGA3	HS2ST1	YES	YES	YES	HS2ST_HUMAN Heparan sulfate 2-O-sulfotransferase 1	NO	YES	NO	NO	NO	NO	YES
Q7LGC8	CHST3	NO	YES	NO	CHST3_HUMAN Carbohydrate sulfotransferase 3	NO	YES	NO	NO	NO	NO	YES
Q7RTP0	NIPA1	NO	NO	YES	NIPA1_HUMAN Magnesium transporter NIPA1	NO	NO	NO	NO	YES	NO	YES
Q7RTT9	SLC29A4	NO	NO	YES	S29A4_HUMAN Equilibrative nucleoside transporter 4	NO	NO	NO	NO	YES	NO	YES
Q7Z2K6	ERMP1	YES	YES	YES	ERMP1_HUMAN Endoplasmic reticulum metallopeptidase 1	NO	NO	NO	NO	YES	NO	YES
Q7Z2W4	ZC3HAV1	NO	YES	YES	ZCCHV_HUMAN Zinc finger CCCH-type antiviral protein 1	NO	NO	NO	NO	NO	NO	NO
Q7Z388	DPY19L4	YES	YES	YES	D19L4_HUMAN Probable C-mannosyltransferase DPY19L4	NO	NO	NO	NO	YES	NO	YES
Q7Z3B1	NEGR1	YES	YES	NO	NEGR1_HUMAN Neuronal growth regulator 1	NO	NO	NO	NO	NO	YES	YES
Q7Z3C6	ATG9A	YES	YES	YES	ATG9A_HUMAN Autophagy-related protein 9A	NO	NO	NO	NO	YES	NO	YES
Q7Z3F1	GPR155	NO	YES	NO	GP155_HUMAN Integral membrane protein GPR155	NO	NO	NO	NO	YES	NO	YES
Q7Z402	TMC7	YES	YES	YES	TMC7_HUMAN Transmembrane channel-like protein 7	NO	NO	NO	NO	YES	NO	YES
Q7Z417	NUFIP2	NO	YES	NO	NUFP2_HUMAN Nuclear fragile X mental retardation-interacting protein 2	NO	NO	NO	NO	NO	NO	NO
Q7Z422	SZRD1	YES	YES	YES	SZRD1_HUMAN SUZ domain-containing protein 1	NO	NO	NO	NO	NO	NO	NO
Q7Z434	MAVS	YES	NO	YES	MAVS_HUMAN Mitochondrial antiviral-signaling protein	NO	NO	NO	NO	NO	NO	YES
Q7Z4F1	LRP10	YES	YES	NO	LRP10_HUMAN Low-density lipoprotein receptor-related protein 10	YES	NO	NO	NO	NO	YES	YES
Q7Z4H8	KDELC2	YES	YES	NO	KDEL2_HUMAN KDEL motif-containing protein 2	NO	NO	NO	NO	NO	YES	NO
Q7Z553	MDGA2	NO	YES	NO	MDGA2_HUMAN MAM domain-containing glycosylphosphatidylinositol anchor protein 2	NO	NO	NO	NO	NO	YES	YES
Q7Z5K2	WAPAL	NO	NO	YES	WAPL_HUMAN Wings apart-like protein homolog	NO	NO	NO	NO	NO	NO	NO
Q7Z5L9	IRF2BP2	NO	YES	NO	I2BP2_HUMAN Interferon regulatory factor 2-binding protein 2	NO	NO	NO	NO	NO	NO	NO
Q7Z5N4	SDK1	YES	YES	NO	SDK1_HUMAN Protein sidekick-1	YES	NO	NO	NO	NO	YES	YES
Q7Z692	CEACAM19	YES	NO	NO	CEA19_HUMAN Carcinoembryonic antigen-related cell adhesion molecule 19	YES	NO	NO	NO	NO	YES	YES
Q7Z739	YTHDF3	NO	YES	YES	YTHD3_HUMAN YTH domain family protein 3	NO	NO	NO	NO	NO	NO	NO
Q7Z7G0	ABI3BP	NO	YES	NO	TARSH_HUMAN Target of Nesh-SH3	NO	NO	NO	NO	NO	YES	NO
Q7Z7H5	TMED4	YES	YES	YES	TMED4_HUMAN Transmembrane emp24 domain-containing protein 4	YES	NO	NO	NO	NO	YES	YES
Q7Z7M0	MEGF8	YES	YES	YES	MEGF8_HUMAN Multiple epidermal growth factor-like domains protein 8	YES	NO	NO	NO	NO	YES	YES
Q7Z7M9	GALNT5	NO	YES	NO	GALT5_HUMAN Polypeptide N-acetylgalactosaminyltransferase 5	NO	YES	NO	NO	NO	NO	YES
Q7Z7N9	TMEM179B	YES	YES	YES	T179B_HUMAN Transmembrane protein 179B	NO	NO	NO	NO	YES	NO	YES
Q86SJ2	AMIGO2	YES	YES	NO	AMGO2_HUMAN Amphoterin-induced protein 2	YES	NO	NO	NO	NO	YES	YES
Q86SQ4	GPR126	YES	YES	NO	GP126_HUMAN G-protein coupled receptor 126	NO	NO	NO	NO	YES	YES	YES
Q86SR1	GALNT10	YES	YES	YES	GLT10_HUMAN Polypeptide N-acetylgalactosaminyltransferase 10	NO	YES	NO	NO	NO	NO	YES
Q86TE4	LUZP2	NO	YES	NO	LUZP2_HUMAN Leucine zipper protein 2	NO	NO	NO	NO	NO	YES	NO
Q86TY3	C14orf37	NO	YES	NO	CN037_HUMAN Uncharacterized protein C14orf37	YES	NO	NO	NO	NO	YES	YES
Q86TZ1	TTC6	NO	YES	NO	TTC6_HUMAN Tetratricopeptide repeat protein 6	NO	NO	NO	NO	NO	NO	NO
Q86UF1	TSPAN33	YES	YES	YES	TSN33_HUMAN Tetraspanin-33	NO	NO	NO	NO	YES	NO	YES
Q86UK0	ABCA12	YES	NO	NO	ABCAC_HUMAN ATP-binding cassette sub-family A member 12	NO	NO	NO	NO	YES	NO	YES
Q86UK7	ZNF598	YES	NO	NO	ZN598_HUMAN Zinc finger protein 598	NO	NO	NO	NO	NO	NO	NO
Q86UN2	RTN4RL1	YES	NO	YES	R4RL1_HUMAN Reticulon-4 receptor-like 1	NO	NO	NO	NO	NO	YES	YES
Q86UN3	RTN4RL2	YES	YES	YES	R4RL2_HUMAN Reticulon-4 receptor-like 2	NO	NO	NO	NO	NO	YES	YES
Q86UX2	ITIH5	NO	YES	NO	ITIH5_HUMAN Inter-alpha-trypsin inhibitor heavy chain H5	NO	NO	NO	NO	NO	YES	NO
Q86V85	GPR180	YES	YES	YES	GP180_HUMAN Integral membrane protein GPR180	NO	NO	NO	NO	YES	YES	YES
Q86VH5	LRRTM3	YES	NO	NO	LRRT3_HUMAN Leucine-rich repeat transmembrane neuronal protein 3	YES	NO	NO	NO	NO	YES	YES
Q86VR8	FJX1	NO	YES	NO	FJX1_HUMAN Four-jointed box protein 1	NO	NO	NO	NO	NO	YES	NO
Q86VZ1	P2RY8	NO	NO	YES	P2RY8_HUMAN P2Y purinoceptor 8	NO	NO	NO	NO	YES	NO	YES
Q86VZ4	LRP11	YES	YES	YES	LRP11_HUMAN Low-density lipoprotein receptor-related protein 11	YES	NO	NO	NO	NO	YES	YES
Q86W47	KCNMB4	NO	YES	YES	KCMB4_HUMAN Calcium-activated potassium channel subunit beta-4	NO	NO	NO	NO	YES	NO	YES
Q86WC4	OSTM1	YES	YES	YES	OSTM1_HUMAN Osteopetrosis-associated transmembrane protein 1	YES	NO	NO	NO	NO	YES	YES
Q86WK6	AMIGO1	YES	YES	NO	AMGO1_HUMAN Amphoterin-induced protein 1	YES	NO	NO	NO	NO	YES	YES
Q86WK7	AMIGO3	YES	NO	NO	AMGO3_HUMAN Amphoterin-induced protein 3	YES	NO	NO	NO	NO	YES	YES
Q86X52	CHSY1	YES	YES	YES	CHSS1_HUMAN Chondroitin sulfate synthase 1	NO	YES	NO	NO	NO	NO	YES
Q86X76	NIT1	YES	NO	NO	NIT1_HUMAN Nitrilase homolog 1	NO	NO	NO	NO	NO	NO	NO
Q86XR7	TICAM2	YES	YES	YES	TCAM2_HUMAN Isoform 2 of TIR domain-containing adapter molecule 2	NO	NO	NO	NO	NO	NO	YES
Q86XS8	RNF130	YES	YES	YES	GOLI_HUMAN E3 ubiquitin-protein ligase RNF130	YES	NO	NO	NO	NO	YES	YES
Q86XT9	TMEM219	YES	YES	YES	TM219_HUMAN Insulin-like growth factor-binding protein 3 receptor	NO	NO	NO	NO	NO	YES	YES
Q86XX4	FRAS1	YES	YES	NO	FRAS1_HUMAN Extracellular matrix protein FRAS1	YES	NO	NO	NO	NO	YES	YES
Q86YB8	ERO1LB	YES	YES	YES	ERO1B_HUMAN ERO1-like protein beta	NO	NO	NO	NO	NO	YES	YES
Q86YC3	NRROS	NO	NO	YES	NRROS_HUMAN Negative regulator of reactive oxygen species	YES	NO	NO	NO	NO	YES	YES
Q86YD3	TMEM25	YES	YES	NO	TMM25_HUMAN Transmembrane protein 25	YES	NO	NO	NO	NO	YES	YES
Q86YD5	LDLRAD3	NO	YES	NO	LRAD3_HUMAN Low-density lipoprotein receptor class A domain-containing protein 3	YES	NO	NO	NO	NO	YES	YES
Q8IUC8	GALNT13	YES	YES	NO	GLT13_HUMAN Polypeptide N-acetylgalactosaminyltransferase 13	NO	YES	NO	NO	NO	NO	YES
Q8IUL8	CILP2	YES	YES	NO	CILP2_HUMAN Cartilage intermediate layer protein 2	NO	NO	NO	NO	NO	YES	NO
Q8IUX7	AEBP1	NO	NO	YES	AEBP1_HUMAN Adipocyte enhancer-binding protein 1	NO	NO	NO	NO	NO	YES	NO
Q8IV08	PLD3	YES	YES	YES	PLD3_HUMAN Phospholipase D3	NO	YES	NO	NO	NO	NO	YES
Q8IVL6	LEPREL2	YES	NO	NO	P3H3_HUMAN Prolyl 3-hydroxylase 3	NO	NO	NO	NO	NO	YES	NO
Q8IVU1	IGDCC3	YES	NO	NO	IGDC3_HUMAN Immunoglobulin superfamily DCC subclass member 3	YES	NO	NO	NO	NO	YES	YES
Q8IVV2	LOXHD1	NO	YES	NO	LOXH1_HUMAN Lipoxygenase homology domain-containing protein 1	NO	NO	NO	NO	NO	NO	NO
Q8IVV7	GID4	YES	NO	NO	GID4_HUMAN Glucose-induced degradation protein 4 homolog	NO	NO	NO	NO	NO	NO	NO
Q8IW00	VSTM4	NO	YES	NO	VSTM4_HUMAN V-set and transmembrane domain-containing protein 4	YES	NO	NO	NO	NO	YES	YES
Q8IW52	SLITRK4	YES	NO	NO	SLIK4_HUMAN SLIT and NTRK-like protein 4	YES	NO	NO	NO	NO	YES	YES
Q8IWA5	SLC44A2	YES	YES	YES	CTL2_HUMAN Choline transporter-like protein 2	NO	NO	NO	NO	YES	NO	YES
Q8IWF2	FOXRED2	YES	YES	YES	FXRD2_HUMAN FAD-dependent oxidoreductase domain-containing protein 2	NO	NO	NO	NO	NO	YES	NO
Q8IWK6	GPR125	YES	YES	YES	GP125_HUMAN Probable G-protein coupled receptor 125	NO	NO	NO	NO	YES	YES	YES
Q8IWT1	SCN4B	NO	YES	NO	SCN4B_HUMAN Sodium channel subunit beta-4	YES	NO	NO	NO	NO	YES	YES
Q8IWT6	LRRC8A	YES	YES	YES	LRC8A_HUMAN Leucine-rich repeat-containing protein 8A	NO	NO	NO	NO	YES	NO	YES
Q8IWU5	SULF2	YES	YES	NO	SULF2_HUMAN Extracellular sulfatase Sulf-2	NO	NO	NO	NO	NO	YES	NO
Q8IWU6	SULF1	YES	YES	NO	SULF1_HUMAN Extracellular sulfatase Sulf-1	NO	NO	NO	NO	NO	YES	NO
Q8IWY4	SCUBE1	NO	YES	YES	SCUB1_HUMAN Signal peptide, CUB and EGF-like domain-containing protein 1	NO	NO	NO	NO	NO	YES	YES
Q8IX30	SCUBE3	NO	YES	NO	SCUB3_HUMAN Signal peptide, CUB and EGF-like domain-containing protein 3	NO	NO	NO	NO	NO	YES	NO
Q8IXF0	NPAS3	YES	NO	NO	NPAS3_HUMAN Neuronal PAS domain-containing protein 3	NO	NO	NO	NO	NO	NO	NO
Q8IXL6	FAM20C	YES	YES	NO	DMP4_HUMAN Extracellular serine/threonine protein kinase FAM20C	NO	NO	NO	NO	NO	YES	NO
Q8IXS0	FAM217A	YES	NO	NO	F217A_HUMAN Protein FAM217A	NO	NO	NO	NO	NO	NO	NO
Q8IXT5	RBM12B	NO	YES	NO	RB12B_HUMAN RNA-binding protein 12B	NO	NO	NO	NO	NO	NO	NO
Q8IYD9	LAS2	YES	NO	NO	LAS2_HUMAN Isoform 2 of Lung adenoma susceptibility protein 2	NO	NO	NO	NO	NO	YES	NO
Q8IYK4	COLGALT2	NO	YES	NO	GT252_HUMAN Procollagen galactosyltransferase 2	NO	NO	NO	NO	NO	YES	NO
Q8IYR6	TMEFF1	NO	YES	YES	TEFF1_HUMAN Tomoregulin-1	YES	NO	NO	NO	NO	YES	YES
Q8IYS2	KIAA2013	YES	YES	YES	K2013_HUMAN Uncharacterized protein KIAA2013	YES	NO	NO	NO	NO	YES	YES
Q8IYW5	RNF168	NO	YES	NO	RN168_HUMAN E3 ubiquitin-protein ligase RNF168	NO	NO	NO	NO	NO	NO	NO
Q8IZ52	CHPF	YES	YES	YES	CHSS2_HUMAN Chondroitin sulfate synthase 2	NO	YES	NO	NO	NO	NO	YES
Q8IZA0	KIAA0319L	YES	YES	YES	K319L_HUMAN Dyslexia-associated protein KIAA0319-like protein	NO	NO	NO	NO	YES	NO	YES
Q8IZD4	DCP1B	YES	YES	YES	DCP1B_HUMAN mRNA-decapping enzyme 1B	NO	NO	NO	NO	NO	NO	NO
Q8IZF3	GPR115	YES	NO	NO	GP115_HUMAN Probable G-protein coupled receptor 115	NO	NO	NO	NO	YES	YES	YES
Q8IZH2	XRN1	YES	NO	NO	XRN1_HUMAN 5'-3' exoribonuclease 1	NO	NO	NO	NO	NO	NO	NO
Q8IZJ1	UNC5B	YES	YES	NO	UNC5B_HUMAN Netrin receptor UNC5B	YES	NO	NO	NO	NO	YES	YES
Q8IZM9	SLC38A6	YES	YES	NO	S38A6_HUMAN Probable sodium-coupled neutral amino acid transporter 6	NO	NO	NO	NO	YES	NO	YES
Q8IZP7	HS6ST3	YES	NO	NO	H6ST3_HUMAN Heparan-sulfate 6-O-sulfotransferase 3	NO	YES	NO	NO	NO	NO	YES
Q8IZP9	GPR64	NO	YES	NO	GPR64_HUMAN G-protein coupled receptor 64	NO	NO	NO	NO	YES	YES	YES
Q8IZY2	ABCA7	YES	YES	YES	ABCA7_HUMAN ATP-binding cassette sub-family A member 7	NO	NO	NO	NO	YES	NO	YES
Q8J025	APCDD1	YES	NO	NO	APCD1_HUMAN Protein APCDD1	YES	NO	NO	NO	NO	YES	YES
Q8N0V5	GCNT2	NO	YES	NO	GNT2A_HUMAN N-acetyllactosaminide beta-1,6-N-acetylglucosaminyl-transferase, isoform A	NO	YES	NO	NO	NO	NO	YES
Q8N0Z9	VSIG10	YES	YES	YES	VSI10_HUMAN V-set and immunoglobulin domain-containing protein 10	YES	NO	NO	NO	NO	YES	YES
Q8N271	PROM2	YES	NO	NO	PROM2_HUMAN Prominin-2	NO	NO	NO	NO	YES	YES	YES
Q8N2E2	VWDE	NO	YES	YES	VWDE_HUMAN von Willebrand factor D and EGF domain-containing protein	NO	NO	NO	NO	NO	YES	NO
Q8N2K0	ABHD12	YES	NO	NO	ABD12_HUMAN Monoacylglycerol lipase ABHD12	NO	NO	NO	NO	NO	NO	YES
Q8N2Q7	NLGN1	NO	YES	NO	NLGN1_HUMAN Neuroligin-1	YES	NO	NO	NO	NO	YES	YES
Q8N2S1	LTBP4	YES	YES	YES	LTBP4_HUMAN Isoform 2 of Latent-transforming growth factor beta-binding protein 4	NO	NO	NO	NO	NO	YES	NO
Q8N387	MUC15	YES	NO	NO	MUC15_HUMAN Mucin-15	YES	NO	NO	NO	NO	YES	YES
Q8N3G9	TMEM130	NO	YES	NO	TM130_HUMAN Transmembrane protein 130	YES	NO	NO	NO	NO	YES	YES
Q8N3J6	CADM2	NO	YES	NO	CADM2_HUMAN Cell adhesion molecule 2	YES	NO	NO	NO	NO	YES	YES
Q8N3Y3	GYLTL1B	YES	NO	NO	LARG2_HUMAN Glycosyltransferase-like protein LARGE2	NO	YES	NO	NO	NO	NO	YES
Q8N3Z0	PRSS35	NO	YES	NO	PRS35_HUMAN Inactive serine protease 35	NO	NO	NO	NO	NO	YES	NO
Q8N441	FGFRL1	YES	YES	YES	FGRL1_HUMAN Fibroblast growth factor receptor-like 1	YES	NO	NO	NO	NO	YES	YES
Q8N468	MFSD4	NO	YES	NO	MFSD4_HUMAN Major facilitator superfamily domain-containing protein 4	NO	NO	NO	NO	YES	NO	YES
Q8N4A0	GALNT4	YES	YES	NO	GALT4_HUMAN Polypeptide N-acetylgalactosaminyltransferase 4	NO	YES	NO	NO	NO	NO	YES
Q8N5B7	CERS5	YES	YES	YES	CERS5_HUMAN Ceramide synthase 5	NO	NO	NO	NO	YES	NO	YES
Q8N5C7	DTWD1	NO	YES	NO	DTWD1_HUMAN DTW domain-containing protein 1	NO	NO	NO	NO	NO	NO	NO
Q8N5D0	WDTC1	NO	NO	YES	WDTC1_HUMAN WD and tetratricopeptide repeats protein 1	NO	NO	NO	NO	NO	NO	NO
Q8N608	DPP10	NO	NO	YES	DPP10_HUMAN Inactive dipeptidyl peptidase 10	NO	YES	NO	NO	NO	NO	YES
Q8N635	MEIOB	NO	YES	NO	MEIOB_HUMAN Meiosis-specific with OB domain-containing protein	NO	NO	NO	NO	NO	NO	NO
Q8N697	SLC15A4	YES	YES	YES	S15A4_HUMAN Solute carrier family 15 member 4	NO	NO	NO	NO	YES	NO	YES
Q8N6C5	IGSF1	YES	YES	NO	IGSF1_HUMAN Immunoglobulin superfamily member 1	NO	NO	NO	NO	YES	YES	YES
Q8N6G5	CSGALNACT2	NO	YES	YES	CGAT2_HUMAN Chondroitin sulfate N-acetylgalactosaminyltransferase 2	NO	YES	NO	NO	NO	NO	YES
Q8N6Q3	CD177	YES	NO	NO	CD177_HUMAN CD177 antigen	NO	NO	NO	NO	NO	YES	YES
Q8N6Y1	PCDH20	NO	YES	NO	PCD20_HUMAN Protocadherin-20	YES	NO	NO	NO	NO	YES	YES
Q8N766	EMC1	YES	YES	YES	EMC1_HUMAN ER membrane protein complex subunit 1	YES	NO	NO	NO	NO	YES	YES
Q8N8U9	BMPER	YES	YES	NO	BMPER_HUMAN BMP-binding endothelial regulator protein	NO	NO	NO	NO	NO	YES	NO
Q8N8Z6	DCBLD1	YES	YES	YES	DCBD1_HUMAN Discoidin, CUB and LCCL domain-containing protein 1	YES	NO	NO	NO	NO	YES	YES
Q8NAC3	IL17RC	YES	YES	NO	I17RC_HUMAN Interleukin-17 receptor C	YES	NO	NO	NO	NO	YES	YES
Q8NAT1	POMGNT2	YES	YES	YES	PMGT2_HUMAN Protein O-linked-mannose beta-1,4-N-acetylglucosaminyltransferase 2	NO	YES	NO	NO	NO	NO	YES
Q8NB90	SPATA5	NO	YES	NO	SPAT5_HUMAN Spermatogenesis-associated protein 5	NO	NO	NO	NO	NO	NO	NO
Q8NBI3	DRAXIN	NO	NO	YES	DRAXI_HUMAN Draxin	NO	NO	NO	NO	NO	YES	NO
Q8NBI5	SLC43A3	NO	NO	YES	S43A3_HUMAN Solute carrier family 43 member 3	NO	NO	NO	NO	YES	NO	YES
Q8NBJ4	GOLM1	YES	YES	YES	GOLM1_HUMAN Golgi membrane protein 1	NO	YES	NO	NO	NO	NO	YES
Q8NBJ5	COLGALT1	YES	YES	YES	GT251_HUMAN Procollagen galactosyltransferase 1	NO	NO	NO	NO	NO	YES	NO
Q8NBJ7	SUMF2	YES	YES	NO	SUMF2_HUMAN Sulfatase-modifying factor 2	NO	NO	NO	NO	NO	YES	NO
Q8NBJ9	SIDT2	YES	YES	YES	SIDT2_HUMAN SID1 transmembrane family member 2	NO	NO	NO	NO	YES	YES	YES
Q8NBK3	SUMF1	YES	YES	YES	SUMF1_HUMAN Sulfatase-modifying factor 1	NO	NO	NO	NO	NO	YES	NO
Q8NBL1	POGLUT1	YES	YES	YES	PGLT1_HUMAN Protein O-glucosyltransferase 1	NO	NO	NO	NO	NO	YES	NO
Q8NBM8	PCYOX1L	NO	NO	YES	PCYXL_HUMAN Prenylcysteine oxidase-like	NO	NO	NO	NO	NO	YES	NO
Q8NBN3	TMEM87A	YES	YES	YES	TM87A_HUMAN Transmembrane protein 87A	NO	NO	NO	NO	YES	YES	YES
Q8NBR0	TP53I13	YES	YES	YES	P5I13_HUMAN Tumor protein p53-inducible protein 13	YES	NO	NO	NO	NO	YES	YES
Q8NBS9	TXNDC5	YES	YES	YES	TXND5_HUMAN Thioredoxin domain-containing protein 5	NO	NO	NO	NO	NO	YES	NO
Q8NBU5	ATAD1	YES	NO	YES	ATAD1_HUMAN ATPase family AAA domain-containing protein 1	NO	NO	NO	NO	NO	NO	YES
Q8NC42	RNF149	YES	YES	YES	RN149_HUMAN E3 ubiquitin-protein ligase RNF149	NO	NO	NO	NO	NO	YES	YES
Q8NC56	LEMD2	YES	YES	YES	LEMD2_HUMAN LEM domain-containing protein 2	NO	NO	NO	NO	YES	NO	YES
Q8NCC3	PLA2G15	YES	YES	YES	PAG15_HUMAN Group XV phospholipase A2	NO	NO	NO	NO	NO	YES	YES
Q8NCC5	SLC37A3	YES	NO	NO	SPX3_HUMAN Sugar phosphate exchanger 3	NO	NO	NO	NO	YES	NO	YES
Q8NCD3	HJURP	YES	NO	NO	HJURP_HUMAN Holliday junction recognition protein	NO	NO	NO	NO	NO	NO	NO
Q8NCH0	CHST14	YES	YES	YES	CHSTE_HUMAN Carbohydrate sulfotransferase 14	NO	YES	NO	NO	NO	NO	YES
Q8NCI6	GLB1L3	NO	NO	YES	GLBL3_HUMAN Beta-galactosidase-1-like protein 3	NO	NO	NO	NO	NO	NO	NO
Q8NCL4	GALNT6	YES	NO	NO	GALT6_HUMAN Polypeptide N-acetylgalactosaminyltransferase 6	NO	YES	NO	NO	NO	NO	YES
Q8NCQ2	CSNK1G2-AS1	YES	YES	YES	CNAS1_HUMAN Uncharacterized protein CSNK1G2-AS1	NO	NO	NO	NO	NO	NO	NO
Q8NCR0	B3GALNT2	NO	YES	YES	B3GL2_HUMAN UDP-GalNAc:beta-1,3-N-acetylgalactosaminyltransferase 2	NO	YES	NO	NO	NO	NO	YES
Q8NCS7	SLC44A5	YES	YES	YES	CTL5_HUMAN Choline transporter-like protein 5	NO	NO	NO	NO	YES	NO	YES
Q8ND94	LRRN4CL	NO	YES	NO	LRN4L_HUMAN LRRN4 C-terminal-like protein	YES	NO	NO	NO	NO	YES	YES
Q8NDV1	ST6GALNAC3	NO	YES	NO	SIA7C_HUMAN Alpha-N-acetylgalactosaminide alpha-2,6-sialyltransferase 3	NO	YES	NO	NO	NO	NO	YES
Q8NE01	CNNM3	YES	YES	YES	CNNM3_HUMAN Metal transporter CNNM3	NO	NO	NO	NO	YES	NO	YES
Q8NE18	NSUN7	YES	NO	NO	NSUN7_HUMAN Putative methyltransferase NSUN7	NO	NO	NO	NO	NO	NO	NO
Q8NE79	BVES	NO	YES	NO	POPD1_HUMAN Blood vessel epicardial substance	NO	NO	NO	NO	YES	NO	YES
Q8NEG0	FAM71C	YES	NO	NO	FA71C_HUMAN Protein FAM71C	NO	NO	NO	NO	NO	NO	NO
Q8NES3	LFNG	YES	YES	NO	LFNG_HUMAN Beta-1,3-N-acetylglucosaminyltransferase lunatic fringe	NO	YES	NO	NO	NO	NO	YES
Q8NET6	CHST13	NO	YES	NO	CHSTD_HUMAN Carbohydrate sulfotransferase 13	NO	YES	NO	NO	NO	NO	YES
Q8NF50	DOCK8	YES	NO	NO	DOCK8_HUMAN Dedicator of cytokinesis protein 8	NO	NO	NO	NO	NO	NO	NO
Q8NFM7	IL17RD	NO	YES	NO	I17RD_HUMAN Interleukin-17 receptor D	YES	NO	NO	NO	NO	YES	YES
Q8NFP4	MDGA1	NO	YES	NO	MDGA1_HUMAN MAM domain-containing glycosylphosphatidylinositol anchor protein 1	NO	NO	NO	NO	NO	YES	YES
Q8NFQ8	TOR1AIP2	YES	YES	YES	TOIP2_HUMAN Torsin-1A-interacting protein 2	NO	NO	NO	NO	NO	NO	YES
Q8NFT8	DNER	YES	NO	NO	DNER_HUMAN Delta and Notch-like epidermal growth factor-related receptor	YES	NO	NO	NO	NO	YES	YES
Q8NFZ8	CADM4	YES	YES	NO	CADM4_HUMAN Cell adhesion molecule 4	YES	NO	NO	NO	NO	YES	YES
Q8NG11	TSPAN14	NO	NO	YES	TSN14_HUMAN Tetraspanin-14	NO	NO	NO	NO	YES	NO	YES
Q8NGF3	OR51D1	YES	NO	NO	O51D1_HUMAN Olfactory receptor 51D1	NO	NO	NO	NO	YES	NO	YES
Q8NHP8	PLBD2	YES	YES	YES	PLBL2_HUMAN Putative phospholipase B-like 2	NO	NO	NO	NO	NO	YES	NO
Q8NHS3	MFSD8	YES	NO	NO	MFSD8_HUMAN Major facilitator superfamily domain-containing protein 8	NO	NO	NO	NO	YES	NO	YES
Q8NI32	LYPD6B	YES	NO	NO	LPD6B_HUMAN Ly6/PLAUR domain-containing protein 6B	NO	NO	NO	NO	NO	YES	YES
Q8TAB3	PCDH19	YES	YES	NO	PCD19_HUMAN Protocadherin-19	YES	NO	NO	NO	NO	YES	YES
Q8TB69	ZNF519	NO	YES	NO	ZN519_HUMAN Zinc finger protein 519	NO	NO	NO	NO	NO	NO	NO
Q8TB72	PUM2	YES	NO	NO	PUM2_HUMAN Pumilio homolog 2	NO	NO	NO	NO	NO	NO	NO
Q8TB96	ITFG1	YES	YES	YES	TIP_HUMAN T-cell immunomodulatory protein	YES	NO	NO	NO	NO	YES	YES
Q8TBA6	GOLGA5	NO	NO	YES	GOGA5_HUMAN Golgin subfamily A member 5	NO	NO	NO	YES	NO	NO	YES
Q8TBF5	PIGX	YES	YES	YES	PIGX_HUMAN Phosphatidylinositol-glycan biosynthesis class X protein	YES	NO	NO	NO	NO	YES	YES
Q8TBP5	FAM174A	YES	YES	YES	F174A_HUMAN Membrane protein FAM174A	YES	NO	NO	NO	NO	YES	YES
Q8TC05	MDM1	NO	NO	YES	MDM1_HUMAN Isoform 4 of Nuclear protein MDM1	NO	NO	NO	NO	NO	NO	NO
Q8TC12	RDH11	YES	NO	NO	RDH11_HUMAN Retinol dehydrogenase 11	NO	YES	NO	NO	NO	NO	YES
Q8TCJ2	STT3B	YES	YES	YES	STT3B_HUMAN Dolichyl-diphosphooligosaccharide--protein glycosyltransferase subunit STT3B	NO	NO	NO	NO	YES	NO	YES
Q8TCT7	SPPL2B	YES	YES	YES	SPP2B_HUMAN Signal peptide peptidase-like 2B	NO	NO	NO	NO	YES	YES	YES
Q8TCT8	SPPL2A	YES	YES	YES	SPP2A_HUMAN Signal peptide peptidase-like 2A	NO	NO	NO	NO	YES	YES	YES
Q8TCU4	ALMS1	NO	YES	NO	ALMS1_HUMAN Alstrom syndrome protein 1	NO	NO	NO	NO	NO	NO	NO
Q8TCU6	PREX1	YES	NO	NO	PREX1_HUMAN Phosphatidylinositol 3,4,5-trisphosphate-dependent Rac exchanger 1 protein	NO	NO	NO	NO	NO	NO	YES
Q8TDL5	BPIFB1	YES	NO	NO	BPIB1_HUMAN BPI fold-containing family B member 1	NO	NO	NO	NO	NO	YES	NO
Q8TDN4	CABLES1	NO	YES	NO	CABL1_HUMAN CDK5 and ABL1 enzyme substrate 1	NO	NO	NO	NO	NO	NO	NO
Q8TDW0	LRRC8C	NO	NO	YES	LRC8C_HUMAN Leucine-rich repeat-containing protein 8C	NO	NO	NO	NO	YES	NO	YES
Q8TDW7	FAT3	NO	YES	NO	FAT3_HUMAN Protocadherin Fat 3	YES	NO	NO	NO	NO	YES	YES
Q8TDY8	IGDCC4	NO	YES	NO	IGDC4_HUMAN Immunoglobulin superfamily DCC subclass member 4	YES	NO	NO	NO	NO	YES	YES
Q8TDZ2	MICAL1	NO	NO	YES	MICA1_HUMAN Protein-methionine sulfoxide oxidase MICAL1	NO	NO	NO	NO	NO	NO	NO
Q8TE58	ADAMTS15	NO	YES	NO	ATS15_HUMAN A disintegrin and metalloproteinase with thrombospondin motifs 15	NO	NO	NO	NO	NO	YES	NO
Q8TE59	ADAMTS19	YES	YES	NO	ATS19_HUMAN A disintegrin and metalloproteinase with thrombospondin motifs 19	NO	NO	NO	NO	NO	YES	NO
Q8TE99	ACPL2	YES	YES	YES	ACPL2_HUMAN Acid phosphatase-like protein 2	NO	YES	NO	NO	NO	NO	YES
Q8TEM1	NUP210	YES	YES	YES	PO210_HUMAN Nuclear pore membrane glycoprotein 210	YES	NO	NO	NO	NO	YES	YES
Q8TEQ8	PIGO	YES	YES	YES	PIGO_HUMAN GPI ethanolamine phosphate transferase 3	NO	NO	NO	NO	YES	NO	YES
Q8TER0	SNED1	YES	YES	NO	SNED1_HUMAN Sushi, nidogen and EGF-like domain-containing protein 1	NO	NO	NO	NO	NO	YES	NO
Q8TF66	LRRC15	YES	YES	NO	LRC15_HUMAN Leucine-rich repeat-containing protein 15	YES	NO	NO	NO	NO	YES	YES
Q8WTR4	GDPD5	YES	YES	YES	GDPD5_HUMAN Glycerophosphodiester phosphodiesterase domain-containing protein 5	NO	NO	NO	NO	YES	NO	YES
Q8WTV0	SCARB1	YES	YES	YES	SCRB1_HUMAN Scavenger receptor class B member 1	NO	NO	NO	NO	YES	NO	YES
Q8WU20	FRS2	NO	NO	YES	FRS2_HUMAN Fibroblast growth factor receptor substrate 2	NO	NO	NO	NO	NO	NO	YES
Q8WUA8	TSKU	YES	NO	NO	TSK_HUMAN Tsukushin	NO	NO	NO	NO	NO	YES	NO
Q8WUG5	SLC22A17	YES	YES	NO	S22AH_HUMAN Solute carrier family 22 member 17	NO	NO	NO	NO	YES	NO	YES
Q8WUJ3	KIAA1199	YES	NO	NO	K1199_HUMAN Protein KIAA1199	NO	NO	NO	NO	NO	YES	YES
Q8WVJ2	NUDCD2	NO	YES	YES	NUDC2_HUMAN NudC domain-containing protein 2	NO	NO	NO	NO	NO	NO	NO
Q8WVQ1	CANT1	YES	YES	YES	CANT1_HUMAN Soluble calcium-activated nucleotidase 1	NO	YES	NO	NO	NO	NO	YES
Q8WVV5	BTN2A2	YES	YES	YES	BT2A2_HUMAN Butyrophilin subfamily 2 member A2	YES	NO	NO	NO	NO	YES	YES
Q8WWB7	C1orf85	YES	YES	YES	NCUG1_HUMAN Lysosomal protein NCU-G1	YES	NO	NO	NO	NO	YES	YES
Q8WWI5	SLC44A1	YES	YES	YES	CTL1_HUMAN Choline transporter-like protein 1	NO	NO	NO	NO	YES	NO	YES
Q8WWQ8	STAB2	YES	NO	NO	STAB2_HUMAN Stabilin-2	YES	NO	NO	NO	NO	YES	YES
Q8WWY8	LIPH	YES	NO	NO	LIPH_HUMAN Lipase member H	NO	NO	NO	NO	NO	YES	YES
Q8WWZ7	ABCA5	YES	YES	YES	ABCA5_HUMAN ATP-binding cassette sub-family A member 5	NO	NO	NO	NO	YES	NO	YES
Q8WX77	IGFBPL1	NO	YES	NO	IBPL1_HUMAN Insulin-like growth factor-binding protein-like 1	NO	NO	NO	NO	NO	YES	NO
Q8WXB1	METTL21A	NO	YES	NO	MT21A_HUMAN Protein N-lysine methyltransferase METTL21A	NO	NO	NO	NO	NO	NO	NO
Q8WXG9	GPR98	YES	YES	NO	GPR98_HUMAN G-protein coupled receptor 98	NO	NO	NO	NO	YES	YES	YES
Q8WXI7	MUC16	YES	NO	NO	MUC16_HUMAN Mucin-16	YES	NO	NO	NO	NO	NO	YES
Q8WY21	SORCS1	YES	YES	NO	SORC1_HUMAN VPS10 domain-containing receptor SorCS1	YES	NO	NO	NO	NO	YES	YES
Q92187	ST8SIA4	YES	YES	YES	SIA8D_HUMAN CMP-N-acetylneuraminate-poly-alpha-2,8-sialyltransferase	NO	YES	NO	NO	NO	NO	YES
Q92484	SMPDL3A	YES	YES	NO	ASM3A_HUMAN Acid sphingomyelinase-like phosphodiesterase 3a	NO	NO	NO	NO	NO	YES	NO
Q92485	SMPDL3B	YES	YES	NO	ASM3B_HUMAN Acid sphingomyelinase-like phosphodiesterase 3b	NO	NO	NO	NO	NO	YES	YES
Q92508	PIEZO1	YES	YES	YES	PIEZ1_HUMAN Piezo-type mechanosensitive ion channel component 1	NO	NO	NO	NO	YES	NO	YES
Q92542	NCSTN	YES	YES	YES	NICA_HUMAN Nicastrin	YES	NO	NO	NO	NO	YES	YES
Q92545	TMEM131	YES	YES	YES	TM131_HUMAN Transmembrane protein 131	NO	NO	NO	NO	YES	NO	YES
Q92547	TOPBP1	NO	YES	YES	TOPB1_HUMAN DNA topoisomerase 2-binding protein 1	NO	NO	NO	NO	NO	NO	NO
Q92563	SPOCK2	NO	NO	YES	TICN2_HUMAN Testican-2	NO	NO	NO	NO	NO	YES	NO
Q92575	UBXN4	NO	NO	YES	UBXN4_HUMAN UBX domain-containing protein 4	NO	NO	NO	NO	NO	NO	YES
Q92581	SLC9A6	YES	YES	YES	SL9A6_HUMAN Isoform 2 of Sodium/hydrogen exchanger 6	NO	NO	NO	NO	YES	NO	YES
Q92611	EDEM1	YES	YES	YES	EDEM1_HUMAN ER degradation-enhancing alpha-mannosidase-like protein 1	NO	YES	NO	NO	NO	NO	YES
Q92622	KIAA0226	NO	NO	YES	RUBIC_HUMAN Run domain Beclin-1 interacting and cysteine-rich containing protein	NO	NO	NO	NO	NO	NO	NO
Q92626	PXDN	YES	YES	YES	PXDN_HUMAN Peroxidasin homolog	NO	NO	NO	NO	NO	YES	NO
Q92667	AKAP1	NO	YES	NO	AKAP1_HUMAN A-kinase anchor protein 1, mitochondrial	NO	NO	NO	NO	NO	NO	YES
Q92673	SORL1	YES	YES	YES	SORL_HUMAN Sortilin-related receptor	YES	NO	NO	NO	NO	YES	YES
Q92692	PVRL2	YES	YES	NO	PVRL2_HUMAN Poliovirus receptor-related protein 2	YES	NO	NO	NO	NO	YES	YES
Q92729	PTPRU	YES	YES	YES	PTPRU_HUMAN Receptor-type tyrosine-protein phosphatase U	YES	NO	NO	NO	NO	YES	YES
Q92791	LEPREL4	YES	YES	YES	SC65_HUMAN Synaptonemal complex protein SC65	NO	NO	NO	NO	NO	NO	NO
Q92820	GGH	YES	YES	YES	GGH_HUMAN Gamma-glutamyl hydrolase	NO	NO	NO	NO	NO	YES	NO
Q92823	NRCAM	YES	YES	NO	NRCAM_HUMAN Neuronal cell adhesion molecule	YES	NO	NO	NO	NO	YES	YES
Q92824	PCSK5	NO	YES	NO	PCSK5_HUMAN Proprotein convertase subtilisin/kexin type 5	YES	NO	NO	NO	NO	YES	YES
Q92832	NELL1	NO	YES	NO	NELL1_HUMAN Protein kinase C-binding protein NELL1	NO	NO	NO	NO	NO	YES	NO
Q92854	SEMA4D	YES	YES	YES	SEM4D_HUMAN Semaphorin-4D	YES	NO	NO	NO	NO	YES	YES
Q92859	NEO1	YES	YES	YES	NEO1_HUMAN Neogenin	YES	NO	NO	NO	NO	YES	YES
Q92876	KLK6	YES	NO	NO	KLK6_HUMAN Kallikrein-6	NO	NO	NO	NO	NO	YES	NO
Q92896	GLG1	YES	YES	YES	GSLG1_HUMAN Golgi apparatus protein 1	YES	NO	NO	NO	NO	YES	YES
Q92911	SLC5A5	YES	NO	NO	SC5A5_HUMAN Sodium/iodide cotransporter	NO	NO	NO	NO	YES	NO	YES
Q92922	SMARCC1	NO	YES	YES	SMRC1_HUMAN SWI/SNF complex subunit SMARCC1	NO	NO	NO	NO	NO	NO	NO
Q92945	KHSRP	NO	YES	NO	FUBP2_HUMAN Far upstream element-binding protein 2	NO	NO	NO	NO	NO	NO	NO
Q92956	TNFRSF14	NO	NO	YES	TNR14_HUMAN Tumor necrosis factor receptor superfamily member 14	YES	NO	NO	NO	NO	YES	YES
Q93033	CD101	NO	YES	NO	IGSF2_HUMAN Immunoglobulin superfamily member 2	YES	NO	NO	NO	NO	YES	YES
Q93050	ATP6V0A1	YES	YES	YES	VPP1_HUMAN V-type proton ATPase 116 kDa subunit a isoform 1	NO	NO	NO	NO	YES	NO	YES
Q93063	EXT2	YES	YES	YES	EXT2_HUMAN Exostosin-2	NO	YES	NO	NO	NO	NO	YES
Q93070	ART4	YES	NO	NO	NAR4_HUMAN Ecto-ADP-ribosyltransferase 4	NO	NO	NO	NO	NO	YES	YES
Q93073	SECISBP2L	YES	YES	NO	SBP2L_HUMAN Isoform 2 of Selenocysteine insertion sequence-binding protein 2-like	NO	NO	NO	NO	NO	NO	NO
Q93091	RNASE6	NO	NO	YES	RNAS6_HUMAN Ribonuclease K6	NO	NO	NO	NO	NO	YES	NO
Q93097	WNT2B	NO	YES	NO	WNT2B_HUMAN Protein Wnt-2b	NO	NO	NO	NO	NO	YES	NO
Q95460	MR1	YES	NO	NO	HMR1_HUMAN Major histocompatibility complex class I-related gene protein	YES	NO	NO	NO	NO	YES	YES
Q969N2	PIGT	YES	YES	YES	PIGT_HUMAN GPI transamidase component PIG-T	YES	NO	NO	NO	NO	YES	YES
Q969P0	IGSF8	YES	YES	YES	IGSF8_HUMAN Immunoglobulin superfamily member 8	NO	NO	NO	NO	NO	YES	YES
Q969V3	NCLN	YES	YES	NO	NCLN_HUMAN Nicalin	NO	NO	NO	NO	NO	YES	YES
Q969W9	PMEPA1	YES	NO	NO	PMEPA_HUMAN Transmembrane prostate androgen-induced protein	NO	NO	NO	NO	NO	NO	YES
Q969X2	ST6GALNAC6	YES	YES	NO	SIA7F_HUMAN Alpha-N-acetylgalactosaminide alpha-2,6-sialyltransferase 6	NO	YES	NO	NO	NO	NO	YES
Q969Y0	NXPE3	YES	YES	YES	NXPE3_HUMAN NXPE family member 3	NO	NO	NO	NO	NO	YES	NO
Q96A65	EXOC4	NO	NO	YES	EXOC4_HUMAN Exocyst complex component 4	NO	NO	NO	NO	NO	NO	NO
Q96A83	COL26A1	NO	YES	NO	COQA1_HUMAN Collagen alpha-1(XXVI) chain	NO	NO	NO	NO	NO	YES	NO
Q96A84	EMID1	YES	YES	YES	EMID1_HUMAN EMI domain-containing protein 1	NO	NO	NO	NO	NO	YES	NO
Q96AE7	TTC17	YES	YES	YES	TTC17_HUMAN Tetratricopeptide repeat protein 17	NO	NO	NO	NO	NO	NO	YES
Q96AP7	ESAM	YES	YES	NO	ESAM_HUMAN Endothelial cell-selective adhesion molecule	YES	NO	NO	NO	NO	YES	YES
Q96AQ6	PBXIP1	YES	YES	YES	PBIP1_HUMAN Pre-B-cell leukemia transcription factor-interacting protein 1	NO	NO	NO	NO	NO	NO	NO
Q96AY3	FKBP10	YES	YES	YES	FKB10_HUMAN Peptidyl-prolyl cis-trans isomerase FKBP10	NO	NO	NO	NO	NO	YES	NO
Q96B86	RGMA	NO	YES	YES	RGMA_HUMAN Repulsive guidance molecule A	NO	NO	NO	NO	NO	YES	YES
Q96B97	SH3KBP1	NO	NO	YES	SH3K1_HUMAN SH3 domain-containing kinase-binding protein 1	NO	NO	NO	NO	NO	NO	YES
Q96BD0	SLCO4A1	YES	YES	YES	SO4A1_HUMAN Solute carrier organic anion transporter family member 4A1	NO	NO	NO	NO	YES	NO	YES
Q96BD5	PHF21A	NO	NO	YES	PF21A_HUMAN PHD finger protein 21A	NO	NO	NO	NO	NO	NO	NO
Q96BF3	TMIGD2	NO	NO	YES	TMIG2_HUMAN Transmembrane and immunoglobulin domain-containing protein 2	YES	NO	NO	NO	NO	YES	YES
Q96CB8	INTS12	YES	YES	YES	INT12_HUMAN Integrator complex subunit 12	NO	NO	NO	NO	NO	NO	NO
Q96CC6	RHBDF1	YES	NO	NO	RHDF1_HUMAN Inactive rhomboid protein 1	NO	NO	NO	NO	YES	NO	YES
Q96DU3	SLAMF6	NO	NO	YES	SLAF6_HUMAN SLAM family member 6	YES	NO	NO	NO	NO	YES	YES
Q96DZ1	ERLEC1	YES	YES	YES	ERLEC_HUMAN Endoplasmic reticulum lectin 1	NO	NO	NO	NO	NO	YES	NO
Q96EE4	CCDC126	YES	YES	NO	CC126_HUMAN Coiled-coil domain-containing protein 126	NO	NO	NO	NO	NO	YES	NO
Q96EU7	C1GALT1C1	YES	NO	NO	C1GLC_HUMAN C1GALT1-specific chaperone 1	NO	YES	NO	NO	NO	NO	YES
Q96F05	C11orf24	YES	NO	NO	CK024_HUMAN Uncharacterized protein C11orf24	YES	NO	NO	NO	NO	YES	YES
Q96F46	IL17RA	YES	YES	YES	I17RA_HUMAN Interleukin-17 receptor A	YES	NO	NO	NO	NO	YES	YES
Q96F81	DISP1	YES	YES	YES	DISP1_HUMAN Protein dispatched homolog 1	NO	NO	NO	NO	YES	NO	YES
Q96FE5	LINGO1	YES	YES	NO	LIGO1_HUMAN Leucine-rich repeat and immunoglobulin-like domain-containing nogo receptor-interacting protein 1	YES	NO	NO	NO	NO	YES	YES
Q96FE7	PIK3IP1	YES	YES	YES	P3IP1_HUMAN Phosphoinositide-3-kinase-interacting protein 1	YES	NO	NO	NO	NO	YES	YES
Q96FM1	PGAP3	YES	YES	YES	PGAP3_HUMAN Post-GPI attachment to proteins factor 3	NO	NO	NO	NO	YES	YES	YES
Q96FV3	TSPAN17	NO	YES	NO	TSN17_HUMAN Tetraspanin-17	NO	NO	NO	NO	YES	NO	YES
Q96G23	CERS2	YES	YES	NO	CERS2_HUMAN Ceramide synthase 2	NO	NO	NO	NO	YES	NO	YES
Q96G27	WBP1	YES	NO	YES	WBP1_HUMAN WW domain-binding protein 1	NO	NO	NO	NO	NO	NO	NO
Q96G97	BSCL2	YES	YES	YES	BSCL2_HUMAN Seipin	NO	NO	NO	NO	YES	NO	YES
Q96GC9	VMP1	NO	YES	NO	VMP1_HUMAN Vacuole membrane protein 1	NO	NO	NO	NO	YES	NO	YES
Q96GD3	SCMH1	YES	NO	NO	SCMH1_HUMAN Polycomb protein SCMH1	NO	NO	NO	NO	NO	NO	NO
Q96GP6	SCARF2	NO	YES	NO	SREC2_HUMAN Scavenger receptor class F member 2	YES	NO	NO	NO	NO	YES	YES
Q96GX1	TCTN2	YES	YES	YES	TECT2_HUMAN Tectonic-2	YES	NO	NO	NO	NO	YES	YES
Q96HA4	C1orf159	YES	YES	YES	CA159_HUMAN Uncharacterized protein C1orf159	NO	NO	NO	NO	NO	YES	YES
Q96HC4	PDLIM5	YES	NO	NO	PDLI5_HUMAN PDZ and LIM domain protein 5	NO	NO	NO	NO	NO	NO	YES
Q96HD1	CRELD1	YES	YES	YES	CREL1_HUMAN Cysteine-rich with EGF-like domain protein 1	NO	NO	NO	NO	YES	YES	YES
Q96HE7	ERO1L	YES	YES	YES	ERO1A_HUMAN ERO1-like protein alpha	NO	NO	NO	NO	NO	YES	YES
Q96HS1	PGAM5	YES	NO	NO	PGAM5_HUMAN Serine/threonine-protein phosphatase PGAM5, mitochondrial	NO	NO	NO	NO	NO	NO	YES
Q96I59	NARS2	NO	YES	NO	SYNM_HUMAN Probable asparagine--tRNA ligase, mitochondrial	NO	NO	NO	NO	NO	NO	NO
Q96ID5	IGSF21	NO	YES	NO	IGS21_HUMAN Immunoglobulin superfamily member 21	NO	NO	NO	NO	NO	YES	NO
Q96J02	ITCH	YES	NO	NO	ITCH_HUMAN E3 ubiquitin-protein ligase Itchy homolog	NO	NO	NO	NO	NO	NO	YES
Q96J42	TXNDC15	YES	YES	YES	TXD15_HUMAN Thioredoxin domain-containing protein 15	YES	NO	NO	NO	NO	YES	YES
Q96J84	KIRREL	NO	YES	YES	KIRR1_HUMAN Kin of IRRE-like protein 1	YES	NO	NO	NO	NO	YES	YES
Q96JA1	LRIG1	YES	YES	YES	LRIG1_HUMAN Leucine-rich repeats and immunoglobulin-like domains protein 1	YES	NO	NO	NO	NO	YES	YES
Q96JB6	LOXL4	NO	YES	NO	LOXL4_HUMAN Lysyl oxidase homolog 4	NO	NO	NO	NO	NO	YES	NO
Q96JJ7	TMX3	YES	YES	YES	TMX3_HUMAN Protein disulfide-isomerase TMX3	NO	NO	NO	NO	NO	YES	YES
Q96JP9	CDHR1	NO	YES	YES	CDHR1_HUMAN Cadherin-related family member 1	NO	NO	NO	NO	NO	YES	YES
Q96JQ0	DCHS1	NO	YES	NO	PCD16_HUMAN Protocadherin-16	YES	NO	NO	NO	NO	YES	YES
Q96K49	TMEM87B	YES	YES	YES	TM87B_HUMAN Transmembrane protein 87B	NO	NO	NO	NO	YES	YES	YES
Q96KA5	CLPTM1L	YES	YES	YES	CLP1L_HUMAN Cleft lip and palate transmembrane protein 1-like protein	NO	NO	NO	NO	YES	NO	YES
Q96KC9	CABS1	YES	NO	NO	CABS1_HUMAN Calcium-binding and spermatid-specific protein 1	NO	NO	NO	NO	NO	NO	NO
Q96KG7	MEGF10	NO	YES	NO	MEG10_HUMAN Multiple epidermal growth factor-like domains protein 10	YES	NO	NO	NO	NO	YES	YES
Q96KR1	ZFR	NO	YES	NO	ZFR_HUMAN Zinc finger RNA-binding protein	NO	NO	NO	NO	NO	NO	NO
Q96KR4	LMLN	YES	YES	YES	LMLN_HUMAN Leishmanolysin-like peptidase	NO	NO	NO	NO	NO	NO	NO
Q96LD1	SGCZ	NO	YES	NO	SGCZ_HUMAN Zeta-sarcoglycan	NO	YES	NO	NO	NO	NO	YES
Q96MH2	HEXIM2	NO	YES	NO	HEXI2_HUMAN Protein HEXIM2	NO	NO	NO	NO	NO	NO	NO
Q96MM7	HS6ST2	YES	YES	NO	H6ST2_HUMAN Heparan-sulfate 6-O-sulfotransferase 2	NO	YES	NO	NO	NO	NO	YES
Q96MU8	KREMEN1	YES	YES	YES	KREM1_HUMAN Kremen protein 1	YES	NO	NO	NO	NO	YES	YES
Q96NT5	SLC46A1	YES	YES	NO	PCFT_HUMAN Proton-coupled folate transporter	NO	NO	NO	NO	YES	NO	YES
Q96NU0	CNTNAP3B	NO	YES	NO	CNT3B_HUMAN Contactin-associated protein-like 3B	YES	NO	NO	NO	NO	YES	YES
Q96NW7	LRRC7	YES	NO	NO	LRRC7_HUMAN Leucine-rich repeat-containing protein 7	NO	NO	NO	NO	NO	NO	YES
Q96NX9	DACH2	YES	NO	NO	DACH2_HUMAN Dachshund homolog 2	NO	NO	NO	NO	NO	NO	NO
Q96NY8	PVRL4	YES	NO	NO	PVRL4_HUMAN Poliovirus receptor-related protein 4	YES	NO	NO	NO	NO	YES	YES
Q96P44	COL21A1	YES	YES	NO	COLA1_HUMAN Collagen alpha-1(XXI) chain	NO	NO	NO	NO	NO	YES	NO
Q96PB1	CASD1	YES	YES	YES	CASD1_HUMAN CAS1 domain-containing protein 1	NO	NO	NO	NO	YES	YES	YES
Q96PD2	DCBLD2	YES	YES	YES	DCBD2_HUMAN Discoidin, CUB and LCCL domain-containing protein 2	YES	NO	NO	NO	NO	YES	YES
Q96PE1	GPR124	YES	YES	YES	GP124_HUMAN G-protein coupled receptor 124	NO	NO	NO	NO	YES	YES	YES
Q96PK6	RBM14	NO	YES	NO	RBM14_HUMAN RNA-binding protein 14	NO	NO	NO	NO	NO	NO	NO
Q96PQ0	SORCS2	YES	YES	NO	SORC2_HUMAN VPS10 domain-containing receptor SorCS2	YES	NO	NO	NO	NO	YES	YES
Q96QE2	SLC2A13	YES	YES	YES	MYCT_HUMAN Proton myo-inositol cotransporter	NO	NO	NO	NO	YES	NO	YES
Q96QT6	PHF12	YES	NO	NO	PHF12_HUMAN PHD finger protein 12	NO	NO	NO	NO	NO	NO	NO
Q96QU1	PCDH15	YES	NO	NO	PCD15_HUMAN Protocadherin-15	YES	NO	NO	NO	NO	YES	YES
Q96QV1	HHIP	NO	YES	YES	HHIP_HUMAN Hedgehog-interacting protein	NO	NO	NO	NO	NO	YES	YES
Q96RD0	OR8B2	NO	YES	NO	OR8B2_HUMAN Olfactory receptor 8B2	NO	NO	NO	NO	YES	NO	YES
Q96RD7	PANX1	YES	YES	YES	PANX1_HUMAN Pannexin-1	NO	NO	NO	NO	YES	NO	YES
Q96RQ1	ERGIC2	YES	YES	YES	ERGI2_HUMAN Endoplasmic reticulum-Golgi intermediate compartment protein 2	NO	NO	NO	NO	YES	NO	YES
Q96RS6	NUDCD1	NO	YES	NO	NUDC1_HUMAN NudC domain-containing protein 1	NO	NO	NO	NO	NO	NO	NO
Q96RW7	HMCN1	YES	YES	NO	HMCN1_HUMAN Hemicentin-1	NO	NO	NO	NO	NO	YES	NO
Q96S06	LMF1	NO	YES	YES	LMF1_HUMAN Lipase maturation factor 1	NO	NO	NO	NO	YES	NO	YES
Q96S16	JMJD8	NO	NO	YES	JMJD8_HUMAN JmjC domain-containing protein 8	NO	NO	NO	NO	NO	NO	NO
Q96S52	PIGS	YES	YES	YES	PIGS_HUMAN GPI transamidase component PIG-S	NO	NO	NO	NO	YES	NO	YES
Q96SB8	SMC6	NO	NO	YES	SMC6_HUMAN Structural maintenance of chromosomes protein 6	NO	NO	NO	NO	NO	NO	NO
Q96SM3	CPXM1	NO	NO	YES	CPXM1_HUMAN Probable carboxypeptidase X1	NO	NO	NO	NO	NO	YES	NO
Q96T83	SLC9A7	YES	YES	YES	SL9A7_HUMAN Sodium/hydrogen exchanger 7	NO	NO	NO	NO	YES	NO	YES
Q96TA2	YME1L1	YES	NO	YES	YMEL1_HUMAN ATP-dependent zinc metalloprotease YME1L1	NO	NO	NO	NO	NO	NO	YES
Q99081	TCF12	NO	NO	YES	HTF4_HUMAN Transcription factor 12	NO	NO	NO	NO	NO	NO	NO
Q99435	NELL2	NO	YES	NO	NELL2_HUMAN Protein kinase C-binding protein NELL2	NO	NO	NO	NO	NO	YES	NO
Q99439	CNN2	NO	NO	YES	CNN2_HUMAN Calponin-2	NO	NO	NO	NO	NO	NO	NO
Q99459	CDC5L	YES	YES	YES	CDC5L_HUMAN Cell division cycle 5-like protein	NO	NO	NO	NO	NO	NO	NO
Q99500	S1PR3	NO	YES	NO	S1PR3_HUMAN Sphingosine 1-phosphate receptor 3	NO	NO	NO	NO	YES	NO	YES
Q99519	NEU1	YES	YES	YES	NEUR1_HUMAN Sialidase-1	NO	NO	NO	NO	NO	YES	YES
Q99523	SORT1	YES	YES	YES	SORT_HUMAN Sortilin	YES	NO	NO	NO	NO	YES	YES
Q99538	LGMN	YES	YES	YES	LGMN_HUMAN Legumain	NO	NO	NO	NO	NO	YES	NO
Q99571	P2RX4	YES	YES	YES	P2RX4_HUMAN P2X purinoceptor 4	NO	NO	NO	NO	YES	NO	YES
Q99572	P2RX7	NO	NO	YES	P2RX7_HUMAN P2X purinoceptor 7	NO	NO	NO	NO	YES	NO	YES
Q99574	SERPINI1	NO	YES	YES	NEUS_HUMAN Neuroserpin	NO	NO	NO	NO	NO	YES	NO
Q99590	SCAF11	NO	YES	YES	SCAFB_HUMAN Protein SCAF11	NO	NO	NO	NO	NO	NO	NO
Q99650	OSMR	YES	YES	NO	OSMR_HUMAN Oncostatin-M-specific receptor subunit beta	YES	NO	NO	NO	NO	YES	YES
Q99678	GPR20	NO	YES	NO	GPR20_HUMAN G-protein coupled receptor 20	NO	NO	NO	NO	YES	NO	YES
Q99700	ATXN2	NO	YES	NO	ATX2_HUMAN Ataxin-2	NO	NO	NO	NO	NO	NO	NO
Q99715	COL12A1	YES	YES	NO	COCA1_HUMAN Collagen alpha-1(XII) chain	NO	NO	NO	NO	NO	YES	NO
Q99728	BARD1	NO	YES	NO	BARD1_HUMAN BRCA1-associated RING domain protein 1	NO	NO	NO	NO	NO	NO	NO
Q99758	ABCA3	YES	NO	NO	ABCA3_HUMAN ATP-binding cassette sub-family A member 3	NO	NO	NO	NO	YES	NO	YES
Q99784	OLFM1	YES	NO	NO	NOE1_HUMAN Noelin	NO	NO	NO	NO	NO	YES	NO
Q99808	SLC29A1	YES	YES	YES	S29A1_HUMAN Equilibrative nucleoside transporter 1	NO	NO	NO	NO	YES	NO	YES
Q99814	EPAS1	YES	NO	NO	EPAS1_HUMAN Endothelial PAS domain-containing protein 1	NO	NO	NO	NO	NO	NO	NO
Q99835	SMO	NO	YES	YES	SMO_HUMAN Smoothened homolog	NO	NO	NO	NO	YES	YES	YES
Q99941	ATF6B	YES	YES	YES	ATF6B_HUMAN Cyclic AMP-dependent transcription factor ATF-6 beta	NO	YES	NO	NO	NO	NO	YES
Q99943	AGPAT1	NO	YES	YES	PLCA_HUMAN 1-acyl-sn-glycerol-3-phosphate acyltransferase alpha	NO	NO	NO	NO	YES	YES	YES
Q99959	PKP2	YES	NO	NO	PKP2_HUMAN Plakophilin-2	NO	NO	NO	NO	NO	NO	NO
Q99985	SEMA3C	YES	YES	NO	SEM3C_HUMAN Semaphorin-3C	NO	NO	NO	NO	NO	YES	NO
Q99988	GDF15	YES	YES	NO	GDF15_HUMAN Growth/differentiation factor 15	NO	NO	NO	NO	NO	YES	NO
Q99999	GAL3ST1	NO	YES	NO	G3ST1_HUMAN Galactosylceramide sulfotransferase	NO	YES	NO	NO	NO	NO	YES
Q9BQ15	NABP2	YES	NO	NO	SOSB1_HUMAN SOSS complex subunit B1	NO	NO	NO	NO	NO	NO	NO
Q9BQ16	SPOCK3	NO	YES	NO	TICN3_HUMAN Testican-3	NO	NO	NO	NO	NO	YES	NO
Q9BQT9	CLSTN3	YES	YES	YES	CSTN3_HUMAN Calsyntenin-3	YES	NO	NO	NO	NO	YES	YES
Q9BRK3	MXRA8	NO	YES	NO	MXRA8_HUMAN Matrix-remodeling-associated protein 8	YES	NO	NO	NO	NO	YES	YES
Q9BRN9	TM2D3	YES	YES	YES	TM2D3_HUMAN TM2 domain-containing protein 3	NO	NO	NO	NO	YES	YES	YES
Q9BS91	SLC35A5	YES	YES	YES	S35A5_HUMAN Probable UDP-sugar transporter protein SLC35A5	NO	NO	NO	NO	YES	NO	YES
Q9BSH4	TACO1	NO	YES	NO	TACO1_HUMAN Translational activator of cytochrome c oxidase 1	NO	NO	NO	NO	NO	NO	NO
Q9BT09	CNPY3	YES	YES	YES	CNPY3_HUMAN Protein canopy homolog 3	NO	NO	NO	NO	NO	YES	NO
Q9BTN0	LRFN3	YES	YES	NO	LRFN3_HUMAN Leucine-rich repeat and fibronectin type-III domain-containing protein 3	YES	NO	NO	NO	NO	YES	YES
Q9BTY2	FUCA2	YES	YES	YES	FUCO2_HUMAN Plasma alpha-L-fucosidase	NO	NO	NO	NO	NO	YES	NO
Q9BU23	LMF2	YES	YES	YES	LMF2_HUMAN Lipase maturation factor 2	NO	NO	NO	NO	YES	NO	YES
Q9BU40	CHRDL1	NO	YES	NO	CRDL1_HUMAN Chordin-like protein 1	NO	NO	NO	NO	NO	YES	NO
Q9BUJ0	ABHD14A	YES	YES	YES	ABHEA_HUMAN Alpha/beta hydrolase domain-containing protein 14A	NO	YES	NO	NO	NO	NO	YES
Q9BV10	ALG12	YES	YES	YES	ALG12_HUMAN Dol-P-Man:Man(7)GlcNAc(2)-PP-Dol alpha-1,6-mannosyltransferase	NO	NO	NO	NO	YES	NO	YES
Q9BVA6	FICD	YES	NO	YES	FICD_HUMAN Adenosine monophosphate-protein transferase FICD	NO	NO	NO	NO	NO	NO	YES
Q9BVG9	PTDSS2	NO	NO	YES	PTSS2_HUMAN Phosphatidylserine synthase 2	NO	NO	NO	NO	YES	NO	YES
Q9BVK6	TMED9	YES	YES	YES	TMED9_HUMAN Transmembrane emp24 domain-containing protein 9	YES	NO	NO	NO	NO	YES	YES
Q9BVT8	TMUB1	NO	YES	YES	TMUB1_HUMAN Transmembrane and ubiquitin-like domain-containing protein 1	NO	NO	NO	NO	YES	NO	YES
Q9BVX2	TMEM106C	YES	YES	YES	T106C_HUMAN Transmembrane protein 106C	NO	NO	NO	NO	YES	NO	YES
Q9BW91	NUDT9	YES	NO	YES	NUDT9_HUMAN ADP-ribose pyrophosphatase, mitochondrial	NO	NO	NO	NO	NO	NO	NO
Q9BWF2	TRAIP	YES	NO	NO	TRAIP_HUMAN TRAF-interacting protein	NO	NO	NO	NO	NO	NO	NO
Q9BX67	JAM3	NO	YES	YES	JAM3_HUMAN Junctional adhesion molecule C	YES	NO	NO	NO	NO	YES	YES
Q9BX74	TM2D1	YES	YES	YES	TM2D1_HUMAN TM2 domain-containing protein 1	NO	NO	NO	NO	YES	YES	YES
Q9BXB1	LGR4	YES	YES	NO	LGR4_HUMAN Leucine-rich repeat-containing G-protein coupled receptor 4	NO	NO	NO	NO	YES	YES	YES
Q9BXB7	SPATA16	YES	NO	NO	SPT16_HUMAN Spermatogenesis-associated protein 16	NO	NO	NO	NO	NO	NO	NO
Q9BXC1	GPR174	NO	NO	YES	GP174_HUMAN Probable G-protein coupled receptor 174	NO	NO	NO	NO	YES	NO	YES
Q9BXI9	C1QTNF6	YES	NO	NO	C1QT6_HUMAN Complement C1q tumor necrosis factor-related protein 6	NO	NO	NO	NO	NO	YES	NO
Q9BXJ1	C1QTNF1	NO	YES	NO	C1QT1_HUMAN Complement C1q tumor necrosis factor-related protein 1	NO	NO	NO	NO	NO	YES	NO
Q9BXP2	SLC12A9	YES	YES	YES	S12A9_HUMAN Solute carrier family 12 member 9	NO	NO	NO	NO	YES	NO	YES
Q9BXS4	TMEM59	YES	YES	NO	TMM59_HUMAN Transmembrane protein 59	YES	NO	NO	NO	NO	YES	YES
Q9BXS9	SLC26A6	YES	NO	NO	S26A6_HUMAN Solute carrier family 26 member 6	NO	NO	NO	NO	YES	NO	YES
Q9BXX0	EMILIN2	NO	YES	NO	EMIL2_HUMAN EMILIN-2	NO	NO	NO	NO	NO	YES	NO
Q9BY21	GPR87	YES	NO	NO	GPR87_HUMAN G-protein coupled receptor 87	NO	NO	NO	NO	YES	NO	YES
Q9BY67	CADM1	YES	YES	YES	CADM1_HUMAN Cell adhesion molecule 1	YES	NO	NO	NO	NO	YES	YES
Q9BY76	ANGPTL4	YES	NO	NO	ANGL4_HUMAN Angiopoietin-related protein 4	NO	NO	NO	NO	NO	YES	NO
Q9BYE2	TMPRSS13	YES	NO	NO	TMPSD_HUMAN Transmembrane protease serine 13	NO	YES	NO	NO	NO	NO	YES
Q9BYF1	ACE2	YES	YES	NO	ACE2_HUMAN Angiotensin-converting enzyme 2	YES	NO	NO	NO	NO	YES	YES
Q9BYG0	B3GNT5	YES	YES	NO	B3GN5_HUMAN Lactosylceramide 1,3-N-acetyl-beta-D-glucosaminyltransferase	NO	YES	NO	NO	NO	NO	YES
Q9BYI3	FAM126A	NO	NO	YES	HYCCI_HUMAN Hyccin	NO	NO	NO	NO	NO	NO	YES
Q9BZA7	PCDH11X	NO	YES	NO	PC11X_HUMAN Protocadherin-11 X-linked	YES	NO	NO	NO	NO	YES	YES
Q9BZC1	CELF4	YES	NO	NO	CELF4_HUMAN CUGBP Elav-like family member 4	NO	NO	NO	NO	NO	NO	NO
Q9BZC7	ABCA2	YES	YES	YES	ABCA2_HUMAN ATP-binding cassette sub-family A member 2	NO	NO	NO	NO	YES	NO	YES
Q9BZE2	PUS3	NO	YES	NO	PUS3_HUMAN tRNA pseudouridine(38/39) synthase	NO	NO	NO	NO	NO	NO	NO
Q9BZF3	OSBPL6	NO	YES	NO	OSBL6_HUMAN Oxysterol-binding protein-related protein 6	NO	NO	NO	NO	NO	NO	YES
Q9BZM4	ULBP3	YES	YES	NO	N2DL3_HUMAN NKG2D ligand 3	NO	NO	NO	NO	NO	YES	YES
Q9BZM5	ULBP2	YES	YES	YES	N2DL2_HUMAN NKG2D ligand 2	NO	NO	NO	NO	NO	YES	YES
Q9BZQ6	EDEM3	YES	YES	YES	EDEM3_HUMAN ER degradation-enhancing alpha-mannosidase-like protein 3	NO	NO	NO	NO	NO	YES	NO
Q9BZR6	RTN4R	YES	YES	YES	RTN4R_HUMAN Reticulon-4 receptor	NO	NO	NO	NO	NO	YES	YES
Q9BZV3	IMPG2	YES	NO	NO	IMPG2_HUMAN Interphotoreceptor matrix proteoglycan 2	YES	NO	NO	NO	NO	YES	YES
Q9BZW8	CD244	NO	NO	YES	CD244_HUMAN Natural killer cell receptor 2B4	YES	NO	NO	NO	NO	YES	YES
Q9C0C4	SEMA4C	YES	YES	YES	SEM4C_HUMAN Semaphorin-4C	YES	NO	NO	NO	NO	YES	YES
Q9C0H2	TTYH3	YES	YES	YES	TTYH3_HUMAN Protein tweety homolog 3	NO	NO	NO	NO	YES	NO	YES
Q9C0I3	CCSER1	YES	NO	NO	CCSE1_HUMAN Serine-rich coiled-coil domain-containing protein 1	NO	NO	NO	NO	NO	NO	NO
Q9C0J1	B3GNT4	YES	NO	NO	B3GN4_HUMAN UDP-GlcNAc:betaGal beta-1,3-N-acetylglucosaminyltransferase 4	NO	YES	NO	NO	NO	NO	YES
Q9C0K1	SLC39A8	YES	YES	YES	S39A8_HUMAN Zinc transporter ZIP8	NO	NO	NO	NO	YES	NO	YES
Q9GZM5	YIPF3	YES	NO	NO	YIPF3_HUMAN Protein YIPF3	NO	NO	NO	NO	YES	NO	YES
Q9GZN4	PRSS22	YES	NO	NO	BSSP4_HUMAN Brain-specific serine protease 4	NO	NO	NO	NO	NO	YES	NO
Q9GZU1	MCOLN1	YES	YES	YES	MCLN1_HUMAN Mucolipin-1	NO	NO	NO	NO	YES	NO	YES
Q9GZX3	CHST6	NO	YES	NO	CHST6_HUMAN Carbohydrate sulfotransferase 6	NO	YES	NO	NO	NO	NO	YES
Q9GZX6	IL22	YES	NO	NO	IL22_HUMAN Interleukin-22	NO	NO	NO	NO	NO	YES	NO
Q9GZX9	TWSG1	YES	YES	YES	TWSG1_HUMAN Twisted gastrulation protein homolog 1	NO	NO	NO	NO	NO	YES	NO
Q9H0E9	BRD8	NO	NO	YES	BRD8_HUMAN Bromodomain-containing protein 8	NO	NO	NO	NO	NO	NO	NO
Q9H0U3	MAGT1	YES	YES	YES	MAGT1_HUMAN Magnesium transporter protein 1	NO	NO	NO	NO	YES	YES	YES
Q9H0V9	LMAN2L	YES	YES	YES	LMA2L_HUMAN VIP36-like protein	YES	NO	NO	NO	NO	YES	YES
Q9H0X4	ITFG3	YES	YES	YES	ITFG3_HUMAN Protein ITFG3	NO	YES	NO	NO	NO	NO	YES
Q9H173	SIL1	YES	YES	YES	SIL1_HUMAN Nucleotide exchange factor SIL1	NO	NO	NO	NO	NO	YES	NO
Q9H1A3	METTL9	YES	YES	YES	METL9_HUMAN Methyltransferase-like protein 9	NO	NO	NO	NO	NO	YES	NO
Q9H1C3	GLT8D2	NO	YES	NO	GL8D2_HUMAN Glycosyltransferase 8 domain-containing protein 2	NO	YES	NO	NO	NO	NO	YES
Q9H1E5	TMX4	YES	YES	YES	TMX4_HUMAN Thioredoxin-related transmembrane protein 4	YES	NO	NO	NO	NO	YES	YES
Q9H1J7	WNT5B	NO	YES	NO	WNT5B_HUMAN Protein Wnt-5b	NO	NO	NO	NO	NO	YES	NO
Q9H1U4	MEGF9	YES	YES	YES	MEGF9_HUMAN Multiple epidermal growth factor-like domains protein 9	YES	NO	NO	NO	NO	YES	YES
Q9H251	CDH23	NO	YES	NO	CAD23_HUMAN Cadherin-23	YES	NO	NO	NO	NO	YES	YES
Q9H2A7	CXCL16	YES	YES	NO	CXL16_HUMAN C-X-C motif chemokine 16	YES	NO	NO	NO	NO	YES	YES
Q9H2E6	SEMA6A	NO	YES	NO	SEM6A_HUMAN Semaphorin-6A	YES	NO	NO	NO	NO	YES	YES
Q9H2F5	EPC1	NO	NO	YES	EPC1_HUMAN Enhancer of polycomb homolog 1	NO	NO	NO	NO	NO	NO	NO
Q9H2H9	SLC38A1	YES	NO	NO	S38A1_HUMAN Sodium-coupled neutral amino acid transporter 1	NO	NO	NO	NO	YES	NO	YES
Q9H2J7	SLC6A15	NO	YES	NO	S6A15_HUMAN Sodium-dependent neutral amino acid transporter B(0)AT2	NO	NO	NO	NO	YES	NO	YES
Q9H2X0	CHRD	NO	YES	NO	CHRD_HUMAN Chordin	NO	NO	NO	NO	NO	YES	NO
Q9H2X9	SLC12A5	YES	NO	NO	S12A5_HUMAN Solute carrier family 12 member 5	NO	NO	NO	NO	YES	NO	YES
Q9H2Y9	SLCO5A1	NO	YES	NO	SO5A1_HUMAN Solute carrier organic anion transporter family member 5A1	NO	NO	NO	NO	YES	NO	YES
Q9H324	ADAMTS10	NO	YES	NO	ATS10_HUMAN A disintegrin and metalloproteinase with thrombospondin motifs 10	NO	NO	NO	NO	NO	YES	NO
Q9H330	TMEM245	YES	YES	YES	TM245_HUMAN Transmembrane protein 245	NO	NO	NO	NO	YES	NO	YES
Q9H3D4	TP63	YES	NO	NO	P63_HUMAN Tumor protein 63	NO	NO	NO	NO	NO	NO	NO
Q9H3G5	CPVL	NO	YES	YES	CPVL_HUMAN Probable serine carboxypeptidase CPVL	NO	NO	NO	NO	NO	YES	NO
Q9H3H5	DPAGT1	YES	NO	NO	GPT_HUMAN UDP-N-acetylglucosamine--dolichyl-phosphate N-acetylglucosaminephosphotransferase	NO	NO	NO	NO	YES	NO	YES
Q9H3S1	SEMA4A	YES	NO	YES	SEM4A_HUMAN Semaphorin-4A	YES	NO	NO	NO	NO	YES	YES
Q9H461	FZD8	NO	YES	NO	FZD8_HUMAN Frizzled-8	NO	NO	NO	NO	YES	YES	YES
Q9H488	POFUT1	YES	NO	YES	OFUT1_HUMAN GDP-fucose protein O-fucosyltransferase 1	NO	NO	NO	NO	NO	YES	NO
Q9H497	TOR3A	YES	YES	YES	TOR3A_HUMAN Torsin-3A	NO	NO	NO	NO	NO	YES	NO
Q9H4A9	DPEP2	NO	NO	YES	DPEP2_HUMAN Dipeptidase 2	NO	NO	NO	NO	NO	YES	YES
Q9H4D0	CLSTN2	YES	NO	NO	CSTN2_HUMAN Calsyntenin-2	YES	NO	NO	NO	NO	YES	YES
Q9H4F1	ST6GALNAC4	YES	NO	NO	SIA7D_HUMAN Alpha-N-acetyl-neuraminyl-2,3-beta-galactosyl-1,3-N-acetyl-galactosaminide alpha-2,6-sialyltransferase	NO	YES	NO	NO	NO	NO	YES
Q9H5K3	POMK	YES	YES	YES	SG196_HUMAN Protein O-mannose kinase	NO	YES	NO	NO	NO	NO	YES
Q9H5Y7	SLITRK6	YES	NO	NO	SLIK6_HUMAN SLIT and NTRK-like protein 6	YES	NO	NO	NO	NO	YES	YES
Q9H6B4	CLMP	NO	YES	NO	CLMP_HUMAN CXADR-like membrane protein	YES	NO	NO	NO	NO	YES	YES
Q9H6E4	CCDC134	NO	NO	YES	CC134_HUMAN Coiled-coil domain-containing protein 134	NO	NO	NO	NO	NO	YES	NO
Q9H6L2	TMEM231	YES	YES	YES	TM231_HUMAN Transmembrane protein 231	NO	NO	NO	NO	YES	NO	YES
Q9H6U8	ALG9	YES	YES	YES	ALG9_HUMAN Alpha-1,2-mannosyltransferase ALG9	NO	NO	NO	NO	YES	NO	YES
Q9H6X2	ANTXR1	YES	YES	NO	ANTR1_HUMAN Anthrax toxin receptor 1	YES	NO	NO	NO	NO	YES	YES
Q9H741	C12orf49	YES	YES	YES	CL049_HUMAN UPF0454 protein C12orf49	NO	NO	NO	NO	NO	YES	NO
Q9H7M9	C10orf54	NO	YES	YES	GI24_HUMAN Platelet receptor Gi24	YES	NO	NO	NO	NO	YES	YES
Q9H813	TMEM206	YES	YES	YES	TM206_HUMAN Transmembrane protein 206	NO	NO	NO	NO	YES	NO	YES
Q9H8M5	CNNM2	YES	YES	YES	CNNM2_HUMAN Metal transporter CNNM2	NO	NO	NO	NO	YES	NO	YES
Q9H900	ZWILCH	YES	NO	YES	ZWILC_HUMAN Protein zwilch homolog	NO	NO	NO	NO	NO	NO	NO
Q9H977	WDR54	YES	NO	YES	WDR54_HUMAN WD repeat-containing protein 54	NO	NO	NO	NO	NO	NO	NO
Q9H9B1	EHMT1	NO	YES	NO	EHMT1_HUMAN Histone-lysine N-methyltransferase EHMT1	NO	NO	NO	NO	NO	NO	NO
Q9H9K5	ERVMER34-1	YES	NO	NO	MER34_HUMAN HERV-MER_4q12 provirus ancestral Env polyprotein	YES	NO	NO	NO	NO	YES	YES
Q9H9P8	L2HGDH	NO	NO	YES	L2HDH_HUMAN L-2-hydroxyglutarate dehydrogenase, mitochondrial	NO	NO	NO	NO	NO	NO	NO
Q9H9S5	FKRP	NO	YES	YES	FKRP_HUMAN Fukutin-related protein	NO	YES	NO	NO	NO	NO	YES
Q9H9V4	RNF122	YES	YES	YES	RN122_HUMAN RING finger protein 122	NO	NO	NO	NO	NO	NO	YES
Q9HAP2	MLXIP	NO	YES	NO	MLXIP_HUMAN MLX-interacting protein	NO	NO	NO	NO	NO	NO	YES
Q9HAR2	LPHN3	NO	YES	NO	LPHN3_HUMAN Latrophilin-3	NO	NO	NO	NO	YES	YES	YES
Q9HAS3	SLC28A3	YES	NO	NO	S28A3_HUMAN Solute carrier family 28 member 3	NO	NO	NO	NO	YES	NO	YES
Q9HAT2	SIAE	YES	YES	YES	SIAE_HUMAN Sialate O-acetylesterase	NO	NO	NO	NO	NO	YES	NO
Q9HAV5	EDA2R	YES	YES	NO	TNR27_HUMAN Tumor necrosis factor receptor superfamily member 27	NO	NO	YES	NO	NO	NO	YES
Q9HB40	SCPEP1	YES	YES	YES	RISC_HUMAN Retinoid-inducible serine carboxypeptidase	NO	NO	NO	NO	NO	YES	NO
Q9HB63	NTN4	YES	NO	NO	NET4_HUMAN Netrin-4	NO	NO	NO	NO	NO	YES	NO
Q9HBA0	TRPV4	YES	YES	NO	TRPV4_HUMAN Transient receptor potential cation channel subfamily V member 4	NO	NO	NO	NO	YES	NO	YES
Q9HBG7	LY9	NO	NO	YES	LY9_HUMAN T-lymphocyte surface antigen Ly-9	YES	NO	NO	NO	NO	YES	YES
Q9HBH5	RDH14	YES	NO	NO	RDH14_HUMAN Retinol dehydrogenase 14	NO	NO	NO	NO	NO	NO	NO
Q9HC35	EML4	YES	YES	YES	EMAL4_HUMAN Echinoderm microtubule-associated protein-like 4	NO	NO	NO	NO	NO	NO	NO
Q9HC56	PCDH9	YES	YES	YES	PCDH9_HUMAN Protocadherin-9	YES	NO	NO	NO	NO	YES	YES
Q9HC58	SLC24A3	YES	NO	NO	NCKX3_HUMAN Sodium/potassium/calcium exchanger 3	NO	NO	NO	NO	YES	YES	YES
Q9HC84	MUC5B	YES	NO	NO	MUC5B_HUMAN Mucin-5B	NO	NO	NO	NO	NO	YES	NO
Q9HCB6	SPON1	NO	YES	NO	SPON1_HUMAN Spondin-1	NO	NO	NO	NO	NO	YES	NO
Q9HCD6	TANC2	YES	NO	NO	TANC2_HUMAN Protein TANC2	NO	NO	NO	NO	NO	NO	NO
Q9HCH5	SYTL2	YES	NO	NO	SYTL2_HUMAN Synaptotagmin-like protein 2	NO	NO	NO	NO	NO	NO	YES
Q9HCL0	PCDH18	NO	YES	NO	PCD18_HUMAN Protocadherin-18	YES	NO	NO	NO	NO	YES	YES
Q9HCM3	KIAA1549	YES	YES	YES	K1549_HUMAN UPF0606 protein KIAA1549	NO	NO	NO	NO	YES	NO	YES
Q9HCN3	TMEM8A	YES	YES	YES	TMM8A_HUMAN Transmembrane protein 8A	NO	NO	NO	NO	YES	YES	YES
Q9HCS5	EPB41L4A	YES	NO	NO	E41LA_HUMAN Band 4.1-like protein 4A	NO	NO	NO	NO	NO	NO	NO
Q9HCU4	CELSR2	YES	YES	YES	CELR2_HUMAN Cadherin EGF LAG seven-pass G-type receptor 2	NO	NO	NO	NO	YES	YES	YES
Q9HD43	PTPRH	YES	NO	NO	PTPRH_HUMAN Receptor-type tyrosine-protein phosphatase H	YES	NO	NO	NO	NO	YES	YES
Q9HD45	TM9SF3	YES	YES	YES	TM9S3_HUMAN Transmembrane 9 superfamily member 3	NO	NO	NO	NO	YES	YES	YES
Q9HDB5	NRXN3	NO	YES	NO	NRX3B_HUMAN Neurexin-3-beta	YES	NO	NO	NO	NO	YES	YES
Q9HDC5	JPH1	NO	YES	NO	JPH1_HUMAN Junctophilin-1	NO	NO	NO	YES	NO	NO	YES
Q9HDC9	APMAP	YES	YES	YES	APMAP_HUMAN Adipocyte plasma membrane-associated protein	NO	YES	NO	NO	NO	NO	YES
Q9NP58	ABCB6	YES	NO	NO	ABCB6_HUMAN ATP-binding cassette sub-family B member 6, mitochondrial	NO	NO	NO	NO	YES	NO	YES
Q9NP61	ARFGAP3	NO	NO	YES	ARFG3_HUMAN ADP-ribosylation factor GTPase-activating protein 3	NO	NO	NO	NO	NO	NO	YES
Q9NPC4	A4GALT	YES	NO	NO	A4GAT_HUMAN Lactosylceramide 4-alpha-galactosyltransferase	NO	YES	NO	NO	NO	NO	YES
Q9NPF2	CHST11	NO	YES	YES	CHSTB_HUMAN Carbohydrate sulfotransferase 11	NO	YES	NO	NO	NO	NO	YES
Q9NPG1	FZD3	YES	NO	NO	FZD3_HUMAN Frizzled-3	NO	NO	NO	NO	YES	YES	YES
Q9NPH3	IL1RAP	YES	YES	YES	IL1AP_HUMAN Interleukin-1 receptor accessory protein	YES	NO	NO	NO	NO	YES	YES
Q9NPR2	SEMA4B	YES	YES	YES	SEM4B_HUMAN Semaphorin-4B	YES	NO	NO	NO	NO	YES	YES
Q9NPR9	GPR108	YES	NO	NO	GP108_HUMAN Protein GPR108	NO	NO	NO	NO	YES	YES	YES
Q9NQ36	SCUBE2	YES	NO	NO	SCUB2_HUMAN Signal peptide, CUB and EGF-like domain-containing protein 2	NO	NO	NO	NO	NO	YES	NO
Q9NQ38	SPINK5	YES	NO	NO	ISK5_HUMAN Serine protease inhibitor Kazal-type 5	NO	NO	NO	NO	NO	YES	NO
Q9NQ60	EQTN	NO	NO	YES	EQTN_HUMAN Equatorin	YES	NO	NO	NO	NO	YES	YES
Q9NQC1	JADE2	NO	NO	YES	JADE2_HUMAN Protein Jade-2	NO	NO	NO	NO	NO	NO	NO
Q9NQS3	PVRL3	NO	YES	NO	PVRL3_HUMAN Poliovirus receptor-related protein 3	NO	NO	NO	NO	NO	YES	YES
Q9NQX0	PRDM6	NO	NO	YES	PRDM6_HUMAN Putative histone-lysine N-methyltransferase PRDM6	NO	NO	NO	NO	NO	NO	NO
Q9NQZ7	ENTPD7	YES	YES	YES	ENTP7_HUMAN Ectonucleoside triphosphate diphosphohydrolase 7	NO	NO	NO	NO	YES	NO	YES
Q9NR61	DLL4	NO	YES	NO	DLL4_HUMAN Delta-like protein 4	YES	NO	NO	NO	NO	YES	YES
Q9NR96	TLR9	NO	NO	YES	TLR9_HUMAN Toll-like receptor 9	YES	NO	NO	NO	NO	YES	YES
Q9NRA1	PDGFC	NO	YES	YES	PDGFC_HUMAN Platelet-derived growth factor C	NO	NO	NO	NO	NO	YES	YES
Q9NRA2	SLC17A5	NO	NO	YES	S17A5_HUMAN Sialin	NO	NO	NO	NO	YES	NO	YES
Q9NRB3	CHST12	YES	YES	YES	CHSTC_HUMAN Carbohydrate sulfotransferase 12	NO	YES	NO	NO	NO	NO	YES
Q9NRM6	IL17RB	YES	YES	NO	I17RB_HUMAN Interleukin-17 receptor B	YES	NO	NO	NO	NO	YES	YES
Q9NRN5	OLFML3	YES	YES	NO	OLFL3_HUMAN Olfactomedin-like protein 3	NO	NO	NO	NO	NO	YES	NO
Q9NRS4	TMPRSS4	YES	NO	NO	TMPS4_HUMAN Transmembrane protease serine 4	NO	YES	NO	NO	NO	NO	YES
Q9NRU3	CNNM1	YES	NO	NO	CNNM1_HUMAN Metal transporter CNNM1	NO	NO	NO	NO	YES	NO	YES
Q9NS15	LTBP3	YES	YES	NO	LTBP3_HUMAN Latent-transforming growth factor beta-binding protein 3	NO	NO	NO	NO	NO	YES	NO
Q9NS62	THSD1	NO	YES	NO	THSD1_HUMAN Thrombospondin type-1 domain-containing protein 1	YES	NO	NO	NO	NO	YES	YES
Q9NS68	TNFRSF19	YES	YES	NO	TNR19_HUMAN Tumor necrosis factor receptor superfamily member 19	YES	NO	NO	NO	NO	YES	YES
Q9NS84	CHST7	YES	YES	YES	CHST7_HUMAN Carbohydrate sulfotransferase 7	NO	YES	NO	NO	NO	NO	YES
Q9NT22	EMILIN3	NO	YES	NO	EMIL3_HUMAN EMILIN-3	NO	NO	NO	NO	NO	YES	NO
Q9NT68	TENM2	YES	YES	NO	TEN2_HUMAN Teneurin-2	NO	NO	NO	NO	NO	NO	YES
Q9NT99	LRRC4B	YES	YES	YES	LRC4B_HUMAN Leucine-rich repeat-containing protein 4B	NO	NO	NO	NO	NO	YES	YES
Q9NTN9	SEMA4G	NO	YES	YES	SEM4G_HUMAN Semaphorin-4G	YES	NO	NO	NO	NO	YES	YES
Q9NTQ9	GJB4	NO	YES	NO	CXB4_HUMAN Gap junction beta-4 protein	NO	NO	NO	NO	YES	NO	YES
Q9NU53	GINM1	YES	YES	YES	GINM1_HUMAN Glycoprotein integral membrane protein 1	YES	NO	NO	NO	NO	YES	YES
Q9NUI1	DECR2	YES	NO	NO	DECR2_HUMAN Peroxisomal 2,4-dienoyl-CoA reductase	NO	NO	NO	NO	NO	NO	NO
Q9NUJ1	ABHD10	YES	YES	YES	ABHDA_HUMAN Mycophenolic acid acyl-glucuronide esterase, mitochondrial	NO	NO	NO	NO	NO	NO	NO
Q9NUM4	TMEM106B	NO	YES	YES	T106B_HUMAN Transmembrane protein 106B	NO	YES	NO	NO	NO	NO	YES
Q9NUN5	LMBRD1	YES	YES	YES	LMBD1_HUMAN Probable lysosomal cobalamin transporter	NO	NO	NO	NO	YES	NO	YES
Q9NV96	TMEM30A	YES	YES	YES	CC50A_HUMAN Cell cycle control protein 50A	NO	NO	NO	NO	YES	NO	YES
Q9NWD8	TMEM248	YES	YES	YES	TM248_HUMAN Transmembrane protein 248	NO	NO	NO	NO	YES	NO	YES
Q9NWM8	FKBP14	YES	YES	YES	FKB14_HUMAN Peptidyl-prolyl cis-trans isomerase FKBP14	NO	NO	NO	NO	NO	YES	NO
Q9NX40	OCIAD1	YES	NO	YES	OCAD1_HUMAN Isoform 2 of OCIA domain-containing protein 1	NO	NO	NO	NO	NO	NO	NO
Q9NX61	TMEM161A	YES	NO	NO	T161A_HUMAN Transmembrane protein 161A	NO	NO	NO	NO	YES	YES	YES
Q9NX62	IMPAD1	YES	YES	YES	IMPA3_HUMAN Inositol monophosphatase 3	NO	YES	NO	NO	NO	NO	YES
Q9NXG6	P4HTM	YES	NO	NO	P4HTM_HUMAN Transmembrane prolyl 4-hydroxylase	NO	YES	NO	NO	NO	NO	YES
Q9NXL6	SIDT1	YES	YES	NO	SIDT1_HUMAN SID1 transmembrane family member 1	NO	NO	NO	NO	YES	YES	YES
Q9NXV6	CDKN2AIP	YES	YES	YES	CARF_HUMAN CDKN2A-interacting protein	NO	NO	NO	NO	NO	NO	NO
Q9NY33	DPP3	YES	NO	NO	DPP3_HUMAN Dipeptidyl peptidase 3	NO	NO	NO	NO	NO	NO	NO
Q9NY35	CLDND1	YES	YES	YES	CLDN1_HUMAN Claudin domain-containing protein 1	NO	NO	NO	NO	YES	NO	YES
Q9NY47	CACNA2D2	YES	YES	YES	CA2D2_HUMAN Voltage-dependent calcium channel subunit alpha-2/delta-2	YES	NO	NO	NO	NO	YES	YES
Q9NY97	B3GNT2	YES	YES	YES	B3GN2_HUMAN UDP-GlcNAc:betaGal beta-1,3-N-acetylglucosaminyltransferase 2	NO	YES	NO	NO	NO	NO	YES
Q9NYK1	TLR7	NO	NO	YES	TLR7_HUMAN Toll-like receptor 7	YES	NO	NO	NO	NO	YES	YES
Q9NYQ6	CELSR1	YES	YES	NO	CELR1_HUMAN Cadherin EGF LAG seven-pass G-type receptor 1	NO	NO	NO	NO	YES	YES	YES
Q9NYQ7	CELSR3	YES	NO	NO	CELR3_HUMAN Cadherin EGF LAG seven-pass G-type receptor 3	NO	NO	NO	NO	YES	YES	YES
Q9NYU1	UGGT2	YES	YES	NO	UGGG2_HUMAN UDP-glucose:glycoprotein glucosyltransferase 2	NO	NO	NO	NO	NO	YES	NO
Q9NYU2	UGGT1	YES	YES	YES	UGGG1_HUMAN UDP-glucose:glycoprotein glucosyltransferase 1	NO	NO	NO	NO	NO	YES	NO
Q9NZ08	ERAP1	YES	YES	YES	ERAP1_HUMAN Endoplasmic reticulum aminopeptidase 1	NO	YES	NO	NO	NO	NO	YES
Q9NZ53	PODXL2	YES	YES	NO	PDXL2_HUMAN Podocalyxin-like protein 2	YES	NO	NO	NO	NO	YES	YES
Q9NZC3	GDE1	YES	YES	YES	GDE1_HUMAN Glycerophosphodiester phosphodiesterase 1	NO	NO	NO	NO	YES	NO	YES
Q9NZH0	GPRC5B	NO	YES	NO	GPC5B_HUMAN G-protein coupled receptor family C group 5 member B	NO	NO	NO	NO	YES	YES	YES
Q9NZJ5	EIF2AK3	YES	YES	YES	E2AK3_HUMAN Eukaryotic translation initiation factor 2-alpha kinase 3	YES	NO	NO	NO	NO	YES	YES
Q9NZK5	CECR1	NO	NO	YES	CECR1_HUMAN Adenosine deaminase CECR1	NO	NO	NO	NO	NO	YES	NO
Q9NZL6	RGL1	NO	NO	YES	RGL1_HUMAN Ral guanine nucleotide dissociation stimulator-like 1	NO	NO	NO	NO	NO	NO	NO
Q9NZN1	IL1RAPL1	NO	YES	NO	IRPL1_HUMAN Interleukin-1 receptor accessory protein-like 1	YES	NO	NO	NO	NO	YES	YES
Q9NZP8	C1RL	YES	YES	YES	C1RL_HUMAN Complement C1r subcomponent-like protein	NO	NO	NO	NO	NO	YES	NO
Q9NZQ7	CD274	NO	NO	YES	PD1L1_HUMAN Programmed cell death 1 ligand 1	YES	NO	NO	NO	NO	YES	YES
Q9NZR2	LRP1B	YES	YES	NO	LRP1B_HUMAN Low-density lipoprotein receptor-related protein 1B	YES	NO	NO	NO	NO	YES	YES
Q9NZU0	FLRT3	YES	YES	NO	FLRT3_HUMAN Leucine-rich repeat transmembrane protein FLRT3	NO	NO	NO	NO	NO	YES	YES
Q9NZU1	FLRT1	NO	YES	NO	FLRT1_HUMAN Leucine-rich repeat transmembrane protein FLRT1	NO	NO	NO	NO	NO	YES	YES
Q9NZV1	CRIM1	YES	NO	NO	CRIM1_HUMAN Cysteine-rich motor neuron 1 protein	YES	NO	NO	NO	NO	YES	YES
Q9NZV5	SEPN1	YES	YES	YES	SELN_HUMAN Selenoprotein N	NO	NO	NO	NO	NO	YES	YES
Q9NZW4	DSPP	YES	NO	NO	DSPP_HUMAN Dentin sialophosphoprotein	NO	NO	NO	NO	NO	YES	NO
Q9P055	JKAMP	YES	NO	NO	JKAMP_HUMAN JNK1/MAPK8-associated membrane protein	NO	NO	NO	NO	YES	NO	YES
Q9P0K1	ADAM22	YES	YES	YES	ADA22_HUMAN Disintegrin and metalloproteinase domain-containing protein 22	YES	NO	NO	NO	NO	YES	YES
Q9P0T7	TMEM9	YES	YES	YES	TMEM9_HUMAN Transmembrane protein 9	YES	NO	NO	NO	NO	YES	YES
Q9P109	GCNT4	NO	NO	YES	GCNT4_HUMAN Beta-1,3-galactosyl-O-glycosyl-glycoprotein beta-1,6-N-acetylglucosaminyltransferase 4	NO	YES	NO	NO	NO	NO	YES
Q9P1W3	TMEM63C	YES	YES	YES	TM63C_HUMAN Transmembrane protein 63C	NO	NO	NO	NO	YES	NO	YES
Q9P1W8	SIRPG	NO	NO	YES	SIRPG_HUMAN Signal-regulatory protein gamma	YES	NO	NO	NO	NO	YES	YES
Q9P244	LRFN1	YES	YES	NO	LRFN1_HUMAN Leucine-rich repeat and fibronectin type III domain-containing protein 1	YES	NO	NO	NO	NO	YES	YES
Q9P258	RCC2	NO	YES	YES	RCC2_HUMAN Protein RCC2	NO	NO	NO	NO	NO	NO	NO
Q9P270	SLAIN2	YES	YES	YES	SLAI2_HUMAN SLAIN motif-containing protein 2	NO	NO	NO	NO	NO	NO	NO
Q9P273	TENM3	NO	YES	NO	TEN3_HUMAN Teneurin-3	NO	NO	NO	NO	NO	NO	YES
Q9P2B2	PTGFRN	YES	YES	NO	FPRP_HUMAN Prostaglandin F2 receptor negative regulator	YES	NO	NO	NO	NO	YES	YES
Q9P2C4	TMEM181	YES	YES	YES	TM181_HUMAN Transmembrane protein 181	NO	NO	NO	NO	YES	NO	YES
Q9P2E5	CHPF2	YES	YES	YES	CHPF2_HUMAN Chondroitin sulfate glucuronyltransferase	NO	YES	NO	NO	NO	NO	YES
Q9P2J2	IGSF9	YES	NO	YES	TUTLA_HUMAN Protein turtle homolog A	YES	NO	NO	NO	NO	YES	YES
Q9P2K2	TXNDC16	YES	YES	YES	TXD16_HUMAN Thioredoxin domain-containing protein 16	NO	NO	NO	NO	NO	YES	NO
Q9P2K3	RCOR3	NO	NO	YES	RCOR3_HUMAN REST corepressor 3	NO	NO	NO	NO	NO	NO	NO
Q9P2W7	B3GAT1	NO	YES	NO	B3GA1_HUMAN Galactosylgalactosylxylosylprotein 3-beta-glucuronosyltransferase 1	NO	YES	NO	NO	NO	NO	YES
Q9UBC2	EPS15L1	YES	NO	NO	EP15R_HUMAN Epidermal growth factor receptor substrate 15-like 1	NO	NO	NO	NO	NO	NO	YES
Q9UBG0	MRC2	YES	YES	YES	MRC2_HUMAN C-type mannose receptor 2	YES	NO	NO	NO	NO	YES	YES
Q9UBM1	PEMT	YES	YES	YES	PEMT_HUMAN Isoform 2 of Phosphatidylethanolamine N-methyltransferase	NO	NO	NO	NO	YES	NO	YES
Q9UBP4	DKK3	NO	YES	NO	DKK3_HUMAN Dickkopf-related protein 3	NO	NO	NO	NO	NO	YES	NO
Q9UBQ6	EXTL2	YES	YES	YES	EXTL2_HUMAN Exostosin-like 2	NO	YES	NO	NO	NO	NO	YES
Q9UBR1	UPB1	YES	NO	NO	BUP1_HUMAN Beta-ureidopropionase	NO	NO	NO	NO	NO	NO	NO
Q9UBR2	CTSZ	YES	NO	NO	CATZ_HUMAN Cathepsin Z	NO	NO	NO	NO	NO	YES	NO
Q9UBS4	DNAJB11	YES	NO	YES	DJB11_HUMAN DnaJ homolog subfamily B member 11	NO	NO	NO	NO	NO	YES	NO
Q9UBS5	GABBR1	YES	YES	YES	GABR1_HUMAN Gamma-aminobutyric acid type B receptor subunit 1	NO	NO	NO	NO	YES	YES	YES
Q9UBS9	SUCO	YES	YES	YES	SUCO_HUMAN SUN domain-containing ossification factor	YES	NO	NO	NO	NO	YES	YES
Q9UBV2	SEL1L	YES	YES	YES	SE1L1_HUMAN Protein sel-1 homolog 1	YES	NO	NO	NO	NO	YES	YES
Q9UBV7	B4GALT7	YES	NO	NO	B4GT7_HUMAN Beta-1,4-galactosyltransferase 7	NO	YES	NO	NO	NO	NO	YES
Q9UBX1	CTSF	YES	YES	YES	CATF_HUMAN Cathepsin F	NO	NO	NO	NO	NO	YES	NO
Q9UBX5	FBLN5	NO	YES	NO	FBLN5_HUMAN Fibulin-5	NO	NO	NO	NO	NO	YES	NO
Q9UBX7	KLK11	YES	NO	NO	KLK11_HUMAN Kallikrein-11	NO	NO	NO	NO	NO	YES	NO
Q9UBX8	B4GALT6	NO	YES	YES	B4GT6_HUMAN Beta-1,4-galactosyltransferase 6	NO	YES	NO	NO	NO	NO	YES
Q9UBY5	LPAR3	NO	YES	NO	LPAR3_HUMAN Lysophosphatidic acid receptor 3	NO	NO	NO	NO	YES	NO	YES
Q9UFP1	FAM198A	NO	NO	YES	F198A_HUMAN Protein FAM198A	NO	NO	NO	NO	NO	YES	NO
Q9UGH3	SLC23A2	NO	YES	NO	S23A2_HUMAN Solute carrier family 23 member 2	NO	NO	NO	NO	YES	NO	YES
Q9UGT4	SUSD2	YES	NO	NO	SUSD2_HUMAN Sushi domain-containing protein 2	YES	NO	NO	NO	NO	YES	YES
Q9UH62	ARMCX3	NO	YES	NO	ARMX3_HUMAN Armadillo repeat-containing X-linked protein 3	NO	NO	NO	NO	NO	NO	YES
Q9UH99	SUN2	YES	YES	YES	SUN2_HUMAN SUN domain-containing protein 2	NO	YES	NO	NO	NO	NO	YES
Q9UHG3	PCYOX1	YES	YES	YES	PCYOX_HUMAN Prenylcysteine oxidase 1	NO	NO	NO	NO	NO	YES	NO
Q9UHI8	ADAMTS1	NO	YES	NO	ATS1_HUMAN A disintegrin and metalloproteinase with thrombospondin motifs 1	NO	NO	NO	NO	NO	YES	NO
Q9UHL4	DPP7	YES	NO	YES	DPP2_HUMAN Dipeptidyl peptidase 2	NO	NO	NO	NO	NO	YES	NO
Q9UHN6	TMEM2	YES	YES	YES	TMEM2_HUMAN Transmembrane protein 2	NO	NO	NO	NO	NO	NO	YES
Q9UHW9	SLC12A6	YES	YES	YES	S12A6_HUMAN Solute carrier family 12 member 6	NO	NO	NO	NO	YES	NO	YES
Q9UHX3	EMR2	YES	YES	YES	EMR2_HUMAN EGF-like module-containing mucin-like hormone receptor-like 2	NO	NO	NO	NO	YES	YES	YES
Q9UIF9	BAZ2A	YES	YES	NO	BAZ2A_HUMAN Bromodomain adjacent to zinc finger domain protein 2A	NO	NO	NO	NO	NO	NO	NO
Q9UIG8	SLCO3A1	YES	NO	YES	SO3A1_HUMAN Solute carrier organic anion transporter family member 3A1	NO	NO	NO	NO	YES	NO	YES
Q9UIQ6	LNPEP	YES	YES	YES	LCAP_HUMAN Leucyl-cystinyl aminopeptidase	NO	YES	NO	NO	NO	NO	YES
Q9UIW2	PLXNA1	YES	YES	YES	PLXA1_HUMAN Plexin-A1	YES	NO	NO	NO	NO	YES	YES
Q9UJ14	GGT7	YES	YES	YES	GGT7_HUMAN Gamma-glutamyltransferase 7	NO	YES	NO	NO	NO	NO	YES
Q9UJ37	ST6GALNAC2	YES	YES	NO	SIA7B_HUMAN Alpha-N-acetylgalactosaminide alpha-2,6-sialyltransferase 2	NO	YES	NO	NO	NO	NO	YES
Q9UJ71	CD207	NO	YES	NO	CLC4K_HUMAN C-type lectin domain family 4 member K	NO	YES	NO	NO	NO	NO	YES
Q9UJA9	ENPP5	YES	YES	NO	ENPP5_HUMAN Ectonucleotide pyrophosphatase/phosphodiesterase family member 5	NO	NO	NO	NO	NO	YES	YES
Q9UJJ9	GNPTG	YES	YES	YES	GNPTG_HUMAN N-acetylglucosamine-1-phosphotransferase subunit gamma	NO	NO	NO	NO	NO	YES	NO
Q9UJV9	DDX41	YES	NO	NO	DDX41_HUMAN Probable ATP-dependent RNA helicase DDX41	NO	NO	NO	NO	NO	NO	NO
Q9UK23	NAGPA	YES	YES	YES	NAGPA_HUMAN N-acetylglucosamine-1-phosphodiester alpha-N-acetylglucosaminidase	YES	NO	NO	NO	NO	YES	YES
Q9UK73	FEM1B	YES	NO	NO	FEM1B_HUMAN Protein fem-1 homolog B	NO	NO	NO	NO	NO	NO	NO
Q9UK76	HN1	NO	NO	YES	HN1_HUMAN Hematological and neurological expressed 1 protein	NO	NO	NO	NO	NO	NO	NO
Q9UKF5	ADAM29	YES	NO	NO	ADA29_HUMAN Disintegrin and metalloproteinase domain-containing protein 29	YES	NO	NO	NO	NO	YES	YES
Q9UKJ1	PILRA	NO	NO	YES	PILRA_HUMAN Paired immunoglobulin-like type 2 receptor alpha	YES	NO	NO	NO	NO	YES	YES
Q9UKJ8	ADAM21	NO	YES	NO	ADA21_HUMAN Disintegrin and metalloproteinase domain-containing protein 21	YES	NO	NO	NO	NO	YES	YES
Q9UKP4	ADAMTS7	YES	YES	NO	ATS7_HUMAN A disintegrin and metalloproteinase with thrombospondin motifs 7	NO	NO	NO	NO	NO	YES	NO
Q9UKR0	KLK12	YES	NO	NO	KLK12_HUMAN Kallikrein-12	NO	NO	NO	NO	NO	YES	NO
Q9UKT9	IKZF3	NO	NO	YES	IKZF3_HUMAN Zinc finger protein Aiolos	NO	NO	NO	NO	NO	NO	NO
Q9UKU6	TRHDE	NO	YES	NO	TRHDE_HUMAN Thyrotropin-releasing hormone-degrading ectoenzyme	NO	YES	NO	NO	NO	NO	YES
Q9UKU9	ANGPTL2	NO	YES	NO	ANGL2_HUMAN Angiopoietin-related protein 2	NO	NO	NO	NO	NO	YES	NO
Q9UKX7	NUP50	NO	YES	NO	NUP50_HUMAN Nuclear pore complex protein Nup50	NO	NO	NO	NO	NO	NO	YES
Q9UKY4	POMT2	YES	YES	YES	POMT2_HUMAN Protein O-mannosyl-transferase 2	NO	NO	NO	NO	YES	NO	YES
Q9UL01	DSE	NO	YES	NO	DSE_HUMAN Dermatan-sulfate epimerase	NO	NO	NO	NO	YES	YES	YES
Q9ULB5	CDH7	NO	YES	NO	CADH7_HUMAN Cadherin-7	YES	NO	NO	NO	NO	YES	YES
Q9ULD9	ZNF608	NO	YES	NO	ZN608_HUMAN Zinc finger protein 608	NO	NO	NO	NO	NO	NO	NO
Q9ULF5	SLC39A10	YES	YES	YES	S39AA_HUMAN Zinc transporter ZIP10	NO	NO	NO	NO	YES	YES	YES
Q9ULI3	HEG1	YES	YES	YES	HEG1_HUMAN Protein HEG homolog 1	YES	NO	NO	NO	NO	YES	YES
Q9ULK0	GRID1	NO	YES	YES	GRID1_HUMAN Glutamate receptor ionotropic, delta-1	NO	NO	NO	NO	YES	YES	YES
Q9ULL0	KIAA1210	YES	NO	NO	K1210_HUMAN Uncharacterized protein KIAA1210	NO	NO	NO	NO	NO	NO	NO
Q9ULL4	PLXNB3	YES	NO	NO	PLXB3_HUMAN Plexin-B3	YES	NO	NO	NO	NO	YES	YES
Q9ULQ1	TPCN1	YES	NO	NO	TPC1_HUMAN Two pore calcium channel protein 1	NO	NO	NO	NO	YES	NO	YES
Q9ULV1	FZD4	YES	YES	NO	FZD4_HUMAN Frizzled-4	NO	NO	NO	NO	YES	YES	YES
Q9UM21	MGAT4A	NO	NO	YES	MGT4A_HUMAN Alpha-1,3-mannosyl-glycoprotein 4-beta-N-acetylglucosaminyltransferase A	NO	YES	NO	NO	NO	NO	YES
Q9UM47	NOTCH3	YES	YES	YES	NOTC3_HUMAN Neurogenic locus notch homolog protein 3	YES	NO	NO	NO	NO	YES	YES
Q9UMF0	ICAM5	YES	YES	YES	ICAM5_HUMAN Intercellular adhesion molecule 5	YES	NO	NO	NO	NO	YES	YES
Q9UMR5	PPT2	YES	YES	YES	PPT2_HUMAN Lysosomal thioesterase PPT2	NO	NO	NO	NO	NO	YES	NO
Q9UMX0	UBQLN1	YES	NO	YES	UBQL1_HUMAN Ubiquilin-1	NO	NO	NO	NO	NO	NO	YES
Q9UN70	PCDHGC3	YES	YES	NO	PCDGK_HUMAN Protocadherin gamma-C3	YES	NO	NO	NO	NO	YES	YES
Q9UN71	PCDHGB4	YES	NO	NO	PCDGG_HUMAN Protocadherin gamma-B4	YES	NO	NO	NO	NO	YES	YES
Q9UN73	PCDHA6	YES	NO	NO	PCDA6_HUMAN Protocadherin alpha-6	YES	NO	NO	NO	NO	YES	YES
Q9UN76	SLC6A14	YES	YES	NO	S6A14_HUMAN Sodium- and chloride-dependent neutral and basic amino acid transporter B(0+)	NO	NO	NO	NO	YES	NO	YES
Q9UNN8	PROCR	YES	YES	NO	EPCR_HUMAN Endothelial protein C receptor	YES	NO	NO	NO	NO	YES	YES
Q9UNP4	ST3GAL5	YES	YES	YES	SIAT9_HUMAN Lactosylceramide alpha-2,3-sialyltransferase	NO	YES	NO	NO	NO	NO	YES
Q9UNQ0	ABCG2	YES	NO	NO	ABCG2_HUMAN ATP-binding cassette sub-family G member 2	NO	NO	NO	NO	YES	NO	YES
Q9UNW1	MINPP1	YES	YES	YES	MINP1_HUMAN Multiple inositol polyphosphate phosphatase 1	NO	NO	NO	NO	NO	YES	NO
Q9UP38	FZD1	YES	YES	NO	FZD1_HUMAN Frizzled-1	NO	NO	NO	NO	YES	YES	YES
Q9UP95	SLC12A4	YES	YES	YES	S12A4_HUMAN Solute carrier family 12 member 4	NO	NO	NO	NO	YES	NO	YES
Q9UPN6	SCAF8	YES	NO	NO	SCAF8_HUMAN Protein SCAF8	NO	NO	NO	NO	NO	NO	NO
Q9UPW0	FOXJ3	YES	YES	YES	FOXJ3_HUMAN Forkhead box protein J3	NO	NO	NO	NO	NO	NO	NO
Q9UPX0	IGSF9B	YES	NO	NO	TUTLB_HUMAN Protein turtle homolog B	YES	NO	NO	NO	NO	YES	YES
Q9UPZ6	THSD7A	NO	YES	NO	THS7A_HUMAN Thrombospondin type-1 domain-containing protein 7A	YES	NO	NO	NO	NO	YES	YES
Q9UQ53	MGAT4B	YES	YES	YES	MGT4B_HUMAN Alpha-1,3-mannosyl-glycoprotein 4-beta-N-acetylglucosaminyltransferase B	NO	YES	NO	NO	NO	NO	YES
Q9UQ80	PA2G4	YES	NO	NO	PA2G4_HUMAN Proliferation-associated protein 2G4	NO	NO	NO	NO	NO	NO	NO
Q9UQC9	CLCA2	YES	NO	NO	CLCA2_HUMAN Calcium-activated chloride channel regulator 2	YES	NO	NO	NO	NO	YES	YES
Q9UQV4	LAMP3	YES	YES	YES	LAMP3_HUMAN Lysosome-associated membrane glycoprotein 3	YES	NO	NO	NO	NO	YES	YES
Q9Y219	JAG2	YES	YES	YES	JAG2_HUMAN Protein jagged-2	YES	NO	NO	NO	NO	YES	YES
Q9Y231	FUT9	YES	NO	NO	FUT9_HUMAN Alpha-(1,3)-fucosyltransferase 9	NO	YES	NO	NO	NO	NO	YES
Q9Y251	HPSE	YES	YES	NO	HPSE_HUMAN Heparanase	NO	NO	NO	NO	NO	YES	YES
Q9Y274	ST3GAL6	YES	YES	YES	SIA10_HUMAN Type 2 lactosamine alpha-2,3-sialyltransferase	NO	YES	NO	NO	NO	NO	YES
Q9Y282	ERGIC3	YES	YES	NO	ERGI3_HUMAN Endoplasmic reticulum-Golgi intermediate compartment protein 3	NO	NO	NO	NO	YES	NO	YES
Q9Y287	ITM2B	YES	YES	YES	ITM2B_HUMAN Integral membrane protein 2B	NO	YES	NO	NO	NO	NO	YES
Q9Y2A7	NCKAP1	YES	NO	NO	NCKP1_HUMAN Nck-associated protein 1	NO	NO	NO	NO	NO	NO	YES
Q9Y2B1	TMEM5	YES	YES	YES	TMEM5_HUMAN Transmembrane protein 5	NO	YES	NO	NO	NO	NO	YES
Q9Y2C2	UST	YES	YES	YES	UST_HUMAN Uronyl 2-sulfotransferase	NO	YES	NO	NO	NO	NO	YES
Q9Y2C9	TLR6	NO	YES	NO	TLR6_HUMAN Toll-like receptor 6	YES	NO	NO	NO	NO	YES	YES
Q9Y2E5	MAN2B2	YES	YES	YES	MA2B2_HUMAN Epididymis-specific alpha-mannosidase	NO	NO	NO	NO	NO	YES	NO
Q9Y2G1	MYRF	NO	YES	YES	MRF_HUMAN Myelin regulatory factor	NO	NO	NO	NO	NO	NO	YES
Q9Y2G5	POFUT2	YES	YES	YES	OFUT2_HUMAN GDP-fucose protein O-fucosyltransferase 2	NO	NO	NO	NO	NO	YES	NO
Q9Y2U8	LEMD3	YES	YES	YES	MAN1_HUMAN Inner nuclear membrane protein Man1	NO	NO	NO	NO	YES	NO	YES
Q9Y2W1	THRAP3	YES	NO	NO	TR150_HUMAN Thyroid hormone receptor-associated protein 3	NO	NO	NO	NO	NO	NO	NO
Q9Y2X9	ZNF281	YES	NO	NO	ZN281_HUMAN Zinc finger protein 281	NO	NO	NO	NO	NO	NO	NO
Q9Y334	VWA7	YES	NO	NO	VWA7_HUMAN von Willebrand factor A domain-containing protein 7	NO	NO	NO	NO	NO	YES	NO
Q9Y3E2	BOLA1	YES	NO	NO	BOLA1_HUMAN BolA-like protein 1	NO	NO	NO	NO	NO	NO	NO
Q9Y3Q0	NAALAD2	NO	YES	NO	NALD2_HUMAN N-acetylated-alpha-linked acidic dipeptidase 2	NO	YES	NO	NO	NO	NO	YES
Q9Y487	ATP6V0A2	YES	YES	YES	VPP2_HUMAN V-type proton ATPase 116 kDa subunit a isoform 2	NO	NO	NO	NO	YES	NO	YES
Q9Y4A8	NFE2L3	YES	YES	YES	NF2L3_HUMAN Nuclear factor erythroid 2-related factor 3	NO	NO	NO	NO	NO	NO	NO
Q9Y4C5	CHST2	NO	NO	YES	CHST2_HUMAN Carbohydrate sulfotransferase 2	NO	YES	NO	NO	NO	NO	YES
Q9Y4D7	PLXND1	YES	YES	YES	PLXD1_HUMAN Plexin-D1	NO	NO	NO	NO	NO	YES	YES
Q9Y4F1	FARP1	YES	NO	NO	FARP1_HUMAN FERM, RhoGEF and pleckstrin domain-containing protein 1	NO	NO	NO	NO	NO	NO	YES
Q9Y4K0	LOXL2	YES	YES	NO	LOXL2_HUMAN Lysyl oxidase homolog 2	NO	NO	NO	NO	NO	YES	NO
Q9Y4L1	HYOU1	YES	YES	YES	HYOU1_HUMAN Hypoxia up-regulated protein 1	NO	NO	NO	NO	NO	YES	NO
Q9Y4P3	TBL2	YES	YES	NO	TBL2_HUMAN Transducin beta-like protein 2	NO	NO	NO	NO	NO	NO	NO
Q9Y520	PRRC2C	NO	YES	NO	PRC2C_HUMAN Protein PRRC2C	NO	NO	NO	NO	NO	NO	NO
Q9Y561	LRP12	YES	YES	YES	LRP12_HUMAN Low-density lipoprotein receptor-related protein 12	YES	NO	NO	NO	NO	YES	YES
Q9Y5E4	PCDHB5	YES	NO	NO	PCDB5_HUMAN Protocadherin beta-5	YES	NO	NO	NO	NO	YES	YES
Q9Y5E6	PCDHB3	YES	NO	NO	PCDB3_HUMAN Protocadherin beta-3	YES	NO	NO	NO	NO	YES	YES
Q9Y5E9	PCDHB14	YES	NO	NO	PCDBE_HUMAN Protocadherin beta-14	YES	NO	NO	NO	NO	YES	YES
Q9Y5F2	PCDHB11	NO	YES	NO	PCDBB_HUMAN Protocadherin beta-11	YES	NO	NO	NO	NO	YES	YES
Q9Y5G0	PCDHGB5	YES	NO	NO	PCDGH_HUMAN Protocadherin gamma-B5	YES	NO	NO	NO	NO	YES	YES
Q9Y5G3	PCDHGB1	YES	NO	NO	PCDGD_HUMAN Protocadherin gamma-B1	YES	NO	NO	NO	NO	YES	YES
Q9Y5I0	PCDHA13	YES	NO	NO	PCDAD_HUMAN Protocadherin alpha-13	YES	NO	NO	NO	NO	YES	YES
Q9Y5I1	PCDHA11	YES	NO	NO	PCDAB_HUMAN Protocadherin alpha-11	YES	NO	NO	NO	NO	YES	YES
Q9Y5I4	PCDHAC2	YES	NO	NO	PCDC2_HUMAN Protocadherin alpha-C2	YES	NO	NO	NO	NO	YES	YES
Q9Y5L3	ENTPD2	YES	YES	NO	ENTP2_HUMAN Ectonucleoside triphosphate diphosphohydrolase 2	NO	NO	NO	NO	YES	NO	YES
Q9Y5Y6	ST14	YES	NO	NO	ST14_HUMAN Suppressor of tumorigenicity 14 protein	NO	YES	NO	NO	NO	NO	YES
Q9Y5Z0	BACE2	YES	NO	NO	BACE2_HUMAN Beta-secretase 2	YES	NO	NO	NO	NO	YES	YES
Q9Y624	F11R	YES	YES	NO	JAM1_HUMAN Junctional adhesion molecule A	YES	NO	NO	NO	NO	YES	YES
Q9Y639	NPTN	YES	YES	YES	NPTN_HUMAN Neuroplastin	YES	NO	NO	NO	NO	YES	YES
Q9Y644	RFNG	YES	YES	NO	RFNG_HUMAN Beta-1,3-N-acetylglucosaminyltransferase radical fringe	NO	YES	NO	NO	NO	NO	YES
Q9Y646	CPQ	YES	YES	NO	CBPQ_HUMAN Carboxypeptidase Q	NO	NO	NO	NO	NO	YES	NO
Q9Y653	GPR56	YES	NO	YES	GPR56_HUMAN G-protein coupled receptor 56	NO	NO	NO	NO	YES	YES	YES
Q9Y666	SLC12A7	YES	YES	YES	S12A7_HUMAN Solute carrier family 12 member 7	NO	NO	NO	NO	YES	NO	YES
Q9Y680	FKBP7	YES	YES	YES	FKBP7_HUMAN Peptidyl-prolyl cis-trans isomerase FKBP7	NO	NO	NO	NO	NO	YES	NO
Q9Y6A1	POMT1	YES	YES	YES	POMT1_HUMAN Protein O-mannosyl-transferase 1	NO	NO	NO	NO	YES	NO	YES
Q9Y6C2	EMILIN1	NO	YES	NO	EMIL1_HUMAN EMILIN-1	NO	NO	NO	NO	NO	YES	NO
Q9Y6F9	WNT6	NO	YES	NO	WNT6_HUMAN Protein Wnt-6	NO	NO	NO	NO	NO	YES	NO
Q9Y6L7	TLL2	NO	YES	NO	TLL2_HUMAN Tolloid-like protein 2	NO	NO	NO	NO	NO	YES	NO
Q9Y6M7	SLC4A7	YES	YES	YES	S4A7_HUMAN Sodium bicarbonate cotransporter 3	NO	NO	NO	NO	YES	NO	YES
Q9Y6N6	LAMC3	NO	YES	NO	LAMC3_HUMAN Laminin subunit gamma-3	NO	NO	NO	NO	NO	YES	NO
Q9Y6N7	ROBO1	YES	YES	NO	ROBO1_HUMAN Roundabout homolog 1	YES	NO	NO	NO	NO	YES	YES
Q9Y6N8	CDH10	NO	YES	NO	CAD10_HUMAN Cadherin-10	YES	NO	NO	NO	NO	YES	YES
Q9Y6Q6	TNFRSF11A	YES	YES	NO	TNR11_HUMAN Tumor necrosis factor receptor superfamily member 11A	YES	NO	NO	NO	NO	YES	YES
Q9Y6Q9	NCOA3	YES	NO	NO	NCOA3_HUMAN Nuclear receptor coactivator 3	NO	NO	NO	NO	NO	NO	NO
Q9Y6U7	RNF215	NO	YES	NO	RN215_HUMAN RING finger protein 215	NO	NO	NO	NO	YES	NO	YES
Q9Y6X5	ENPP4	YES	YES	YES	ENPP4_HUMAN Bis(5'-adenosyl)-triphosphatase ENPP4	YES	NO	NO	NO	NO	YES	YES
Q9Y6Y0	IVNS1ABP	YES	NO	NO	NS1BP_HUMAN Influenza virus NS1A-binding protein	NO	NO	NO	NO	NO	NO	NO
