# Supplementary material for: An enrichment method based on synergistic and reversible covalent interactions for large-scale analysis of glycoproteins
Source: Nat Commun. 2018 Apr 27;9:1692. doi: 10.1038/s41467-018-04081-3 (PMC5923262; doi:10.1038/s41467-018-04081-3)
Supplement: Supplementary file 10 — Supplementary Data 8 [file 41467_2018_4081_MOESM10_ESM.xlsx]

## Sheet: Sheet1
Supplementary Dataset 8. Many receptors (301) with N-glycosylation sites identified in MCF7, HEK 293T and Jurkat cells
Reference	Gene Symbol	Site	Identified in MCF7 Cells	Identified in HEK 293T Cells	Identified in Jurkat Cells	Annotation	Type I Transmembrane (TM)	Type II TM	Multiple TM
A0A5B9	TRBC2	69	NO	NO	YES	TRBC2_HUMAN T-cell receptor beta-2 chain C region	NO	NO	NO
O00144	FZD9	158	NO	YES	NO	FZD9_HUMAN Frizzled-9	NO	NO	YES
O00220	TNFRSF10A	156	YES	NO	NO	TR10A_HUMAN Tumor necrosis factor receptor superfamily member 10A	YES	NO	NO
O00300	TNFRSF11B	152	YES	NO	NO	TR11B_HUMAN Tumor necrosis factor receptor superfamily member 11B	NO	NO	NO
O00300	TNFRSF11B	165	YES	NO	NO	TR11B_HUMAN Tumor necrosis factor receptor superfamily member 11B	NO	NO	NO
O00300	TNFRSF11B	289	YES	NO	NO	TR11B_HUMAN Tumor necrosis factor receptor superfamily member 11B	NO	NO	NO
O00451	GFRA2	52	NO	YES	NO	GFRA2_HUMAN GDNF family receptor alpha-2	NO	NO	NO
O00451	GFRA2	357	NO	YES	NO	GFRA2_HUMAN GDNF family receptor alpha-2	NO	NO	NO
O14786	NRP1	150	YES	YES	YES	NRP1_HUMAN Neuropilin-1	YES	NO	NO
O14786	NRP1	261	YES	YES	NO	NRP1_HUMAN Neuropilin-1	YES	NO	NO
O14786	NRP1	522	YES	YES	NO	NRP1_HUMAN Neuropilin-1	YES	NO	NO
O14798	TNFRSF10C	77	YES	NO	NO	TR10C_HUMAN Tumor necrosis factor receptor superfamily member 10C	NO	NO	NO
O15031	PLXNB2	127	YES	YES	YES	PLXB2_HUMAN Plexin-B2	YES	NO	NO
O15031	PLXNB2	328	NO	YES	NO	PLXB2_HUMAN Plexin-B2	YES	NO	NO
O15031	PLXNB2	391	YES	YES	YES	PLXB2_HUMAN Plexin-B2	YES	NO	NO
O15031	PLXNB2	402	YES	YES	NO	PLXB2_HUMAN Plexin-B2	YES	NO	NO
O15031	PLXNB2	528	YES	YES	YES	PLXB2_HUMAN Plexin-B2	YES	NO	NO
O15031	PLXNB2	733	YES	YES	YES	PLXB2_HUMAN Plexin-B2	YES	NO	NO
O15031	PLXNB2	759	YES	NO	YES	PLXB2_HUMAN Plexin-B2	YES	NO	NO
O15031	PLXNB2	795	YES	YES	YES	PLXB2_HUMAN Plexin-B2	YES	NO	NO
O15031	PLXNB2	844	YES	YES	YES	PLXB2_HUMAN Plexin-B2	YES	NO	NO
O15031	PLXNB2	1002	YES	YES	YES	PLXB2_HUMAN Plexin-B2	YES	NO	NO
O15031	PLXNB2	1049	YES	YES	YES	PLXB2_HUMAN Plexin-B2	YES	NO	NO
O15031	PLXNB2	1068	YES	YES	YES	PLXB2_HUMAN Plexin-B2	YES	NO	NO
O15031	PLXNB2	1099	YES	YES	YES	PLXB2_HUMAN Plexin-B2	YES	NO	NO
O15118	NPC1	70	YES	YES	YES	NPC1_HUMAN Niemann-Pick C1 protein	NO	NO	YES
O15118	NPC1	122	YES	YES	YES	NPC1_HUMAN Niemann-Pick C1 protein	NO	NO	YES
O15118	NPC1	135	YES	YES	YES	NPC1_HUMAN Niemann-Pick C1 protein	NO	NO	YES
O15118	NPC1	158	YES	YES	YES	NPC1_HUMAN Niemann-Pick C1 protein	NO	NO	YES
O15118	NPC1	185	YES	YES	YES	NPC1_HUMAN Niemann-Pick C1 protein	NO	NO	YES
O15118	NPC1	222	NO	YES	NO	NPC1_HUMAN Niemann-Pick C1 protein	NO	NO	YES
O15118	NPC1	598	YES	YES	YES	NPC1_HUMAN Niemann-Pick C1 protein	NO	NO	YES
O15118	NPC1	931	YES	NO	YES	NPC1_HUMAN Niemann-Pick C1 protein	NO	NO	YES
O15118	NPC1	961	YES	YES	YES	NPC1_HUMAN Niemann-Pick C1 protein	NO	NO	YES
O15118	NPC1	968	YES	YES	YES	NPC1_HUMAN Niemann-Pick C1 protein	NO	NO	YES
O15118	NPC1	1064	YES	YES	YES	NPC1_HUMAN Niemann-Pick C1 protein	NO	NO	YES
O15118	NPC1	1072	YES	YES	YES	NPC1_HUMAN Niemann-Pick C1 protein	NO	NO	YES
O15197	EPHB6	480	NO	NO	YES	EPHB6_HUMAN Ephrin type-B receptor 6	YES	NO	NO
O15354	GPR37	222	NO	YES	NO	GPR37_HUMAN Prosaposin receptor GPR37	NO	NO	YES
O15455	TLR3	52	NO	YES	YES	TLR3_HUMAN Toll-like receptor 3	YES	NO	NO
O15455	TLR3	57	NO	YES	YES	TLR3_HUMAN Toll-like receptor 3	YES	NO	NO
O15455	TLR3	70	NO	NO	YES	TLR3_HUMAN Toll-like receptor 3	YES	NO	NO
O15455	TLR3	196	NO	NO	YES	TLR3_HUMAN Toll-like receptor 3	YES	NO	NO
O15455	TLR3	398	NO	YES	YES	TLR3_HUMAN Toll-like receptor 3	YES	NO	NO
O15455	TLR3	413	NO	YES	YES	TLR3_HUMAN Toll-like receptor 3	YES	NO	NO
O15455	TLR3	636	NO	YES	NO	TLR3_HUMAN Toll-like receptor 3	YES	NO	NO
O43157	PLXNB1	1253	YES	YES	YES	PLXB1_HUMAN Plexin-B1	YES	NO	NO
O43157	PLXNB1	1330	YES	YES	YES	PLXB1_HUMAN Plexin-B1	YES	NO	NO
O43194	GPR39	206	YES	NO	NO	GPR39_HUMAN G-protein coupled receptor 39	NO	NO	YES
O43424	GRID2	426	NO	YES	NO	GRID2_HUMAN Glutamate receptor ionotropic, delta-2	NO	NO	YES
O43424	GRID2	716	NO	YES	NO	GRID2_HUMAN Glutamate receptor ionotropic, delta-2	NO	NO	YES
O60241	BAI2	645	NO	YES	NO	BAI2_HUMAN Brain-specific angiogenesis inhibitor 2	NO	NO	YES
O60242	BAI3	540	NO	YES	NO	BAI3_HUMAN Brain-specific angiogenesis inhibitor 3	NO	NO	YES
O60242	BAI3	828	NO	YES	NO	BAI3_HUMAN Brain-specific angiogenesis inhibitor 3	NO	NO	YES
O60353	FZD6	38	YES	NO	NO	FZD6_HUMAN Frizzled-6	NO	NO	YES
O60462	NRP2	152	NO	YES	YES	NRP2_HUMAN Neuropilin-2	YES	NO	NO
O60462	NRP2	157	NO	YES	YES	NRP2_HUMAN Neuropilin-2	YES	NO	NO
O60603	TLR2	199	YES	NO	NO	TLR2_HUMAN Toll-like receptor 2	YES	NO	NO
O60603	TLR2	414	YES	NO	NO	TLR2_HUMAN Toll-like receptor 2	YES	NO	NO
O60609	GFRA3	95	YES	NO	NO	GFRA3_HUMAN GDNF family receptor alpha-3	NO	NO	NO
O60896	RAMP3	103	YES	NO	NO	RAMP3_HUMAN Receptor activity-modifying protein 3	YES	NO	NO
O75074	LRP3	359	YES	YES	NO	LRP3_HUMAN Low-density lipoprotein receptor-related protein 3	YES	NO	NO
O75084	FZD7	63	YES	NO	NO	FZD7_HUMAN Frizzled-7	NO	NO	YES
O75096	LRP4	264	NO	YES	NO	LRP4_HUMAN Low-density lipoprotein receptor-related protein 4	YES	NO	NO
O75096	LRP4	498	YES	YES	YES	LRP4_HUMAN Low-density lipoprotein receptor-related protein 4	YES	NO	NO
O75096	LRP4	719	YES	YES	YES	LRP4_HUMAN Low-density lipoprotein receptor-related protein 4	YES	NO	NO
O75096	LRP4	901	NO	YES	NO	LRP4_HUMAN Low-density lipoprotein receptor-related protein 4	YES	NO	NO
O75096	LRP4	1415	YES	YES	NO	LRP4_HUMAN Low-density lipoprotein receptor-related protein 4	YES	NO	NO
O75096	LRP4	1467	YES	YES	YES	LRP4_HUMAN Low-density lipoprotein receptor-related protein 4	YES	NO	NO
O75197	LRP5	138	YES	YES	YES	LRP5_HUMAN Low-density lipoprotein receptor-related protein 5	YES	NO	NO
O75197	LRP5	705	YES	YES	NO	LRP5_HUMAN Low-density lipoprotein receptor-related protein 5	YES	NO	NO
O75197	LRP5	940	YES	NO	NO	LRP5_HUMAN Low-density lipoprotein receptor-related protein 5	YES	NO	NO
O75462	CRLF1	92	YES	YES	NO	CRLF1_HUMAN Cytokine receptor-like factor 1	NO	NO	NO
O75462	CRLF1	104	YES	YES	NO	CRLF1_HUMAN Cytokine receptor-like factor 1	NO	NO	NO
O75462	CRLF1	140	NO	YES	NO	CRLF1_HUMAN Cytokine receptor-like factor 1	NO	NO	NO
O75462	CRLF1	168	YES	NO	NO	CRLF1_HUMAN Cytokine receptor-like factor 1	NO	NO	NO
O75462	CRLF1	292	YES	YES	NO	CRLF1_HUMAN Cytokine receptor-like factor 1	NO	NO	NO
O75473	LGR5	208	NO	YES	NO	LGR5_HUMAN Leucine-rich repeat-containing G-protein coupled receptor 5	NO	NO	YES
O75509	TNFRSF21	82	YES	YES	YES	TNR21_HUMAN Tumor necrosis factor receptor superfamily member 21	YES	NO	NO
O75509	TNFRSF21	141	YES	YES	NO	TNR21_HUMAN Tumor necrosis factor receptor superfamily member 21	YES	NO	NO
O75509	TNFRSF21	278	YES	YES	YES	TNR21_HUMAN Tumor necrosis factor receptor superfamily member 21	YES	NO	NO
O75581	LRP6	81	YES	NO	NO	LRP6_HUMAN Low-density lipoprotein receptor-related protein 6	YES	NO	NO
O75581	LRP6	281	NO	YES	YES	LRP6_HUMAN Low-density lipoprotein receptor-related protein 6	YES	NO	NO
O75581	LRP6	433	NO	NO	YES	LRP6_HUMAN Low-density lipoprotein receptor-related protein 6	YES	NO	NO
O75581	LRP6	692	NO	NO	YES	LRP6_HUMAN Low-density lipoprotein receptor-related protein 6	YES	NO	NO
O75882	ATRN	264	YES	YES	YES	ATRN_HUMAN Attractin	YES	NO	NO
O75882	ATRN	325	YES	YES	YES	ATRN_HUMAN Attractin	YES	NO	NO
O75882	ATRN	383	YES	NO	NO	ATRN_HUMAN Attractin	YES	NO	NO
O75882	ATRN	416	YES	YES	YES	ATRN_HUMAN Attractin	YES	NO	NO
O75882	ATRN	428	YES	YES	YES	ATRN_HUMAN Attractin	YES	NO	NO
O75882	ATRN	575	NO	YES	NO	ATRN_HUMAN Attractin	YES	NO	NO
O75882	ATRN	718	YES	YES	NO	ATRN_HUMAN Attractin	YES	NO	NO
O75882	ATRN	731	YES	YES	NO	ATRN_HUMAN Attractin	YES	NO	NO
O75882	ATRN	914	YES	YES	YES	ATRN_HUMAN Attractin	YES	NO	NO
O75882	ATRN	923	YES	YES	YES	ATRN_HUMAN Attractin	YES	NO	NO
O75882	ATRN	1043	YES	YES	YES	ATRN_HUMAN Attractin	YES	NO	NO
O75882	ATRN	1054	YES	YES	YES	ATRN_HUMAN Attractin	YES	NO	NO
O75882	ATRN	1073	YES	NO	YES	ATRN_HUMAN Attractin	YES	NO	NO
O75882	ATRN	1082	NO	NO	YES	ATRN_HUMAN Attractin	YES	NO	NO
O75882	ATRN	1198	YES	YES	YES	ATRN_HUMAN Attractin	YES	NO	NO
O75899	GABBR2	453	YES	YES	NO	GABR2_HUMAN Gamma-aminobutyric acid type B receptor subunit 2	NO	NO	YES
O94910	LPHN1	531	YES	YES	YES	LPHN1_HUMAN Latrophilin-1	NO	NO	YES
O94910	LPHN1	640	YES	YES	YES	LPHN1_HUMAN Latrophilin-1	NO	NO	YES
O94910	LPHN1	801	YES	YES	YES	LPHN1_HUMAN Latrophilin-1	NO	NO	YES
O94910	LPHN1	806	YES	YES	YES	LPHN1_HUMAN Latrophilin-1	NO	NO	YES
O95185	UNC5C	236	YES	YES	YES	UNC5C_HUMAN Netrin receptor UNC5C	YES	NO	NO
O95185-2	UNC5C	361	YES	YES	NO	UNC5C_HUMAN Isoform 2 of Netrin receptor UNC5C	YES	NO	NO
O95490	LPHN2	99	NO	YES	NO	LPHN2_HUMAN Latrophilin-2	NO	NO	YES
O95490	LPHN2	520	YES	YES	NO	LPHN2_HUMAN Latrophilin-2	NO	NO	YES
O95490	LPHN2	629	NO	YES	NO	LPHN2_HUMAN Latrophilin-2	NO	NO	YES
O95490	LPHN2	731	NO	YES	NO	LPHN2_HUMAN Latrophilin-2	NO	NO	YES
O95490	LPHN2	744	YES	YES	NO	LPHN2_HUMAN Latrophilin-2	NO	NO	YES
O95490	LPHN2	787	YES	NO	NO	LPHN2_HUMAN Latrophilin-2	NO	NO	YES
O95490	LPHN2	792	YES	NO	NO	LPHN2_HUMAN Latrophilin-2	NO	NO	YES
O95502	NPTXR	42	YES	YES	YES	NPTXR_HUMAN Neuronal pentraxin receptor	NO	YES	NO
O95502	NPTXR	216	YES	NO	YES	NPTXR_HUMAN Neuronal pentraxin receptor	NO	YES	NO
P00533	EGFR	128	NO	YES	NO	EGFR_HUMAN Epidermal growth factor receptor	YES	NO	NO
P00533	EGFR	175	YES	YES	NO	EGFR_HUMAN Epidermal growth factor receptor	YES	NO	NO
P00533	EGFR	196	YES	YES	NO	EGFR_HUMAN Epidermal growth factor receptor	YES	NO	NO
P00533	EGFR	352	YES	YES	YES	EGFR_HUMAN Epidermal growth factor receptor	YES	NO	NO
P00533	EGFR	361	YES	YES	NO	EGFR_HUMAN Epidermal growth factor receptor	YES	NO	NO
P00533	EGFR	444	NO	YES	NO	EGFR_HUMAN Epidermal growth factor receptor	YES	NO	NO
P00533	EGFR	568	YES	YES	NO	EGFR_HUMAN Epidermal growth factor receptor	YES	NO	NO
P00533	EGFR	603	YES	YES	NO	EGFR_HUMAN Epidermal growth factor receptor	YES	NO	NO
P00533	EGFR	623	YES	YES	NO	EGFR_HUMAN Epidermal growth factor receptor	YES	NO	NO
P01130	LDLR	657	YES	YES	YES	LDLR_HUMAN Low-density lipoprotein receptor	YES	NO	NO
P01730	CD4	296	NO	NO	YES	CD4_HUMAN T-cell surface glycoprotein CD4	YES	NO	NO
P01730	CD4	325	NO	NO	YES	CD4_HUMAN T-cell surface glycoprotein CD4	YES	NO	NO
P01733	TRBV12-3	90	NO	NO	YES	TVB1_HUMAN T-cell receptor beta chain V region YT35	NO	NO	NO
P01737		118	NO	NO	YES	TVA3_HUMAN T-cell receptor alpha chain V region PY14	NO	NO	NO
P01848	TRAC	34	NO	NO	YES	TCA_HUMAN T-cell receptor alpha chain C region	NO	NO	NO
P01848	TRAC	68	NO	NO	YES	TCA_HUMAN T-cell receptor alpha chain C region	NO	NO	NO
P01848	TRAC	79	NO	NO	YES	TCA_HUMAN T-cell receptor alpha chain C region	NO	NO	NO
P02786	TFRC	251	YES	YES	YES	TFR1_HUMAN Transferrin receptor protein 1	NO	YES	NO
P02786	TFRC	317	YES	YES	YES	TFR1_HUMAN Transferrin receptor protein 1	NO	YES	NO
P02786	TFRC	727	YES	YES	YES	TFR1_HUMAN Transferrin receptor protein 1	NO	YES	NO
P04234	CD3D	74	NO	NO	YES	CD3D_HUMAN T-cell surface glycoprotein CD3 delta chain	YES	NO	NO
P04626	ERBB2	125	YES	YES	NO	ERBB2_HUMAN Receptor tyrosine-protein kinase erbB-2	YES	NO	NO
P04626	ERBB2	187	YES	YES	NO	ERBB2_HUMAN Receptor tyrosine-protein kinase erbB-2	YES	NO	NO
P04626	ERBB2	259	YES	NO	NO	ERBB2_HUMAN Receptor tyrosine-protein kinase erbB-2	YES	NO	NO
P04626	ERBB2	530	YES	YES	NO	ERBB2_HUMAN Receptor tyrosine-protein kinase erbB-2	YES	NO	NO
P04626	ERBB2	571	YES	YES	NO	ERBB2_HUMAN Receptor tyrosine-protein kinase erbB-2	YES	NO	NO
P04626	ERBB2	629	YES	NO	NO	ERBB2_HUMAN Receptor tyrosine-protein kinase erbB-2	YES	NO	NO
P04629	NTRK1	67	NO	YES	YES	NTRK1_HUMAN High affinity nerve growth factor receptor	YES	NO	NO
P04629	NTRK1	188	NO	NO	YES	NTRK1_HUMAN High affinity nerve growth factor receptor	YES	NO	NO
P05106	ITGB3	125	NO	NO	YES	ITB3_HUMAN Integrin beta-3	YES	NO	NO
P05106	ITGB3	397	NO	NO	YES	ITB3_HUMAN Integrin beta-3	YES	NO	NO
P05106	ITGB3	478	NO	NO	YES	ITB3_HUMAN Integrin beta-3	YES	NO	NO
P05106	ITGB3	680	NO	YES	YES	ITB3_HUMAN Integrin beta-3	YES	NO	NO
P05107	ITGB2	50	YES	YES	YES	ITB2_HUMAN Integrin beta-2	YES	NO	NO
P05107	ITGB2	116	YES	YES	YES	ITB2_HUMAN Integrin beta-2	YES	NO	NO
P05107	ITGB2	212	YES	YES	YES	ITB2_HUMAN Integrin beta-2	YES	NO	NO
P05107	ITGB2	254	NO	NO	YES	ITB2_HUMAN Integrin beta-2	YES	NO	NO
P05107	ITGB2	501	YES	NO	YES	ITB2_HUMAN Integrin beta-2	YES	NO	NO
P05107	ITGB2	642	YES	NO	YES	ITB2_HUMAN Integrin beta-2	YES	NO	NO
P05362	ICAM1	145	YES	NO	NO	ICAM1_HUMAN Intercellular adhesion molecule 1	YES	NO	NO
P05362	ICAM1	183	YES	NO	YES	ICAM1_HUMAN Intercellular adhesion molecule 1	YES	NO	NO
P05362	ICAM1	202	YES	NO	NO	ICAM1_HUMAN Intercellular adhesion molecule 1	YES	NO	NO
P05362	ICAM1	267	YES	NO	YES	ICAM1_HUMAN Intercellular adhesion molecule 1	YES	NO	NO
P05362	ICAM1	406	YES	NO	YES	ICAM1_HUMAN Intercellular adhesion molecule 1	YES	NO	NO
P05556	ITGB1	50	YES	YES	YES	ITB1_HUMAN Integrin beta-1	YES	NO	NO
P05556	ITGB1	212	YES	YES	YES	ITB1_HUMAN Integrin beta-1	YES	NO	NO
P05556	ITGB1	363	YES	NO	YES	ITB1_HUMAN Integrin beta-1	YES	NO	NO
P05556	ITGB1	417	YES	YES	YES	ITB1_HUMAN Integrin beta-1	YES	NO	NO
P05556	ITGB1	481	YES	YES	YES	ITB1_HUMAN Integrin beta-1	YES	NO	NO
P05556	ITGB1	520	YES	YES	YES	ITB1_HUMAN Integrin beta-1	YES	NO	NO
P05556	ITGB1	584	NO	NO	YES	ITB1_HUMAN Integrin beta-1	YES	NO	NO
P05556	ITGB1	669	YES	YES	YES	ITB1_HUMAN Integrin beta-1	YES	NO	NO
P06213	INSR	138	YES	YES	YES	INSR_HUMAN Insulin receptor	YES	NO	NO
P06213	INSR	242	YES	YES	YES	INSR_HUMAN Insulin receptor	YES	NO	NO
P06213	INSR	282	YES	YES	YES	INSR_HUMAN Insulin receptor	YES	NO	NO
P06213	INSR	322	NO	YES	YES	INSR_HUMAN Insulin receptor	YES	NO	NO
P06213	INSR	424	YES	YES	YES	INSR_HUMAN Insulin receptor	YES	NO	NO
P06213	INSR	445	YES	YES	YES	INSR_HUMAN Insulin receptor	YES	NO	NO
P06213	INSR	633	NO	YES	NO	INSR_HUMAN Insulin receptor	YES	NO	NO
P06213	INSR	651	YES	YES	NO	INSR_HUMAN Insulin receptor	YES	NO	NO
P06213	INSR	698	YES	YES	YES	INSR_HUMAN Insulin receptor	YES	NO	NO
P06213	INSR	769	YES	YES	NO	INSR_HUMAN Insulin receptor	YES	NO	NO
P06213	INSR	782	YES	YES	NO	INSR_HUMAN Insulin receptor	YES	NO	NO
P06213	INSR	920	YES	YES	YES	INSR_HUMAN Insulin receptor	YES	NO	NO
P06213	INSR	933	NO	NO	YES	INSR_HUMAN Insulin receptor	YES	NO	NO
P06756	ITGAV	74	YES	YES	YES	ITAV_HUMAN Integrin alpha-V	YES	NO	NO
P06756	ITGAV	488	YES	YES	YES	ITAV_HUMAN Integrin alpha-V	YES	NO	NO
P06756	ITGAV	615	YES	YES	YES	ITAV_HUMAN Integrin alpha-V	YES	NO	NO
P06756	ITGAV	704	YES	YES	NO	ITAV_HUMAN Integrin alpha-V	YES	NO	NO
P06756	ITGAV	835	YES	NO	YES	ITAV_HUMAN Integrin alpha-V	YES	NO	NO
P06756	ITGAV	851	YES	NO	YES	ITAV_HUMAN Integrin alpha-V	YES	NO	NO
P06756	ITGAV	874	YES	YES	YES	ITAV_HUMAN Integrin alpha-V	YES	NO	NO
P06756	ITGAV	945	YES	NO	NO	ITAV_HUMAN Integrin alpha-V	YES	NO	NO
P07204	THBD	116	YES	YES	NO	TRBM_HUMAN Thrombomodulin	YES	NO	NO
P07204	THBD	382	YES	YES	NO	TRBM_HUMAN Thrombomodulin	YES	NO	NO
P08069	IGF1R	51	YES	YES	NO	IGF1R_HUMAN Insulin-like growth factor 1 receptor	YES	NO	NO
P08069	IGF1R	102	YES	NO	NO	IGF1R_HUMAN Insulin-like growth factor 1 receptor	YES	NO	NO
P08069	IGF1R	135	YES	NO	NO	IGF1R_HUMAN Insulin-like growth factor 1 receptor	YES	NO	NO
P08069	IGF1R	228	YES	NO	NO	IGF1R_HUMAN Insulin-like growth factor 1 receptor	YES	NO	NO
P08069	IGF1R	244	YES	YES	YES	IGF1R_HUMAN Insulin-like growth factor 1 receptor	YES	NO	NO
P08069	IGF1R	314	YES	YES	YES	IGF1R_HUMAN Insulin-like growth factor 1 receptor	YES	NO	NO
P08069	IGF1R	417	YES	NO	NO	IGF1R_HUMAN Insulin-like growth factor 1 receptor	YES	NO	NO
P08069	IGF1R	438	YES	YES	NO	IGF1R_HUMAN Insulin-like growth factor 1 receptor	YES	NO	NO
P08069	IGF1R	534	YES	NO	NO	IGF1R_HUMAN Insulin-like growth factor 1 receptor	YES	NO	NO
P08069	IGF1R	607	YES	YES	YES	IGF1R_HUMAN Insulin-like growth factor 1 receptor	YES	NO	NO
P08069	IGF1R	622	YES	YES	YES	IGF1R_HUMAN Insulin-like growth factor 1 receptor	YES	NO	NO
P08069	IGF1R	640	YES	YES	YES	IGF1R_HUMAN Insulin-like growth factor 1 receptor	YES	NO	NO
P08069	IGF1R	747	YES	YES	YES	IGF1R_HUMAN Insulin-like growth factor 1 receptor	YES	NO	NO
P08069	IGF1R	756	YES	NO	NO	IGF1R_HUMAN Insulin-like growth factor 1 receptor	YES	NO	NO
P08069	IGF1R	764	YES	NO	NO	IGF1R_HUMAN Insulin-like growth factor 1 receptor	YES	NO	NO
P08069	IGF1R	900	YES	NO	NO	IGF1R_HUMAN Insulin-like growth factor 1 receptor	YES	NO	NO
P08069	IGF1R	913	YES	YES	YES	IGF1R_HUMAN Insulin-like growth factor 1 receptor	YES	NO	NO
P08174	CD55	95	YES	YES	YES	DAF_HUMAN Complement decay-accelerating factor	YES	NO	NO
P08240	SRPR	44	YES	YES	YES	SRPR_HUMAN Signal recognition particle receptor subunit alpha	NO	NO	NO
P08240	SRPR	306	YES	NO	YES	SRPR_HUMAN Signal recognition particle receptor subunit alpha	NO	NO	NO
P08581	MET	106	YES	YES	NO	MET_HUMAN Hepatocyte growth factor receptor	YES	NO	NO
P08581	MET	149	YES	YES	NO	MET_HUMAN Hepatocyte growth factor receptor	YES	NO	NO
P08581	MET	202	YES	NO	NO	MET_HUMAN Hepatocyte growth factor receptor	YES	NO	NO
P08581	MET	399	YES	YES	NO	MET_HUMAN Hepatocyte growth factor receptor	YES	NO	NO
P08581	MET	607	NO	YES	NO	MET_HUMAN Hepatocyte growth factor receptor	YES	NO	NO
P08581	MET	635	NO	YES	NO	MET_HUMAN Hepatocyte growth factor receptor	YES	NO	NO
P08581	MET	785	YES	YES	NO	MET_HUMAN Hepatocyte growth factor receptor	YES	NO	NO
P08648	ITGA5	84	YES	YES	YES	ITA5_HUMAN Integrin alpha-5	YES	NO	NO
P08648	ITGA5	182	YES	YES	YES	ITA5_HUMAN Integrin alpha-5	YES	NO	NO
P08648	ITGA5	297	YES	YES	YES	ITA5_HUMAN Integrin alpha-5	YES	NO	NO
P08648	ITGA5	307	YES	YES	YES	ITA5_HUMAN Integrin alpha-5	YES	NO	NO
P08648	ITGA5	530	NO	YES	NO	ITA5_HUMAN Integrin alpha-5	YES	NO	NO
P08648	ITGA5	593	YES	YES	NO	ITA5_HUMAN Integrin alpha-5	YES	NO	NO
P08648	ITGA5	609	YES	YES	YES	ITA5_HUMAN Integrin alpha-5	YES	NO	NO
P08648	ITGA5	675	YES	YES	YES	ITA5_HUMAN Integrin alpha-5	YES	NO	NO
P08648	ITGA5	712	YES	YES	YES	ITA5_HUMAN Integrin alpha-5	YES	NO	NO
P08648	ITGA5	724	YES	YES	YES	ITA5_HUMAN Integrin alpha-5	YES	NO	NO
P08648	ITGA5	773	YES	YES	YES	ITA5_HUMAN Integrin alpha-5	YES	NO	NO
P08648	ITGA5	868	YES	YES	YES	ITA5_HUMAN Integrin alpha-5	YES	NO	NO
P08887	IL6R	55	YES	YES	NO	IL6RA_HUMAN Interleukin-6 receptor subunit alpha	YES	NO	NO
P08887	IL6R	93	YES	YES	NO	IL6RA_HUMAN Interleukin-6 receptor subunit alpha	YES	NO	NO
P08887	IL6R	245	YES	NO	NO	IL6RA_HUMAN Interleukin-6 receptor subunit alpha	YES	NO	NO
P09564	CD7	96	NO	YES	YES	CD7_HUMAN T-cell antigen CD7	YES	NO	NO
P09693	CD3G	52	NO	NO	YES	CD3G_HUMAN T-cell surface glycoprotein CD3 gamma chain	YES	NO	NO
P10586	PTPRF	250	YES	YES	NO	PTPRF_HUMAN Receptor-type tyrosine-protein phosphatase F	YES	NO	NO
P10586	PTPRF	721	YES	YES	YES	PTPRF_HUMAN Receptor-type tyrosine-protein phosphatase F	YES	NO	NO
P10586	PTPRF	966	YES	YES	YES	PTPRF_HUMAN Receptor-type tyrosine-protein phosphatase F	YES	NO	NO
P10721	KIT	130	YES	NO	YES	KIT_HUMAN Mast/stem cell growth factor receptor Kit	YES	NO	NO
P10721	KIT	367	NO	YES	YES	KIT_HUMAN Mast/stem cell growth factor receptor Kit	YES	NO	NO
P10721	KIT	463	NO	YES	YES	KIT_HUMAN Mast/stem cell growth factor receptor Kit	YES	NO	NO
P11279	LAMP1	37	YES	YES	YES	LAMP1_HUMAN Lysosome-associated membrane glycoprotein 1	YES	NO	NO
P11279	LAMP1	45	YES	YES	YES	LAMP1_HUMAN Lysosome-associated membrane glycoprotein 1	YES	NO	NO
P11279	LAMP1	62	YES	YES	YES	LAMP1_HUMAN Lysosome-associated membrane glycoprotein 1	YES	NO	NO
P11279	LAMP1	76	YES	YES	YES	LAMP1_HUMAN Lysosome-associated membrane glycoprotein 1	YES	NO	NO
P11279	LAMP1	84	YES	YES	YES	LAMP1_HUMAN Lysosome-associated membrane glycoprotein 1	YES	NO	NO
P11279	LAMP1	103	YES	YES	YES	LAMP1_HUMAN Lysosome-associated membrane glycoprotein 1	YES	NO	NO
P11279	LAMP1	107	YES	YES	YES	LAMP1_HUMAN Lysosome-associated membrane glycoprotein 1	YES	NO	NO
P11279	LAMP1	121	YES	YES	YES	LAMP1_HUMAN Lysosome-associated membrane glycoprotein 1	YES	NO	NO
P11279	LAMP1	130	YES	YES	YES	LAMP1_HUMAN Lysosome-associated membrane glycoprotein 1	YES	NO	NO
P11279	LAMP1	165	YES	YES	YES	LAMP1_HUMAN Lysosome-associated membrane glycoprotein 1	YES	NO	NO
P11279	LAMP1	181	YES	YES	YES	LAMP1_HUMAN Lysosome-associated membrane glycoprotein 1	YES	NO	NO
P11279	LAMP1	223	YES	YES	YES	LAMP1_HUMAN Lysosome-associated membrane glycoprotein 1	YES	NO	NO
P11279	LAMP1	228	YES	YES	YES	LAMP1_HUMAN Lysosome-associated membrane glycoprotein 1	YES	NO	NO
P11279	LAMP1	241	YES	YES	YES	LAMP1_HUMAN Lysosome-associated membrane glycoprotein 1	YES	NO	NO
P11279	LAMP1	261	NO	NO	YES	LAMP1_HUMAN Lysosome-associated membrane glycoprotein 1	YES	NO	NO
P11279	LAMP1	322	YES	NO	NO	LAMP1_HUMAN Lysosome-associated membrane glycoprotein 1	YES	NO	NO
P11362	FGFR1	264	YES	NO	YES	FGFR1_HUMAN Fibroblast growth factor receptor 1	YES	NO	NO
P11362	FGFR1	317	YES	YES	YES	FGFR1_HUMAN Fibroblast growth factor receptor 1	YES	NO	NO
P11717	IGF2R	112	YES	YES	YES	MPRI_HUMAN Cation-independent mannose-6-phosphate receptor	YES	NO	NO
P11717	IGF2R	435	YES	YES	YES	MPRI_HUMAN Cation-independent mannose-6-phosphate receptor	YES	NO	NO
P11717	IGF2R	543	NO	YES	YES	MPRI_HUMAN Cation-independent mannose-6-phosphate receptor	YES	NO	NO
P11717	IGF2R	581	YES	YES	YES	MPRI_HUMAN Cation-independent mannose-6-phosphate receptor	YES	NO	NO
P11717	IGF2R	626	YES	YES	YES	MPRI_HUMAN Cation-independent mannose-6-phosphate receptor	YES	NO	NO
P11717	IGF2R	747	YES	YES	YES	MPRI_HUMAN Cation-independent mannose-6-phosphate receptor	YES	NO	NO
P11717	IGF2R	871	YES	YES	YES	MPRI_HUMAN Cation-independent mannose-6-phosphate receptor	YES	NO	NO
P11717	IGF2R	951	YES	YES	YES	MPRI_HUMAN Cation-independent mannose-6-phosphate receptor	YES	NO	NO
P11717	IGF2R	957	YES	YES	YES	MPRI_HUMAN Cation-independent mannose-6-phosphate receptor	YES	NO	NO
P11717	IGF2R	1246	YES	YES	YES	MPRI_HUMAN Cation-independent mannose-6-phosphate receptor	YES	NO	NO
P11717	IGF2R	1312	YES	YES	YES	MPRI_HUMAN Cation-independent mannose-6-phosphate receptor	YES	NO	NO
P11717	IGF2R	1656	YES	YES	YES	MPRI_HUMAN Cation-independent mannose-6-phosphate receptor	YES	NO	NO
P11717	IGF2R	1757	YES	YES	YES	MPRI_HUMAN Cation-independent mannose-6-phosphate receptor	YES	NO	NO
P11717	IGF2R	1816	YES	YES	YES	MPRI_HUMAN Cation-independent mannose-6-phosphate receptor	YES	NO	NO
P11717	IGF2R	2085	NO	NO	YES	MPRI_HUMAN Cation-independent mannose-6-phosphate receptor	YES	NO	NO
P11717	IGF2R	2136	YES	YES	YES	MPRI_HUMAN Cation-independent mannose-6-phosphate receptor	YES	NO	NO
P13591	NCAM1	222	NO	YES	NO	NCAM1_HUMAN Neural cell adhesion molecule 1	YES	NO	NO
P13591	NCAM1	315	NO	YES	NO	NCAM1_HUMAN Neural cell adhesion molecule 1	YES	NO	NO
P13591	NCAM1	459	YES	YES	NO	NCAM1_HUMAN Neural cell adhesion molecule 1	YES	NO	NO
P13591	NCAM1	459	NO	NO	YES	NCAM1_HUMAN Neural cell adhesion molecule 1	YES	NO	NO
P13591	NCAM1	488	NO	YES	NO	NCAM1_HUMAN Neural cell adhesion molecule 1	YES	NO	NO
P13612	ITGA4	79	NO	YES	YES	ITA4_HUMAN Integrin alpha-4	YES	NO	NO
P13612	ITGA4	138	NO	YES	YES	ITA4_HUMAN Integrin alpha-4	YES	NO	NO
P13612	ITGA4	229	NO	YES	YES	ITA4_HUMAN Integrin alpha-4	YES	NO	NO
P13612	ITGA4	480	NO	YES	YES	ITA4_HUMAN Integrin alpha-4	YES	NO	NO
P13612	ITGA4	518	NO	NO	YES	ITA4_HUMAN Integrin alpha-4	YES	NO	NO
P13612	ITGA4	538	NO	YES	YES	ITA4_HUMAN Integrin alpha-4	YES	NO	NO
P13612	ITGA4	626	NO	YES	YES	ITA4_HUMAN Integrin alpha-4	YES	NO	NO
P13612	ITGA4	645	NO	YES	YES	ITA4_HUMAN Integrin alpha-4	YES	NO	NO
P13612	ITGA4	660	NO	YES	YES	ITA4_HUMAN Integrin alpha-4	YES	NO	NO
P14867	GABRA1	138	YES	NO	NO	GBRA1_HUMAN Gamma-aminobutyric acid receptor subunit alpha-1	NO	NO	YES
P15144	ANPEP	265	YES	NO	NO	AMPN_HUMAN Aminopeptidase N	NO	YES	NO
P15151	PVR	120	YES	YES	YES	PVR_HUMAN Poliovirus receptor	YES	NO	NO
P15151	PVR	237	YES	NO	NO	PVR_HUMAN Poliovirus receptor	YES	NO	NO
P15260	IFNGR1	79	YES	YES	NO	INGR1_HUMAN Interferon gamma receptor 1	YES	NO	NO
P15260	IFNGR1	86	YES	YES	NO	INGR1_HUMAN Interferon gamma receptor 1	YES	NO	NO
P15260	IFNGR1	179	NO	YES	YES	INGR1_HUMAN Interferon gamma receptor 1	YES	NO	NO
P15328	FOLR1	161	YES	YES	NO	FOLR1_HUMAN Folate receptor alpha	NO	NO	NO
P15529	CD46	83	YES	YES	YES	MCP_HUMAN Membrane cofactor protein	YES	NO	NO
P15529	CD46	273	YES	YES	YES	MCP_HUMAN Membrane cofactor protein	YES	NO	NO
P16070	CD44	57	YES	YES	NO	CD44_HUMAN CD44 antigen	YES	NO	NO
P16070	CD44	599	YES	NO	NO	CD44_HUMAN CD44 antigen	YES	NO	NO
P16144	ITGB4	327	YES	NO	YES	ITB4_HUMAN Integrin beta-4	YES	NO	NO
P16144	ITGB4	579	YES	NO	NO	ITB4_HUMAN Integrin beta-4	YES	NO	NO
P16144	ITGB4	695	YES	NO	NO	ITB4_HUMAN Integrin beta-4	YES	NO	NO
P16234	PDGFRA	353	NO	YES	NO	PGFRA_HUMAN Platelet-derived growth factor receptor alpha	YES	NO	NO
P16234	PDGFRA	359	NO	YES	NO	PGFRA_HUMAN Platelet-derived growth factor receptor alpha	YES	NO	NO
P16471	PRLR	59	YES	NO	NO	PRLR_HUMAN Prolactin receptor	YES	NO	NO
P16473	TSHR	77	NO	NO	YES	TSHR_HUMAN Thyrotropin receptor	NO	NO	YES
P16473	TSHR	113	NO	NO	YES	TSHR_HUMAN Thyrotropin receptor	NO	NO	YES
P16473	TSHR	198	NO	NO	YES	TSHR_HUMAN Thyrotropin receptor	NO	NO	YES
P16473	TSHR	302	NO	NO	YES	TSHR_HUMAN Thyrotropin receptor	NO	NO	YES
P17181	IFNAR1	81	YES	YES	YES	INAR1_HUMAN Interferon alpha/beta receptor 1	YES	NO	NO
P17181	IFNAR1	88	NO	NO	YES	INAR1_HUMAN Interferon alpha/beta receptor 1	YES	NO	NO
P17181	IFNAR1	110	YES	YES	YES	INAR1_HUMAN Interferon alpha/beta receptor 1	YES	NO	NO
P17181	IFNAR1	376	YES	NO	NO	INAR1_HUMAN Interferon alpha/beta receptor 1	YES	NO	NO
P17301	ITGA2	105	YES	YES	YES	ITA2_HUMAN Integrin alpha-2	YES	NO	NO
P17301	ITGA2	112	YES	YES	YES	ITA2_HUMAN Integrin alpha-2	YES	NO	NO
P17301	ITGA2	343	YES	YES	YES	ITA2_HUMAN Integrin alpha-2	YES	NO	NO
P17301	ITGA2	432	YES	YES	YES	ITA2_HUMAN Integrin alpha-2	YES	NO	NO
P17301	ITGA2	460	YES	YES	NO	ITA2_HUMAN Integrin alpha-2	YES	NO	NO
P17301	ITGA2	475	YES	YES	NO	ITA2_HUMAN Integrin alpha-2	YES	NO	NO
P17301	ITGA2	699	YES	YES	NO	ITA2_HUMAN Integrin alpha-2	YES	NO	NO
P17301	ITGA2	1057	YES	YES	YES	ITA2_HUMAN Integrin alpha-2	YES	NO	NO
P17301	ITGA2	1074	YES	YES	NO	ITA2_HUMAN Integrin alpha-2	YES	NO	NO
P17948	FLT1	100	NO	NO	YES	VGFR1_HUMAN Vascular endothelial growth factor receptor 1	YES	NO	NO
P17948	FLT1	164	NO	NO	YES	VGFR1_HUMAN Vascular endothelial growth factor receptor 1	YES	NO	NO
P17948	FLT1	196	NO	YES	NO	VGFR1_HUMAN Vascular endothelial growth factor receptor 1	YES	NO	NO
P17948	FLT1	251	NO	YES	YES	VGFR1_HUMAN Vascular endothelial growth factor receptor 1	YES	NO	NO
P17948	FLT1	474	NO	YES	YES	VGFR1_HUMAN Vascular endothelial growth factor receptor 1	YES	NO	NO
P17948	FLT1	547	NO	YES	YES	VGFR1_HUMAN Vascular endothelial growth factor receptor 1	YES	NO	NO
P18084	ITGB5	347	YES	NO	NO	ITB5_HUMAN Integrin beta-5	YES	NO	NO
P18084	ITGB5	460	YES	NO	NO	ITB5_HUMAN Integrin beta-5	YES	NO	NO
P18084	ITGB5	477	YES	YES	NO	ITB5_HUMAN Integrin beta-5	YES	NO	NO
P18084	ITGB5	505	YES	YES	NO	ITB5_HUMAN Integrin beta-5	YES	NO	NO
P18084	ITGB5	511	YES	NO	NO	ITB5_HUMAN Integrin beta-5	YES	NO	NO
P18084	ITGB5	531	YES	YES	NO	ITB5_HUMAN Integrin beta-5	YES	NO	NO
P18084	ITGB5	552	YES	YES	NO	ITB5_HUMAN Integrin beta-5	YES	NO	NO
P18084	ITGB5	586	YES	YES	NO	ITB5_HUMAN Integrin beta-5	YES	NO	NO
P18084	ITGB5	654	YES	YES	NO	ITB5_HUMAN Integrin beta-5	YES	NO	NO
P18564	ITGB6	97	YES	NO	NO	ITB6_HUMAN Integrin beta-6	YES	NO	NO
P18564	ITGB6	260	YES	NO	NO	ITB6_HUMAN Integrin beta-6	YES	NO	NO
P18564	ITGB6	471	YES	NO	NO	ITB6_HUMAN Integrin beta-6	YES	NO	NO
P18564	ITGB6	541	YES	NO	NO	ITB6_HUMAN Integrin beta-6	YES	NO	NO
P18825	ADRA2C	33	YES	YES	NO	ADA2C_HUMAN Alpha-2C adrenergic receptor	NO	NO	YES
P19438	TNFRSF1A	54	YES	YES	YES	TNR1A_HUMAN Tumor necrosis factor receptor superfamily member 1A	YES	NO	NO
P20023	CR2	492	NO	NO	YES	CR2_HUMAN Complement receptor type 2	YES	NO	NO
P20023	CR2	823	NO	YES	YES	CR2_HUMAN Complement receptor type 2	YES	NO	NO
P20023	CR2	861	NO	NO	YES	CR2_HUMAN Complement receptor type 2	YES	NO	NO
P20023	CR2	911	NO	NO	YES	CR2_HUMAN Complement receptor type 2	YES	NO	NO
P20645	M6PR	57	YES	YES	YES	MPRD_HUMAN Cation-dependent mannose-6-phosphate receptor	YES	NO	NO
P20645	M6PR	83	YES	YES	YES	MPRD_HUMAN Cation-dependent mannose-6-phosphate receptor	YES	NO	NO
P20645	M6PR	94	YES	NO	NO	MPRD_HUMAN Cation-dependent mannose-6-phosphate receptor	YES	NO	NO
P20645	M6PR	107	YES	YES	YES	MPRD_HUMAN Cation-dependent mannose-6-phosphate receptor	YES	NO	NO
P20645	M6PR	113	YES	YES	YES	MPRD_HUMAN Cation-dependent mannose-6-phosphate receptor	YES	NO	NO
P20701	ITGAL	65	NO	YES	YES	ITAL_HUMAN Integrin alpha-L	YES	NO	NO
P20701	ITGAL	188	NO	NO	YES	ITAL_HUMAN Integrin alpha-L	YES	NO	NO
P20701	ITGAL	670	NO	NO	YES	ITAL_HUMAN Integrin alpha-L	YES	NO	NO
P20701	ITGAL	862	NO	YES	YES	ITAL_HUMAN Integrin alpha-L	YES	NO	NO
P20701	ITGAL	1071	NO	NO	YES	ITAL_HUMAN Integrin alpha-L	YES	NO	NO
P21709	EPHA1	338	YES	NO	NO	EPHA1_HUMAN Ephrin type-A receptor 1	YES	NO	NO
P21709	EPHA1	478	YES	NO	NO	EPHA1_HUMAN Ephrin type-A receptor 1	YES	NO	NO
P21728	DRD1	175	YES	NO	NO	DRD1_HUMAN D(1A) dopamine receptor	NO	NO	YES
P21802	FGFR2	83	NO	YES	NO	FGFR2_HUMAN Fibroblast growth factor receptor 2	YES	NO	NO
P21802	FGFR2	228	YES	NO	NO	FGFR2_HUMAN Fibroblast growth factor receptor 2	YES	NO	NO
P21802	FGFR2	241	YES	NO	NO	FGFR2_HUMAN Fibroblast growth factor receptor 2	YES	NO	NO
P21802	FGFR2	265	YES	YES	NO	FGFR2_HUMAN Fibroblast growth factor receptor 2	YES	NO	NO
P21802	FGFR2	318	NO	YES	NO	FGFR2_HUMAN Fibroblast growth factor receptor 2	YES	NO	NO
P21802-10	FGFR2	318	YES	NO	NO	FGFR2_HUMAN Isoform 10 of Fibroblast growth factor receptor 2	YES	NO	NO
P21802-10	FGFR2	329	YES	NO	NO	FGFR2_HUMAN Isoform 10 of Fibroblast growth factor receptor 2	YES	NO	NO
P21802-10	FGFR2	350	YES	NO	NO	FGFR2_HUMAN Isoform 10 of Fibroblast growth factor receptor 2	YES	NO	NO
P21860	ERBB3	250	YES	NO	NO	ERBB3_HUMAN Receptor tyrosine-protein kinase erbB-3	YES	NO	NO
P21860	ERBB3	353	YES	NO	NO	ERBB3_HUMAN Receptor tyrosine-protein kinase erbB-3	YES	NO	NO
P21860	ERBB3	408	YES	YES	NO	ERBB3_HUMAN Receptor tyrosine-protein kinase erbB-3	YES	NO	NO
P21860	ERBB3	414	YES	YES	NO	ERBB3_HUMAN Receptor tyrosine-protein kinase erbB-3	YES	NO	NO
P21860	ERBB3	437	YES	YES	NO	ERBB3_HUMAN Receptor tyrosine-protein kinase erbB-3	YES	NO	NO
P21860	ERBB3	469	YES	YES	NO	ERBB3_HUMAN Receptor tyrosine-protein kinase erbB-3	YES	NO	NO
P21860	ERBB3	522	YES	NO	NO	ERBB3_HUMAN Receptor tyrosine-protein kinase erbB-3	YES	NO	NO
P21860	ERBB3	566	YES	YES	NO	ERBB3_HUMAN Receptor tyrosine-protein kinase erbB-3	YES	NO	NO
P21860	ERBB3	608	YES	NO	NO	ERBB3_HUMAN Receptor tyrosine-protein kinase erbB-3	YES	NO	NO
P21860	ERBB3	616	YES	NO	NO	ERBB3_HUMAN Receptor tyrosine-protein kinase erbB-3	YES	NO	NO
P22455	FGFR4	258	NO	YES	NO	FGFR4_HUMAN Fibroblast growth factor receptor 4	YES	NO	NO
P22455	FGFR4	290	YES	NO	YES	FGFR4_HUMAN Fibroblast growth factor receptor 4	YES	NO	NO
P22455	FGFR4	311	NO	YES	NO	FGFR4_HUMAN Fibroblast growth factor receptor 4	YES	NO	NO
P22607	FGFR3	98	YES	YES	NO	FGFR3_HUMAN Fibroblast growth factor receptor 3	YES	NO	NO
P22607	FGFR3	225	YES	YES	NO	FGFR3_HUMAN Fibroblast growth factor receptor 3	YES	NO	NO
P22607	FGFR3	262	YES	YES	NO	FGFR3_HUMAN Fibroblast growth factor receptor 3	YES	NO	NO
P22607-2	FGFR3	327	YES	NO	NO	FGFR3_HUMAN Isoform 2 of Fibroblast growth factor receptor 3	YES	NO	NO
P22888	LHCGR	400	NO	YES	NO	LSHR_HUMAN Lutropin-choriogonadotropic hormone receptor	NO	NO	YES
P23229	ITGA6	323	YES	NO	YES	ITA6_HUMAN Integrin alpha-6	YES	NO	NO
P23229	ITGA6	409	YES	NO	YES	ITA6_HUMAN Integrin alpha-6	YES	NO	NO
P23229	ITGA6	770	YES	YES	YES	ITA6_HUMAN Integrin alpha-6	YES	NO	NO
P23229	ITGA6	930	YES	YES	YES	ITA6_HUMAN Integrin alpha-6	YES	NO	NO
P23229	ITGA6	966	YES	YES	YES	ITA6_HUMAN Integrin alpha-6	YES	NO	NO
P23229	ITGA6	997	YES	YES	YES	ITA6_HUMAN Integrin alpha-6	YES	NO	NO
P23468	PTPRD	254	NO	YES	NO	PTPRD_HUMAN Receptor-type tyrosine-protein phosphatase delta	YES	NO	NO
P23468	PTPRD	724	NO	YES	NO	PTPRD_HUMAN Receptor-type tyrosine-protein phosphatase delta	YES	NO	NO
P23468	PTPRD	832	NO	YES	NO	PTPRD_HUMAN Receptor-type tyrosine-protein phosphatase delta	YES	NO	NO
P24394	IL4R	53	YES	NO	YES	IL4RA_HUMAN Interleukin-4 receptor subunit alpha	YES	NO	NO
P24394	IL4R	176	YES	YES	YES	IL4RA_HUMAN Interleukin-4 receptor subunit alpha	YES	NO	NO
P24394	IL4R	209	NO	NO	YES	IL4RA_HUMAN Interleukin-4 receptor subunit alpha	YES	NO	NO
P25101	EDNRA	29	NO	YES	NO	EDNRA_HUMAN Endothelin-1 receptor	NO	NO	YES
P25101	EDNRA	242	NO	YES	NO	EDNRA_HUMAN Endothelin-1 receptor	NO	NO	YES
P25106	ACKR3	192	YES	NO	NO	ACKR3_HUMAN Atypical chemokine receptor 3	NO	NO	YES
P25445	FAS	118	YES	YES	YES	TNR6_HUMAN Tumor necrosis factor receptor superfamily member 6	YES	NO	NO
P25445	FAS	136	YES	YES	YES	TNR6_HUMAN Tumor necrosis factor receptor superfamily member 6	YES	NO	NO
P25942	CD40	153	NO	YES	NO	TNR5_HUMAN Tumor necrosis factor receptor superfamily member 5	YES	NO	NO
P25942	CD40	180	NO	YES	NO	TNR5_HUMAN Tumor necrosis factor receptor superfamily member 5	YES	NO	NO
P26006	ITGA3	86	YES	YES	NO	ITA3_HUMAN Integrin alpha-3	YES	NO	NO
P26006	ITGA3	107	YES	NO	NO	ITA3_HUMAN Integrin alpha-3	YES	NO	NO
P26006	ITGA3	265	YES	YES	YES	ITA3_HUMAN Integrin alpha-3	YES	NO	NO
P26006	ITGA3	500	YES	NO	NO	ITA3_HUMAN Integrin alpha-3	YES	NO	NO
P26006	ITGA3	511	YES	YES	NO	ITA3_HUMAN Integrin alpha-3	YES	NO	NO
P26006	ITGA3	573	YES	YES	YES	ITA3_HUMAN Integrin alpha-3	YES	NO	NO
P26006	ITGA3	605	YES	YES	YES	ITA3_HUMAN Integrin alpha-3	YES	NO	NO
P26006	ITGA3	656	YES	YES	YES	ITA3_HUMAN Integrin alpha-3	YES	NO	NO
P26006	ITGA3	697	YES	NO	NO	ITA3_HUMAN Integrin alpha-3	YES	NO	NO
P26006	ITGA3	841	YES	NO	NO	ITA3_HUMAN Integrin alpha-3	YES	NO	NO
P26006	ITGA3	857	YES	NO	NO	ITA3_HUMAN Integrin alpha-3	YES	NO	NO
P26006	ITGA3	926	YES	YES	YES	ITA3_HUMAN Integrin alpha-3	YES	NO	NO
P26006	ITGA3	935	YES	YES	NO	ITA3_HUMAN Integrin alpha-3	YES	NO	NO
P26006	ITGA3	969	YES	NO	NO	ITA3_HUMAN Integrin alpha-3	YES	NO	NO
P26010	ITGB7	68	NO	NO	YES	ITB7_HUMAN Integrin beta-7	YES	NO	NO
P26010	ITGB7	279	NO	NO	YES	ITB7_HUMAN Integrin beta-7	YES	NO	NO
P26010	ITGB7	434	NO	NO	YES	ITB7_HUMAN Integrin beta-7	YES	NO	NO
P26010	ITGB7	531	NO	NO	YES	ITB7_HUMAN Integrin beta-7	YES	NO	NO
P26010	ITGB7	665	NO	NO	YES	ITB7_HUMAN Integrin beta-7	YES	NO	NO
P26010	ITGB7	674	NO	NO	YES	ITB7_HUMAN Integrin beta-7	YES	NO	NO
P26012	ITGB8	456	YES	NO	NO	ITB8_HUMAN Integrin beta-8	YES	NO	NO
P26012	ITGB8	466	YES	NO	NO	ITB8_HUMAN Integrin beta-8	YES	NO	NO
P26012	ITGB8	648	YES	YES	NO	ITB8_HUMAN Integrin beta-8	YES	NO	NO
P26842	CD27	95	NO	NO	YES	CD27_HUMAN CD27 antigen	YES	NO	NO
P26992	CNTFR	142	YES	YES	NO	CNTFR_HUMAN Ciliary neurotrophic factor receptor subunit alpha	NO	NO	NO
P26992	CNTFR	190	NO	YES	NO	CNTFR_HUMAN Ciliary neurotrophic factor receptor subunit alpha	NO	NO	NO
P27037	ACVR2A	43	YES	YES	NO	AVR2A_HUMAN Activin receptor type-2A	YES	NO	NO
P27487	DPP4	150	YES	YES	NO	DPP4_HUMAN Dipeptidyl peptidase 4	NO	YES	NO
P27487	DPP4	520	YES	YES	NO	DPP4_HUMAN Dipeptidyl peptidase 4	NO	YES	NO
P27487	DPP4	685	NO	YES	NO	DPP4_HUMAN Dipeptidyl peptidase 4	NO	YES	NO
P28827	PTPRM	92	NO	YES	NO	PTPRM_HUMAN Receptor-type tyrosine-protein phosphatase mu	YES	NO	NO
P28827	PTPRM	131	NO	YES	NO	PTPRM_HUMAN Receptor-type tyrosine-protein phosphatase mu	YES	NO	NO
P28827	PTPRM	249	NO	YES	NO	PTPRM_HUMAN Receptor-type tyrosine-protein phosphatase mu	YES	NO	NO
P28827	PTPRM	406	NO	YES	NO	PTPRM_HUMAN Receptor-type tyrosine-protein phosphatase mu	YES	NO	NO
P28827	PTPRM	534	NO	YES	NO	PTPRM_HUMAN Receptor-type tyrosine-protein phosphatase mu	YES	NO	NO
P28827	PTPRM	598	NO	YES	NO	PTPRM_HUMAN Receptor-type tyrosine-protein phosphatase mu	YES	NO	NO
P28907	CD38	100	NO	YES	YES	CD38_HUMAN ADP-ribosyl cyclase 1	NO	YES	NO
P28907	CD38	209	NO	YES	YES	CD38_HUMAN ADP-ribosyl cyclase 1	NO	YES	NO
P28907	CD38	219	NO	NO	YES	CD38_HUMAN ADP-ribosyl cyclase 1	NO	YES	NO
P28908	TNFRSF8	101	NO	NO	YES	TNR8_HUMAN Tumor necrosis factor receptor superfamily member 8	YES	NO	NO
P28908	TNFRSF8	120	NO	NO	YES	TNR8_HUMAN Tumor necrosis factor receptor superfamily member 8	YES	NO	NO
P28908	TNFRSF8	295	NO	NO	YES	TNR8_HUMAN Tumor necrosis factor receptor superfamily member 8	YES	NO	NO
P29317	EPHA2	407	YES	YES	NO	EPHA2_HUMAN Ephrin type-A receptor 2	YES	NO	NO
P29317	EPHA2	435	NO	YES	YES	EPHA2_HUMAN Ephrin type-A receptor 2	YES	NO	NO
P29320	EPHA3	493	YES	YES	YES	EPHA3_HUMAN Ephrin type-A receptor 3	YES	NO	NO
P29322-2	EPHA8	432	NO	YES	NO	EPHA8_HUMAN Isoform 2 of Ephrin type-A receptor 8	YES	NO	NO
P29323	EPHB2	265	NO	YES	YES	EPHB2_HUMAN Ephrin type-B receptor 2	YES	NO	NO
P29323	EPHB2	482	YES	YES	YES	EPHB2_HUMAN Ephrin type-B receptor 2	YES	NO	NO
P29376	LTK	380	NO	YES	NO	LTK_HUMAN Leukocyte tyrosine kinase receptor	YES	NO	NO
P30532	CHRNA5	155	YES	NO	YES	ACHA5_HUMAN Neuronal acetylcholine receptor subunit alpha-5	NO	NO	YES
P30542	ADORA1	159	YES	YES	NO	AA1R_HUMAN Adenosine receptor A1	NO	NO	YES
P30556	AGTR1	4	NO	YES	NO	AGTR1_HUMAN Type-1 angiotensin II receptor	NO	NO	YES
P30825	SLC7A1	226	YES	YES	YES	CTR1_HUMAN High affinity cationic amino acid transporter 1	NO	NO	YES
P30825	SLC7A1	235	YES	YES	YES	CTR1_HUMAN High affinity cationic amino acid transporter 1	NO	NO	YES
P30988	CALCR	91	YES	NO	NO	CALCR_HUMAN Calcitonin receptor	NO	NO	YES
P30988	CALCR	143	YES	NO	NO	CALCR_HUMAN Calcitonin receptor	NO	NO	YES
P30988	CALCR	148	YES	NO	NO	CALCR_HUMAN Calcitonin receptor	NO	NO	YES
P30989	NTSR1	37	YES	NO	NO	NTR1_HUMAN Neurotensin receptor type 1	NO	NO	YES
P30989	NTSR1	41	YES	NO	NO	NTR1_HUMAN Neurotensin receptor type 1	NO	NO	YES
P31785	IL2RG	159	NO	NO	YES	IL2RG_HUMAN Cytokine receptor common subunit gamma	YES	NO	NO
P31785	IL2RG	180	NO	NO	YES	IL2RG_HUMAN Cytokine receptor common subunit gamma	YES	NO	NO
P32241	VIPR1	58	YES	NO	NO	VIPR1_HUMAN Vasoactive intestinal polypeptide receptor 1	NO	NO	YES
P32241	VIPR1	69	YES	YES	NO	VIPR1_HUMAN Vasoactive intestinal polypeptide receptor 1	NO	NO	YES
P32297	CHRNA3	172	NO	NO	YES	ACHA3_HUMAN Neuronal acetylcholine receptor subunit alpha-3	NO	NO	YES
P33681	CD80	53	NO	YES	NO	CD80_HUMAN T-lymphocyte activation antigen CD80	YES	NO	NO
P34972	CNR2	11	NO	NO	YES	CNR2_HUMAN Cannabinoid receptor 2	NO	NO	YES
P34998	CRHR1	78	NO	YES	NO	CRFR1_HUMAN Corticotropin-releasing factor receptor 1	NO	NO	YES
P34998	CRHR1	90	NO	YES	NO	CRFR1_HUMAN Corticotropin-releasing factor receptor 1	NO	NO	YES
P35916	FLT4	104	NO	YES	NO	VGFR3_HUMAN Vascular endothelial growth factor receptor 3	YES	NO	NO
P35916	FLT4	299	NO	YES	NO	VGFR3_HUMAN Vascular endothelial growth factor receptor 3	YES	NO	NO
P35916	FLT4	515	NO	YES	NO	VGFR3_HUMAN Vascular endothelial growth factor receptor 3	YES	NO	NO
P35916	FLT4	527	NO	YES	NO	VGFR3_HUMAN Vascular endothelial growth factor receptor 3	YES	NO	NO
P35916	FLT4	594	NO	YES	NO	VGFR3_HUMAN Vascular endothelial growth factor receptor 3	YES	NO	NO
P36888	FLT3	473	YES	NO	NO	FLT3_HUMAN Receptor-type tyrosine-protein kinase FLT3	YES	NO	NO
P36941	LTBR	177	YES	YES	NO	TNR3_HUMAN Tumor necrosis factor receptor superfamily member 3	YES	NO	NO
P37173	TGFBR2	70	YES	NO	YES	TGFR2_HUMAN TGF-beta receptor type-2	YES	NO	NO
P37173	TGFBR2	94	YES	YES	YES	TGFR2_HUMAN TGF-beta receptor type-2	YES	NO	NO
P40189	IL6ST	83	YES	NO	NO	IL6RB_HUMAN Interleukin-6 receptor subunit beta	YES	NO	NO
P40189	IL6ST	131	YES	YES	NO	IL6RB_HUMAN Interleukin-6 receptor subunit beta	YES	NO	NO
P40189	IL6ST	157	NO	YES	YES	IL6RB_HUMAN Interleukin-6 receptor subunit beta	YES	NO	NO
P40189	IL6ST	227	YES	YES	NO	IL6RB_HUMAN Interleukin-6 receptor subunit beta	YES	NO	NO
P40189	IL6ST	227	NO	NO	YES	IL6RB_HUMAN Interleukin-6 receptor subunit beta	YES	NO	NO
P40189	IL6ST	379	YES	YES	NO	IL6RB_HUMAN Interleukin-6 receptor subunit beta	YES	NO	NO
P40189	IL6ST	383	YES	YES	NO	IL6RB_HUMAN Interleukin-6 receptor subunit beta	YES	NO	NO
P40189	IL6ST	390	YES	YES	NO	IL6RB_HUMAN Interleukin-6 receptor subunit beta	YES	NO	NO
P40189	IL6ST	553	YES	YES	NO	IL6RB_HUMAN Interleukin-6 receptor subunit beta	YES	NO	NO
P41586-5	ADCYAP1R1	48	NO	YES	NO	PACR_HUMAN Isoform VS of Pituitary adenylate cyclase-activating polypeptide type I receptor	NO	NO	YES
P41587	VIPR2	58	YES	NO	YES	VIPR2_HUMAN Vasoactive intestinal polypeptide receptor 2	NO	NO	YES
P42702	LIFR	64	NO	YES	NO	LIFR_HUMAN Leukemia inhibitory factor receptor	YES	NO	NO
P42702	LIFR	191	NO	YES	NO	LIFR_HUMAN Leukemia inhibitory factor receptor	YES	NO	NO
P42702	LIFR	426	NO	YES	NO	LIFR_HUMAN Leukemia inhibitory factor receptor	YES	NO	NO
P42702	LIFR	489	NO	YES	NO	LIFR_HUMAN Leukemia inhibitory factor receptor	YES	NO	NO
P42702	LIFR	572	NO	YES	NO	LIFR_HUMAN Leukemia inhibitory factor receptor	YES	NO	NO
P42702	LIFR	652	NO	YES	NO	LIFR_HUMAN Leukemia inhibitory factor receptor	YES	NO	NO
P42702	LIFR	680	YES	NO	NO	LIFR_HUMAN Leukemia inhibitory factor receptor	YES	NO	NO
P42702	LIFR	787	NO	YES	NO	LIFR_HUMAN Leukemia inhibitory factor receptor	YES	NO	NO
P43115	PTGER3	18	NO	NO	YES	PE2R3_HUMAN Prostaglandin E2 receptor EP3 subtype	NO	NO	YES
P43489	TNFRSF4	146	NO	NO	YES	TNR4_HUMAN Tumor necrosis factor receptor superfamily member 4	YES	NO	NO
P43630	KIR3DL2	179	NO	NO	YES	KI3L2_HUMAN Killer cell immunoglobulin-like receptor 3DL2	YES	NO	NO
P46531	NOTCH1	41	YES	YES	YES	NOTC1_HUMAN Neurogenic locus notch homolog protein 1	YES	NO	NO
P46531	NOTCH1	1241	YES	YES	YES	NOTC1_HUMAN Neurogenic locus notch homolog protein 1	YES	NO	NO
P46531	NOTCH1	1489	YES	YES	YES	NOTC1_HUMAN Neurogenic locus notch homolog protein 1	YES	NO	NO
P46531	NOTCH1	1587	YES	NO	NO	NOTC1_HUMAN Neurogenic locus notch homolog protein 1	YES	NO	NO
P48167	GLRB	54	NO	YES	YES	GLRB_HUMAN Glycine receptor subunit beta	NO	NO	YES
P48357	LEPR	56	NO	YES	NO	LEPR_HUMAN Leptin receptor	YES	NO	NO
P48357	LEPR	73	NO	YES	NO	LEPR_HUMAN Leptin receptor	YES	NO	NO
P48357	LEPR	81	NO	YES	NO	LEPR_HUMAN Leptin receptor	YES	NO	NO
P48357	LEPR	98	NO	YES	YES	LEPR_HUMAN Leptin receptor	YES	NO	NO
P48357	LEPR	347	NO	YES	NO	LEPR_HUMAN Leptin receptor	YES	NO	NO
P48357	LEPR	397	NO	YES	NO	LEPR_HUMAN Leptin receptor	YES	NO	NO
P48357	LEPR	659	NO	YES	NO	LEPR_HUMAN Leptin receptor	YES	NO	NO
P48357	LEPR	670	NO	YES	NO	LEPR_HUMAN Leptin receptor	YES	NO	NO
P48357	LEPR	688	NO	YES	NO	LEPR_HUMAN Leptin receptor	YES	NO	NO
P48357	LEPR	697	NO	YES	NO	LEPR_HUMAN Leptin receptor	YES	NO	NO
P48551	IFNAR2	58	YES	YES	YES	INAR2_HUMAN Interferon alpha/beta receptor 2	YES	NO	NO
P48551	IFNAR2	192	YES	YES	YES	INAR2_HUMAN Interferon alpha/beta receptor 2	YES	NO	NO
P48960	CD97	33	YES	YES	YES	CD97_HUMAN CD97 antigen	NO	NO	YES
P48960	CD97	38	YES	YES	YES	CD97_HUMAN CD97 antigen	NO	NO	YES
P48960	CD97	108	YES	YES	YES	CD97_HUMAN CD97 antigen	NO	NO	YES
P48960	CD97	371	YES	YES	YES	CD97_HUMAN CD97 antigen	NO	NO	YES
P48960	CD97	406	YES	NO	NO	CD97_HUMAN CD97 antigen	NO	NO	YES
P48960	CD97	413	YES	NO	NO	CD97_HUMAN CD97 antigen	NO	NO	YES
P48960	CD97	453	YES	YES	YES	CD97_HUMAN CD97 antigen	NO	NO	YES
P48960-2	CD97	108	YES	NO	YES	CD97_HUMAN Isoform 2 of CD97 antigen	NO	NO	YES
P48960-2	CD97	112	YES	NO	YES	CD97_HUMAN Isoform 2 of CD97 antigen	NO	NO	YES
P50895	BCAM	377	YES	YES	NO	BCAM_HUMAN Basal cell adhesion molecule	YES	NO	NO
P50895	BCAM	383	YES	YES	NO	BCAM_HUMAN Basal cell adhesion molecule	YES	NO	NO
P50895	BCAM	419	YES	YES	NO	BCAM_HUMAN Basal cell adhesion molecule	YES	NO	NO
P50895	BCAM	439	YES	NO	YES	BCAM_HUMAN Basal cell adhesion molecule	YES	NO	NO
P51805	PLXNA3	59	YES	YES	NO	PLXA3_HUMAN Plexin-A3	YES	NO	NO
P51805	PLXNA3	1009	YES	YES	NO	PLXA3_HUMAN Plexin-A3	YES	NO	NO
P51805	PLXNA3	1073	YES	YES	NO	PLXA3_HUMAN Plexin-A3	YES	NO	NO
P52799	EFNB2	36	YES	YES	NO	EFNB2_HUMAN Ephrin-B2	YES	NO	NO
P53708	ITGA8	122	NO	YES	NO	ITA8_HUMAN Integrin alpha-8	YES	NO	NO
P53708	ITGA8	504	NO	YES	NO	ITA8_HUMAN Integrin alpha-8	YES	NO	NO
P53708	ITGA8	605	NO	YES	NO	ITA8_HUMAN Integrin alpha-8	YES	NO	NO
P53708	ITGA8	737	NO	YES	NO	ITA8_HUMAN Integrin alpha-8	YES	NO	NO
P54753	EPHB3	351	NO	YES	NO	EPHB3_HUMAN Ephrin type-B receptor 3	YES	NO	NO
P54753	EPHB3	445	YES	YES	NO	EPHB3_HUMAN Ephrin type-B receptor 3	YES	NO	NO
P54756	EPHA5	264	NO	YES	NO	EPHA5_HUMAN Ephrin type-A receptor 5	YES	NO	NO
P54756	EPHA5	299	NO	YES	NO	EPHA5_HUMAN Ephrin type-A receptor 5	YES	NO	NO
P54756	EPHA5	461	NO	YES	NO	EPHA5_HUMAN Ephrin type-A receptor 5	YES	NO	NO
P54760	EPHB4	203	YES	YES	NO	EPHB4_HUMAN Ephrin type-B receptor 4	YES	NO	NO
P54760	EPHB4	335	YES	YES	NO	EPHB4_HUMAN Ephrin type-B receptor 4	YES	NO	NO
P54760	EPHB4	426	YES	NO	NO	EPHB4_HUMAN Ephrin type-B receptor 4	YES	NO	NO
P54762	EPHB1	426	NO	YES	NO	EPHB1_HUMAN Ephrin type-B receptor 1	YES	NO	NO
P54762	EPHB1	480	NO	YES	NO	EPHB1_HUMAN Ephrin type-B receptor 1	YES	NO	NO
P54764	EPHA4	340	YES	YES	NO	EPHA4_HUMAN Ephrin type-A receptor 4	YES	NO	NO
P54764	EPHA4	408	YES	NO	NO	EPHA4_HUMAN Ephrin type-A receptor 4	YES	NO	NO
P55899	FCGRT	125	NO	YES	YES	FCGRN_HUMAN IgG receptor FcRn large subunit p51	YES	NO	NO
P56159	GFRA1	59	YES	YES	YES	GFRA1_HUMAN GDNF family receptor alpha-1	NO	NO	NO
P56159	GFRA1	347	YES	NO	YES	GFRA1_HUMAN GDNF family receptor alpha-1	NO	NO	NO
P56159	GFRA1	406	YES	YES	YES	GFRA1_HUMAN GDNF family receptor alpha-1	NO	NO	NO
P56199	ITGA1	100	YES	YES	YES	ITA1_HUMAN Integrin alpha-1	YES	NO	NO
P56199	ITGA1	105	YES	YES	YES	ITA1_HUMAN Integrin alpha-1	YES	NO	NO
P56199	ITGA1	217	YES	YES	YES	ITA1_HUMAN Integrin alpha-1	YES	NO	NO
P56199	ITGA1	341	NO	YES	YES	ITA1_HUMAN Integrin alpha-1	YES	NO	NO
P56199	ITGA1	418	NO	YES	YES	ITA1_HUMAN Integrin alpha-1	YES	NO	NO
P56199	ITGA1	460	YES	YES	YES	ITA1_HUMAN Integrin alpha-1	YES	NO	NO
P56199	ITGA1	532	YES	YES	YES	ITA1_HUMAN Integrin alpha-1	YES	NO	NO
P56199	ITGA1	780	YES	YES	NO	ITA1_HUMAN Integrin alpha-1	YES	NO	NO
P56199	ITGA1	840	NO	YES	YES	ITA1_HUMAN Integrin alpha-1	YES	NO	NO
P56199	ITGA1	1008	YES	YES	YES	ITA1_HUMAN Integrin alpha-1	YES	NO	NO
P56199	ITGA1	1102	NO	YES	YES	ITA1_HUMAN Integrin alpha-1	YES	NO	NO
P56199	ITGA1	1113	NO	YES	YES	ITA1_HUMAN Integrin alpha-1	YES	NO	NO
P78310	CXADR	106	NO	YES	NO	CXAR_HUMAN Coxsackievirus and adenovirus receptor	YES	NO	NO
P78310	CXADR	201	NO	YES	YES	CXAR_HUMAN Coxsackievirus and adenovirus receptor	YES	NO	NO
P78552	IL13RA1	105	YES	YES	NO	I13R1_HUMAN Interleukin-13 receptor subunit alpha-1	YES	NO	NO
P78552	IL13RA1	138	YES	NO	NO	I13R1_HUMAN Interleukin-13 receptor subunit alpha-1	YES	NO	NO
P78552	IL13RA1	157	YES	YES	NO	I13R1_HUMAN Interleukin-13 receptor subunit alpha-1	YES	NO	NO
P78552	IL13RA1	235	YES	YES	NO	I13R1_HUMAN Interleukin-13 receptor subunit alpha-1	YES	NO	NO
P78552	IL13RA1	293	YES	YES	NO	I13R1_HUMAN Interleukin-13 receptor subunit alpha-1	YES	NO	NO
P98153	DGCR2	149	YES	YES	YES	IDD_HUMAN Integral membrane protein DGCR2/IDD	YES	NO	NO
P98155-2	VLDLR	753	NO	NO	YES	VLDLR_HUMAN Isoform Short of Very low-density lipoprotein receptor	YES	NO	NO
P98164	LRP2	300	NO	YES	NO	LRP2_HUMAN Low-density lipoprotein receptor-related protein 2	YES	NO	NO
P98164	LRP2	1144	NO	YES	NO	LRP2_HUMAN Low-density lipoprotein receptor-related protein 2	YES	NO	NO
P98164	LRP2	1383	NO	YES	NO	LRP2_HUMAN Low-density lipoprotein receptor-related protein 2	YES	NO	NO
P98164	LRP2	1675	NO	YES	NO	LRP2_HUMAN Low-density lipoprotein receptor-related protein 2	YES	NO	NO
P98164	LRP2	2499	NO	YES	NO	LRP2_HUMAN Low-density lipoprotein receptor-related protein 2	YES	NO	NO
P98164	LRP2	2764	NO	YES	NO	LRP2_HUMAN Low-density lipoprotein receptor-related protein 2	YES	NO	NO
P98164	LRP2	2781	NO	YES	NO	LRP2_HUMAN Low-density lipoprotein receptor-related protein 2	YES	NO	NO
P98164	LRP2	2809	NO	YES	NO	LRP2_HUMAN Low-density lipoprotein receptor-related protein 2	YES	NO	NO
P98164	LRP2	2947	NO	YES	NO	LRP2_HUMAN Low-density lipoprotein receptor-related protein 2	YES	NO	NO
P98164	LRP2	3125	NO	YES	NO	LRP2_HUMAN Low-density lipoprotein receptor-related protein 2	YES	NO	NO
P98164	LRP2	3315	NO	YES	NO	LRP2_HUMAN Low-density lipoprotein receptor-related protein 2	YES	NO	NO
P98164	LRP2	3446	NO	YES	NO	LRP2_HUMAN Low-density lipoprotein receptor-related protein 2	YES	NO	NO
P98164	LRP2	4068	NO	YES	NO	LRP2_HUMAN Low-density lipoprotein receptor-related protein 2	YES	NO	NO
Q01113	IL9R	117	NO	NO	YES	IL9R_HUMAN Interleukin-9 receptor	YES	NO	NO
Q01973	ROR1	66	NO	YES	NO	ROR1_HUMAN Tyrosine-protein kinase transmembrane receptor ROR1	YES	NO	NO
Q01973	ROR1	315	NO	YES	NO	ROR1_HUMAN Tyrosine-protein kinase transmembrane receptor ROR1	YES	NO	NO
Q01974	ROR2	318	NO	YES	YES	ROR2_HUMAN Tyrosine-protein kinase transmembrane receptor ROR2	YES	NO	NO
Q03167	TGFBR3	492	YES	YES	NO	TGBR3_HUMAN Transforming growth factor beta receptor type 3	YES	NO	NO
Q03167	TGFBR3	503	NO	YES	NO	TGBR3_HUMAN Transforming growth factor beta receptor type 3	YES	NO	NO
Q03405	PLAUR	184	YES	YES	NO	UPAR_HUMAN Urokinase plasminogen activator surface receptor	NO	NO	NO
Q03405	PLAUR	222	YES	YES	YES	UPAR_HUMAN Urokinase plasminogen activator surface receptor	NO	NO	NO
Q03405	PLAUR	242	NO	YES	NO	UPAR_HUMAN Urokinase plasminogen activator surface receptor	NO	NO	NO
Q03405	PLAUR	255	NO	YES	YES	UPAR_HUMAN Urokinase plasminogen activator surface receptor	NO	NO	NO
Q04721	NOTCH2	46	YES	YES	YES	NOTC2_HUMAN Neurogenic locus notch homolog protein 2	YES	NO	NO
Q04721	NOTCH2	155	NO	YES	NO	NOTC2_HUMAN Neurogenic locus notch homolog protein 2	YES	NO	NO
Q04721	NOTCH2	733	YES	YES	NO	NOTC2_HUMAN Neurogenic locus notch homolog protein 2	YES	NO	NO
Q04771	ACVR1	102	YES	YES	NO	ACVR1_HUMAN Activin receptor type-1	YES	NO	NO
Q04771	ACVR1	102	NO	NO	YES	ACVR1_HUMAN Activin receptor type-1	YES	NO	NO
Q04912	MST1R	419	YES	NO	NO	RON_HUMAN Macrophage-stimulating protein receptor	YES	NO	NO
Q04912	MST1R	458	YES	NO	NO	RON_HUMAN Macrophage-stimulating protein receptor	YES	NO	NO
Q04912	MST1R	488	YES	NO	NO	RON_HUMAN Macrophage-stimulating protein receptor	YES	NO	NO
Q04912	MST1R	720	YES	NO	NO	RON_HUMAN Macrophage-stimulating protein receptor	YES	NO	NO
Q04912	MST1R	841	YES	NO	NO	RON_HUMAN Macrophage-stimulating protein receptor	YES	NO	NO
Q06418	TYRO3	63	NO	YES	NO	TYRO3_HUMAN Tyrosine-protein kinase receptor TYRO3	YES	NO	NO
Q06418	TYRO3	191	YES	YES	YES	TYRO3_HUMAN Tyrosine-protein kinase receptor TYRO3	YES	NO	NO
Q06418	TYRO3	230	YES	YES	YES	TYRO3_HUMAN Tyrosine-protein kinase receptor TYRO3	YES	NO	NO
Q06418	TYRO3	240	YES	YES	YES	TYRO3_HUMAN Tyrosine-protein kinase receptor TYRO3	YES	NO	NO
Q06418	TYRO3	380	NO	YES	NO	TYRO3_HUMAN Tyrosine-protein kinase receptor TYRO3	YES	NO	NO
Q07011	TNFRSF9	138	NO	YES	NO	TNR9_HUMAN Tumor necrosis factor receptor superfamily member 9	YES	NO	NO
Q07954	LRP1	136	YES	YES	YES	LRP1_HUMAN Prolow-density lipoprotein receptor-related protein 1	YES	NO	NO
Q07954	LRP1	239	NO	YES	YES	LRP1_HUMAN Prolow-density lipoprotein receptor-related protein 1	YES	NO	NO
Q07954	LRP1	446	YES	YES	YES	LRP1_HUMAN Prolow-density lipoprotein receptor-related protein 1	YES	NO	NO
Q07954	LRP1	729	YES	YES	YES	LRP1_HUMAN Prolow-density lipoprotein receptor-related protein 1	YES	NO	NO
Q07954	LRP1	928	YES	YES	NO	LRP1_HUMAN Prolow-density lipoprotein receptor-related protein 1	YES	NO	NO
Q07954	LRP1	1050	NO	YES	NO	LRP1_HUMAN Prolow-density lipoprotein receptor-related protein 1	YES	NO	NO
Q07954	LRP1	1511	YES	YES	YES	LRP1_HUMAN Prolow-density lipoprotein receptor-related protein 1	YES	NO	NO
Q07954	LRP1	1558	YES	YES	YES	LRP1_HUMAN Prolow-density lipoprotein receptor-related protein 1	YES	NO	NO
Q07954	LRP1	1575	YES	YES	YES	LRP1_HUMAN Prolow-density lipoprotein receptor-related protein 1	YES	NO	NO
Q07954	LRP1	1645	YES	YES	YES	LRP1_HUMAN Prolow-density lipoprotein receptor-related protein 1	YES	NO	NO
Q07954	LRP1	1723	YES	YES	NO	LRP1_HUMAN Prolow-density lipoprotein receptor-related protein 1	YES	NO	NO
Q07954	LRP1	1733	YES	YES	NO	LRP1_HUMAN Prolow-density lipoprotein receptor-related protein 1	YES	NO	NO
Q07954	LRP1	1763	YES	NO	YES	LRP1_HUMAN Prolow-density lipoprotein receptor-related protein 1	YES	NO	NO
Q07954	LRP1	1825	YES	YES	YES	LRP1_HUMAN Prolow-density lipoprotein receptor-related protein 1	YES	NO	NO
Q07954	LRP1	1995	YES	NO	NO	LRP1_HUMAN Prolow-density lipoprotein receptor-related protein 1	YES	NO	NO
Q07954	LRP1	2127	YES	YES	YES	LRP1_HUMAN Prolow-density lipoprotein receptor-related protein 1	YES	NO	NO
Q07954	LRP1	2472	YES	YES	YES	LRP1_HUMAN Prolow-density lipoprotein receptor-related protein 1	YES	NO	NO
Q07954	LRP1	2475	YES	YES	NO	LRP1_HUMAN Prolow-density lipoprotein receptor-related protein 1	YES	NO	NO
Q07954	LRP1	2502	YES	YES	YES	LRP1_HUMAN Prolow-density lipoprotein receptor-related protein 1	YES	NO	NO
Q07954	LRP1	2601	YES	YES	YES	LRP1_HUMAN Prolow-density lipoprotein receptor-related protein 1	YES	NO	NO
Q07954	LRP1	2620	YES	YES	NO	LRP1_HUMAN Prolow-density lipoprotein receptor-related protein 1	YES	NO	NO
Q07954	LRP1	2815	YES	YES	NO	LRP1_HUMAN Prolow-density lipoprotein receptor-related protein 1	YES	NO	NO
Q07954	LRP1	2905	YES	YES	YES	LRP1_HUMAN Prolow-density lipoprotein receptor-related protein 1	YES	NO	NO
Q07954	LRP1	3048	YES	YES	YES	LRP1_HUMAN Prolow-density lipoprotein receptor-related protein 1	YES	NO	NO
Q07954	LRP1	3089	YES	YES	YES	LRP1_HUMAN Prolow-density lipoprotein receptor-related protein 1	YES	NO	NO
Q07954	LRP1	3333	YES	YES	YES	LRP1_HUMAN Prolow-density lipoprotein receptor-related protein 1	YES	NO	NO
Q07954	LRP1	3662	YES	YES	NO	LRP1_HUMAN Prolow-density lipoprotein receptor-related protein 1	YES	NO	NO
Q07954	LRP1	3662	NO	NO	YES	LRP1_HUMAN Prolow-density lipoprotein receptor-related protein 1	YES	NO	NO
Q07954	LRP1	3788	YES	YES	YES	LRP1_HUMAN Prolow-density lipoprotein receptor-related protein 1	YES	NO	NO
Q07954	LRP1	3839	YES	YES	YES	LRP1_HUMAN Prolow-density lipoprotein receptor-related protein 1	YES	NO	NO
Q07954	LRP1	3953	YES	YES	YES	LRP1_HUMAN Prolow-density lipoprotein receptor-related protein 1	YES	NO	NO
Q07954	LRP1	4075	YES	YES	YES	LRP1_HUMAN Prolow-density lipoprotein receptor-related protein 1	YES	NO	NO
Q07954	LRP1	4125	YES	YES	YES	LRP1_HUMAN Prolow-density lipoprotein receptor-related protein 1	YES	NO	NO
Q07954	LRP1	4179	NO	YES	NO	LRP1_HUMAN Prolow-density lipoprotein receptor-related protein 1	YES	NO	NO
Q07954	LRP1	4278	YES	YES	YES	LRP1_HUMAN Prolow-density lipoprotein receptor-related protein 1	YES	NO	NO
Q07954	LRP1	4279	YES	YES	YES	LRP1_HUMAN Prolow-density lipoprotein receptor-related protein 1	YES	NO	NO
Q07954	LRP1	4364	NO	YES	NO	LRP1_HUMAN Prolow-density lipoprotein receptor-related protein 1	YES	NO	NO
Q08334	IL10RB	49	YES	YES	YES	I10R2_HUMAN Interleukin-10 receptor subunit beta	YES	NO	NO
Q08334	IL10RB	68	YES	YES	YES	I10R2_HUMAN Interleukin-10 receptor subunit beta	YES	NO	NO
Q12866	MERTK	234	NO	YES	NO	MERTK_HUMAN Tyrosine-protein kinase Mer	YES	NO	NO
Q12866	MERTK	294	NO	YES	YES	MERTK_HUMAN Tyrosine-protein kinase Mer	YES	NO	NO
Q12866	MERTK	316	NO	YES	NO	MERTK_HUMAN Tyrosine-protein kinase Mer	YES	NO	NO
Q12866	MERTK	329	NO	YES	YES	MERTK_HUMAN Tyrosine-protein kinase Mer	YES	NO	NO
Q12866	MERTK	336	NO	YES	YES	MERTK_HUMAN Tyrosine-protein kinase Mer	YES	NO	NO
Q12866	MERTK	442	NO	YES	YES	MERTK_HUMAN Tyrosine-protein kinase Mer	YES	NO	NO
Q12866	MERTK	454	NO	YES	YES	MERTK_HUMAN Tyrosine-protein kinase Mer	YES	NO	NO
Q12891	HYAL2	74	YES	YES	NO	HYAL2_HUMAN Hyaluronidase-2	NO	NO	NO
Q12891	HYAL2	103	YES	YES	YES	HYAL2_HUMAN Hyaluronidase-2	NO	NO	NO
Q12891	HYAL2	357	YES	YES	YES	HYAL2_HUMAN Hyaluronidase-2	NO	NO	NO
Q13002	GRIK2	73	YES	NO	NO	GRIK2_HUMAN Glutamate receptor ionotropic, kainate 2	NO	NO	YES
Q13002	GRIK2	412	YES	NO	NO	GRIK2_HUMAN Glutamate receptor ionotropic, kainate 2	NO	NO	YES
Q13003	GRIK3	76	YES	NO	NO	GRIK3_HUMAN Glutamate receptor ionotropic, kainate 3	NO	NO	YES
Q13003	GRIK3	278	YES	NO	NO	GRIK3_HUMAN Glutamate receptor ionotropic, kainate 3	NO	NO	YES
Q13003	GRIK3	415	YES	NO	NO	GRIK3_HUMAN Glutamate receptor ionotropic, kainate 3	NO	NO	YES
Q13003	GRIK3	426	YES	NO	NO	GRIK3_HUMAN Glutamate receptor ionotropic, kainate 3	NO	NO	YES
Q13003	GRIK3	433	YES	NO	NO	GRIK3_HUMAN Glutamate receptor ionotropic, kainate 3	NO	NO	YES
Q13308	PTK7	116	YES	YES	YES	PTK7_HUMAN Inactive tyrosine-protein kinase 7	YES	NO	NO
Q13308	PTK7	175	YES	YES	YES	PTK7_HUMAN Inactive tyrosine-protein kinase 7	YES	NO	NO
Q13308	PTK7	184	YES	YES	YES	PTK7_HUMAN Inactive tyrosine-protein kinase 7	YES	NO	NO
Q13308	PTK7	214	YES	YES	YES	PTK7_HUMAN Inactive tyrosine-protein kinase 7	YES	NO	NO
Q13308	PTK7	268	YES	YES	YES	PTK7_HUMAN Inactive tyrosine-protein kinase 7	YES	NO	NO
Q13308	PTK7	283	YES	YES	YES	PTK7_HUMAN Inactive tyrosine-protein kinase 7	YES	NO	NO
Q13308	PTK7	405	YES	YES	YES	PTK7_HUMAN Inactive tyrosine-protein kinase 7	YES	NO	NO
Q13308	PTK7	463	NO	YES	YES	PTK7_HUMAN Inactive tyrosine-protein kinase 7	YES	NO	NO
Q13308	PTK7	567	YES	YES	YES	PTK7_HUMAN Inactive tyrosine-protein kinase 7	YES	NO	NO
Q13308	PTK7	646	YES	YES	YES	PTK7_HUMAN Inactive tyrosine-protein kinase 7	YES	NO	NO
Q13308	PTK7	668	YES	YES	NO	PTK7_HUMAN Inactive tyrosine-protein kinase 7	YES	NO	NO
Q13332	PTPRS	263	YES	NO	NO	PTPRS_HUMAN Receptor-type tyrosine-protein phosphatase S	YES	NO	NO
Q13332	PTPRS	733	YES	YES	YES	PTPRS_HUMAN Receptor-type tyrosine-protein phosphatase S	YES	NO	NO
Q13332	PTPRS	940	YES	YES	YES	PTPRS_HUMAN Receptor-type tyrosine-protein phosphatase S	YES	NO	NO
Q13467	FZD5	151	NO	YES	NO	FZD5_HUMAN Frizzled-5	NO	NO	YES
Q13478	IL18R1	150	NO	YES	NO	IL18R_HUMAN Interleukin-18 receptor 1	YES	NO	NO
Q13478	IL18R1	203	NO	YES	NO	IL18R_HUMAN Interleukin-18 receptor 1	YES	NO	NO
Q13635	PTCH1	312	NO	YES	NO	PTC1_HUMAN Protein patched homolog 1	NO	NO	YES
Q13635	PTCH1	414	NO	YES	YES	PTC1_HUMAN Protein patched homolog 1	NO	NO	YES
Q13683	ITGA7	86	YES	YES	NO	ITA7_HUMAN Integrin alpha-7	YES	NO	NO
Q13683	ITGA7	786	NO	YES	NO	ITA7_HUMAN Integrin alpha-7	YES	NO	NO
Q13683	ITGA7	989	NO	YES	NO	ITA7_HUMAN Integrin alpha-7	YES	NO	NO
Q13683	ITGA7	1025	NO	YES	NO	ITA7_HUMAN Integrin alpha-7	YES	NO	NO
Q13705	ACVR2B	65	NO	YES	NO	AVR2B_HUMAN Activin receptor type-2B	YES	NO	NO
Q13797	ITGA9	225	NO	YES	NO	ITA9_HUMAN Integrin alpha-9	YES	NO	NO
Q13797	ITGA9	904	NO	YES	NO	ITA9_HUMAN Integrin alpha-9	YES	NO	NO
Q13873	BMPR2	55	YES	YES	YES	BMPR2_HUMAN Bone morphogenetic protein receptor type-2	YES	NO	NO
Q13873	BMPR2	110	YES	YES	YES	BMPR2_HUMAN Bone morphogenetic protein receptor type-2	YES	NO	NO
Q14108	SCARB2	45	YES	NO	NO	SCRB2_HUMAN Lysosome membrane protein 2	NO	NO	YES
Q14108	SCARB2	68	YES	NO	NO	SCRB2_HUMAN Lysosome membrane protein 2	NO	NO	YES
Q14108	SCARB2	105	YES	YES	YES	SCRB2_HUMAN Lysosome membrane protein 2	NO	NO	YES
Q14108	SCARB2	206	YES	YES	NO	SCRB2_HUMAN Lysosome membrane protein 2	NO	NO	YES
Q14108	SCARB2	224	YES	YES	NO	SCRB2_HUMAN Lysosome membrane protein 2	NO	NO	YES
Q14108	SCARB2	249	YES	YES	YES	SCRB2_HUMAN Lysosome membrane protein 2	NO	NO	YES
Q14108	SCARB2	304	YES	YES	YES	SCRB2_HUMAN Lysosome membrane protein 2	NO	NO	YES
Q14108	SCARB2	325	YES	YES	YES	SCRB2_HUMAN Lysosome membrane protein 2	NO	NO	YES
Q14108	SCARB2	412	YES	YES	YES	SCRB2_HUMAN Lysosome membrane protein 2	NO	NO	YES
Q14114	LRP8	176	NO	YES	YES	LRP8_HUMAN Low-density lipoprotein receptor-related protein 8	YES	NO	NO
Q14114	LRP8	518	NO	YES	YES	LRP8_HUMAN Low-density lipoprotein receptor-related protein 8	YES	NO	NO
Q14114	LRP8	772	YES	NO	YES	LRP8_HUMAN Low-density lipoprotein receptor-related protein 8	YES	NO	NO
Q14114	LRP8	807	YES	YES	YES	LRP8_HUMAN Low-density lipoprotein receptor-related protein 8	YES	NO	NO
Q14118	DAG1	141	YES	YES	NO	DAG1_HUMAN Dystroglycan	YES	NO	NO
Q14118	DAG1	641	YES	YES	YES	DAG1_HUMAN Dystroglycan	YES	NO	NO
Q14118	DAG1	649	YES	YES	YES	DAG1_HUMAN Dystroglycan	YES	NO	NO
Q14118	DAG1	661	NO	YES	NO	DAG1_HUMAN Dystroglycan	YES	NO	NO
Q14242	SELPLG	65	NO	NO	YES	SELPL_HUMAN P-selectin glycoprotein ligand 1	YES	NO	NO
Q14242	SELPLG	302	NO	NO	YES	SELPL_HUMAN P-selectin glycoprotein ligand 1	YES	NO	NO
Q14332	FZD2	53	YES	NO	NO	FZD2_HUMAN Frizzled-2	NO	NO	YES
Q14332	FZD2	154	YES	YES	NO	FZD2_HUMAN Frizzled-2	NO	NO	YES
Q14626	IL11RA	194	NO	YES	NO	I11RA_HUMAN Interleukin-11 receptor subunit alpha	YES	NO	NO
Q14643	ITPR1	2512	NO	NO	YES	ITPR1_HUMAN Inositol 1,4,5-trisphosphate receptor type 1	NO	NO	YES
Q14833	GRM4	301	YES	NO	NO	GRM4_HUMAN Metabotropic glutamate receptor 4	NO	NO	YES
Q15223	PVRL1	139	YES	NO	YES	PVRL1_HUMAN Poliovirus receptor-related protein 1	YES	NO	NO
Q15223	PVRL1	202	YES	YES	YES	PVRL1_HUMAN Poliovirus receptor-related protein 1	YES	NO	NO
Q15223	PVRL1	286	YES	NO	YES	PVRL1_HUMAN Poliovirus receptor-related protein 1	YES	NO	NO
Q15223	PVRL1	307	YES	YES	NO	PVRL1_HUMAN Poliovirus receptor-related protein 1	YES	NO	NO
Q15223	PVRL1	332	YES	NO	YES	PVRL1_HUMAN Poliovirus receptor-related protein 1	YES	NO	NO
Q15262	PTPRK	101	YES	YES	YES	PTPRK_HUMAN Receptor-type tyrosine-protein phosphatase kappa	YES	NO	NO
Q15262	PTPRK	140	YES	YES	YES	PTPRK_HUMAN Receptor-type tyrosine-protein phosphatase kappa	YES	NO	NO
Q15262	PTPRK	211	YES	YES	YES	PTPRK_HUMAN Receptor-type tyrosine-protein phosphatase kappa	YES	NO	NO
Q15262	PTPRK	416	YES	YES	YES	PTPRK_HUMAN Receptor-type tyrosine-protein phosphatase kappa	YES	NO	NO
Q15262	PTPRK	424	YES	YES	YES	PTPRK_HUMAN Receptor-type tyrosine-protein phosphatase kappa	YES	NO	NO
Q15262	PTPRK	436	YES	YES	YES	PTPRK_HUMAN Receptor-type tyrosine-protein phosphatase kappa	YES	NO	NO
Q15262	PTPRK	462	YES	YES	YES	PTPRK_HUMAN Receptor-type tyrosine-protein phosphatase kappa	YES	NO	NO
Q15303	ERBB4	174	YES	YES	NO	ERBB4_HUMAN Receptor tyrosine-protein kinase erbB-4	YES	NO	NO
Q15303	ERBB4	181	YES	YES	NO	ERBB4_HUMAN Receptor tyrosine-protein kinase erbB-4	YES	NO	NO
Q15303	ERBB4	253	YES	NO	NO	ERBB4_HUMAN Receptor tyrosine-protein kinase erbB-4	YES	NO	NO
Q15303	ERBB4	495	YES	NO	NO	ERBB4_HUMAN Receptor tyrosine-protein kinase erbB-4	YES	NO	NO
Q15303	ERBB4	576	YES	YES	NO	ERBB4_HUMAN Receptor tyrosine-protein kinase erbB-4	YES	NO	NO
Q15303	ERBB4	620	YES	NO	NO	ERBB4_HUMAN Receptor tyrosine-protein kinase erbB-4	YES	NO	NO
Q15391	P2RY14	161	YES	NO	NO	P2Y14_HUMAN P2Y purinoceptor 14	NO	NO	YES
Q15758	SLC1A5	212	YES	YES	YES	AAAT_HUMAN Neutral amino acid transporter B(0)	NO	NO	YES
Q15762	CD226	147	NO	NO	YES	CD226_HUMAN CD226 antigen	YES	NO	NO
Q15762	CD226	186	NO	NO	YES	CD226_HUMAN CD226 antigen	YES	NO	NO
Q15762	CD226	198	NO	NO	YES	CD226_HUMAN CD226 antigen	YES	NO	NO
Q15768	EFNB3	210	YES	YES	NO	EFNB3_HUMAN Ephrin-B3	YES	NO	NO
Q16445	GABRA6	31	YES	NO	NO	GBRA6_HUMAN Gamma-aminobutyric acid receptor subunit alpha-6	NO	NO	YES
Q16602	CALCRL	66	NO	YES	YES	CALRL_HUMAN Calcitonin gene-related peptide type 1 receptor	NO	NO	YES
Q16602	CALCRL	123	NO	YES	NO	CALRL_HUMAN Calcitonin gene-related peptide type 1 receptor	NO	NO	YES
Q16620	NTRK2	67	NO	YES	NO	NTRK2_HUMAN BDNF/NT-3 growth factors receptor	YES	NO	NO
Q16620	NTRK2	95	NO	YES	NO	NTRK2_HUMAN BDNF/NT-3 growth factors receptor	YES	NO	NO
Q16620	NTRK2	241	NO	YES	NO	NTRK2_HUMAN BDNF/NT-3 growth factors receptor	YES	NO	NO
Q16827	PTPRO	154	NO	YES	NO	PTPRO_HUMAN Receptor-type tyrosine-protein phosphatase O	YES	NO	NO
Q16832	DDR2	280	NO	YES	NO	DDR2_HUMAN Discoidin domain-containing receptor 2	YES	NO	NO
Q5KU26	COLEC12	67	NO	YES	NO	COL12_HUMAN Collectin-12	NO	YES	NO
Q5KU26	COLEC12	159	NO	YES	NO	COL12_HUMAN Collectin-12	NO	YES	NO
Q5KU26	COLEC12	168	NO	YES	NO	COL12_HUMAN Collectin-12	NO	YES	NO
Q5KU26	COLEC12	271	YES	YES	NO	COL12_HUMAN Collectin-12	NO	YES	NO
Q5KU26	COLEC12	299	NO	YES	NO	COL12_HUMAN Collectin-12	NO	YES	NO
Q5KU26	COLEC12	386	YES	YES	NO	COL12_HUMAN Collectin-12	NO	YES	NO
Q5KU26	COLEC12	416	NO	YES	NO	COL12_HUMAN Collectin-12	NO	YES	NO
Q5KU26	COLEC12	437	NO	YES	NO	COL12_HUMAN Collectin-12	NO	YES	NO
Q5T848	GPR158	143	YES	NO	NO	GP158_HUMAN Probable G-protein coupled receptor 158	NO	NO	YES
Q6GTX8	LAIR1	69	NO	YES	YES	LAIR1_HUMAN Leukocyte-associated immunoglobulin-like receptor 1	YES	NO	NO
Q6UWB1	IL27RA	302	YES	NO	NO	I27RA_HUMAN Interleukin-27 receptor subunit alpha	YES	NO	NO
Q6UWB1	IL27RA	311	YES	NO	NO	I27RA_HUMAN Interleukin-27 receptor subunit alpha	YES	NO	NO
Q6UWB1	IL27RA	374	YES	NO	NO	I27RA_HUMAN Interleukin-27 receptor subunit alpha	YES	NO	NO
Q6UWB1	IL27RA	382	YES	NO	NO	I27RA_HUMAN Interleukin-27 receptor subunit alpha	YES	NO	NO
Q6ZMJ2	SCARA5	134	YES	NO	NO	SCAR5_HUMAN Scavenger receptor class A member 5	NO	YES	NO
Q6ZN44	UNC5A	218	NO	YES	NO	UNC5A_HUMAN Netrin receptor UNC5A	YES	NO	NO
Q7Z4F1	LRP10	56	YES	YES	NO	LRP10_HUMAN Low-density lipoprotein receptor-related protein 10	YES	NO	NO
Q7Z4F1	LRP10	111	NO	YES	NO	LRP10_HUMAN Low-density lipoprotein receptor-related protein 10	YES	NO	NO
Q7Z4F1	LRP10	299	YES	NO	NO	LRP10_HUMAN Low-density lipoprotein receptor-related protein 10	YES	NO	NO
Q86SQ4	GPR126	143	YES	YES	NO	GP126_HUMAN G-protein coupled receptor 126	NO	NO	YES
Q86SQ4	GPR126	314	YES	NO	NO	GP126_HUMAN G-protein coupled receptor 126	NO	NO	YES
Q86SQ4	GPR126	324	YES	YES	NO	GP126_HUMAN G-protein coupled receptor 126	NO	NO	YES
Q86SQ4	GPR126	485	YES	NO	NO	GP126_HUMAN G-protein coupled receptor 126	NO	NO	YES
Q86SQ4	GPR126	488	YES	NO	NO	GP126_HUMAN G-protein coupled receptor 126	NO	NO	YES
Q86SQ4	GPR126	505	YES	YES	NO	GP126_HUMAN G-protein coupled receptor 126	NO	NO	YES
Q86SQ4	GPR126	563	YES	YES	NO	GP126_HUMAN G-protein coupled receptor 126	NO	NO	YES
Q86SQ4	GPR126	593	YES	NO	NO	GP126_HUMAN G-protein coupled receptor 126	NO	NO	YES
Q86SQ4	GPR126	600	YES	NO	NO	GP126_HUMAN G-protein coupled receptor 126	NO	NO	YES
Q86SQ4	GPR126	605	YES	NO	NO	GP126_HUMAN G-protein coupled receptor 126	NO	NO	YES
Q86SQ4	GPR126	667	YES	NO	NO	GP126_HUMAN G-protein coupled receptor 126	NO	NO	YES
Q86SQ4	GPR126	673	YES	NO	NO	GP126_HUMAN G-protein coupled receptor 126	NO	NO	YES
Q86SQ4	GPR126	750	YES	YES	NO	GP126_HUMAN G-protein coupled receptor 126	NO	NO	YES
Q86SQ4	GPR126	776	YES	YES	NO	GP126_HUMAN G-protein coupled receptor 126	NO	NO	YES
Q86SQ4	GPR126	818	YES	YES	NO	GP126_HUMAN G-protein coupled receptor 126	NO	NO	YES
Q86UN2	RTN4RL1	303	YES	NO	YES	R4RL1_HUMAN Reticulon-4 receptor-like 1	NO	NO	NO
Q86UN3	RTN4RL2	93	NO	NO	YES	R4RL2_HUMAN Reticulon-4 receptor-like 2	NO	NO	NO
Q86UN3	RTN4RL2	325	YES	YES	YES	R4RL2_HUMAN Reticulon-4 receptor-like 2	NO	NO	NO
Q86VZ1	P2RY8	5	NO	NO	YES	P2RY8_HUMAN P2Y purinoceptor 8	NO	NO	YES
Q86VZ1	P2RY8	11	NO	NO	YES	P2RY8_HUMAN P2Y purinoceptor 8	NO	NO	YES
Q86VZ4	LRP11	164	YES	YES	YES	LRP11_HUMAN Low-density lipoprotein receptor-related protein 11	YES	NO	NO
Q86VZ4	LRP11	291	YES	YES	YES	LRP11_HUMAN Low-density lipoprotein receptor-related protein 11	YES	NO	NO
Q86VZ4	LRP11	401	YES	YES	YES	LRP11_HUMAN Low-density lipoprotein receptor-related protein 11	YES	NO	NO
Q86XT9	TMEM219	101	YES	YES	YES	TM219_HUMAN Insulin-like growth factor-binding protein 3 receptor	NO	NO	NO
Q86XT9	TMEM219	167	YES	YES	NO	TM219_HUMAN Insulin-like growth factor-binding protein 3 receptor	NO	NO	NO
Q86YD5	LDLRAD3	105	NO	YES	NO	LRAD3_HUMAN Low-density lipoprotein receptor class A domain-containing protein 3	YES	NO	NO
Q8IWK6	GPR125	81	YES	NO	NO	GP125_HUMAN Probable G-protein coupled receptor 125	NO	NO	YES
Q8IWK6	GPR125	81	NO	NO	YES	GP125_HUMAN Probable G-protein coupled receptor 125	NO	NO	YES
Q8IWK6	GPR125	98	NO	YES	YES	GP125_HUMAN Probable G-protein coupled receptor 125	NO	NO	YES
Q8IWK6	GPR125	159	YES	NO	NO	GP125_HUMAN Probable G-protein coupled receptor 125	NO	NO	YES
Q8IWK6	GPR125	159	NO	NO	YES	GP125_HUMAN Probable G-protein coupled receptor 125	NO	NO	YES
Q8IWK6	GPR125	301	YES	YES	YES	GP125_HUMAN Probable G-protein coupled receptor 125	NO	NO	YES
Q8IWK6	GPR125	433	YES	NO	YES	GP125_HUMAN Probable G-protein coupled receptor 125	NO	NO	YES
Q8IWK6	GPR125	592	NO	YES	YES	GP125_HUMAN Probable G-protein coupled receptor 125	NO	NO	YES
Q8IWK6	GPR125	652	YES	YES	NO	GP125_HUMAN Probable G-protein coupled receptor 125	NO	NO	YES
Q8IWK6	GPR125	687	YES	YES	YES	GP125_HUMAN Probable G-protein coupled receptor 125	NO	NO	YES
Q8IZF3	GPR115	61	YES	NO	NO	GP115_HUMAN Probable G-protein coupled receptor 115	NO	NO	YES
Q8IZF3	GPR115	229	YES	NO	NO	GP115_HUMAN Probable G-protein coupled receptor 115	NO	NO	YES
Q8IZF3	GPR115	250	YES	NO	NO	GP115_HUMAN Probable G-protein coupled receptor 115	NO	NO	YES
Q8IZF3	GPR115	309	YES	NO	NO	GP115_HUMAN Probable G-protein coupled receptor 115	NO	NO	YES
Q8IZJ1	UNC5B	347	YES	YES	NO	UNC5B_HUMAN Netrin receptor UNC5B	YES	NO	NO
Q8IZP9	GPR64	108	NO	YES	NO	GPR64_HUMAN G-protein coupled receptor 64	NO	NO	YES
Q8IZP9	GPR64	111	NO	YES	NO	GPR64_HUMAN G-protein coupled receptor 64	NO	NO	YES
Q8IZP9	GPR64	117	NO	YES	NO	GPR64_HUMAN G-protein coupled receptor 64	NO	NO	YES
Q8IZP9	GPR64	144	NO	YES	NO	GPR64_HUMAN G-protein coupled receptor 64	NO	NO	YES
Q8IZP9	GPR64	194	NO	YES	NO	GPR64_HUMAN G-protein coupled receptor 64	NO	NO	YES
Q8N441	FGFRL1	255	YES	YES	NO	FGRL1_HUMAN Fibroblast growth factor receptor-like 1	YES	NO	NO
Q8N441	FGFRL1	293	YES	YES	YES	FGRL1_HUMAN Fibroblast growth factor receptor-like 1	YES	NO	NO
Q8N6C5	IGSF1	338	YES	YES	NO	IGSF1_HUMAN Immunoglobulin superfamily member 1	NO	NO	YES
Q8N6C5	IGSF1	607	YES	YES	NO	IGSF1_HUMAN Immunoglobulin superfamily member 1	NO	NO	YES
Q8N6C5	IGSF1	747	YES	NO	NO	IGSF1_HUMAN Immunoglobulin superfamily member 1	NO	NO	YES
Q8N6C5	IGSF1	798	YES	YES	NO	IGSF1_HUMAN Immunoglobulin superfamily member 1	NO	NO	YES
Q8N6C5	IGSF1	1027	YES	YES	NO	IGSF1_HUMAN Immunoglobulin superfamily member 1	NO	NO	YES
Q8N6C5	IGSF1	1147	YES	NO	NO	IGSF1_HUMAN Immunoglobulin superfamily member 1	NO	NO	YES
Q8N6C5	IGSF1	1223	YES	YES	NO	IGSF1_HUMAN Immunoglobulin superfamily member 1	NO	NO	YES
Q8NAC3	IL17RC	420	YES	YES	NO	I17RC_HUMAN Interleukin-17 receptor C	YES	NO	NO
Q8NAC3	IL17RC	443	YES	NO	NO	I17RC_HUMAN Interleukin-17 receptor C	YES	NO	NO
Q8NAC3	IL17RC	477	YES	YES	NO	I17RC_HUMAN Interleukin-17 receptor C	YES	NO	NO
Q8NFM7	IL17RD	55	NO	YES	NO	I17RD_HUMAN Interleukin-17 receptor D	YES	NO	NO
Q8NFM7	IL17RD	206	NO	YES	NO	I17RD_HUMAN Interleukin-17 receptor D	YES	NO	NO
Q8NFT8	DNER	223	YES	NO	NO	DNER_HUMAN Delta and Notch-like epidermal growth factor-related receptor	YES	NO	NO
Q8NGF3	OR51D1	55	YES	NO	NO	O51D1_HUMAN Olfactory receptor 51D1	NO	NO	YES
Q8WTV0	SCARB1	102	YES	YES	YES	SCRB1_HUMAN Scavenger receptor class B member 1	NO	NO	YES
Q8WTV0	SCARB1	108	YES	YES	YES	SCRB1_HUMAN Scavenger receptor class B member 1	NO	NO	YES
Q8WTV0	SCARB1	212	YES	NO	YES	SCRB1_HUMAN Scavenger receptor class B member 1	NO	NO	YES
Q8WTV0	SCARB1	227	YES	NO	YES	SCRB1_HUMAN Scavenger receptor class B member 1	NO	NO	YES
Q8WTV0	SCARB1	255	YES	YES	NO	SCRB1_HUMAN Scavenger receptor class B member 1	NO	NO	YES
Q8WTV0	SCARB1	310	YES	YES	YES	SCRB1_HUMAN Scavenger receptor class B member 1	NO	NO	YES
Q8WTV0	SCARB1	330	YES	YES	YES	SCRB1_HUMAN Scavenger receptor class B member 1	NO	NO	YES
Q8WTV0	SCARB1	383	YES	YES	NO	SCRB1_HUMAN Scavenger receptor class B member 1	NO	NO	YES
Q8WUG5	SLC22A17	68	YES	YES	NO	S22AH_HUMAN Solute carrier family 22 member 17	NO	NO	YES
Q8WWQ8	STAB2	1275	YES	NO	NO	STAB2_HUMAN Stabilin-2	YES	NO	NO
Q8WXG9	GPR98	246	NO	YES	NO	GPR98_HUMAN G-protein coupled receptor 98	NO	NO	YES
Q8WXG9	GPR98	576	YES	YES	NO	GPR98_HUMAN G-protein coupled receptor 98	NO	NO	YES
Q8WXG9	GPR98	877	NO	YES	NO	GPR98_HUMAN G-protein coupled receptor 98	NO	NO	YES
Q8WXG9	GPR98	1021	NO	YES	NO	GPR98_HUMAN G-protein coupled receptor 98	NO	NO	YES
Q8WXG9	GPR98	1268	YES	YES	NO	GPR98_HUMAN G-protein coupled receptor 98	NO	NO	YES
Q8WXG9	GPR98	1406	YES	NO	NO	GPR98_HUMAN G-protein coupled receptor 98	NO	NO	YES
Q8WXG9	GPR98	2139	YES	YES	NO	GPR98_HUMAN G-protein coupled receptor 98	NO	NO	YES
Q8WXG9	GPR98	4088	YES	YES	NO	GPR98_HUMAN G-protein coupled receptor 98	NO	NO	YES
Q92673	SORL1	99	YES	YES	YES	SORL_HUMAN Sortilin-related receptor	YES	NO	NO
Q92673	SORL1	158	YES	YES	YES	SORL_HUMAN Sortilin-related receptor	YES	NO	NO
Q92673	SORL1	430	NO	NO	YES	SORL_HUMAN Sortilin-related receptor	YES	NO	NO
Q92673	SORL1	674	YES	YES	YES	SORL_HUMAN Sortilin-related receptor	YES	NO	NO
Q92673	SORL1	871	YES	NO	YES	SORL_HUMAN Sortilin-related receptor	YES	NO	NO
Q92673	SORL1	1164	YES	YES	YES	SORL_HUMAN Sortilin-related receptor	YES	NO	NO
Q92673	SORL1	1191	NO	NO	YES	SORL_HUMAN Sortilin-related receptor	YES	NO	NO
Q92673	SORL1	1246	NO	YES	YES	SORL_HUMAN Sortilin-related receptor	YES	NO	NO
Q92673	SORL1	1608	NO	YES	YES	SORL_HUMAN Sortilin-related receptor	YES	NO	NO
Q92673	SORL1	1706	NO	YES	YES	SORL_HUMAN Sortilin-related receptor	YES	NO	NO
Q92673	SORL1	1733	YES	YES	YES	SORL_HUMAN Sortilin-related receptor	YES	NO	NO
Q92673	SORL1	1809	NO	YES	YES	SORL_HUMAN Sortilin-related receptor	YES	NO	NO
Q92673	SORL1	1854	YES	YES	YES	SORL_HUMAN Sortilin-related receptor	YES	NO	NO
Q92673	SORL1	1986	YES	YES	YES	SORL_HUMAN Sortilin-related receptor	YES	NO	NO
Q92673	SORL1	2010	YES	YES	YES	SORL_HUMAN Sortilin-related receptor	YES	NO	NO
Q92673	SORL1	2092	YES	YES	YES	SORL_HUMAN Sortilin-related receptor	YES	NO	NO
Q92692	PVRL2	137	YES	YES	NO	PVRL2_HUMAN Poliovirus receptor-related protein 2	YES	NO	NO
Q92729	PTPRU	75	YES	YES	YES	PTPRU_HUMAN Receptor-type tyrosine-protein phosphatase U	YES	NO	NO
Q92729	PTPRU	134	YES	YES	YES	PTPRU_HUMAN Receptor-type tyrosine-protein phosphatase U	YES	NO	NO
Q92729	PTPRU	205	NO	YES	NO	PTPRU_HUMAN Receptor-type tyrosine-protein phosphatase U	YES	NO	NO
Q92729	PTPRU	410	YES	YES	YES	PTPRU_HUMAN Receptor-type tyrosine-protein phosphatase U	YES	NO	NO
Q92729	PTPRU	548	YES	YES	YES	PTPRU_HUMAN Receptor-type tyrosine-protein phosphatase U	YES	NO	NO
Q92729	PTPRU	685	YES	YES	YES	PTPRU_HUMAN Receptor-type tyrosine-protein phosphatase U	YES	NO	NO
Q92854	SEMA4D	49	YES	YES	YES	SEM4D_HUMAN Semaphorin-4D	YES	NO	NO
Q92854	SEMA4D	77	YES	YES	YES	SEM4D_HUMAN Semaphorin-4D	YES	NO	NO
Q92854	SEMA4D	139	YES	YES	YES	SEM4D_HUMAN Semaphorin-4D	YES	NO	NO
Q92854	SEMA4D	329	YES	NO	YES	SEM4D_HUMAN Semaphorin-4D	YES	NO	NO
Q92854	SEMA4D	379	YES	YES	YES	SEM4D_HUMAN Semaphorin-4D	YES	NO	NO
Q92854	SEMA4D	419	YES	YES	YES	SEM4D_HUMAN Semaphorin-4D	YES	NO	NO
Q92854	SEMA4D	613	NO	YES	YES	SEM4D_HUMAN Semaphorin-4D	YES	NO	NO
Q92854	SEMA4D	632	NO	NO	YES	SEM4D_HUMAN Semaphorin-4D	YES	NO	NO
Q92956	TNFRSF14	173	NO	NO	YES	TNR14_HUMAN Tumor necrosis factor receptor superfamily member 14	YES	NO	NO
Q96DU3	SLAMF6	87	NO	NO	YES	SLAF6_HUMAN SLAM family member 6	YES	NO	NO
Q96DU3	SLAMF6	178	NO	NO	YES	SLAF6_HUMAN SLAM family member 6	YES	NO	NO
Q96DU3	SLAMF6	203	NO	NO	YES	SLAF6_HUMAN SLAM family member 6	YES	NO	NO
Q96F46	IL17RA	49	YES	YES	YES	I17RA_HUMAN Interleukin-17 receptor A	YES	NO	NO
Q96F46	IL17RA	54	YES	YES	YES	I17RA_HUMAN Interleukin-17 receptor A	YES	NO	NO
Q96F46	IL17RA	206	YES	YES	YES	I17RA_HUMAN Interleukin-17 receptor A	YES	NO	NO
Q96F46	IL17RA	265	YES	YES	YES	I17RA_HUMAN Interleukin-17 receptor A	YES	NO	NO
Q96F46	IL17RA	292	YES	NO	YES	I17RA_HUMAN Interleukin-17 receptor A	YES	NO	NO
Q96GP6	SCARF2	310	NO	YES	NO	SREC2_HUMAN Scavenger receptor class F member 2	YES	NO	NO
Q96GP6	SCARF2	365	NO	YES	NO	SREC2_HUMAN Scavenger receptor class F member 2	YES	NO	NO
Q96GP6	SCARF2	403	NO	YES	NO	SREC2_HUMAN Scavenger receptor class F member 2	YES	NO	NO
Q96JP9	CDHR1	643	NO	YES	YES	CDHR1_HUMAN Cadherin-related family member 1	NO	NO	NO
Q96NY8	PVRL4	281	YES	NO	NO	PVRL4_HUMAN Poliovirus receptor-related protein 4	YES	NO	NO
Q96PE1	GPR124	84	NO	YES	YES	GP124_HUMAN G-protein coupled receptor 124	NO	NO	YES
Q96PE1	GPR124	275	NO	YES	YES	GP124_HUMAN G-protein coupled receptor 124	NO	NO	YES
Q96PE1	GPR124	436	NO	NO	YES	GP124_HUMAN G-protein coupled receptor 124	NO	NO	YES
Q96PE1	GPR124	602	NO	YES	YES	GP124_HUMAN G-protein coupled receptor 124	NO	NO	YES
Q96PE1	GPR124	659	YES	YES	YES	GP124_HUMAN G-protein coupled receptor 124	NO	NO	YES
Q96PE1	GPR124	690	NO	YES	YES	GP124_HUMAN G-protein coupled receptor 124	NO	NO	YES
Q96RD0	OR8B2	206	NO	YES	NO	OR8B2_HUMAN Olfactory receptor 8B2	NO	NO	YES
Q99500	S1PR3	15	NO	YES	NO	S1PR3_HUMAN Sphingosine 1-phosphate receptor 3	NO	NO	YES
Q99523	SORT1	98	YES	YES	YES	SORT_HUMAN Sortilin	YES	NO	NO
Q99523	SORT1	162	YES	YES	YES	SORT_HUMAN Sortilin	YES	NO	NO
Q99523	SORT1	274	YES	YES	YES	SORT_HUMAN Sortilin	YES	NO	NO
Q99523	SORT1	406	YES	YES	YES	SORT_HUMAN Sortilin	YES	NO	NO
Q99523	SORT1	684	YES	NO	YES	SORT_HUMAN Sortilin	YES	NO	NO
Q99571	P2RX4	153	YES	YES	YES	P2RX4_HUMAN P2X purinoceptor 4	NO	NO	YES
Q99571	P2RX4	184	YES	YES	YES	P2RX4_HUMAN P2X purinoceptor 4	NO	NO	YES
Q99571	P2RX4	208	YES	YES	YES	P2RX4_HUMAN P2X purinoceptor 4	NO	NO	YES
Q99571	P2RX4	287	YES	NO	NO	P2RX4_HUMAN P2X purinoceptor 4	NO	NO	YES
Q99572	P2RX7	284	NO	NO	YES	P2RX7_HUMAN P2X purinoceptor 7	NO	NO	YES
Q99650	OSMR	176	YES	YES	NO	OSMR_HUMAN Oncostatin-M-specific receptor subunit beta	YES	NO	NO
Q99650	OSMR	221	YES	NO	NO	OSMR_HUMAN Oncostatin-M-specific receptor subunit beta	YES	NO	NO
Q99650	OSMR	326	YES	NO	NO	OSMR_HUMAN Oncostatin-M-specific receptor subunit beta	YES	NO	NO
Q99650	OSMR	380	YES	NO	NO	OSMR_HUMAN Oncostatin-M-specific receptor subunit beta	YES	NO	NO
Q99650	OSMR	446	YES	NO	NO	OSMR_HUMAN Oncostatin-M-specific receptor subunit beta	YES	NO	NO
Q99650	OSMR	491	YES	YES	NO	OSMR_HUMAN Oncostatin-M-specific receptor subunit beta	YES	NO	NO
Q99678	GPR20	26	NO	YES	NO	GPR20_HUMAN G-protein coupled receptor 20	NO	NO	YES
Q99835	SMO	76	NO	YES	YES	SMO_HUMAN Smoothened homolog	NO	NO	YES
Q99835	SMO	188	NO	YES	YES	SMO_HUMAN Smoothened homolog	NO	NO	YES
Q9BXB1	LGR4	68	YES	NO	NO	LGR4_HUMAN Leucine-rich repeat-containing G-protein coupled receptor 4	NO	NO	YES
Q9BXB1	LGR4	199	YES	YES	NO	LGR4_HUMAN Leucine-rich repeat-containing G-protein coupled receptor 4	NO	NO	YES
Q9BXB1	LGR4	294	YES	NO	NO	LGR4_HUMAN Leucine-rich repeat-containing G-protein coupled receptor 4	NO	NO	YES
Q9BXB1	LGR4	314	YES	YES	NO	LGR4_HUMAN Leucine-rich repeat-containing G-protein coupled receptor 4	NO	NO	YES
Q9BXB1	LGR4	362	YES	YES	NO	LGR4_HUMAN Leucine-rich repeat-containing G-protein coupled receptor 4	NO	NO	YES
Q9BXC1	GPR174	322	NO	NO	YES	GP174_HUMAN Probable G-protein coupled receptor 174	NO	NO	YES
Q9BY21	GPR87	25	YES	NO	NO	GPR87_HUMAN G-protein coupled receptor 87	NO	NO	YES
Q9BYF1	ACE2	103	YES	YES	NO	ACE2_HUMAN Angiotensin-converting enzyme 2	YES	NO	NO
Q9BZR6	RTN4R	82	YES	YES	NO	RTN4R_HUMAN Reticulon-4 receptor	NO	NO	NO
Q9BZR6	RTN4R	179	YES	YES	YES	RTN4R_HUMAN Reticulon-4 receptor	NO	NO	NO
Q9BZR6	RTN4R	237	YES	YES	YES	RTN4R_HUMAN Reticulon-4 receptor	NO	NO	NO
Q9BZR6	RTN4R	372	YES	YES	YES	RTN4R_HUMAN Reticulon-4 receptor	NO	NO	NO
Q9BZV3	IMPG2	139	YES	NO	NO	IMPG2_HUMAN Interphotoreceptor matrix proteoglycan 2	YES	NO	NO
Q9BZV3	IMPG2	154	YES	NO	NO	IMPG2_HUMAN Interphotoreceptor matrix proteoglycan 2	YES	NO	NO
Q9BZW8	CD244	164	NO	NO	YES	CD244_HUMAN Natural killer cell receptor 2B4	YES	NO	NO
Q9H461	FZD8	152	NO	YES	NO	FZD8_HUMAN Frizzled-8	NO	NO	YES
Q9H6X2	ANTXR1	184	YES	YES	NO	ANTR1_HUMAN Anthrax toxin receptor 1	YES	NO	NO
Q9H6X2	ANTXR1	262	YES	YES	NO	ANTR1_HUMAN Anthrax toxin receptor 1	YES	NO	NO
Q9H7M9	C10orf54	49	NO	YES	YES	GI24_HUMAN Platelet receptor Gi24	YES	NO	NO
Q9H7M9	C10orf54	91	NO	YES	YES	GI24_HUMAN Platelet receptor Gi24	YES	NO	NO
Q9H7M9	C10orf54	108	NO	YES	YES	GI24_HUMAN Platelet receptor Gi24	YES	NO	NO
Q9H7M9	C10orf54	128	NO	NO	YES	GI24_HUMAN Platelet receptor Gi24	YES	NO	NO
Q9HAR2	LPHN3	93	NO	YES	NO	LPHN3_HUMAN Latrophilin-3	NO	NO	YES
Q9HAR2	LPHN3	746	NO	YES	NO	LPHN3_HUMAN Latrophilin-3	NO	NO	YES
Q9HAR2	LPHN3	759	NO	YES	NO	LPHN3_HUMAN Latrophilin-3	NO	NO	YES
Q9HAR2	LPHN3	804	NO	YES	NO	LPHN3_HUMAN Latrophilin-3	NO	NO	YES
Q9HAV5	EDA2R	74	YES	YES	NO	TNR27_HUMAN Tumor necrosis factor receptor superfamily member 27	NO	NO	NO
Q9HCU4	CELSR2	557	YES	NO	NO	CELR2_HUMAN Cadherin EGF LAG seven-pass G-type receptor 2	NO	NO	YES
Q9HCU4	CELSR2	1036	YES	NO	NO	CELR2_HUMAN Cadherin EGF LAG seven-pass G-type receptor 2	NO	NO	YES
Q9HCU4	CELSR2	1076	YES	YES	NO	CELR2_HUMAN Cadherin EGF LAG seven-pass G-type receptor 2	NO	NO	YES
Q9HCU4	CELSR2	1182	YES	YES	YES	CELR2_HUMAN Cadherin EGF LAG seven-pass G-type receptor 2	NO	NO	YES
Q9HCU4	CELSR2	1501	YES	YES	YES	CELR2_HUMAN Cadherin EGF LAG seven-pass G-type receptor 2	NO	NO	YES
Q9HCU4	CELSR2	1565	YES	YES	YES	CELR2_HUMAN Cadherin EGF LAG seven-pass G-type receptor 2	NO	NO	YES
Q9HCU4	CELSR2	1741	YES	YES	NO	CELR2_HUMAN Cadherin EGF LAG seven-pass G-type receptor 2	NO	NO	YES
Q9HCU4	CELSR2	1900	YES	NO	YES	CELR2_HUMAN Cadherin EGF LAG seven-pass G-type receptor 2	NO	NO	YES
Q9HCU4	CELSR2	2024	YES	NO	NO	CELR2_HUMAN Cadherin EGF LAG seven-pass G-type receptor 2	NO	NO	YES
Q9HCU4	CELSR2	2043	YES	YES	NO	CELR2_HUMAN Cadherin EGF LAG seven-pass G-type receptor 2	NO	NO	YES
Q9HCU4	CELSR2	2061	YES	YES	YES	CELR2_HUMAN Cadherin EGF LAG seven-pass G-type receptor 2	NO	NO	YES
Q9HCU4	CELSR2	2323	YES	YES	NO	CELR2_HUMAN Cadherin EGF LAG seven-pass G-type receptor 2	NO	NO	YES
Q9NPG1	FZD3	42	YES	NO	NO	FZD3_HUMAN Frizzled-3	NO	NO	YES
Q9NPH3	IL1RAP	107	YES	YES	YES	IL1AP_HUMAN Interleukin-1 receptor accessory protein	YES	NO	NO
Q9NPH3	IL1RAP	111	YES	YES	YES	IL1AP_HUMAN Interleukin-1 receptor accessory protein	YES	NO	NO
Q9NR96	TLR9	200	NO	NO	YES	TLR9_HUMAN Toll-like receptor 9	YES	NO	NO
Q9NRM6	IL17RB	103	YES	YES	NO	I17RB_HUMAN Interleukin-17 receptor B	YES	NO	NO
Q9NRM6	IL17RB	156	YES	NO	NO	I17RB_HUMAN Interleukin-17 receptor B	YES	NO	NO
Q9NRM6	IL17RB	183	YES	YES	NO	I17RB_HUMAN Interleukin-17 receptor B	YES	NO	NO
Q9NS68	TNFRSF19	50	NO	YES	NO	TNR19_HUMAN Tumor necrosis factor receptor superfamily member 19	YES	NO	NO
Q9NS68	TNFRSF19	105	YES	YES	NO	TNR19_HUMAN Tumor necrosis factor receptor superfamily member 19	YES	NO	NO
Q9NYK1	TLR7	488	NO	NO	YES	TLR7_HUMAN Toll-like receptor 7	YES	NO	NO
Q9NYQ6	CELSR1	403	YES	NO	NO	CELR1_HUMAN Cadherin EGF LAG seven-pass G-type receptor 1	NO	NO	YES
Q9NYQ6	CELSR1	1139	NO	YES	NO	CELR1_HUMAN Cadherin EGF LAG seven-pass G-type receptor 1	NO	NO	YES
Q9NYQ6	CELSR1	1287	YES	YES	NO	CELR1_HUMAN Cadherin EGF LAG seven-pass G-type receptor 1	NO	NO	YES
Q9NYQ6	CELSR1	1576	YES	YES	NO	CELR1_HUMAN Cadherin EGF LAG seven-pass G-type receptor 1	NO	NO	YES
Q9NYQ6	CELSR1	1640	YES	NO	NO	CELR1_HUMAN Cadherin EGF LAG seven-pass G-type receptor 1	NO	NO	YES
Q9NYQ6	CELSR1	1979	YES	YES	NO	CELR1_HUMAN Cadherin EGF LAG seven-pass G-type receptor 1	NO	NO	YES
Q9NYQ6	CELSR1	2103	YES	NO	NO	CELR1_HUMAN Cadherin EGF LAG seven-pass G-type receptor 1	NO	NO	YES
Q9NYQ6	CELSR1	2122	YES	NO	NO	CELR1_HUMAN Cadherin EGF LAG seven-pass G-type receptor 1	NO	NO	YES
Q9NYQ6	CELSR1	2415	YES	YES	NO	CELR1_HUMAN Cadherin EGF LAG seven-pass G-type receptor 1	NO	NO	YES
Q9NYQ7	CELSR3	1182	YES	NO	NO	CELR3_HUMAN Cadherin EGF LAG seven-pass G-type receptor 3	NO	NO	YES
Q9NYQ7	CELSR3	1222	YES	NO	NO	CELR3_HUMAN Cadherin EGF LAG seven-pass G-type receptor 3	NO	NO	YES
Q9NYQ7	CELSR3	1713	YES	NO	NO	CELR3_HUMAN Cadherin EGF LAG seven-pass G-type receptor 3	NO	NO	YES
Q9NYQ7	CELSR3	1948	YES	NO	NO	CELR3_HUMAN Cadherin EGF LAG seven-pass G-type receptor 3	NO	NO	YES
Q9NYQ7	CELSR3	2177	YES	NO	NO	CELR3_HUMAN Cadherin EGF LAG seven-pass G-type receptor 3	NO	NO	YES
Q9NYQ7	CELSR3	2196	YES	NO	NO	CELR3_HUMAN Cadherin EGF LAG seven-pass G-type receptor 3	NO	NO	YES
Q9NZH0	GPRC5B	352	NO	YES	NO	GPC5B_HUMAN G-protein coupled receptor family C group 5 member B	NO	NO	YES
Q9NZN1	IL1RAPL1	213	NO	YES	NO	IRPL1_HUMAN Interleukin-1 receptor accessory protein-like 1	YES	NO	NO
Q9NZQ7	CD274	192	NO	NO	YES	PD1L1_HUMAN Programmed cell death 1 ligand 1	YES	NO	NO
Q9NZQ7	CD274	200	NO	NO	YES	PD1L1_HUMAN Programmed cell death 1 ligand 1	YES	NO	NO
Q9NZR2	LRP1B	443	YES	NO	NO	LRP1B_HUMAN Low-density lipoprotein receptor-related protein 1B	YES	NO	NO
Q9NZR2	LRP1B	919	YES	YES	NO	LRP1B_HUMAN Low-density lipoprotein receptor-related protein 1B	YES	NO	NO
Q9NZR2	LRP1B	1145	YES	YES	NO	LRP1B_HUMAN Low-density lipoprotein receptor-related protein 1B	YES	NO	NO
Q9NZR2	LRP1B	1502	YES	YES	NO	LRP1B_HUMAN Low-density lipoprotein receptor-related protein 1B	YES	NO	NO
Q9NZR2	LRP1B	1549	YES	NO	NO	LRP1B_HUMAN Low-density lipoprotein receptor-related protein 1B	YES	NO	NO
Q9NZR2	LRP1B	1636	NO	YES	NO	LRP1B_HUMAN Low-density lipoprotein receptor-related protein 1B	YES	NO	NO
Q9NZR2	LRP1B	1754	YES	YES	NO	LRP1B_HUMAN Low-density lipoprotein receptor-related protein 1B	YES	NO	NO
Q9NZR2	LRP1B	2458	YES	NO	NO	LRP1B_HUMAN Low-density lipoprotein receptor-related protein 1B	YES	NO	NO
Q9NZR2	LRP1B	2461	YES	NO	NO	LRP1B_HUMAN Low-density lipoprotein receptor-related protein 1B	YES	NO	NO
Q9NZR2	LRP1B	2626	NO	YES	NO	LRP1B_HUMAN Low-density lipoprotein receptor-related protein 1B	YES	NO	NO
Q9NZR2	LRP1B	2802	YES	NO	NO	LRP1B_HUMAN Low-density lipoprotein receptor-related protein 1B	YES	NO	NO
Q9NZR2	LRP1B	2892	YES	YES	NO	LRP1B_HUMAN Low-density lipoprotein receptor-related protein 1B	YES	NO	NO
Q9NZR2	LRP1B	3076	YES	NO	NO	LRP1B_HUMAN Low-density lipoprotein receptor-related protein 1B	YES	NO	NO
Q9NZR2	LRP1B	3164	YES	YES	NO	LRP1B_HUMAN Low-density lipoprotein receptor-related protein 1B	YES	NO	NO
Q9NZR2	LRP1B	3310	YES	YES	NO	LRP1B_HUMAN Low-density lipoprotein receptor-related protein 1B	YES	NO	NO
Q9NZR2	LRP1B	3316	YES	YES	NO	LRP1B_HUMAN Low-density lipoprotein receptor-related protein 1B	YES	NO	NO
Q9NZR2	LRP1B	3682	YES	YES	NO	LRP1B_HUMAN Low-density lipoprotein receptor-related protein 1B	YES	NO	NO
Q9NZR2	LRP1B	4017	YES	YES	NO	LRP1B_HUMAN Low-density lipoprotein receptor-related protein 1B	YES	NO	NO
Q9NZR2	LRP1B	4381	YES	NO	NO	LRP1B_HUMAN Low-density lipoprotein receptor-related protein 1B	YES	NO	NO
Q9P0K1	ADAM22	208	NO	YES	NO	ADA22_HUMAN Disintegrin and metalloproteinase domain-containing protein 22	YES	NO	NO
Q9P0K1	ADAM22	519	YES	YES	YES	ADA22_HUMAN Disintegrin and metalloproteinase domain-containing protein 22	YES	NO	NO
Q9P0K1	ADAM22	675	NO	NO	YES	ADA22_HUMAN Disintegrin and metalloproteinase domain-containing protein 22	YES	NO	NO
Q9UBG0	MRC2	69	YES	YES	YES	MRC2_HUMAN C-type mannose receptor 2	YES	NO	NO
Q9UBG0	MRC2	102	YES	YES	YES	MRC2_HUMAN C-type mannose receptor 2	YES	NO	NO
Q9UBG0	MRC2	140	YES	YES	YES	MRC2_HUMAN C-type mannose receptor 2	YES	NO	NO
Q9UBG0	MRC2	364	YES	YES	YES	MRC2_HUMAN C-type mannose receptor 2	YES	NO	NO
Q9UBG0	MRC2	492	NO	YES	NO	MRC2_HUMAN C-type mannose receptor 2	YES	NO	NO
Q9UBG0	MRC2	497	YES	YES	YES	MRC2_HUMAN C-type mannose receptor 2	YES	NO	NO
Q9UBG0	MRC2	1134	YES	YES	YES	MRC2_HUMAN C-type mannose receptor 2	YES	NO	NO
Q9UBS5	GABBR1	84	YES	YES	YES	GABR1_HUMAN Gamma-aminobutyric acid type B receptor subunit 1	NO	NO	YES
Q9UBS5	GABBR1	440	YES	NO	NO	GABR1_HUMAN Gamma-aminobutyric acid type B receptor subunit 1	NO	NO	YES
Q9UBY5	LPAR3	15	NO	YES	NO	LPAR3_HUMAN Lysophosphatidic acid receptor 3	NO	NO	YES
Q9UGT4	SUSD2	462	YES	NO	NO	SUSD2_HUMAN Sushi domain-containing protein 2	YES	NO	NO
Q9UGT4	SUSD2	630	YES	NO	NO	SUSD2_HUMAN Sushi domain-containing protein 2	YES	NO	NO
Q9UGT4	SUSD2	635	YES	NO	NO	SUSD2_HUMAN Sushi domain-containing protein 2	YES	NO	NO
Q9UHX3	EMR2	41	YES	YES	YES	EMR2_HUMAN EGF-like module-containing mucin-like hormone receptor-like 2	NO	NO	YES
Q9UKJ1	PILRA	100	NO	NO	YES	PILRA_HUMAN Paired immunoglobulin-like type 2 receptor alpha	YES	NO	NO
Q9ULK0	GRID1	200	NO	YES	YES	GRID1_HUMAN Glutamate receptor ionotropic, delta-1	NO	NO	YES
Q9ULK0	GRID1	422	NO	YES	NO	GRID1_HUMAN Glutamate receptor ionotropic, delta-1	NO	NO	YES
Q9ULK0	GRID1	498	NO	YES	YES	GRID1_HUMAN Glutamate receptor ionotropic, delta-1	NO	NO	YES
Q9ULL4	PLXNB3	51	YES	NO	NO	PLXB3_HUMAN Plexin-B3	YES	NO	NO
Q9ULL4	PLXNB3	802	YES	NO	NO	PLXB3_HUMAN Plexin-B3	YES	NO	NO
Q9ULL4	PLXNB3	900	YES	NO	NO	PLXB3_HUMAN Plexin-B3	YES	NO	NO
Q9ULL4	PLXNB3	957	YES	NO	NO	PLXB3_HUMAN Plexin-B3	YES	NO	NO
Q9ULV1	FZD4	59	YES	YES	NO	FZD4_HUMAN Frizzled-4	NO	NO	YES
Q9ULV1	FZD4	144	YES	YES	NO	FZD4_HUMAN Frizzled-4	NO	NO	YES
Q9UM47	NOTCH3	1179	YES	YES	YES	NOTC3_HUMAN Neurogenic locus notch homolog protein 3	YES	NO	NO
Q9UNN8	PROCR	47	NO	YES	NO	EPCR_HUMAN Endothelial protein C receptor	YES	NO	NO
Q9UNN8	PROCR	64	NO	YES	NO	EPCR_HUMAN Endothelial protein C receptor	YES	NO	NO
Q9UNN8	PROCR	172	YES	YES	NO	EPCR_HUMAN Endothelial protein C receptor	YES	NO	NO
Q9UP38	FZD1	231	YES	YES	NO	FZD1_HUMAN Frizzled-1	NO	NO	YES
Q9Y2C9	TLR6	144	NO	YES	NO	TLR6_HUMAN Toll-like receptor 6	YES	NO	NO
Q9Y2W1	THRAP3	847	YES	NO	NO	TR150_HUMAN Thyroid hormone receptor-associated protein 3	NO	NO	NO
Q9Y4D7	PLXND1	86	YES	NO	YES	PLXD1_HUMAN Plexin-D1	NO	NO	NO
Q9Y4D7	PLXND1	155	YES	YES	YES	PLXD1_HUMAN Plexin-D1	NO	NO	NO
Q9Y4D7	PLXND1	188	YES	YES	NO	PLXD1_HUMAN Plexin-D1	NO	NO	NO
Q9Y4D7	PLXND1	481	YES	NO	NO	PLXD1_HUMAN Plexin-D1	NO	NO	NO
Q9Y4D7	PLXND1	481	NO	NO	YES	PLXD1_HUMAN Plexin-D1	NO	NO	NO
Q9Y4D7	PLXND1	500	YES	YES	YES	PLXD1_HUMAN Plexin-D1	NO	NO	NO
Q9Y4D7	PLXND1	583	YES	YES	YES	PLXD1_HUMAN Plexin-D1	NO	NO	NO
Q9Y4D7	PLXND1	696	YES	NO	YES	PLXD1_HUMAN Plexin-D1	NO	NO	NO
Q9Y4D7	PLXND1	736	YES	YES	YES	PLXD1_HUMAN Plexin-D1	NO	NO	NO
Q9Y4D7	PLXND1	965	YES	NO	NO	PLXD1_HUMAN Plexin-D1	NO	NO	NO
Q9Y4D7	PLXND1	1060	YES	NO	YES	PLXD1_HUMAN Plexin-D1	NO	NO	NO
Q9Y4D7	PLXND1	1099	YES	YES	YES	PLXD1_HUMAN Plexin-D1	NO	NO	NO
Q9Y4D7	PLXND1	1118	YES	NO	NO	PLXD1_HUMAN Plexin-D1	NO	NO	NO
Q9Y4D7	PLXND1	1132	YES	NO	NO	PLXD1_HUMAN Plexin-D1	NO	NO	NO
Q9Y561	LRP12	75	YES	YES	YES	LRP12_HUMAN Low-density lipoprotein receptor-related protein 12	YES	NO	NO
Q9Y561	LRP12	284	YES	NO	YES	LRP12_HUMAN Low-density lipoprotein receptor-related protein 12	YES	NO	NO
Q9Y561	LRP12	409	YES	YES	YES	LRP12_HUMAN Low-density lipoprotein receptor-related protein 12	YES	NO	NO
Q9Y624	F11R	185	YES	YES	NO	JAM1_HUMAN Junctional adhesion molecule A	YES	NO	NO
Q9Y653	GPR56	39	YES	NO	NO	GPR56_HUMAN G-protein coupled receptor 56	NO	NO	YES
Q9Y653	GPR56	234	YES	NO	NO	GPR56_HUMAN G-protein coupled receptor 56	NO	NO	YES
Q9Y653	GPR56	303	YES	NO	YES	GPR56_HUMAN G-protein coupled receptor 56	NO	NO	YES
Q9Y653	GPR56	324	YES	NO	NO	GPR56_HUMAN G-protein coupled receptor 56	NO	NO	YES
Q9Y653	GPR56	341	YES	NO	NO	GPR56_HUMAN G-protein coupled receptor 56	NO	NO	YES
Q9Y6N7	ROBO1	160	YES	YES	NO	ROBO1_HUMAN Roundabout homolog 1	YES	NO	NO
Q9Y6N7	ROBO1	820	YES	YES	NO	ROBO1_HUMAN Roundabout homolog 1	YES	NO	NO
Q9Y6Q6	TNFRSF11A	105	YES	YES	NO	TNR11_HUMAN Tumor necrosis factor receptor superfamily member 11A	YES	NO	NO
Q9Y6Q6	TNFRSF11A	174	YES	YES	NO	TNR11_HUMAN Tumor necrosis factor receptor superfamily member 11A	YES	NO	NO
