# Supplementary material for: An enrichment method based on synergistic and reversible covalent interactions for large-scale analysis of glycoproteins
Source: Nat Commun. 2018 Apr 27;9:1692. doi: 10.1038/s41467-018-04081-3 (PMC5923262; doi:10.1038/s41467-018-04081-3)
Supplement: Supplementary file 11 — Supplementary Data 9 [file 41467_2018_4081_MOESM11_ESM.xlsx]

## Sheet: Expt#1
Supplementary Dataset 9(a). Protein N-glycosylation sites (3583) identified in the first mouse brain experiment
Reference	Gene Symbol	Glycopeptide	Site	PPM	XCorr	ModScore	13mer	Annotation
A0JNT1	Pcdh11x	K.N#YTVREEMPENVLIGDLLK.D	27	3.44	2.54	23.724	SGAQEKNYTVREE	Pcdh11x protein OS=Mus musculus GN=Pcdh11x PE=2 SV=1
A0JNT1	Pcdh11x	K.DLN#LSLIPDK.S	48	0.15	1.964	1000	DLLKDLNLSLIPD	Pcdh11x protein OS=Mus musculus GN=Pcdh11x PE=2 SV=1
A0JNT1	Pcdh11x	K.RLFHLN#TTTGLITVK.E	303	-0.62	2.679	1000	KRLFHLNTTTGLI	Pcdh11x protein OS=Mus musculus GN=Pcdh11x PE=2 SV=1
A0JNT1	Pcdh11x	R.YIVNPTN#GTVLLSENAPLNTK.I	365	-0.42	4.322	24.243	YIVNPTNGTVLLS	Pcdh11x protein OS=Mus musculus GN=Pcdh11x PE=2 SV=1
A0JNT1	Pcdh11x	K.LLAADAGKPPLN#QSSMLLIK.V	447	-1.06	3.35	1000	AGKPPLNQSSMLL	Pcdh11x protein OS=Mus musculus GN=Pcdh11x PE=2 SV=1
A2A699	Fam171a2	R.ASVDVFGN#R.T	66	0.25	2.545	1000	SVDVFGNRTLLAA	Protein FAM171A2 OS=Mus musculus GN=Fam171a2 PE=1 SV=1
A2A863	Itgb4	K.HNIIPIFAVTN#YSYSYYEK.L	328	-1.31	4.591	150.768	PIFAVTNYSYSYY	Integrin beta-4 OS=Mus musculus GN=Itgb4 PE=2 SV=1
A2A863	Itgb4	K.TCN#CSTGSLSDTQPCLR.E	493	-4.62	2.774	1000	WSGKTCNCSTGSL	Integrin beta-4 OS=Mus musculus GN=Itgb4 PE=2 SV=1
A2A8L5	Ptprf	R.KVEVEPLN#STAVHVSWK.L	721	0.21	2.859	1000	VEVEPLNSTAVHV	Receptor-type tyrosine-protein phosphatase F OS=Mus musculus GN=Ptprf PE=1 SV=1
A2A8L5	Ptprf	R.N#GHITN#YTVVYR.D	941	0.35	1.943	1000	RNGHITNYTVVYR	Receptor-type tyrosine-protein phosphatase F OS=Mus musculus GN=Ptprf PE=1 SV=1
A2AFS3	Kiaa1324	K.TDN#STCEPCPYGSYSN#GSDCTHCPAGTEPAVGFEYK.W	387	1.85	3.49	1000	GFFKTDNSTCEPC	UPF0577 protein KIAA1324 OS=Mus musculus GN=Kiaa1324 PE=2 SV=1
A2AFS3	Kiaa1324	K.TDN#STCEPCPYGSYSN#GSDCTHCPAGTEPAVGFEYK.W	400	1.85	3.49	1000	PYGSYSNGSDCTH	UPF0577 protein KIAA1324 OS=Mus musculus GN=Kiaa1324 PE=2 SV=1
A2AFS3	Kiaa1324	K.IYSINVTN#VM*GGVASYCRPCALEASDLGSSCTSCPAGHYINR.D	575	3.46	3.438	4.54	YSINVTNVMGGVA	UPF0577 protein KIAA1324 OS=Mus musculus GN=Kiaa1324 PE=2 SV=1
A2AFS3	Kiaa1324	R.IFNYN#FSALAGTVSLAGVPSFTSK.G	668	1.27	2.951	0	SRIFNYNFSALAG	UPF0577 protein KIAA1324 OS=Mus musculus GN=Kiaa1324 PE=2 SV=1
A2AHL1	Ano3	R.LN#DSCIYAK.V	455	-0.34	2.41	1000	CSLQRLNDSCIYA	Anoctamin-3 OS=Mus musculus GN=Ano3 PE=2 SV=1
A2AHL1	Ano3	K.GYVN#NSLSFFDLSELGMGK.S	866	-1.06	3.312	24.437	CLKGYVNNSLSFF	Anoctamin-3 OS=Mus musculus GN=Ano3 PE=2 SV=1
A2AIR5	Grin3a	K.TTN#LTSGQYLSR.F	426	1.35	2.558	1000	MDVKTTNLTSGQY	Protein Grin3a OS=Mus musculus GN=Grin3a PE=2 SV=1
A2AIR5	Grin3a	R.FLAN#TTFR.G	439	-0.05	2.58	1000	LSRFLANTTFRGL	Protein Grin3a OS=Mus musculus GN=Grin3a PE=2 SV=1
A2AIR5	Grin3a	K.LLTVGKPFAIEGYGIGLPPNSPLTSN#ISELISQYK.S	886	1.62	4.311	33.358	NSPLTSNISELIS	Protein Grin3a OS=Mus musculus GN=Grin3a PE=2 SV=1
A2AJQ3	Dpy19l4	R.GVYELTHNN#K.T	122	-0.15	2.368	9.34	YELTHNNKTISLK	Probable C-mannosyltransferase DPY19L4 OS=Mus musculus GN=Dpy19l4 PE=2 SV=1
A2AJQ3	Dpy19l4	K.FGLN#MTK.N	388	0.05	2.151	1000	EVKFGLNMTKNFT	Probable C-mannosyltransferase DPY19L4 OS=Mus musculus GN=Dpy19l4 PE=2 SV=1
A2ANY6	Mdn1	K.AGHWVVLDELNLASQSILEGLN#ACFDHR.G	1832	2.47	2.577	19.843	SILEGLNACFDHR	Midasin OS=Mus musculus GN=Mdn1 PE=2 SV=1
A2ARA8	Itga8	K.DPVGTCYVAIQN#FSAYAEHSPCR.N	176	-0.52	3.141	1000	CYVAIQNFSAYAE	Integrin alpha-8 OS=Mus musculus GN=Itga8 PE=1 SV=1
A2ARI4	Lgr4	R.TIHLYDNPLSFVGNSAFHN#LSDLHSLVIR.G	294	-0.71	3.95	4.988	GNSAFHNLSDLHS	Leucine-rich repeat-containing G-protein coupled receptor 4 OS=Mus musculus GN=Lgr4 PE=1 SV=1
A2ASI5	Scn3a	K.DPLLCGN#GSDAGQCPEGYICVK.A	339	1.09	2.908	1000	DPLLCGNGSDAGQ	Protein Scn3a OS=Mus musculus GN=Scn3a PE=3 SV=1
A2ATL1	Fam171a1	R.LPEN#TSYSDLTAFLTAASSPSEVDSFPYLR.G	34	-0.44	5.797	1000	ALRLPENTSYSDL	MCG17280 OS=Mus musculus GN=Fam171a1 PE=4 SV=1
A2ATL1	Fam171a1	R.GLDGN#GTGN#STR.Y	65	-0.17	3.609	1000	LRGLDGNGTGNST	MCG17280 OS=Mus musculus GN=Fam171a1 PE=4 SV=1
A2ATL1	Fam171a1	R.GLDGN#GTGN#STR.Y	69	-0.17	3.609	1000	DGNGTGNSTRYDL	MCG17280 OS=Mus musculus GN=Fam171a1 PE=4 SV=1
A2RS43	Pcdh7	K.IDN#LTGELSTSER.R	79	-0.18	3.732	1000	EYLKIDNLTGELS	Protein Pcdh7 OS=Mus musculus GN=Pcdh7 PE=2 SV=1
A2RS43	Pcdh7	R.EFNVVIVAVDSGSPSLSSN#NSLVVK.V	518	-0.97	2.613	0	SPSLSSNNSLVVK	Protein Pcdh7 OS=Mus musculus GN=Pcdh7 PE=2 SV=1
A2VDH3	Lrrc38	K.LAFLDLSYNN#LTQLGAGAFR.S	119	-2.57	4.35	24.437	LDLSYNNLTQLGA	Leucine-rich repeat-containing protein 38 OS=Mus musculus GN=Lrrc38 PE=2 SV=2
A3KFU9	Ptchd2	R.LISEQLQQLHLGN#HSRPASR.A	157	-0.4	2.973	1000	QQLHLGNHSRPAS	Patched domain-containing protein 2 OS=Mus musculus GN=Ptchd2 PE=2 SV=1
A3KFU9	Ptchd2	R.DTVATQTSAAN#SSER.R	182	0.08	3.074	1000	TQTSAANSSERRR	Patched domain-containing protein 2 OS=Mus musculus GN=Ptchd2 PE=2 SV=1
A3KFU9	Ptchd2	R.EAPSPEGQVTN#QSR.A	200	-1.62	2.838	1000	PEGQVTNQSRARR	Patched domain-containing protein 2 OS=Mus musculus GN=Ptchd2 PE=2 SV=1
A3KGS3	Ralgapa2	R.QDVLPNSDFLVHFYLVM*HLGLTSEDQDVLN#TIIKN#CSPR.F	1060	-3.54	3.514	19.696	LNTIIKNCSPRFF	Ral GTPase-activating protein subunit alpha-2 OS=Mus musculus GN=Ralgapa2 PE=1 SV=2
A6H6E2	Mmrn2	R.QVEELLVN#HTGLR.E	439	0.52	2.413	1000	VEELLVNHTGLRE	Multimerin-2 OS=Mus musculus GN=Mmrn2 PE=2 SV=1
A6H6E2	Mmrn2	K.QIGQCCEASWAASLN#SSLEDLHSMLLDTQHGLR.Q	728	-0.3	3.538	1000	SWAASLNSSLEDL	Multimerin-2 OS=Mus musculus GN=Mmrn2 PE=2 SV=1
A6H6E2	Mmrn2	K.FN#TTSINVGSSYFPEHGYFR.A	839	-0.52	2.472	56.026	LQMVKFNTTSINV	Multimerin-2 OS=Mus musculus GN=Mmrn2 PE=2 SV=1
A6H6E9	Ttc23l	K.ELN#N#GN#ICGIQVSEK.D	199	-3.25	2.158	1000	KELNNGNICGIQV	Tetratricopeptide repeat protein 23-like OS=Mus musculus GN=Ttc23l PE=2 SV=1
A6X935	Itih4	K.AFITN#FSMIIDGVTYPGVVK.E	81	0.59	2.122	1000	RKAFITNFSMIID	Inter alpha-trypsin inhibitor, heavy chain 4 OS=Mus musculus GN=Itih4 PE=1 SV=2
A6X935	Itih4	K.VSGQM*HMQN#ITFQTEASVAQQEK.E	517	0.3	2.67	1000	GQMHMQNITFQTE	Inter alpha-trypsin inhibitor, heavy chain 4 OS=Mus musculus GN=Itih4 PE=1 SV=2
A6X935	Itih4	R.ISASGAELEALEAQVLN#LSLK.Y	577	0.34	4.335	1000	LEAQVLNLSLKYN	Inter alpha-trypsin inhibitor, heavy chain 4 OS=Mus musculus GN=Itih4 PE=1 SV=2
A6X935	Itih4	R.GLMLLLN#DTQHFSNNVK.G	874	-2.53	3.006	36.556	GLMLLLNDTQHFS	Inter alpha-trypsin inhibitor, heavy chain 4 OS=Mus musculus GN=Itih4 PE=1 SV=2
B0V2N1	Ptprs	R.FSILPM*SHEIMPGGN#VN#ITCVAVGSPM*PYVK.W	250	-0.36	3.486	1000	MPGGNVNITCVAV	Receptor-type tyrosine-protein phosphatase S OS=Mus musculus GN=Ptprs PE=1 SV=1
B0V2N1	Ptprs	K.VEAEALN#ATAIR.V	720	0.59	2.801	1000	VEAEALNATAIRV	Receptor-type tyrosine-protein phosphatase S OS=Mus musculus GN=Ptprs PE=1 SV=1
B0V2N1	Ptprs	R.GFPQILGAAGN#VSAGSVLLR.W	916	-0.24	2.744	1000	ILGAAGNVSAGSV	Receptor-type tyrosine-protein phosphatase S OS=Mus musculus GN=Ptprs PE=1 SV=1
B1AS29	Grik3	R.TLLPN#TTLTYDIQR.I	76	0.95	2.134	1000	NRTLLPNTTLTYD	Glutamate receptor ionotropic, kainate 3 OS=Mus musculus GN=Grik3 PE=2 SV=1
B1AS29	Grik3	R.YSGVN#LTGFR.I	278	-0.4	1.963	1000	YRYSGVNLTGFRI	Glutamate receptor ionotropic, kainate 3 OS=Mus musculus GN=Grik3 PE=2 SV=1
B1AS29	Grik3	K.VGVWSPADGLN#ITEVAK.G	415	0.65	2.126	1000	SPADGLNITEVAK	Glutamate receptor ionotropic, kainate 3 OS=Mus musculus GN=Grik3 PE=2 SV=1
B1AS29	Grik3	R.GPN#VTDSLTN#R.S	426	-0.46	2.199	1000	AKGRGPNVTDSLT	Glutamate receptor ionotropic, kainate 3 OS=Mus musculus GN=Grik3 PE=2 SV=1
B1AS29	Grik3	R.GPN#VTDSLTN#R.S	433	-0.46	2.199	1000	VTDSLTNRSLIVT	Glutamate receptor ionotropic, kainate 3 OS=Mus musculus GN=Grik3 PE=2 SV=1
B1AUH1	Ptpru	R.TPEDLPHGAYLMVN#ASQHAPGQR.A	75	1.38	2.7	1000	GAYLMVNASQHAP	Receptor-type tyrosine-protein phosphatase U OS=Mus musculus GN=Ptpru PE=1 SV=1
B1AUH1	Ptpru	R.VNGGPLGSAVWN#MTGSHGR.Q	134	-0.53	3.357	51.436	LGSAVWNMTGSHG	Receptor-type tyrosine-protein phosphatase U OS=Mus musculus GN=Ptpru PE=1 SV=1
B1AUH1	Ptpru	R.QLTLQWEPLGYN#VTR.C	410	0.13	3.799	1000	WEPLGYNVTRCHT	Receptor-type tyrosine-protein phosphatase U OS=Mus musculus GN=Ptpru PE=1 SV=1
B1AUH1	Ptpru	R.YTLGGSHN#QTIR.E	432	0.68	2.933	1000	TLGGSHNQTIREC	Receptor-type tyrosine-protein phosphatase U OS=Mus musculus GN=Ptpru PE=1 SV=1
B1AUH1	Ptpru	K.LRN#ETYHVFSNLHPGTTYLFSVR.A	548	0.33	4.883	46.129	TISKLRNETYHVF	Receptor-type tyrosine-protein phosphatase U OS=Mus musculus GN=Ptpru PE=1 SV=1
B1AWN6	Scn2a1	K.SHFYFLEGQN#DALLCGN#SSDAGQCPEGYICVK.A	340	-1.81	4.893	1000	DALLCGNSSDAGQ	Protein Scn2a1 OS=Mus musculus GN=Scn2a1 PE=3 SV=1
B1AYL1	Scn7a	K.YALLCGN#RTDAGQCPEGYVCVK.E	310	-0.6	3.246	1000	YALLCGNRTDAGQ	Protein Scn7a OS=Mus musculus GN=Scn7a PE=1 SV=1
B1AYL1	Scn7a	R.FPVFEVMN#K.S	1103	0.34	2.352	1000	PVFEVMNKSQCEK	Protein Scn7a OS=Mus musculus GN=Scn7a PE=1 SV=1
B1AYL1	Scn7a	K.LLFN#ESMPWENAK.L	1113	-1.01	2.726	78.156	CEKLLFNESMPWE	Protein Scn7a OS=Mus musculus GN=Scn7a PE=1 SV=1
B1AZA5	Tmem245	K.VN#NTAVIEK.Q	548	-0.76	2.142	24.437	ILGDKVNNTAVIE	Transmembrane protein 245 OS=Mus musculus GN=Tmem245 PE=1 SV=1
B1B0C7	Hspg2	K.IRDQELEDNVHISPN#GSIITIVGTRPSNHGAYR.C	3061	-2.4	3.002	9.779	NVHISPNGSIITI	Basement membrane-specific heparan sulfate proteoglycan core protein OS=Mus musculus GN=Hspg2 PE=2 SV=1
B1B212	H60b	K.KHEGN#ATEMCADLSQSLR.E	63	1.17	2.743	1000	DKKHEGNATEMCA	Histocompatibility-60b OS=Mus musculus GN=H60b PE=2 SV=1
B2RQA1	Kcna10	R.ETENEEKPN#IPGELDKILN#SM*GSRMGSTESLNKTN#GSCSAEK.S	501	-4.24	3.549	34.892	ESLNKTNGSCSAE	Potassium voltage-gated channel, shaker-related subfamily, member 10 OS=Mus musculus GN=Kcna10 PE=2 SV=1
B2RTM1	Tmem158	R.AGPEEAPAAPCN#ISVQR.Q	73	5.69	2.944	1000	APAAPCNISVQRQ	Transmembrane protein 158 OS=Mus musculus GN=Tmem158 PE=2 SV=1
B2RU80	Ptprb	R.TVPAQVTDLHVNNQGMTSSLFTN#WTK.A	575	3.06	2.936	43.297	TSSLFTNWTKALG	Receptor-type tyrosine-protein phosphatase beta OS=Mus musculus GN=Ptprb PE=1 SV=1
B2RU80	Ptprb	R.TVPSSVSGVTVN#NSGR.N	653	-2.47	2.395	24.437	VSGVTVNNSGRND	Receptor-type tyrosine-protein phosphatase beta OS=Mus musculus GN=Ptprb PE=1 SV=1
B2RU80	Ptprb	R.LYN#VTVTTK.S	710	-0.29	1.865	1000	TPGRLYNVTVTTK	Receptor-type tyrosine-protein phosphatase beta OS=Mus musculus GN=Ptprb PE=1 SV=1
B2RXS4	Plxnb2	R.AMSN#ISVR.L	127	1.21	2.272	1000	ALRAMSNISVRLF	Plexin-B2 OS=Mus musculus GN=Plxnb2 PE=1 SV=1
B2RXS4	Plxnb2	K.IEANRN#ACYTGAR.E	329	-0.17	3.176	11.015	KIEANRNACYTGA	Plexin-B2 OS=Mus musculus GN=Plxnb2 PE=1 SV=1
B2RXS4	Plxnb2	R.GGLN#LTAVTVTAENDHTVAFLGTSDGR.I	393	5.12	3.982	61.325	LHRGGLNLTAVTV	Plexin-B2 OS=Mus musculus GN=Plxnb2 PE=1 SV=1
B2RXS4	Plxnb2	K.QDLALSGN#LSSLYAMTQDK.V	451	7.14	3.885	1000	DLALSGNLSSLYA	Plexin-B2 OS=Mus musculus GN=Plxnb2 PE=1 SV=1
B2RXS4	Plxnb2	K.SCVAITDAFPQN#MSR.R	530	-2.99	3.296	1000	TDAFPQNMSRRAQ	Plexin-B2 OS=Mus musculus GN=Plxnb2 PE=1 SV=1
B2RXS4	Plxnb2	K.LSHDGN#ETLPLHLYVK.S	735	0.56	3.402	1000	KLSHDGNETLPLH	Plexin-B2 OS=Mus musculus GN=Plxnb2 PE=1 SV=1
B2RXS4	Plxnb2	K.LQVTLYN#CSFGR.S	761	0.86	1.95	1000	LQVTLYNCSFGRS	Plexin-B2 OS=Mus musculus GN=Plxnb2 PE=1 SV=1
B2RXS4	Plxnb2	R.CVYEALCSN#VTSECPPPVITR.I	798	-1.42	3.881	1000	YEALCSNVTSECP	Plexin-B2 OS=Mus musculus GN=Plxnb2 PE=1 SV=1
B2RXS4	Plxnb2	R.QGPQAGGTTLTIN#GTHLDTGSK.E	919	0.74	2.59	1000	GTTLTINGTHLDT	Plexin-B2 OS=Mus musculus GN=Plxnb2 PE=1 SV=1
B2RXS4	Plxnb2	R.SIN#VTGQGFSLIQK.F	1005	-1.21	1.893	1000	SGGRSINVTGQGF	Plexin-B2 OS=Mus musculus GN=Plxnb2 PE=1 SV=1
B2RXS4	Plxnb2	R.VTVEGMEYVFYN#DTK.V	1053	2.78	2.073	1000	MEYVFYNDTKVVF	Plexin-B2 OS=Mus musculus GN=Plxnb2 PE=1 SV=1
B2RXS4	Plxnb2	K.VVFLSPAVPEEPEAYN#LTVLIR.M	1072	1.86	2.61	1000	EEPEAYNLTVLIR	Plexin-B2 OS=Mus musculus GN=Plxnb2 PE=1 SV=1
B2RXS4	Plxnb2	R.TEAGVFEYVADPTFEN#FTGGVKK.Q	1103	0.92	3.092	1000	ADPTFENFTGGVK	Plexin-B2 OS=Mus musculus GN=Plxnb2 PE=1 SV=1
B5THE2	Mgam	K.DQDPASFGN#NSLLLN#SSR.H	675	0.99	4.11	24.437	DPASFGNNSLLLN	Maltase-glucoamylase OS=Mus musculus GN=Mgam PE=2 SV=1
B5THE2	Mgam	K.DQDPASFGN#NSLLLN#SSR.H	681	0.99	4.11	38.189	NNSLLLNSSRHYL	Maltase-glucoamylase OS=Mus musculus GN=Mgam PE=2 SV=1
B5THE2	Mgam	R.FSVN#QTTLLTHEK.F	1745	-0.62	2.237	1000	LARFSVNQTTLLT	Maltase-glucoamylase OS=Mus musculus GN=Mgam PE=2 SV=1
B7ZMQ5	Siglech	K.GDN#GSYFFR.L	119	-0.06	1.834	1000	DAQKGDNGSYFFR	Protein Siglech OS=Mus musculus GN=Siglech PE=2 SV=1
B7ZMQ5	Siglech	R.ISVHVTDNSQN#STAHVSGR.V	150	1.84	3.986	2.806	VTDNSQNSTAHVS	Protein Siglech OS=Mus musculus GN=Siglech PE=2 SV=1
B7ZMQ6	Siglech	R.LQDHGTN#LTCQVTFPGAGVTVQK.T	215	0.08	4.136	1000	LQDHGTNLTCQVT	Protein Siglech OS=Mus musculus GN=Siglech PE=2 SV=1
B8JK39	Itga9	K.VLN#LTDNTYFK.L	226	-0.72	2.853	59.298	GTLKVLNLTDNTY	Protein Itga9 OS=Mus musculus GN=Itga9 PE=2 SV=1
B9EKR1	Ptprz1	K.TVEIN#LTNDYYLSGGLSEK.V	105	0.9	4.742	73.311	GKTVEINLTNDYY	Protein Ptprz1 OS=Mus musculus GN=Ptprz1 PE=2 SV=1
B9EKR1	Ptprz1	K.CN#VSSEGSEHSLEGQK.F	134	-0.03	2.312	1000	FHWGKCNVSSEGS	Protein Ptprz1 OS=Mus musculus GN=Ptprz1 PE=2 SV=1
B9EKR1	Ptprz1	K.QAALDPFVLQNLLPN#STDK.Y	223	-0.49	5.154	59.298	LQNLLPNSTDKYY	Protein Ptprz1 OS=Mus musculus GN=Ptprz1 PE=2 SV=1
B9EKR1	Ptprz1	K.YYIYN#GSLTSPPCTDTVEWIVFK.D	232	1.02	2.489	1000	DKYYIYNGSLTSP	Protein Ptprz1 OS=Mus musculus GN=Ptprz1 PE=2 SV=1
B9EKR1	Ptprz1	K.EEIHEVVCSSEPENVQADPEN#YTSLLVTWERPR.V	324	-1.04	3.417	56.122	VQADPENYTSLLV	Protein Ptprz1 OS=Mus musculus GN=Ptprz1 PE=2 SV=1
B9EKR1	Ptprz1	K.SDVPNTSPN#STSQHVAEFETER.G	501	0.23	4.536	44.278	VPNTSPNSTSQHV	Protein Ptprz1 OS=Mus musculus GN=Ptprz1 PE=2 SV=1
B9EKR1	Ptprz1	K.TLFIFPQMN#LSGTAESLNTVPITEYK.E	552	0.57	5.174	137.202	FIFPQMNLSGTAE	Protein Ptprz1 OS=Mus musculus GN=Ptprz1 PE=2 SV=1
B9EKR1	Ptprz1	K.SEM*MYGN#ETELK.M	1058	-1.39	1.739	1000	SEMMYGNETELKM	Protein Ptprz1 OS=Mus musculus GN=Ptprz1 PE=2 SV=1
B9EKR1	Ptprz1	R.SSTPSVTSGHSGVSN#SSEAEASNSSHESR.I	1607	-0.17	3.035	91.069	GHSGVSNSSEAEA	Protein Ptprz1 OS=Mus musculus GN=Ptprz1 PE=2 SV=1
B9EKX1	Ptchd4	K.GYN#YTFSHLCVLR.N	149	0.72	1.863	1000	VNHKGYNYTFSHL	Patched domain-containing protein 4 OS=Mus musculus GN=Ptchd4 PE=2 SV=2
B9EKX1	Ptchd4	K.TSN#ISAN#NKTDFISVLQSSFLK.K	620	-0.16	3.846	27.121	QFLKTSNISANNK	Patched domain-containing protein 4 OS=Mus musculus GN=Ptchd4 PE=2 SV=2
D3YZ21	D430041D05Rik	K.NVLGQPPDN#TTLLK.L	130	-0.39	2.393	88.626	LGQPPDNTTLLKL	Protein D430041D05Rik OS=Mus musculus GN=D430041D05Rik PE=2 SV=1
D3YZ21	D430041D05Rik	K.AFHQN#DVSAHVDILEYSHN#VTVGYYATK.G	446	-7.54	4.013	1000	ILEYSHNVTVGYY	Protein D430041D05Rik OS=Mus musculus GN=D430041D05Rik PE=2 SV=1
D3YZ21	D430041D05Rik	R.LVYLPAVVM*DVLGVYGVSN#VTADLK.Q	476	-0.42	1.535	1000	GVYGVSNVTADLK	Protein D430041D05Rik OS=Mus musculus GN=D430041D05Rik PE=2 SV=1
D3YZ21	D430041D05Rik	R.DYWVITVLQGVDN#SLVGLHNQSFAR.V	636	-0.41	4.061	16.838	VLQGVDNSLVGLH	Protein D430041D05Rik OS=Mus musculus GN=D430041D05Rik PE=2 SV=1
D3Z690	Izumo4	K.CLEPQHLVN#LTLEK.V	214	1.97	2.377	1000	EPQHLVNLTLEKV	Izumo sperm-egg fusion protein 4 OS=Mus musculus GN=Izumo4 PE=2 SV=1
D4PHA7	Wscd2	K.IQAAN#VSESDCDMECK.G	195	-0.25	4.053	1000	HKIQAANVSESDC	WSC domain-containing protein 2 OS=Mus musculus GN=Wscd2 PE=2 SV=1
E0CXA3	Zfpl1	R.VN#VCEHCLVAN#HAKISFIGPVSM*N#VLPSYHETQR.L	22	2.83	3.766	1000	CFEHRVNVCEHCL	Zinc finger protein-like 1 OS=Mus musculus GN=Zfpl1 PE=2 SV=1
E0CYM8	Sirpa	K.SVSVAAGDSTVLN#CTLTSLLPVGPIR.W	54	-0.45	2.276	1000	GDSTVLNCTLTSL	Tyrosine-protein phosphatase non-receptor type substrate 1 OS=Mus musculus GN=Sirpa PE=4 SV=1
E0CYM8	Sirpa	R.IRN#VSDTTK.R	92	0.15	1.816	1000	YVPRIRNVSDTTK	Tyrosine-protein phosphatase non-receptor type substrate 1 OS=Mus musculus GN=Sirpa PE=4 SV=1
E0CYM8	Sirpa	R.ISN#VTPADAGIYYCVKFQK.G	110	4	3.092	1000	FSIRISNVTPADA	Tyrosine-protein phosphatase non-receptor type substrate 1 OS=Mus musculus GN=Sirpa PE=4 SV=1
E0CYM8	Sirpa	K.DGQELHPLETTVNPSGKN#VSYN#ISSTVR.V	205	-0.79	4.998	71.949	VNPSGKNVSYNIS	Tyrosine-protein phosphatase non-receptor type substrate 1 OS=Mus musculus GN=Sirpa PE=4 SV=1
E0CYM8	Sirpa	K.DGQELHPLETTVNPSGKN#VSYN#ISSTVR.V	209	-0.79	4.998	86.67	GKNVSYNISSTVR	Tyrosine-protein phosphatase non-receptor type substrate 1 OS=Mus musculus GN=Sirpa PE=4 SV=1
E2JF22	Piezo1	K.HTLELAPN#STAR.R	2347	1.07	2.747	1000	TLELAPNSTARRQ	Piezo-type mechanosensitive ion channel component 1 OS=Mus musculus GN=Piezo1 PE=1 SV=1
E9PUN0	Nrxn2	K.SLQLSVDN#VTVEGQM*AGAHTR.L	801	-0.77	2.312	1000	LQLSVDNVTVEGQ	Protein Nrxn2 OS=Mus musculus GN=Nrxn2 PE=2 SV=1
E9PUN0	Nrxn2	R.SGGN#ATLQVDSWPVNER.Y	1196	0.82	5.222	201.041	FTRSGGNATLQVD	Protein Nrxn2 OS=Mus musculus GN=Nrxn2 PE=2 SV=1
E9PUQ2	Epha5	K.N#GTCQVCRPGFFK.A	301	-1.42	2.563	1000	AGYEEKNGTCQVC	Ephrin type-A receptor 5 OS=Mus musculus GN=Epha5 PE=2 SV=1
E9PUQ2	Epha5	R.QYVSVN#VTTNQAAPSPVTNVK.K	463	-0.17	2.618	2.017	RQYVSVNVTTNQA	Ephrin type-A receptor 5 OS=Mus musculus GN=Epha5 PE=2 SV=1
E9PV87	Talpid3	K.EN#M*EMNSPKGN#VRLLEQVLNSN#ECLTRK.T	386	5.53	2.757	5.085	EQVLNSNECLTRK	Protein TALPID3 OS=Mus musculus GN=Talpid3 PE=2 SV=1
E9PVB5	Ttc17	K.N#VSGALEAFR.Q	704	0.44	1.968	1000	AYLALKNVSGALE	Protein Ttc17 OS=Mus musculus GN=Ttc17 PE=2 SV=1
E9PVB5	Ttc17	R.LESTVVEESN#GSDEVEK.S	815	-0.12	3.31	1000	TVVEESNGSDEVE	Protein Ttc17 OS=Mus musculus GN=Ttc17 PE=2 SV=1
E9PVD3	Dchs1	R.LETRPGPGGAPVPELVIAGELDREN#R.S	211	0.46	2.98	1000	GELDRENRSHYML	Protein Dchs1 OS=Mus musculus GN=Dchs1 PE=2 SV=1
E9PVD3	Dchs1	R.RAQALLDVTLLDINDHAPAFN#QSR.Y	250	0.21	2.82	31.76	DHAPAFNQSRYHA	Protein Dchs1 OS=Mus musculus GN=Dchs1 PE=2 SV=1
E9PVD3	Dchs1	K.DPDEGEN#GTILYTLTGPGSELFSLHPHTGELHTAASLVR.A	1243	2.36	5.813	1000	DPDEGENGTILYT	Protein Dchs1 OS=Mus musculus GN=Dchs1 PE=2 SV=1
E9PVD3	Dchs1	R.GLDRETTPALLLLVEATDRPAN#ASR.R	1514	-1.33	4.105	1000	ATDRPANASRRRA	Protein Dchs1 OS=Mus musculus GN=Dchs1 PE=2 SV=1
E9PVD3	Dchs1	R.AEDRDAGAN#ASILYR.L	1989	-0.45	4.082	1000	DRDAGANASILYR	Protein Dchs1 OS=Mus musculus GN=Dchs1 PE=2 SV=1
E9PVD3	Dchs1	R.EAFSLN#SSTGELR.A	2754	-0.84	3.172	1000	REAFSLNSSTGEL	Protein Dchs1 OS=Mus musculus GN=Dchs1 PE=2 SV=1
E9PW06	Nfasc	K.VLTNNPYN#DSSLR.N	234	-0.24	3.524	53.534	LTNNPYNDSSLRN	Neurofascin OS=Mus musculus GN=Nfasc PE=2 SV=1
E9PW06	Nfasc	R.VLN#STAISLQWNR.V	834	-1.12	4.242	174.154	VKIRVLNSTAISL	Neurofascin OS=Mus musculus GN=Nfasc PE=2 SV=1
E9PXF0	Pcdh17	K.NLN#YSVPEEQGAGTVIGNIGK.D	22	-0.1	4.272	17.009	LTLKNLNYSVPEE	Protein Pcdh17 OS=Mus musculus GN=Pcdh17 PE=2 SV=1
E9PXF0	Pcdh17	R.ETQDEYN#VTIVAR.D	437	-1.31	2.506	1000	ETQDEYNVTIVAR	Protein Pcdh17 OS=Mus musculus GN=Pcdh17 PE=2 SV=1
E9PXF0	Pcdh17	R.DGGSPPLN#STK.S	451	-1	2.455	1000	GGSPPLNSTKSFA	Protein Pcdh17 OS=Mus musculus GN=Pcdh17 PE=2 SV=1
E9PXF0	Pcdh17	K.DSGAPAHLESN#ATVR.V	564	-1.53	2.667	1000	PAHLESNATVRVT	Protein Pcdh17 OS=Mus musculus GN=Pcdh17 PE=2 SV=1
E9PY62	Cntnap3	K.GN#VSFTCPQPQTIPVTFLSSGSYLALPSSLREDK.M	363	1	3.315	1000	QILIKGNVSFTCP	Protein Cntnap3 OS=Mus musculus GN=Cntnap3 PE=4 SV=1
E9PY62	Cntnap3	R.SN#ETYTYWGGSLPNPQK.C	708	-1.13	3.918	128.382	WWVGRSNETYTYW	Protein Cntnap3 OS=Mus musculus GN=Cntnap3 PE=4 SV=1
E9PZ19	Igsf9b	R.TQQGVLLSWLPPAN#HSFPIDR.Y	639	-0.1	2.732	1000	SWLPPANHSFPID	Protein Igsf9b OS=Mus musculus GN=Igsf9b PE=2 SV=1
E9Q0B3		R.CCDSAN#ATAVR.C	57	-0.18	3.346	1000	RCCDSANATAVRC	Uncharacterized membrane protein C3orf80 homolog OS=Mus musculus PE=2 SV=1
E9Q1F5	Myo5c	K.SLM*NSAINGIKHVVKEHFEDLEM*LSFWLSN#TCHFLN#CLK.Q	1447	-1.89	3.533	8.825	LSFWLSNTCHFLN	Protein Myo5c OS=Mus musculus GN=Myo5c PE=2 SV=1
E9Q3A7	Cdh19	K.LRSDLDNGN#NSFQYK.L	73	-0.7	3.919	24.437	SDLDNGNNSFQYK	Protein Cdh19 OS=Mus musculus GN=Cdh19 PE=3 SV=1
E9Q3A7	Cdh19	K.N#CHVDEELAPAHVN#ASTTYIK.V	349	5.26	2.963	1000	LAPAHVNASTTYI	Protein Cdh19 OS=Mus musculus GN=Cdh19 PE=3 SV=1
E9Q3Q4	Nrxn3	R.NGGN#ATLQVDNWPVNEHYPTGR.Q	182	0.16	2.899	30.835	FTRNGGNATLQVD	Neurexin-3 OS=Mus musculus GN=Nrxn3 PE=2 SV=1
E9Q3Q6	Alcam	R.TVNSLN#VSANENREK.V	499	0.17	3.864	73.311	RTVNSLNVSANEN	CD166 antigen OS=Mus musculus GN=Alcam PE=2 SV=1
E9Q414	Apob	R.LPQQIHHYLN#ASDWER.Q	2126	-1.23	1.829	1000	QIHHYLNASDWER	Apolipoprotein B-100 OS=Mus musculus GN=Apob PE=1 SV=1
E9Q414	Apob	K.LTYESGFLN#YSK.F	2976	0.9	3.011	1000	YESGFLNYSKFEV	Apolipoprotein B-100 OS=Mus musculus GN=Apob PE=1 SV=1
E9Q414	Apob	K.LSTSPFALN#LTM*LPK.V	3747	-1.04	2.639	1000	TSPFALNLTMLPK	Apolipoprotein B-100 OS=Mus musculus GN=Apob PE=1 SV=1
E9Q414	Apob	R.AGMASPLYN#VTWSAGWK.T	3860	1.05	2.702	1000	MASPLYNVTWSAG	Apolipoprotein B-100 OS=Mus musculus GN=Apob PE=1 SV=1
E9Q4X2	Uggt2	K.DN#LTIFQK.Y	277	0.26	2.553	1000	YSDLKDNLTIFQK	Protein Uggt2 OS=Mus musculus GN=Uggt2 PE=2 SV=1
E9Q4X2	Uggt2	K.INPPEN#DTFFDVFAIVDPLTR.E	950	-0.93	3.432	0	KINPPENDTFFDV	Protein Uggt2 OS=Mus musculus GN=Uggt2 PE=2 SV=1
E9Q4Y4	Cep192	K.ITLSVIGEFRGTICSREFLQPSSSAESKSN#FSSDSK.T	2059	0.67	3.632	1000	SAESKSNFSSDSK	Protein Cep192 OS=Mus musculus GN=Cep192 PE=2 SV=1
E9Q612	Ptpro	R.VN#ISYWEGR.D	154	0.35	2.275	1000	NVFSRVNISYWEG	Receptor-type tyrosine-protein phosphatase O OS=Mus musculus GN=Ptpro PE=1 SV=1
E9Q612	Ptpro	K.TVFNHWLPGLCYSN#ITFQLVSEATFN#K.S	189	-0.37	3.344	13.936	PGLCYSNITFQLV	Receptor-type tyrosine-protein phosphatase O OS=Mus musculus GN=Ptpro PE=1 SV=1
E9Q612	Ptpro	K.TVFNHWLPGLCYSN#ITFQLVSEATFN#K.S	201	-0.37	3.344	66.059	VSEATFNKSTLVE	Receptor-type tyrosine-protein phosphatase O OS=Mus musculus GN=Ptpro PE=1 SV=1
E9Q612	Ptpro	K.QYCTQVN#SSKPVIENLVPGAQYQVVMYLR.K	500	-1.44	4.397	23.354	QYCTQVNSSKPVI	Receptor-type tyrosine-protein phosphatase O OS=Mus musculus GN=Ptpro PE=1 SV=1
E9Q6C2	C1s	K.KITAN#STWQPDK.A	307	2.48	2.735	1000	AKKITANSTWQPD	Complement C1s-A subcomponent OS=Mus musculus GN=C1s PE=3 SV=1
E9Q7T7	Chadl	R.HQN#LTEVPNTIPELTQR.L	51	0.6	4.148	123.857	VTCRHQNLTEVPN	Protein Chadl OS=Mus musculus GN=Chadl PE=2 SV=1
E9Q7X7	Nrxn2	R.SGGN#ATLQVDSWPVNERYPAGNFDNER.L	1236	-0.05	3.128	46.819	FTRSGGNATLQVD	Protein Nrxn2 OS=Mus musculus GN=Nrxn2 PE=2 SV=1
E9Q8B5	Gm4788	K.NN#STWFK.L	225	-0.94	1.534	0	NSVTKNNSTWFKL	Protein Gm4788 OS=Mus musculus GN=Gm4788 PE=2 SV=1
E9Q8B5	Gm4788	K.EFQHN#STMYYK.C	477	-0.46	2.087	1000	RKEFQHNSTMYYK	Protein Gm4788 OS=Mus musculus GN=Gm4788 PE=2 SV=1
E9Q9Q6	Cdh18	R.FHFFLDERLPM*NPN#FTLK.D	536	-0.72	2.79	31.275	RLPMNPNFTLKDN	Protein Cdh18 OS=Mus musculus GN=Cdh18 PE=2 SV=1
E9QNF7	Cntnap2	K.KLEPSNM*GN#LSFSCVEPYTVPVFFN#ATSYLEVPGR.L	363	-3.69	3.441	4.085	EPSNMGNLSFSCV	Contactin-associated protein-like 2 OS=Mus musculus GN=Cntnap2 PE=2 SV=1
E9QNF7	Cntnap2	K.KLEPSN#MGNLSFSCVEPYTVPVFFN#ATSYLEVPGR.L	379	-1.12	3.888	54.65	TVPVFFNATSYLE	Contactin-associated protein-like 2 OS=Mus musculus GN=Cntnap2 PE=2 SV=1
E9QNF7	Cntnap2	K.YFFGGFLNHM*NN#ASYSALQPSFQGCM*QLIQVDDQLVNLYEVAHR.K	507	-1.11	3.315	0	FLNHMNNASYSAL	Contactin-associated protein-like 2 OS=Mus musculus GN=Cntnap2 PE=2 SV=1
F2Z3U4	Matn4	R.AIDYCSFGN#HSCQHECVSTLEGPQCR.C	307	-1.05	3.329	1000	DYCSFGNHSCQHE	Matrilin-4 OS=Mus musculus GN=Matn4 PE=4 SV=1
F2Z4A3	Fat1	R.LEPTPPIQFTHFQYN#VTVHENSAAK.T	41	0.37	2.281	16.144	FTHFQYNVTVHEN	Protein Fat1 OS=Mus musculus GN=Fat1 PE=2 SV=1
F2Z4A3	Fat1	K.AVGAVDWDSHPYGYN#LTLQAK.D	334	-0.36	2.398	1000	SHPYGYNLTLQAK	Protein Fat1 OS=Mus musculus GN=Fat1 PE=2 SV=1
F2Z4A3	Fat1	K.YTLN#ITVYDLGIPQR.A	792	0.23	2.317	1000	MDKYTLNITVYDL	Protein Fat1 OS=Mus musculus GN=Fat1 PE=2 SV=1
F2Z4A3	Fat1	R.GVNVITVN#ATDADSK.A	1904	-0.61	3.201	122.185	VNVITVNATDADS	Protein Fat1 OS=Mus musculus GN=Fat1 PE=2 SV=1
F2Z4A3	Fat1	K.TGTIAIQN#TTQLR.S	1942	-0.2	2.315	1000	GTIAIQNTTQLRS	Protein Fat1 OS=Mus musculus GN=Fat1 PE=2 SV=1
F2Z4A3	Fat1	R.GISYQLIGN#HSK.S	2327	0.22	2.569	1000	SYQLIGNHSKSHD	Protein Fat1 OS=Mus musculus GN=Fat1 PE=2 SV=1
F2Z4A3	Fat1	R.HTLKPFYSLN#VSVSDGVFR.S	2466	-1.35	3.082	1000	KPFYSLNVSVSDG	Protein Fat1 OS=Mus musculus GN=Fat1 PE=2 SV=1
F2Z4A3	Fat1	R.DN#YSVIIQENKPVGFSVLK.L	3446	-2.04	3.305	74.417	PLFSRDNYSVIIQ	Protein Fat1 OS=Mus musculus GN=Fat1 PE=2 SV=1
F2Z4A3	Fat1	R.KLDIGQYLLN#VSVTDGK.F	3615	0.44	4.275	1000	IGQYLLNVSVTDG	Protein Fat1 OS=Mus musculus GN=Fat1 PE=2 SV=1
F2Z4A3	Fat1	R.N#GALCENTHGSYHCN#CSQEYR.G	4154	-0.78	2.844	49.418	HGSYHCNCSQEYR	Protein Fat1 OS=Mus musculus GN=Fat1 PE=2 SV=1
F6SB80	Lsamp	K.LGVTN#ASLVLFKR.V	78	-0.33	3.466	1000	NKLGVTNASLVLF	Limbic system-associated membrane protein (Fragment) OS=Mus musculus GN=Lsamp PE=4 SV=1
F6TLW1	Lamc1	K.M*AAAN#VSITQPESTGEPNN#MTLLAEEARK.L	92	-0.4	4.245	125.737	AKMAAANVSITQP	Laminin subunit gamma-1 (Fragment) OS=Mus musculus GN=Lamc1 PE=4 SV=1
F6TLW1	Lamc1	K.M*AAAN#VSITQPESTGEPNN#MTLLAEEARK.L	106	-0.4	4.245	6.591	STGEPNNMTLLAE	Laminin subunit gamma-1 (Fragment) OS=Mus musculus GN=Lamc1 PE=4 SV=1
F6VAN0	Atf6	R.DHLLLPATTHN#K.T	570	-0.27	1.845	1000	LPATTHNKTTRPK	Cyclic AMP-dependent transcription factor ATF-6 alpha OS=Mus musculus GN=Atf6 PE=1 SV=2
F6Z2M6	Ntm	K.LGHTN#ASIMLFEVK.T	129	0.21	1.908	1000	NKLGHTNASIMLF	Neurotrimin (Fragment) OS=Mus musculus GN=Ntm PE=2 SV=1
F7BAB2	Tmem132b	R.AQSPPAIN#ASYGPFSVEK.T	88	-0.73	1.75	1000	QSPPAINASYGPF	Protein Tmem132b OS=Mus musculus GN=Tmem132b PE=4 SV=1
F7BAB2	Tmem132b	R.AAQEWFQHGTPVGHEDRTN#K.S	848	-0.15	3.272	1000	GHEDRTNKSTTPQ	Protein Tmem132b OS=Mus musculus GN=Tmem132b PE=4 SV=1
F7BWT7	Tspan15	R.N#TTDVVNTMCGYK.T	189	-0.31	3.368	76.287	YTCCIRNTTDVVN	Tetraspanin-15 OS=Mus musculus GN=Tspan15 PE=2 SV=2
F8VPK8	Pcdh9	K.DLN#ISHINAATGTSASLVYR.L	48	1.54	4.95	65.44	NIPKDLNISHINA	Protein Pcdh9 OS=Mus musculus GN=Pcdh9 PE=2 SV=1
F8VPK8	Pcdh9	K.DTNDNAPMFPSPVIN#ISIPENTLINSR.F	148	1.08	3.232	18.805	FPSPVINISIPEN	Protein Pcdh9 OS=Mus musculus GN=Pcdh9 PE=2 SV=1
F8VPK8	Pcdh9	R.LFALN#NTTGLITVQR.S	306	-0.52	4.011	24.437	KRLFALNNTTGLI	Protein Pcdh9 OS=Mus musculus GN=Pcdh9 PE=2 SV=1
F8VPK8	Pcdh9	R.LFALNN#TTGLITVQR.S	307	-4.01	3.866	24.437	RLFALNNTTGLIT	Protein Pcdh9 OS=Mus musculus GN=Pcdh9 PE=2 SV=1
F8VPK8	Pcdh9	R.YIISPIN#GTVYLSEK.D	368	-1.53	2.179	1000	YIISPINGTVYLS	Protein Pcdh9 OS=Mus musculus GN=Pcdh9 PE=2 SV=1
F8VPK8	Pcdh9	K.IVASDSGKPSLN#QTALVR.V	450	0.1	1.683	1000	SGKPSLNQTALVR	Protein Pcdh9 OS=Mus musculus GN=Pcdh9 PE=2 SV=1
F8VPK8	Pcdh9	K.SN#VSFDREQQSSYTFDVK.A	630	0.75	2.18	1000	SGVIKSNVSFDRE	Protein Pcdh9 OS=Mus musculus GN=Pcdh9 PE=2 SV=1
F8VPK8	Pcdh9	K.VTINVMDVNDNSPVVISPPSN#TSFK.L	681	-3.13	5.523	131.654	VISPPSNTSFKLV	Protein Pcdh9 OS=Mus musculus GN=Pcdh9 PE=2 SV=1
F8VPK8	Pcdh9	R.LVVN#ISDLGYPK.A	754	0.2	1.984	1000	LHRLVVNISDLGY	Protein Pcdh9 OS=Mus musculus GN=Pcdh9 PE=2 SV=1
F8VQ06	Ltbp3	R.DSCQQGSN#MTLIGEN#GHSTDTLTGSGFR.V	86	-3.44	3.836	1000	SCQQGSNMTLIGE	Latent-transforming growth factor beta-binding protein 3 OS=Mus musculus GN=Ltbp3 PE=2 SV=1
F8VQ06	Ltbp3	R.LN#STHCQDINECAMPGMCR.H	346	-0.81	2.389	6.294	QGYKRLNSTHCQD	Latent-transforming growth factor beta-binding protein 3 OS=Mus musculus GN=Ltbp3 PE=2 SV=1
G3UW60	Susd5	K.LFMLGSQN#GSQGLDLEAAR.L	43	-0.91	2.068	1000	FMLGSQNGSQGLD	MCG14773 OS=Mus musculus GN=Susd5 PE=4 SV=1
G3X973	Stab1	R.VLTMANQVLTVN#ISEEGR.I	607	0.84	3.011	87.265	NQVLTVNISEEGR	Stabilin 1, isoform CRA_a OS=Mus musculus GN=Stab1 PE=4 SV=1
G3X9D3	Podxl2	K.SYIILN#MTENIDCEVFRR.H	330	-1.7	2.973	11.721	KSYIILNMTENID	Podocalyxin-like 2 OS=Mus musculus GN=Podxl2 PE=4 SV=1
G3X9D6	Apon	K.ASVVN#VTQHCTMESWESM*NEVAR.R	187	2.4	3.966	37.364	FKASVVNVTQHCT	Apolipoprotein N, isoform CRA_a OS=Mus musculus GN=Apon PE=4 SV=1
G3X9Q1	Itga7	K.RN#VTLDCAQGTAK.C	944	-0.22	3.748	1000	SSAEKRNVTLDCA	Integrin alpha 7 OS=Mus musculus GN=Itga7 PE=3 SV=1
G3XA59	Lrrc32	R.AVSLEVLDLRN#NSFSLLPGNAMGGLETSLRR.L	546	1.37	2.965	0	EVLDLRNNSFSLL	MCG51019, isoform CRA_b OS=Mus musculus GN=Lrrc32 PE=4 SV=1
G5E897	Kdelc2	R.YFFLQSVDSDGRN#FTSSPPGQTQFK.V	56	-1.81	3.413	1000	VDSDGRNFTSSPP	KDEL (Lys-Asp-Glu-Leu) containing 2, isoform CRA_b OS=Mus musculus GN=Kdelc2 PE=4 SV=1
G5E897	Kdelc2	R.GVTNDLLSVQGNTGPSWIN#K.T	302	-0.24	4.115	82.387	TGPSWINKTEKAF	KDEL (Lys-Asp-Glu-Leu) containing 2, isoform CRA_b OS=Mus musculus GN=Kdelc2 PE=4 SV=1
G5E8G3	Opcml	R.ISTLTFFN#VSEK.D	285	-0.59	1.632	1000	STLTFFNVSEKDY	MCG9827 OS=Mus musculus GN=Opcml PE=4 SV=1
G5E8G3	Opcml	K.DYGN#YTCVATNK.L	293	0.09	3.257	147.628	SEKDYGNYTCVAT	MCG9827 OS=Mus musculus GN=Opcml PE=4 SV=1
G5E8J6	Hrc	R.EVGEEN#VSEEVFR.G	102	0.19	2.663	1000	REVGEENVSEEVF	Histidine rich calcium binding protein, isoform CRA_a OS=Mus musculus GN=Hrc PE=4 SV=1
G5E8Q8	Gpr116	K.ANEQVIQN#LNHTYK.M	252	-0.35	2.494	0	NEQVIQNLNHTYK	MCG115189 OS=Mus musculus GN=Gpr116 PE=4 SV=1
G5E8Q8	Gpr116	K.MDYNSFQGTPSN#ETK.F	270	1.88	4.373	115.01	FQGTPSNETKFTV	MCG115189 OS=Mus musculus GN=Gpr116 PE=4 SV=1
G5E8Q8	Gpr116	K.DIAVFCHFTNAAN#SSVR.S	648	-0.91	4.356	37.54	HFTNAANSSVRSP	MCG115189 OS=Mus musculus GN=Gpr116 PE=4 SV=1
G5E8Q8	Gpr116	R.EN#VTCQDPIIGIGDPGK.V	665	7.96	3.363	1000	KLIPRENVTCQDP	MCG115189 OS=Mus musculus GN=Gpr116 PE=4 SV=1
G5E8Q8	Gpr116	K.LLQQQSN#QSSQFLHSVER.F	819	-0.57	2.31	1000	LLQQQSNQSSQFL	MCG115189 OS=Mus musculus GN=Gpr116 PE=4 SV=1
J3QK46	Tmem200c	R.IGAISN#SSNGNK.N	103	-0.7	2.782	9.296	RIGAISNSSNGNK	Protein Tmem200c OS=Mus musculus GN=Tmem200c PE=4 SV=1
J3QK46	Tmem200c	K.SHSGTPGGAN#SSSVGGPWSPPPAR.S	123	0.34	3.564	1000	GTPGGANSSSVGG	Protein Tmem200c OS=Mus musculus GN=Tmem200c PE=4 SV=1
J3QQ16	Col6a3	R.ALN#GSALYTGSSLDFVR.N	111	-1.91	4.042	1000	RKMRALNGSALYT	Protein Col6a3 OS=Mus musculus GN=Col6a3 PE=2 SV=1
J3QQ16	Col6a3	R.QLINALQIN#NTAVGHALVLPARR.D	1948	-0.51	3.684	17.009	INALQINNTAVGH	Protein Col6a3 OS=Mus musculus GN=Col6a3 PE=2 SV=1
M0QWJ9	Tmem178b	R.QYN#STNM*GLWR.K	12	-1.34	2.231	37.54	ECSRQYNSTNMGL	Protein Tmem178b OS=Mus musculus GN=Tmem178b PE=2 SV=1
M0QWJ9	Tmem178b	R.N#LTFN#ITK.T	58	0.24	2.602	1000	SATIPRNLTFNIT	Protein Tmem178b OS=Mus musculus GN=Tmem178b PE=2 SV=1
M0QWJ9	Tmem178b	R.N#LTFN#ITK.T	62	0.24	2.602	1000	PRNLTFNITKTIR	Protein Tmem178b OS=Mus musculus GN=Tmem178b PE=2 SV=1
M0QWP1	Agrn	K.NELM*LN#SSLMR.I	137	0.63	2.796	88.444	KNELMLNSSLMRI	Agrin OS=Mus musculus GN=Agrn PE=2 SV=1
O08532	Cacna2d1	K.DDLDPERN#ESEPGSQR.I	136	0.66	1.845	1000	DLDPERNESEPGS	Voltage-dependent calcium channel subunit alpha-2/delta-1 OS=Mus musculus GN=Cacna2d1 PE=1 SV=1
O08532	Cacna2d1	K.DAVNN#ITAK.G	324	-1.56	2.143	24.437	LKDAVNNITAKGI	Voltage-dependent calcium channel subunit alpha-2/delta-1 OS=Mus musculus GN=Cacna2d1 PE=1 SV=1
O08532	Cacna2d1	K.GFSFAFEQLLNYN#VSR.A	348	1.85	3.151	48.874	EQLLNYNVSRANC	Voltage-dependent calcium channel subunit alpha-2/delta-1 OS=Mus musculus GN=Cacna2d1 PE=1 SV=1
O08532	Cacna2d1	K.RSLDNDNYVFTAPYFN#K.S	781	0.73	4.903	143.484	FTAPYFNKSGPGA	Voltage-dependent calcium channel subunit alpha-2/delta-1 OS=Mus musculus GN=Cacna2d1 PE=1 SV=1
O08532	Cacna2d1	K.IDVN#SWIEN#FTK.T	824	-1.41	3.269	1000	VNSWIENFTKTSI	Voltage-dependent calcium channel subunit alpha-2/delta-1 OS=Mus musculus GN=Cacna2d1 PE=1 SV=1
O08532	Cacna2d1	R.HLVN#ISLYAFN#K.S	888	-1.07	2.284	1000	MMRHLVNISLYAF	Voltage-dependent calcium channel subunit alpha-2/delta-1 OS=Mus musculus GN=Cacna2d1 PE=1 SV=1
O08532	Cacna2d1	R.HLVN#ISLYAFN#K.S	895	-1.07	2.284	1000	ISLYAFNKSYDYQ	Voltage-dependent calcium channel subunit alpha-2/delta-1 OS=Mus musculus GN=Cacna2d1 PE=1 SV=1
O08532	Cacna2d1	K.SFSGLLDCGN#CSR.I	998	-0.05	1.778	1000	GLLDCGNCSRIFH	Voltage-dependent calcium channel subunit alpha-2/delta-1 OS=Mus musculus GN=Cacna2d1 PE=1 SV=1
O08538	Angpt1	K.SEMAQIQQNAVQN#HTATMLEIGTSLLSQTAEQTRK.L	122	1.02	4.782	7.971	QQNAVQNHTATML	Angiopoietin-1 OS=Mus musculus GN=Angpt1 PE=1 SV=2
O08538	Angpt1	K.LTDVETQVLN#QTSR.L	154	-0.72	3.792	1000	VETQVLNQTSRLE	Angiopoietin-1 OS=Mus musculus GN=Angpt1 PE=1 SV=2
O08542	Efna4	R.WN#CSMPFAPFSPVR.F	98	-0.52	2.241	1000	NAFQRWNCSMPFA	Ephrin-A4 OS=Mus musculus GN=Efna4 PE=2 SV=2
O08543	Efna5	R.YAVYWN#SSNPR.F	37	-1.71	2.267	37.54	RYAVYWNSSNPRF	Ephrin-A5 OS=Mus musculus GN=Efna5 PE=1 SV=1
O08543	Efna5	K.VFVRPTN#SCM*K.T	162	0.96	1.792	1000	VFVRPTNSCMKTI	Ephrin-A5 OS=Mus musculus GN=Efna5 PE=1 SV=1
O08545	Efna3	R.HAVYWN#SSNQHLR.R	38	-0.46	3.191	71.753	RHAVYWNSSNQHL	Ephrin-A3 OS=Mus musculus GN=Efna3 PE=1 SV=4
O08648	Map3k4	K.N#LSDIGWPVFEIPSPRPSK.G	411	0.26	2.035	1000	TVLGIKNLSDIGW	Mitogen-activated protein kinase kinase kinase 4 OS=Mus musculus GN=Map3k4 PE=1 SV=2
O08665	Sema3a	R.IIYGVEN#SSTFLECSPK.S	591	-0.69	4.038	1000	IIYGVENSSTFLE	Semaphorin-3A OS=Mus musculus GN=Sema3a PE=1 SV=2
O08677	Kng1	K.EGN#CSAQSGLAWQDCDFK.D	82	-3.16	4.065	1000	YLIKEGNCSAQSG	Kininogen-1 OS=Mus musculus GN=Kng1 PE=1 SV=1
O08677	Kng1	K.HSIEHFNN#NTDHSHLFTLR.K	168	-1.86	3.787	17.009	SIEHFNNNTDHSH	Kininogen-1 OS=Mus musculus GN=Kng1 PE=1 SV=1
O08677	Kng1	K.IAN#FSQSCTLYSGDDLVEALPKPCPGCPR.D	242	-2.3	2.974	1000	INNKIANFSQSCT	Kininogen-1 OS=Mus musculus GN=Kng1 PE=1 SV=1
O08692	Ngp	K.DCDFLEDGEERN#CTGK.F	97	-0.67	1.96	1000	EDGEERNCTGKFF	Myeloid bactenecin (F1) OS=Mus musculus GN=Ngp PE=2 SV=1
O08742	Gp5	R.ELWLN#GTHLSTLPAAAFR.N	298	0.88	1.982	1000	LRELWLNGTHLST	Platelet glycoprotein V OS=Mus musculus GN=Gp5 PE=2 SV=1
O08749	Dld	K.ALLNN#SHYYHMAHGK.D	94	-0.77	2.261	17.009	SKALLNNSHYYHM	Dihydrolipoyl dehydrogenase, mitochondrial OS=Mus musculus GN=Dld PE=1 SV=2
O08795	Prkcsh	K.DGSDEPGTAACPN#GSFHCTNTGYKPLYILSSR.V	72	-0.71	3.66	25.137	GTAACPNGSFHCT	Glucosidase 2 subunit beta OS=Mus musculus GN=Prkcsh PE=1 SV=1
O08842	Gfra2	R.ANELCAAESN#CSSR.Y	52	-0.38	3.735	139.126	LCAAESNCSSRYR	GDNF family receptor alpha-2 OS=Mus musculus GN=Gfra2 PE=2 SV=2
O08842	Gfra2	R.NAIQAFGN#GTDVNM*SPK.G	357	-0.44	4.657	81.692	AIQAFGNGTDVNM	GDNF family receptor alpha-2 OS=Mus musculus GN=Gfra2 PE=2 SV=2
O08842	Gfra2	R.NAIQAFGN#GTDVN#M*SPK.G	362	-4.39	2.388	20.625	GNGTDVNMSPKGP	GDNF family receptor alpha-2 OS=Mus musculus GN=Gfra2 PE=2 SV=2
O08912	Galnt1	K.INQFNLMASEMIALN#R.S	95	-0.81	3.735	159.652	SEMIALNRSLPDV	Polypeptide N-acetylgalactosaminyltransferase 1 OS=Mus musculus GN=Galnt1 PE=1 SV=1
O09010	Lfng	K.LTGNVVLTN#CSSAHSR.Q	166	-1.1	3.52	81.692	GNVVLTNCSSAHS	Beta-1,3-N-acetylglucosaminyltransferase lunatic fringe OS=Mus musculus GN=Lfng PE=1 SV=1
O09114	Ptgds	R.WYSAGLASN#SSWFREK.K	51	-0.06	1.968	1000	SAGLASNSSWFRE	Prostaglandin-H2 D-isomerase OS=Mus musculus GN=Ptgds PE=1 SV=1
O09114	Ptgds	K.TVVAPSTEGGLN#LTSTFLRK.N	78	-1.04	2.554	1000	STEGGLNLTSTFL	Prostaglandin-H2 D-isomerase OS=Mus musculus GN=Ptgds PE=1 SV=1
O09117	Sypl1	K.N#QTVTATFGYPFR.L	72	-0.92	1.755	1000	KVGVNKNQTVTAT	Synaptophysin-like protein 1 OS=Mus musculus GN=Sypl1 PE=1 SV=2
O09117	Sypl1	R.LNQASFHTPPN#VSVCDVNWEK.H	95	0.14	4.718	109.529	SFHTPPNVSVCDV	Synaptophysin-like protein 1 OS=Mus musculus GN=Sypl1 PE=1 SV=2
O09126	Sema4d	R.LTWEHGEVGLVQFHKPGIFN#YSALLMSEDK.D	49	-0.12	4.123	1000	HKPGIFNYSALLM	Semaphorin-4D OS=Mus musculus GN=Sema4d PE=1 SV=2
O09126	Sema4d	R.EAVFAVNALN#ISEK.Q	77	0.31	4.418	37.54	FAVNALNISEKQH	Semaphorin-4D OS=Mus musculus GN=Sema4d PE=1 SV=2
O09126	Sema4d	R.VLQPLSSTSLYVCGTN#AFQPTCDHLN#LTSFK.F	139	-1.04	3.362	1000	PTCDHLNLTSFKF	Semaphorin-4D OS=Mus musculus GN=Sema4d PE=1 SV=2
O09126	Sema4d	R.AAN#YTSSLNLPDK.T	379	-0.39	3.646	71.753	SEARAANYTSSLN	Semaphorin-4D OS=Mus musculus GN=Sema4d PE=1 SV=2
O09126	Sema4d	K.KDVN#YTQIVVDR.T	419	-0.12	2.846	1000	LIKKDVNYTQIVV	Semaphorin-4D OS=Mus musculus GN=Sema4d PE=1 SV=2
O09126	Sema4d	K.HLLIFN#LSDGDSGVYQCLSEER.V	613	-1.08	5.634	1000	KHLLIFNLSDGDS	Semaphorin-4D OS=Mus musculus GN=Sema4d PE=1 SV=2
O09159	Man2b1	R.TN#HTVMTMGSDFHYENANMWFK.N	310	-1.34	4.713	132.718	KGFYRTNHTVMTM	Lysosomal alpha-mannosidase OS=Mus musculus GN=Man2b1 PE=2 SV=4
O09159	Man2b1	R.LVNAQQVN#GSLVHVLYSTPTCYLWELNK.A	345	-0.33	6.051	71.753	VNAQQVNGSLVHV	Lysosomal alpha-mannosidase OS=Mus musculus GN=Man2b1 PE=2 SV=4
O09159	Man2b1	K.AN#LTWTVK.E	367	0.15	2.025	1000	WELNKANLTWTVK	Lysosomal alpha-mannosidase OS=Mus musculus GN=Man2b1 PE=2 SV=4
O09159	Man2b1	R.ELN#ISICPVSQTSER.F	497	0.22	3.309	1000	SFCRELNISICPV	Lysosomal alpha-mannosidase OS=Mus musculus GN=Man2b1 PE=2 SV=4
O09159	Man2b1	K.TALVQEVHQN#FSAWCSQVIR.L	693	-2.31	3.922	1000	VQEVHQNFSAWCS	Lysosomal alpha-mannosidase OS=Mus musculus GN=Man2b1 PE=2 SV=4
O09159	Man2b1	R.DDYRPTWTLN#QTEPVAGNYYPVNTR.I	767	-0.62	3.715	49.418	RPTWTLNQTEPVA	Lysosomal alpha-mannosidase OS=Mus musculus GN=Man2b1 PE=2 SV=4
O09164	Sod3	R.LEAYFSLEGFPAEQN#ASNR.A	121	1.64	4.175	27.055	GFPAEQNASNRAI	Extracellular superoxide dismutase [Cu-Zn] OS=Mus musculus GN=Sod3 PE=1 SV=1
O35082	Kl	R.VLPN#GTAGTPNR.E	161	-0.58	2.605	51.809	WARVLPNGTAGTP	Klotho OS=Mus musculus GN=Kl PE=1 SV=2
O35082	Kl	K.NN#LSSLLPDFTESEK.R	346	1.09	2.251	0	PESMKNNLSSLLP	Klotho OS=Mus musculus GN=Kl PE=1 SV=2
O35111	Kcnk3	R.YN#LSEGGYEELER.V	53	-2.67	3.383	1000	ELRARYNLSEGGY	Potassium channel subfamily K member 3 OS=Mus musculus GN=Kcnk3 PE=2 SV=2
O35114	Scarb2	K.NMVLQN#GTK.V	45	-1.11	2.149	54.755	KNMVLQNGTKVFN	Lysosome membrane protein 2 OS=Mus musculus GN=Scarb2 PE=1 SV=3
O35114	Scarb2	K.ANIQFGEN#GTTISAVTNK.A	105	-0.77	4.432	76.287	NIQFGENGTTISA	Lysosome membrane protein 2 OS=Mus musculus GN=Scarb2 PE=1 SV=3
O35114	Scarb2	K.AYVFERN#QSVGDPNVDLIR.T	122	-0.16	3.969	86.833	AYVFERNQSVGDP	Lysosome membrane protein 2 OS=Mus musculus GN=Scarb2 PE=1 SV=3
O35114	Scarb2	R.N#GTNDGEYVFLTGEDNYLN#FSK.I	206	-0.52	3.705	0	GLFYERNGTNDGE	Lysosome membrane protein 2 OS=Mus musculus GN=Scarb2 PE=1 SV=3
O35114	Scarb2	R.NGTN#DGEYVFLTGEDNYLN#FSK.I	224	-0.97	4.55	27.055	GEDNYLNFSKIVE	Lysosome membrane protein 2 OS=Mus musculus GN=Scarb2 PE=1 SV=3
O35114	Scarb2	K.TSLDWWTTDTCN#MIN#GTDGDSFHPLISK.D	249	3.2	3.664	1000	DTCNMINGTDGDS	Lysosome membrane protein 2 OS=Mus musculus GN=Scarb2 PE=1 SV=3
O35114	Scarb2	R.TMVFPVM*YLN#ESVLIDK.E	412	-0.19	1.803	1000	FPVMYLNESVLID	Lysosome membrane protein 2 OS=Mus musculus GN=Scarb2 PE=1 SV=3
O35136	Ncam2	R.FAVLAN#NNLQILNIN#K.S	177	-0.38	4.585	48.874	LQILNINKSDEGI	Neural cell adhesion molecule 2 OS=Mus musculus GN=Ncam2 PE=2 SV=1
O35136	Ncam2	K.SFN#ATAERGEEMTLTCK.A	219	-1.2	1.963	1000	MPQKSFNATAERG	Neural cell adhesion molecule 2 OS=Mus musculus GN=Ncam2 PE=2 SV=1
O35136	Ncam2	K.N#ETTSENGHVTLVCEAEGEPVPEITWK.R	309	0.3	4.489	8.594	HILQLKNETTSEN	Neural cell adhesion molecule 2 OS=Mus musculus GN=Ncam2 PE=2 SV=1
O35136	Ncam2	K.FVSN#QTMYYSWEGN#PIN#ISCDVTANPPASIHWR.R	406	5.67	3.442	61.657	APKFVSNQTMYYS	Neural cell adhesion molecule 2 OS=Mus musculus GN=Ncam2 PE=2 SV=1
O35136	Ncam2	K.FVSN#QTMYYSWEGN#PIN#ISCDVTANPPASIHWR.R	419	5.67	3.442	18.978	WEGNPINISCDVT	Neural cell adhesion molecule 2 OS=Mus musculus GN=Ncam2 PE=2 SV=1
O35136	Ncam2	K.LLLPAKN#TTHLK.T	445	0.52	1.688	1000	LLLPAKNTTHLKT	Neural cell adhesion molecule 2 OS=Mus musculus GN=Ncam2 PE=2 SV=1
O35136	Ncam2	R.YN#CTATNR.I	474	-0.54	1.891	51.004	NDFGRYNCTATNR	Neural cell adhesion molecule 2 OS=Mus musculus GN=Ncam2 PE=2 SV=1
O35136	Ncam2	R.SHGVQTM*VVLSSLEPN#TTYEIR.V	562	-1.06	2.707	1000	LSSLEPNTTYEIR	Neural cell adhesion molecule 2 OS=Mus musculus GN=Ncam2 PE=2 SV=1
O35161	Celsr1	R.FFPSEDLQEQIYLN#R.T	1302	2.35	2.807	1000	QEQIYLNRTLLTT	Cadherin EGF LAG seven-pass G-type receptor 1 OS=Mus musculus GN=Celsr1 PE=1 SV=3
O35161	Celsr1	R.IVDMAAFIANN#GTR.A	1655	-1.63	3.485	24.437	AAFIANNGTRAGC	Cadherin EGF LAG seven-pass G-type receptor 1 OS=Mus musculus GN=Celsr1 PE=1 SV=3
O35161	Celsr1	K.GWLPPELFN#CTSGSFVDLK.A	2118	0.76	1.844	1000	LPPELFNCTSGSF	Cadherin EGF LAG seven-pass G-type receptor 1 OS=Mus musculus GN=Celsr1 PE=1 SV=3
O35161	Celsr1	R.N#ATQGN#STLFGNDVR.T	2155	-1.41	3.812	84.359	LAKALRNATQGNS	Cadherin EGF LAG seven-pass G-type receptor 1 OS=Mus musculus GN=Celsr1 PE=1 SV=3
O35161	Celsr1	R.N#ATQGN#STLFGNDVR.T	2160	-1.41	3.812	71.753	RNATQGNSTLFGN	Cadherin EGF LAG seven-pass G-type receptor 1 OS=Mus musculus GN=Celsr1 PE=1 SV=3
O35161	Celsr1	K.LN#FTGAQVPR.F	2272	2.55	2.1	1000	DIFDKLNFTGAQV	Cadherin EGF LAG seven-pass G-type receptor 1 OS=Mus musculus GN=Celsr1 PE=1 SV=3
O35245	Pkd2	K.FTEGSFLDGLYWKAQTSN#HTQADNRSFIFYENLLLGVPR.L	297	-0.97	3.084	7.413	WKAQTSNHTQADN	Polycystin-2 OS=Mus musculus GN=Pkd2 PE=1 SV=2
O35245	Pkd2	R.VRN#GSCSIPQDLRDEIK.E	326	-0.64	3.057	1000	RQLRVRNGSCSIP	Polycystin-2 OS=Mus musculus GN=Pkd2 PE=1 SV=2
O35245	Pkd2	R.N#GTAWMYTSEK.E	360	-1.22	2.146	1000	APFGPRNGTAWMY	Polycystin-2 OS=Mus musculus GN=Pkd2 PE=1 SV=2
O35310	Hs3st1	K.LSPQIN#ASNFYFN#K.T	246	0.43	2.968	24.243	KLSPQINASNFYF	Heparan sulfate glucosamine 3-O-sulfotransferase 1 OS=Mus musculus GN=Hs3st1 PE=1 SV=1
O35310	Hs3st1	K.LSPQIN#ASNFYFN#K.T	253	0.43	2.968	4.085	ASNFYFNKTKGFY	Heparan sulfate glucosamine 3-O-sulfotransferase 1 OS=Mus musculus GN=Hs3st1 PE=1 SV=1
O35375	Nrp2	K.N#FTSPN#GTIESPGFPEK.Y	152	0.82	3.358	1000	SEDCSKNFTSPNG	Neuropilin-2 OS=Mus musculus GN=Nrp2 PE=2 SV=2
O35375	Nrp2	K.N#FTSPN#GTIESPGFPEK.Y	157	0.82	3.358	1000	KNFTSPNGTIESP	Neuropilin-2 OS=Mus musculus GN=Nrp2 PE=2 SV=2
O35393	Efnb3	R.GAAHSAEPGRDTIPGDPSSN#ATSR.G	210	-1.36	3.024	1000	PGDPSSNATSRGA	Ephrin-B3 OS=Mus musculus GN=Efnb3 PE=1 SV=1
O35405	Pld3	K.ELGVVMYN#CSCLAR.D	234	-1.23	1.883	1000	LGVVMYNCSCLAR	Phospholipase D3 OS=Mus musculus GN=Pld3 PE=2 SV=1
O35405	Pld3	R.SFLLSLAALHDN#HTHSDIQVK.L	385	0.49	1.828	1000	LAALHDNHTHSDI	Phospholipase D3 OS=Mus musculus GN=Pld3 PE=2 SV=1
O35405	Pld3	R.ASYIGTSN#WSGSYFTETAGTSLLVTQNGHGGLR.S	430	-0.34	3.975	40.983	SYIGTSNWSGSYF	Phospholipase D3 OS=Mus musculus GN=Pld3 PE=2 SV=1
O35409	Folh1	K.FLYN#FTR.T	78	0.08	1.957	1000	IKKFLYNFTRTPH	Glutamate carboxypeptidase 2 OS=Mus musculus GN=Folh1 PE=2 SV=2
O35409	Folh1	K.VPYNVGPGFAGN#FSTQK.V	338	-0.56	4.339	171.488	GPGFAGNFSTQKV	Glutamate carboxypeptidase 2 OS=Mus musculus GN=Folh1 PE=2 SV=2
O35409	Folh1	R.GVAYINADSSIEGN#YTLR.V	461	-0.61	2.763	58.551	DSSIEGNYTLRVD	Glutamate carboxypeptidase 2 OS=Mus musculus GN=Folh1 PE=2 SV=2
O35409	Folh1	R.VDCTPLM*YSLVYN#LTK.E	478	-0.4	1.42	1000	MYSLVYNLTKELQ	Glutamate carboxypeptidase 2 OS=Mus musculus GN=Folh1 PE=2 SV=2
O35409	Folh1	K.YADTIYN#ISMK.H	615	0.39	2.544	1000	YADTIYNISMKHP	Glutamate carboxypeptidase 2 OS=Mus musculus GN=Folh1 PE=2 SV=2
O35409	Folh1	K.AYMISFDSLFSAVNN#FTDVASK.F	640	-3.08	1.347	9.34	LFSAVNNFTDVAS	Glutamate carboxypeptidase 2 OS=Mus musculus GN=Folh1 PE=2 SV=2
O35448	Ppt2	R.HLLDYIN#ETHTGTVVTVLDLFDGR.E	60	0.24	2.289	1000	HLLDYINETHTGT	Lysosomal thioesterase PPT2 OS=Mus musculus GN=Ppt2 PE=2 SV=1
O35448	Ppt2	R.CPMAGISHTTWHSN#R.T	289	-1.4	4.212	1000	HTTWHSNRTLYDT	Lysosomal thioesterase PPT2 OS=Mus musculus GN=Ppt2 PE=2 SV=1
O35451	Atf6b	R.DHLLLPAISHN#K.T	607	1.42	2.453	1000	LPAISHNKTSRPK	Cyclic AMP-dependent transcription factor ATF-6 beta OS=Mus musculus GN=Atf6b PE=2 SV=1
O35451	Atf6b	K.MSLVMPAM*APN#ETVSGR.G	624	-2.85	2.343	1000	MPAMAPNETVSGR	Cyclic AMP-dependent transcription factor ATF-6 beta OS=Mus musculus GN=Atf6b PE=2 SV=1
O35451	Atf6b	K.QPSPSPGN#TTGGPLPGSAASPAHQASQPLYLNHP.-	673	-0.9	3.628	91.616	PSPSPGNTTGGPL	Cyclic AMP-dependent transcription factor ATF-6 beta OS=Mus musculus GN=Atf6b PE=2 SV=1
O35452	Tnxb	R.GPN#FTSPASITFTTGLKPPQDLEAK.E	3682	1.1	2.196	1000	RGLRGPNFTSPAS	Protein Tnxb OS=Mus musculus GN=Tnxb PE=4 SV=1
O35464	Sema6a	K.QYPVFVGHKPGRN#TTQR.H	49	-0.25	2.037	1000	GHKPGRNTTQRHR	Semaphorin-6A OS=Mus musculus GN=Sema6a PE=1 SV=2
O35464	Sema6a	R.HRLDIQMIMIMN#R.T	65	-0.15	3.179	1000	QMIMIMNRTLYVA	Semaphorin-6A OS=Mus musculus GN=Sema6a PE=1 SV=2
O35464	Sema6a	K.IAVDNAAGPYQN#HTVVFLGSEK.G	434	-0.07	4.975	51.809	AAGPYQNHTVVFL	Semaphorin-6A OS=Mus musculus GN=Sema6a PE=1 SV=2
O35464	Sema6a	R.IGSSGFLN#GSLFLEEMNVYNPEK.C	461	-1.89	4.259	77.72	GSSGFLNGSLFLE	Semaphorin-6A OS=Mus musculus GN=Sema6a PE=1 SV=2
O35474	Edil3	R.NGGICTDLVAN#YSCECPGEFMGR.N	140	2.51	4.456	16.838	CTDLVANYSCECP	EGF-like repeat and discoidin I-like domain-containing protein 3 OS=Mus musculus GN=Edil3 PE=1 SV=2
O35474	Edil3	R.GNVDN#NTPYANSFTPPIK.A	277	0.85	2.937	9.34	FRGNVDNNTPYAN	EGF-like repeat and discoidin I-like domain-containing protein 3 OS=Mus musculus GN=Edil3 PE=1 SV=2
O35516	Notch2	R.GGQEPCVNEGTCVTYHN#GTGFCR.C	46	-0.72	2.55	70.908	TCVTYHNGTGFCR	Neurogenic locus notch homolog protein 2 OS=Mus musculus GN=Notch2 PE=1 SV=1
O35516	Notch2	K.ARPHCLCPPGWDGAYCDVLN#VSCK.A	1100	0.01	4.622	1000	AYCDVLNVSCKAA	Neurogenic locus notch homolog protein 2 OS=Mus musculus GN=Notch2 PE=1 SV=1
O35566	Cd151	K.LQQEFHCCGSN#NSQDWQDSEWIR.S	159	1.89	4.908	24.437	FHCCGSNNSQDWQ	CD151 antigen OS=Mus musculus GN=Cd151 PE=2 SV=2
O35598	Adam10	K.AIDTIYQTTDFSGIRN#ISFMVK.R	268	2.63	3.681	1000	DFSGIRNISFMVK	Disintegrin and metalloproteinase domain-containing protein 10 OS=Mus musculus GN=Adam10 PE=1 SV=2
O35598	Adam10	R.IN#TTSDEKDPTNPFR.F	279	1.12	2.543	74.717	VKRIRINTTSDEK	Disintegrin and metalloproteinase domain-containing protein 10 OS=Mus musculus GN=Adam10 PE=1 SV=2
O35598	Adam10	R.N#ISQVLEK.K	440	0.22	2.273	1000	SLCSIRNISQVLE	Disintegrin and metalloproteinase domain-containing protein 10 OS=Mus musculus GN=Adam10 PE=1 SV=2
O35598	Adam10	K.EGICNGFTALCPASDPKPN#FTDCNR.H	552	-0.43	3.443	14.062	ASDPKPNFTDCNR	Disintegrin and metalloproteinase domain-containing protein 10 OS=Mus musculus GN=Adam10 PE=1 SV=2
O35600	Abca4	K.TPSVSPN#ITHLFQK.Q	1468	0.29	3.382	1000	TPSVSPNITHLFQ	Retinal-specific ATP-binding cassette transporter OS=Mus musculus GN=Abca4 PE=2 SV=1
O35604	Npc1	K.ELEYFVGQSFANAM*YN#ACR.D	158	2.25	4.525	76.733	FANAMYNACRDVE	Niemann-Pick C1 protein OS=Mus musculus GN=Npc1 PE=1 SV=2
O35604	Npc1	R.ACN#ATNWIEYM*FNK.D	185	-0.47	3.813	53.534	RDARACNATNWIE	Niemann-Pick C1 protein OS=Mus musculus GN=Npc1 PE=1 SV=2
O35604	Npc1	K.GCN#ESVDEVTGPCSCQDCSIVCGPKPQPPPPPMPWR.I	228	-3.67	4.721	1000	NATKGCNESVDEV	Niemann-Pick C1 protein OS=Mus musculus GN=Npc1 PE=1 SV=2
O35604	Npc1	R.TEQLIIQAPN#TSVHIYEPYPAGADVPFGPPLNK.E	414	1	3.413	47.506	LIIQAPNTSVHIY	Niemann-Pick C1 protein OS=Mus musculus GN=Npc1 PE=1 SV=2
O35604	Npc1	K.NPN#LTISFTAER.S	598	-3.06	1.795	0	KNYKNPNLTISFT	Niemann-Pick C1 protein OS=Mus musculus GN=Npc1 PE=1 SV=2
O35604	Npc1	K.SLAQYLHSGPPVYFVLEEGYN#YSSRK.G	898	-0.91	5.261	1000	VLEEGYNYSSRKG	Niemann-Pick C1 protein OS=Mus musculus GN=Npc1 PE=1 SV=2
O35604	Npc1	R.LYN#VTHQFCN#ASVM*DPTCVR.C	961	-0.11	1.99	1000	SCCRLYNVTHQFC	Niemann-Pick C1 protein OS=Mus musculus GN=Npc1 PE=1 SV=2
O35604	Npc1	R.LYN#VTHQFCN#ASVM*DPTCVR.C	968	-0.11	1.99	1000	VTHQFCNASVMDP	Niemann-Pick C1 protein OS=Mus musculus GN=Npc1 PE=1 SV=2
O35604	Npc1	R.LIASN#ITETMR.S	1063	0.75	1.842	1000	ARLIASNITETMR	Niemann-Pick C1 protein OS=Mus musculus GN=Npc1 PE=1 SV=2
O35607	Bmpr2	R.ISHEN#GTILCSK.G	55	-0.57	3.012	1000	SRISHENGTILCS	Bone morphogenetic protein receptor type-2 OS=Mus musculus GN=Bmpr2 PE=1 SV=1
O35607	Bmpr2	K.QGCWSHIGDPQECHYEECVVTTTPPSIQN#GTYR.F	110	3.76	3.7	1000	TPPSIQNGTYRFC	Bone morphogenetic protein receptor type-2 OS=Mus musculus GN=Bmpr2 PE=1 SV=1
O35608	Angpt2	K.LTDVEAQVLN#QTTR.L	151	1.78	3.275	1000	VEAQVLNQTTRLE	Angiopoietin-2 OS=Mus musculus GN=Angpt2 PE=2 SV=2
O35632	Hyal2	K.ATPNEGFFNQN#ITTFYYDR.L	74	-0.8	3.486	17.009	EGFFNQNITTFYY	Hyaluronidase-2 OS=Mus musculus GN=Hyal2 PE=1 SV=2
O35632	Hyal2	R.FDAAGTSVHGGVPQN#GSLCAHLPMLK.E	103	-0.81	3.263	1000	HGGVPQNGSLCAH	Hyaluronidase-2 OS=Mus musculus GN=Hyal2 PE=1 SV=2
O35632	Hyal2	R.RNPSANTFLHLN#ASSFR.L	390	-0.44	3.589	75.509	NTFLHLNASSFRL	Hyaluronidase-2 OS=Mus musculus GN=Hyal2 PE=1 SV=2
O35659	Glp1r	R.FLTEAPLLATGLFCN#R.T	63	0.45	3.002	1000	ATGLFCNRTFDDY	Glucagon-like peptide 1 receptor OS=Mus musculus GN=Glp1r PE=2 SV=2
O35664	Ifnar2	K.SGPPAN#YTLWYTVMSK.D	65	-0.24	2.913	1000	KSGPPANYTLWYT	Interferon alpha/beta receptor 2 OS=Mus musculus GN=Ifnar2 PE=1 SV=2
O35664	Ifnar2	K.VNN#VTGN#FTFVLR.D	191	-0.19	3.215	24.437	HEPKVNNVTGNFT	Interferon alpha/beta receptor 2 OS=Mus musculus GN=Ifnar2 PE=1 SV=2
O35664	Ifnar2	K.VNN#VTGN#FTFVLR.D	195	-0.19	3.215	100.207	VNNVTGNFTFVLR	Interferon alpha/beta receptor 2 OS=Mus musculus GN=Ifnar2 PE=1 SV=2
O35674	Adam19	R.SN#LSYIIEPVPNSDSQHR.I	145	1.39	2.919	51.572	LIIVRSNLSYIIE	Disintegrin and metalloproteinase domain-containing protein 19 OS=Mus musculus GN=Adam19 PE=2 SV=2
O35684	Serpini1	K.WVEN#YTNSLLK.D	157	-0.72	2.938	24.243	INKWVENYTNSLL	Neuroserpin OS=Mus musculus GN=Serpini1 PE=1 SV=1
O35874	Slc1a4	R.NLFPSNLVVAAFTTSATDYTVVTHN#TSSGN#VTK.E	201	-0.43	3.809	29.723	YTVVTHNTSSGNV	Neutral amino acid transporter A OS=Mus musculus GN=Slc1a4 PE=1 SV=1
O35874	Slc1a4	R.NLFPSNLVVAAFTTSATDYTVVTHN#TSSGN#VTK.E	206	-0.43	3.809	32.511	HNTSSGNVTKEKI	Neutral amino acid transporter A OS=Mus musculus GN=Slc1a4 PE=1 SV=1
O35927	Ctnnd2	R.SLQESGILDPQDYSTSERPSLLSQSALQLN#SKPEGSFQYPASYHSN#QTLALGDTAPSQLPAR.S	175	0.7	3.651	1000	PASYHSNQTLALG	Catenin delta-2 OS=Mus musculus GN=Ctnnd2 PE=1 SV=1
O54732	Mmp15	K.AWNNYHLTFSIQN#YTEK.L	146	-1.69	2.544	52.725	LTFSIQNYTEKLG	Matrix metalloproteinase-15 OS=Mus musculus GN=Mmp15 PE=2 SV=1
O54732	Mmp15	R.GLPGN#ISAAYER.Q	414	0.56	1.907	1000	WRGLPGNISAAYE	Matrix metalloproteinase-15 OS=Mus musculus GN=Mmp15 PE=2 SV=1
O54782	Man2b2	K.YN#LTLN#DTSIVHPVLWLMLGPK.S	818	-0.58	2.18	1000	AWDLKYNLTLNDT	Epididymis-specific alpha-mannosidase OS=Mus musculus GN=Man2b2 PE=2 SV=2
O54782	Man2b2	K.YN#LTLN#DTSIVHPVLWLMLGPK.S	822	-0.58	2.18	1000	KYNLTLNDTSIVH	Epididymis-specific alpha-mannosidase OS=Mus musculus GN=Man2b2 PE=2 SV=2
O54819	Tfpi	K.RYLYNN#QTK.Q	141	-1.37	2.243	9.34	KRYLYNNQTKQCE	Tissue factor pathway inhibitor OS=Mus musculus GN=Tfpi PE=2 SV=1
O54890	Itgb3	R.CNNGN#GTFECGVCR.C	477	-0.75	3.541	30.835	PRCNNGNGTFECG	Integrin beta-3 OS=Mus musculus GN=Itgb3 PE=1 SV=2
O54890	Itgb3	K.GEMCSGHGQCNCGDCVCDSDWTGYYCN#CTTR.T	584	2.82	4.968	87.667	WTGYYCNCTTRTD	Integrin beta-3 OS=Mus musculus GN=Itgb3 PE=1 SV=2
O54901	Cd200	K.GTGTGIEN#STESHFHSN#GTTSVTSILR.V	181	-0.26	2.22	1000	TGTGIENSTESHF	OX-2 membrane glycoprotein OS=Mus musculus GN=Cd200 PE=1 SV=1
O54901	Cd200	K.GTGTGIEN#STESHFHSN#GTTSVTSILR.V	190	-0.26	2.22	1000	ESHFHSNGTTSVT	OX-2 membrane glycoprotein OS=Mus musculus GN=Cd200 PE=1 SV=1
O54965	Rnf13	K.GFLIN#SKPENACEPIVPPPLK.D	70	0.12	2.714	22.492	LKGFLINSKPENA	E3 ubiquitin-protein ligase RNF13 OS=Mus musculus GN=Rnf13 PE=1 SV=2
O54965	Rnf13	K.DN#SSGTFIVLIR.R	88	2.93	2.951	1000	PPPLKDNSSGTFI	E3 ubiquitin-protein ligase RNF13 OS=Mus musculus GN=Rnf13 PE=1 SV=2
O54990	Prom1	K.DALQN#M*SSSLK.S	273	0.36	2.629	1000	TKDALQNMSSSLK	Prominin-1 OS=Mus musculus GN=Prom1 PE=1 SV=1
O54990	Prom1	K.SLQDAATQLNTN#LSSVR.N	291	0.04	4.089	48.874	ATQLNTNLSSVRN	Prominin-1 OS=Mus musculus GN=Prom1 PE=1 SV=1
O54990	Prom1	K.ICDSIRPSLSSLGSSLN#SSQLPSVDR.E	332	0.08	2.429	1000	SLGSSLNSSQLPS	Prominin-1 OS=Mus musculus GN=Prom1 PE=1 SV=1
O54990	Prom1	K.RGYTTIDEIPNTIQN#QTVDVIK.D	374	-0.19	5.244	71.067	IPNTIQNQTVDVI	Prominin-1 OS=Mus musculus GN=Prom1 PE=1 SV=1
O54990	Prom1	K.DM*SQSIPIEDMLLQVSHYLN#NSNR.Y	415	0.31	3.587	5.085	QVSHYLNNSNRYL	Prominin-1 OS=Mus musculus GN=Prom1 PE=1 SV=1
O54991	Cntnap1	K.GHN#ATFFGNVN#DSAVVR.H	121	0.05	4.81	146.622	FYQKGHNATFFGN	Contactin-associated protein 1 OS=Mus musculus GN=Cntnap1 PE=2 SV=2
O54991	Cntnap1	K.GHN#ATFFGNVN#DSAVVR.H	129	0.05	4.81	48.874	TFFGNVNDSAVVR	Contactin-associated protein 1 OS=Mus musculus GN=Cntnap1 PE=2 SV=2
O54991	Cntnap1	R.DAN#FTLDGYAHHFVLN#GDFER.L	277	5.74	3.486	1000	RYGRDANFTLDGY	Contactin-associated protein 1 OS=Mus musculus GN=Cntnap1 PE=2 SV=2
O54991	Cntnap1	R.WGCHSN#QTAFHGCMELLK.V	500	-1.03	1.836	1000	RWGCHSNQTAFHG	Contactin-associated protein 1 OS=Mus musculus GN=Cntnap1 PE=2 SV=2
O54991	Cntnap1	K.VDGQLVN#LTLVEFRK.L	519	0.69	1.97	1000	VDGQLVNLTLVEF	Contactin-associated protein 1 OS=Mus musculus GN=Cntnap1 PE=2 SV=2
O54991	Cntnap1	K.YSGN#YTIDPDGSGPLKPFVVYCDIR.E	598	-0.57	1.969	1000	SGKYSGNYTIDPD	Contactin-associated protein 1 OS=Mus musculus GN=Cntnap1 PE=2 SV=2
O54991	Cntnap1	R.VTGSSM*DRPFLGAIQYWN#ASWEEVSALAN#ASQHCEQWIEFSCYNSR.L	654	-0.33	2.647	30.308	GAIQYWNASWEEV	Contactin-associated protein 1 OS=Mus musculus GN=Cntnap1 PE=2 SV=2
O54991	Cntnap1	R.VTGSSM*DRPFLGAIQYWN#ASWEEVSALAN#ASQHCEQWIEFSCYNSR.L	665	-0.33	2.647	43.442	EVSALANASQHCE	Contactin-associated protein 1 OS=Mus musculus GN=Cntnap1 PE=2 SV=2
O54991	Cntnap1	K.GLLTFVDHLPVTQVVVGDTN#R.S	764	0.02	3.362	1000	VVVGDTNRSNSEA	Contactin-associated protein 1 OS=Mus musculus GN=Cntnap1 PE=2 SV=2
O54991	Cntnap1	R.FPPIRAN#HSLDVSFYFR.T	805	0.61	3.475	1000	FPPIRANHSLDVS	Contactin-associated protein 1 OS=Mus musculus GN=Cntnap1 PE=2 SV=2
O54991	Cntnap1	R.VELN#TSR.D	844	-0.53	2.029	1000	YVRVELNTSRDVV	Contactin-associated protein 1 OS=Mus musculus GN=Cntnap1 PE=2 SV=2
O54991	Cntnap1	R.AN#ASEGTFPN#CTGHCTHPR.F	949	-0.18	1.714	1000	NLEGRANASEGTF	Contactin-associated protein 1 OS=Mus musculus GN=Cntnap1 PE=2 SV=2
O54991	Cntnap1	R.AN#ASEGTFPN#CTGHCTHPR.F	957	-0.18	1.714	1000	SEGTFPNCTGHCT	Contactin-associated protein 1 OS=Mus musculus GN=Cntnap1 PE=2 SV=2
O54991	Cntnap1	R.YQLGTSPYVYQLTTRPVTDGQPHSVN#ITR.V	1148	0.05	2.474	1000	GQPHSVNITRVYR	Contactin-associated protein 1 OS=Mus musculus GN=Cntnap1 PE=2 SV=2
O54998	Fkbp7	K.IEVLHRPEN#CSK.T	41	-0.11	2.093	1000	VLHRPENCSKTSR	Peptidyl-prolyl cis-trans isomerase FKBP7 OS=Mus musculus GN=Fkbp7 PE=1 SV=1
O55017	Cacna1b	K.ACFPN#STDTEPVGDFPCGKDPPAR.Q	256	-0.3	2.675	1000	HKACFPNSTDTEP	Voltage-dependent N-type calcium channel subunit alpha-1B OS=Mus musculus GN=Cacna1b PE=1 SV=1
O55026	Entpd2	K.WPADKEN#DTGIVGQHSSCDVR.G	64	0.13	2.93	1000	WPADKENDTGIVG	Ectonucleoside triphosphate diphosphohydrolase 2 OS=Mus musculus GN=Entpd2 PE=1 SV=2
O55026	Entpd2	R.LLN#LTSPEATAK.V	129	-0.34	2.339	1000	AGMRLLNLTSPEA	Ectonucleoside triphosphate diphosphohydrolase 2 OS=Mus musculus GN=Entpd2 PE=1 SV=2
O55026	Entpd2	R.EVYQSPCTM*GQRPQTFN#SSATVSLSGTSNAALCR.D	294	1.17	4.07	91.087	QRPQTFNSSATVS	Ectonucleoside triphosphate diphosphohydrolase 2 OS=Mus musculus GN=Entpd2 PE=1 SV=2
O55026	Entpd2	K.QLEDATETTCN#QTWAELQAR.V	378	1.45	2.322	1000	ATETTCNQTWAEL	Ectonucleoside triphosphate diphosphohydrolase 2 OS=Mus musculus GN=Entpd2 PE=1 SV=2
O55026	Entpd2	K.AADTAVGWALGYMLN#LTNLIPADLPGLRK.G	443	0.13	4.361	33.657	ALGYMLNLTNLIP	Ectonucleoside triphosphate diphosphohydrolase 2 OS=Mus musculus GN=Entpd2 PE=1 SV=2
O55192	Slc6a2	K.LLN#ASVLGDHTK.Y	192	-0.17	2.198	1000	TDPKLLNASVLGD	Sodium-dependent noradrenaline transporter OS=Mus musculus GN=Slc6a2 PE=2 SV=2
O55237	Cd70	R.LHIQVTLAN#CSSPGSTLQHR.A	116	1.15	2.557	1000	IQVTLANCSSPGS	CD70 antigen OS=Mus musculus GN=Cd70 PE=2 SV=1
O70174	Chrna4	K.WSRPVAN#ISDVVLVR.F	59	-1.7	2.523	1000	WSRPVANISDVVL	Neuronal acetylcholine receptor subunit alpha-4 OS=Mus musculus GN=Chrna4 PE=2 SV=2
O70174	Chrna4	K.LRWDPGDYEN#VTSIR.I	109	-1.57	2.143	1000	DPGDYENVTSIRI	Neuronal acetylcholine receptor subunit alpha-4 OS=Mus musculus GN=Chrna4 PE=2 SV=2
O70255	Mpzl2	K.LQFDDN#GTYTCQVK.N	118	-1.8	3.969	1000	KLQFDDNGTYTCQ	Myelin protein zero-like protein 2 OS=Mus musculus GN=Mpzl2 PE=1 SV=1
O70258	Sgce	R.LNAIN#ITSALDR.G	200	-0.59	2.163	73.311	ERLNAINITSALD	Epsilon-sarcoglycan OS=Mus musculus GN=Sgce PE=2 SV=2
O70281	Tpst1	K.FLHIPWN#HSVLHHEEM*IGK.A	262	-0.14	2.927	1000	FLHIPWNHSVLHH	Protein-tyrosine sulfotransferase 1 OS=Mus musculus GN=Tpst1 PE=2 SV=1
O70309	Itgb5	R.CSGN#GTYTCGLCECDPGYLGTR.C	479	2.03	3.725	1000	SARCSGNGTYTCG	Integrin beta-5 OS=Mus musculus GN=Itgb5 PE=1 SV=2
O70309	Itgb5	K.RDCVECLLLHQGKPDN#QTCHHQCK.D	654	-0.08	3.429	1000	HQGKPDNQTCHHQ	Integrin beta-5 OS=Mus musculus GN=Itgb5 PE=1 SV=2
O70340	Nptx2	R.TN#VSNAGLPSDFREVLQR.R	146	-0.13	2.007	38.189	ELQLRTNVSNAGL	Neuronal pentraxin-2 OS=Mus musculus GN=Nptx2 PE=2 SV=1
O70340	Nptx2	K.SLLHN#ETSAHR.Q	187	0.35	1.749	1000	EKSLLHNETSAHR	Neuronal pentraxin-2 OS=Mus musculus GN=Nptx2 PE=2 SV=1
O70354	Ca11	R.HVSFLPASRPVVN#VSGGPLLYSHR.L	118	0.74	3.076	1000	ASRPVVNVSGGPL	Carbonic anhydrase-related protein 11 OS=Mus musculus GN=Ca11 PE=2 SV=2
O70354	Ca11	R.ALN#ITSLQMHSLR.L	260	0.22	1.93	1000	LIDRALNITSLQM	Carbonic anhydrase-related protein 11 OS=Mus musculus GN=Ca11 PE=2 SV=2
O70362	Gpld1	R.THWTPFLN#ASIHYIR.E	94	0.23	2.143	1000	HWTPFLNASIHYI	Phosphatidylinositol-glycan-specific phospholipase D OS=Mus musculus GN=Gpld1 PE=1 SV=1
O70362	Gpld1	R.LTSFMLEN#GTSDCNLPENPLFISCDGRN#HTLSGSK.V	267	-1.33	2.896	10.468	TSFMLENGTSDCN	Phosphatidylinositol-glycan-specific phospholipase D OS=Mus musculus GN=Gpld1 PE=1 SV=1
O70362	Gpld1	R.LTSFMLEN#GTSDCNLPENPLFISCDGRN#HTLSGSK.V	287	-1.33	2.896	35.269	ISCDGRNHTLSGS	Phosphatidylinositol-glycan-specific phospholipase D OS=Mus musculus GN=Gpld1 PE=1 SV=1
O70362	Gpld1	R.N#LTMFISR.D	303	0.22	1.389	1000	KNDFHRNLTMFIS	Phosphatidylinositol-glycan-specific phospholipase D OS=Mus musculus GN=Gpld1 PE=1 SV=1
O70362	Gpld1	R.LSSSPN#VTISCK.D	496	1.52	2.068	1000	RLSSSPNVTISCK	Phosphatidylinositol-glycan-specific phospholipase D OS=Mus musculus GN=Gpld1 PE=1 SV=1
O70362	Gpld1	K.VNGEEDFSWFGYSLHGVTVAN#R.S	586	-0.51	3.086	61.657	HGVTVANRSLLLI	Phosphatidylinositol-glycan-specific phospholipase D OS=Mus musculus GN=Gpld1 PE=1 SV=1
O70362	Gpld1	R.VN#GTLTQVLLVGAPTHDDVSK.M	655	-0.73	2.481	1000	SGYVRVNGTLTQV	Phosphatidylinositol-glycan-specific phospholipase D OS=Mus musculus GN=Gpld1 PE=1 SV=1
O70401	Tspan6	K.EYN#STGDYRSEAVDK.I	134	-0.41	2.486	1000	NALKEYNSTGDYR	Tetraspanin-6 OS=Mus musculus GN=Tspan6 PE=1 SV=1
O70421	Fzd1	K.FPVHGAGELCVGQN#TSDK.G	226	1.12	2.904	1000	ELCVGQNTSDKGT	Frizzled-1 OS=Mus musculus GN=Fzd1 PE=2 SV=3
O70423	Aoc3	R.YLYLASN#HSNK.W	592	-0.26	3.02	37.54	YLYLASNHSNKWG	Membrane primary amine oxidase OS=Mus musculus GN=Aoc3 PE=2 SV=3
O70458	Osmr	K.SLPQSSWGN#WSSWK.E	130	-5.42	2.316	1000	PQSSWGNWSSWKE	Oncostatin-M-specific receptor subunit beta OS=Mus musculus GN=Osmr PE=1 SV=1
O70458	Osmr	K.NLGPN#TTSTTITSDDFKPGVR.Y	577	-1.87	2.341	38.189	WKNLGPNTTSTTI	Oncostatin-M-specific receptor subunit beta OS=Mus musculus GN=Osmr PE=1 SV=1
O70458	Osmr	K.YDIN#GSETK.T	689	-1.08	1.983	1000	LCKYDINGSETKT	Oncostatin-M-specific receptor subunit beta OS=Mus musculus GN=Osmr PE=1 SV=1
O88186	Gp9	R.QLLLANN#SLR.S	61	-0.17	2.147	24.437	QLLLANNSLRSVP	Platelet glycoprotein IX OS=Mus musculus GN=Gp9 PE=2 SV=1
O88188	Ly86	K.GSSILN#YSYPLCEEDQPK.F	96	1.57	3.109	1000	KGSSILNYSYPLC	Lymphocyte antigen 86 OS=Mus musculus GN=Ly86 PE=1 SV=1
O88307	Sorl1	R.SAALQPQPIQVYGQVSLN#DSHNQMVVHWAGEK.S	99	0.55	3.505	14.062	YGQVSLNDSHNQM	Sortilin-related receptor OS=Mus musculus GN=Sorl1 PE=1 SV=3
O88307	Sorl1	K.LNFGVGN#NSEAVISQFYHSPADNK.R	158	-1.71	2.636	17.009	LNFGVGNNSEAVI	Sortilin-related receptor OS=Mus musculus GN=Sorl1 PE=1 SV=3
O88307	Sorl1	K.HPINEYYIADAAEDQVFVCVSHSNN#STNLYISEAEGLK.F	368	2.37	3.562	3.696	CVSHSNNSTNLYI	Sortilin-related receptor OS=Mus musculus GN=Sorl1 PE=1 SV=3
O88307	Sorl1	R.VEGLQGVYIATLIN#GSMNEENMR.S	430	-0.06	4.779	27.121	YIATLINGSMNEE	Sortilin-related receptor OS=Mus musculus GN=Sorl1 PE=1 SV=3
O88307	Sorl1	R.RTPHATCFNGEDFDRPVVVSN#CSCTR.E	674	-0.21	3.554	69.346	RPVVVSNCSCTRE	Sortilin-related receptor OS=Mus musculus GN=Sorl1 PE=1 SV=3
O88307	Sorl1	R.SDEFN#CSSGM*CIR.S	1164	-0.34	1.442	1000	CRSDEFNCSSGMC	Sortilin-related receptor OS=Mus musculus GN=Sorl1 PE=1 SV=3
O88307	Sorl1	R.SSWVCDGDN#DCRDWSDEAN#CTAIYHTCEASNFQCHN#GHCIPQR.W	1181	2.32	3.453	6.533	WVCDGDNDCRDWS	Sortilin-related receptor OS=Mus musculus GN=Sorl1 PE=1 SV=3
O88307	Sorl1	R.SSWVCDGDN#DCRDWSDEAN#CTAIYHTCEASNFQCHN#GHCIPQR.W	1191	2.32	3.453	6.294	DWSDEANCTAIYH	Sortilin-related receptor OS=Mus musculus GN=Sorl1 PE=1 SV=3
O88307	Sorl1	K.CNGFHCPN#GTCIPSSK.H	1246	-1.2	3.822	33.657	NGFHCPNGTCIPS	Sortilin-related receptor OS=Mus musculus GN=Sorl1 PE=1 SV=3
O88307	Sorl1	R.DCADGSDEEACPSLAN#STAASTPTQFGQCDRFEFECHQPK.K	1458	-0.96	3.675	1000	ACPSLANSTAAST	Sortilin-related receptor OS=Mus musculus GN=Sorl1 PE=1 SV=3
O88307	Sorl1	R.GIGN#WSDSK.S	1733	0.12	2.123	1000	TSRGIGNWSDSKS	Sortilin-related receptor OS=Mus musculus GN=Sorl1 PE=1 SV=3
O88307	Sorl1	R.VSN#LTAHTSYEISAWAK.T	1810	0.69	2.236	1000	LSHRVSNLTAHTS	Sortilin-related receptor OS=Mus musculus GN=Sorl1 PE=1 SV=3
O88307	Sorl1	K.AIN#QTAVECIWTGPK.N	1855	-7.28	2.869	1000	LKAKAINQTAVEC	Sortilin-related receptor OS=Mus musculus GN=Sorl1 PE=1 SV=3
O88307	Sorl1	R.SRN#STVEYSLSK.L	1987	0.64	3.247	1000	YKVRSRNSTVEYS	Sortilin-related receptor OS=Mus musculus GN=Sorl1 PE=1 SV=3
O88307	Sorl1	K.YHIIVQLGN#MSK.D	2011	-0.48	2.145	1000	IIVQLGNMSKDSS	Sortilin-related receptor OS=Mus musculus GN=Sorl1 PE=1 SV=3
O88307	Sorl1	R.GYEIHMSDSAVN#LTAYLGN#TTDNFFK.V	2070	-1.04	4.499	126.313	MSDSAVNLTAYLG	Sortilin-related receptor OS=Mus musculus GN=Sorl1 PE=1 SV=3
O88307	Sorl1	R.GYEIHMSDSAVN#LTAYLGN#TTDNFFK.V	2077	-1.04	4.499	45.026	LTAYLGNTTDNFF	Sortilin-related receptor OS=Mus musculus GN=Sorl1 PE=1 SV=3
O88322	Nid2	K.TNIEGQVPFIPAN#FTAHITPYK.E	681	4.42	3.651	80.999	VPFIPANFTAHIT	Nidogen-2 OS=Mus musculus GN=Nid2 PE=1 SV=2
O88322	Nid2	R.SFSLTSGSIN#QTWSYHIDQN#ITYQACR.H	716	1.39	3.563	1000	LTSGSINQTWSYH	Nidogen-2 OS=Mus musculus GN=Nid2 PE=1 SV=2
O88322	Nid2	R.SFSLTSGSIN#QTWSYHIDQN#ITYQACR.H	726	1.39	3.563	1000	SYHIDQNITYQAC	Nidogen-2 OS=Mus musculus GN=Nid2 PE=1 SV=2
O88324	Cd83	K.VSESGTESVELPESKQN#SSFEAPR.R	70	2.33	2.481	1000	LPESKQNSSFEAP	CD83 antigen OS=Mus musculus GN=Cd83 PE=2 SV=1
O88325	Naglu	R.SVYN#CSGEACSGHNR.S	501	-1.38	4.219	111.687	LLRSVYNCSGEAC	Alpha-N-acetylglucosaminidase OS=Mus musculus GN=Naglu PE=2 SV=1
O88325	Naglu	R.LLLTAAPN#LTTSPAFR.Y	547	-0.17	1.833	1000	LLTAAPNLTTSPA	Alpha-N-acetylglucosaminidase OS=Mus musculus GN=Naglu PE=2 SV=1
O88342	Wdr1	K.SYIYSGSHDGHIN#YWDSETGEN#DSFSGK.G	356	1.17	3.174	1000	DSETGENDSFSGK	WD repeat-containing protein 1 OS=Mus musculus GN=Wdr1 PE=1 SV=3
O88393	Tgfbr3	K.MN#GTHFVLESPLNGCGTR.H	491	-0.61	3.087	99.973	SCKAKMNGTHFVL	Transforming growth factor beta receptor type 3 OS=Mus musculus GN=Tgfbr3 PE=1 SV=1
O88427	Cacna1h	R.NNN#LTFLRPYYQTEEGEENPFICSSR.R	271	-0.86	4.42	12.218	AFVRNNNLTFLRP	Voltage-dependent T-type calcium channel subunit alpha-1H OS=Mus musculus GN=Cacna1h PE=2 SV=3
O88427	Cacna1h	K.FYYCEGTDTRN#ITTK.A	1477	-1.31	2.671	1000	EGTDTRNITTKAE	Voltage-dependent T-type calcium channel subunit alpha-1H OS=Mus musculus GN=Cacna1h PE=2 SV=3
O88507	Cntfr	R.VN#GTDLAPDLLN#GSQLILR.S	60	0.29	1.633	1000	AVTWRVNGTDLAP	Ciliary neurotrophic factor receptor subunit alpha OS=Mus musculus GN=Cntfr PE=1 SV=2
O88507	Cntfr	R.VN#GTDLAPDLLN#GSQLILR.S	70	0.29	1.633	1000	LAPDLLNGSQLIL	Ciliary neurotrophic factor receptor subunit alpha OS=Mus musculus GN=Cntfr PE=1 SV=2
O88507	Cntfr	K.GFYCSWHLPTPTYIPNTFN#VTVLHGSK.I	142	-0.15	2.642	9.296	YIPNTFNVTVLHG	Ciliary neurotrophic factor receptor subunit alpha OS=Mus musculus GN=Cntfr PE=1 SV=2
O88507	Cntfr	K.VSISVSNALGHN#TTAITFDEFTIVKPDPPENVVARPVPSNPR.R	190	-1.92	2.651	22.237	SNALGHNTTAITF	Ciliary neurotrophic factor receptor subunit alpha OS=Mus musculus GN=Cntfr PE=1 SV=2
O88531	Ppt1	R.N#YSIFLADINQER.C	197	0.86	3.368	109.943	KESVYRNYSIFLA	Palmitoyl-protein thioesterase 1 OS=Mus musculus GN=Ppt1 PE=2 SV=2
O88531	Ppt1	K.FFN#DSIVDPVDSEWFGFYR.S	232	0.64	1.513	1000	VMVKFFNDSIVDP	Palmitoyl-protein thioesterase 1 OS=Mus musculus GN=Ppt1 PE=2 SV=2
O88632	Sema3f	K.ATGTAHFFNFLLN#TTDYR.I	53	-0.31	2.605	84.609	FFNFLLNTTDYRI	Semaphorin-3F OS=Mus musculus GN=Sema3f PE=2 SV=2
O88632	Sema3f	R.LIQPWN#R.T	126	-0.03	1.745	1000	RLIQPWNRTHLYV	Semaphorin-3F OS=Mus musculus GN=Sema3f PE=2 SV=2
O88668	Creg1	K.VN#KTEEDYAR.D	160	-1.56	2.367	1000	GTVTKVNKTEEDY	Protein CREG1 OS=Mus musculus GN=Creg1 PE=2 SV=1
O88705	Hcn3	R.MVN#HSWGR.Q	290	0.01	1.548	1000	SMNRMVNHSWGRQ	Potassium/sodium hyperpolarization-activated cyclic nucleotide-gated channel 3 OS=Mus musculus GN=Hcn3 PE=2 SV=1
O88783	F5	R.SQSPSLMYTINGFVN#K.T	238	-0.84	2.816	11.015	TINGFVNKTMPDI	Coagulation factor V OS=Mus musculus GN=F5 PE=1 SV=1
O88783	F5	K.LTNSPQNQN#ITVPR.G	959	-0.75	3.529	30.835	NSPQNQNITVPRG	Coagulation factor V OS=Mus musculus GN=F5 PE=1 SV=1
O88783	F5	R.LLN#HSLLLHK.S	1049	-0.13	3.024	1000	PDRRLLNHSLLLH	Coagulation factor V OS=Mus musculus GN=F5 PE=1 SV=1
O88783	F5	R.TDVN#SSRNPDTIAAWYLR.G	1519	0.81	3.028	6.039	DTRTDVNSSRNPD	Coagulation factor V OS=Mus musculus GN=F5 PE=1 SV=1
O88792	F11r	K.GSVYTAQSDVQVPEN#ESIK.L	42	-0.54	3.59	1000	DVQVPENESIKLT	Junctional adhesion molecule A OS=Mus musculus GN=F11r PE=1 SV=2
O88792	F11r	R.AFM*N#SSFTIDPK.S	185	-0.12	2.44	1000	KTRAFMNSSFTID	Junctional adhesion molecule A OS=Mus musculus GN=F11r PE=1 SV=2
O88819	Fut9	K.SGIEHLFN#LTLTYRR.D	153	1.4	2.231	1000	GIEHLFNLTLTYR	Alpha-(1,3)-fucosyltransferase 9 OS=Mus musculus GN=Fut9 PE=2 SV=1
O88829	St3gal5	R.LNSAPVEGYSEHVGN#K.T	235	-1.22	2.82	120.645	YSEHVGNKTTIRM	Lactosylceramide alpha-2,3-sialyltransferase OS=Mus musculus GN=St3gal5 PE=2 SV=2
O88829	St3gal5	R.TPLHYFDSQCMGAMHWQVMHN#VTTETK.F	389	1.13	3.07	1000	HWQVMHNVTTETK	Lactosylceramide alpha-2,3-sialyltransferase OS=Mus musculus GN=St3gal5 PE=2 SV=2
O88839	Adam15	R.KYPDFQQLLN#R.T	238	0.66	2.795	1000	DFQQLLNRTLEAA	Disintegrin and metalloproteinase domain-containing protein 15 OS=Mus musculus GN=Adam15 PE=1 SV=2
O88839	Adam15	K.SCIMEASTDFLPGLNFSN#CSR.Q	393	-1.4	3.819	24.243	PGLNFSNCSRQAL	Disintegrin and metalloproteinase domain-containing protein 15 OS=Mus musculus GN=Adam15 PE=1 SV=2
O88856	Tpst2	R.LGYDPYANPPNYGNPDPIVIN#NTHR.V	342	-2.5	3.15	7.71	PDPIVINNTHRVL	Protein-tyrosine sulfotransferase 2 OS=Mus musculus GN=Tpst2 PE=1 SV=1
O88909	Slc22a8	R.FVHLPN#ASLPN#DTQGATEPCLDGWIYN#STR.D	81	3.99	3.37	1000	RFVHLPNASLPND	Solute carrier family 22 member 8 OS=Mus musculus GN=Slc22a8 PE=2 SV=2
O88909	Slc22a8	R.FVHLPN#ASLPN#DTQGATEPCLDGWIYN#STR.D	86	3.99	3.37	1000	PNASLPNDTQGAT	Solute carrier family 22 member 8 OS=Mus musculus GN=Slc22a8 PE=2 SV=2
O88909	Slc22a8	R.FVHLPN#ASLPN#DTQGATEPCLDGWIYN#STR.D	102	3.99	3.37	1000	LDGWIYNSTRDTI	Solute carrier family 22 member 8 OS=Mus musculus GN=Slc22a8 PE=2 SV=2
O88935	Syn1	R.SLVIGLQYAGIPSVN#SLHSVYN#FCDKPWVFAQM*VR.L	221	5.52	3.523	1000	SLHSVYNFCDKPW	Synapsin-1 OS=Mus musculus GN=Syn1 PE=1 SV=2
O88967	Yme1l1	R.GPTLGHVSLLPENDRWN#ETR.A	583	-0.53	2.917	2.017	PENDRWNETRAQL	ATP-dependent zinc metalloprotease YME1L1 OS=Mus musculus GN=Yme1l1 PE=2 SV=1
O88998	Olfm1	K.VQN#MSQSIEVLDRR.T	103	0.01	1.778	1000	LLEKVQNMSQSIE	Noelin OS=Mus musculus GN=Olfm1 PE=1 SV=1
O88998	Olfm1	K.SMVDFMN#TDN#FTSHR.L	288	0.99	2.625	1000	DFMNTDNFTSHRL	Noelin OS=Mus musculus GN=Olfm1 PE=1 SV=1
O88998	Olfm1	R.LPHPWSGTGQVVYN#GSIYFNK.F	307	-0.68	3.522	65.44	TGQVVYNGSIYFN	Noelin OS=Mus musculus GN=Olfm1 PE=1 SV=1
O88998	Olfm1	K.LDPVSLQILQTWN#TSYPKR.S	394	-1.45	4.749	1000	QILQTWNTSYPKR	Noelin OS=Mus musculus GN=Olfm1 PE=1 SV=1
O88998	Olfm1	K.VHYAYQTN#ASTYEYIDIPFQNK.Y	431	-0.97	6.478	256.588	HYAYQTNASTYEY	Noelin OS=Mus musculus GN=Olfm1 PE=1 SV=1
O88998	Olfm1	R.ALYAWN#N#GHQTLYN#VTLFHVIR.S	473	1.96	3.706	1000	GHQTLYNVTLFHV	Noelin OS=Mus musculus GN=Olfm1 PE=1 SV=1
O89001	Cpd	R.LLN#TTDVYLLPSLNPDGFER.A	171	3.01	2.58	66.993	RLVRLLNTTDVYL	Carboxypeptidase D OS=Mus musculus GN=Cpd PE=1 SV=2
O89001	Cpd	K.DSVTGSGLEN#ATISVAGINHN#ITTGR.F	398	0.34	3.512	17.167	TGSGLENATISVA	Carboxypeptidase D OS=Mus musculus GN=Cpd PE=1 SV=2
O89001	Cpd	K.DSVTGSGLEN#ATISVAGINHN#ITTGR.F	409	0.34	3.512	4.085	VAGINHNITTGRF	Carboxypeptidase D OS=Mus musculus GN=Cpd PE=1 SV=2
O89001	Cpd	R.LLVPGTYN#LTALSTGYMPLTINNIMVK.E	428	0.61	4.259	149.399	LVPGTYNLTALST	Carboxypeptidase D OS=Mus musculus GN=Cpd PE=1 SV=2
O89001	Cpd	R.FANEYPN#ITR.L	521	-0.04	1.944	44.278	FANEYPNITRLYS	Carboxypeptidase D OS=Mus musculus GN=Cpd PE=1 SV=2
O89001	Cpd	R.NN#SNNFDLNR.N	626	-0.12	2.683	0	SVVGRNNSNNFDL	Carboxypeptidase D OS=Mus musculus GN=Cpd PE=1 SV=2
O89001	Cpd	R.GILN#ATLSVAEINHPVTTYK.A	810	0.88	2.703	124.922	DGRGILNATLSVA	Carboxypeptidase D OS=Mus musculus GN=Cpd PE=1 SV=2
O89001	Cpd	R.GLVM*NYPHITN#LTTLGQSVEYR.H	952	1.17	4.298	104.477	NYPHITNLTTLGQ	Carboxypeptidase D OS=Mus musculus GN=Cpd PE=1 SV=2
O89001	Cpd	R.HIWSLEISNKPN#ISEPEEPK.I	975	0.15	3.604	23.624	EISNKPNISEPEE	Carboxypeptidase D OS=Mus musculus GN=Cpd PE=1 SV=2
O89001	Cpd	K.DLDTDFTSN#ASQPETK.A	1067	1.43	3.12	1000	DTDFTSNASQPET	Carboxypeptidase D OS=Mus musculus GN=Cpd PE=1 SV=2
O89001	Cpd	K.HLASLYANNHPSMHMGQPSCPN#NSDENIPGGVMR.G	1139	-0.44	4.306	12.431	GQPSCPNNSDENI	Carboxypeptidase D OS=Mus musculus GN=Cpd PE=1 SV=2
O89017	Lgmn	R.NGIPDEQIIVMMYDDIANSEENPTPGVVINRPN#GTDVYK.G	93	0.25	4.061	4.085	VVINRPNGTDVYK	Legumain OS=Mus musculus GN=Lgmn PE=1 SV=1
O89017	Lgmn	K.SHTN#TSHVMQYGN#K.S	265	-0.47	1.911	1000	LVKSHTNTSHVMQ	Legumain OS=Mus musculus GN=Lgmn PE=1 SV=1
O89017	Lgmn	K.SHTN#TSHVMQYGN#K.S	274	-0.47	1.911	1000	HVMQYGNKSISTM	Legumain OS=Mus musculus GN=Lgmn PE=1 SV=1
O89020	Afm	K.NN#SESFLHLYM*YEVAR.R	154	-1.86	2.38	0	CQAYKNNSESFLH	Afamin OS=Mus musculus GN=Afm PE=1 SV=2
O89020	Afm	R.HVEDKFN#ETTQR.S	402	-1.01	2.822	1000	HVEDKFNETTQRS	Afamin OS=Mus musculus GN=Afm PE=1 SV=2
O89023	Tpp1	R.YN#LTAK.D	209	-0.12	1.645	1000	VLRQRYNLTAKDV	Tripeptidyl-peptidase 1 OS=Mus musculus GN=Tpp1 PE=1 SV=2
O89023	Tpp1	K.DVGSGTTN#NSQACAQFLEQYFHNSDLTEFM*R.L	221	-0.55	3.612	19.843	VGSGTTNNSQACA	Tripeptidyl-peptidase 1 OS=Mus musculus GN=Tpp1 PE=1 SV=2
O89023	Tpp1	R.HEAQEPFLQWLLLLSN#ESSLPHVHTVSYGDDEDSLSSIYIQR.V	312	2.52	4.107	1000	WLLLLSNESSLPH	Tripeptidyl-peptidase 1 OS=Mus musculus GN=Tpp1 PE=1 SV=2
O89023	Tpp1	K.SSSHLPPSSYFN#ASGR.A	442	0.06	1.393	1000	PPSSYFNASGRAY	Tripeptidyl-peptidase 1 OS=Mus musculus GN=Tpp1 PE=1 SV=2
O89026	Robo1	R.NYLGEAVSHN#ASLEVAILR.D	121	1.45	3.755	71.067	GEAVSHNASLEVA	Roundabout homolog 1 OS=Mus musculus GN=Robo1 PE=1 SV=1
O89029	Matn4	R.SLDVGLN#ATR.V	71	-0.16	2.99	1000	SLDVGLNATRVGV	Matrilin-4 OS=Mus musculus GN=Matn4 PE=2 SV=1
O89032	Sh3pxd2a	K.HYVYIIN#VTWSDSTSQTIYRR.Y	29	0.82	3.128	1000	HYVYIINVTWSDS	SH3 and PX domain-containing protein 2A OS=Mus musculus GN=Sh3pxd2a PE=1 SV=2
O89051	Itm2b	K.CYVIPLN#TSIVM*PPK.N	170	-2.86	1.733	1000	CYVIPLNTSIVMP	Integral membrane protein 2B OS=Mus musculus GN=Itm2b PE=2 SV=1
O89103	Cd93	K.GN#CTYHDLPM*R.G	102	-0.54	1.481	1000	LQREKGNCTYHDL	Complement component C1q receptor OS=Mus musculus GN=Cd93 PE=1 SV=1
P00405	Mtco2	R.LNQATVTSNRPGLFYGQCSEICGSN#HSFM*PIVLEMVPLK.Y	203	-2.05	4.756	13.326	SEICGSNHSFMPI	Cytochrome c oxidase subunit 2 OS=Mus musculus GN=Mtco2 PE=1 SV=1
P01029	C4b	K.ALN#VTLSSM*GR.N	1324	-0.14	2.754	1000	TEEKALNVTLSSM	Complement C4-B OS=Mus musculus GN=C4b PE=1 SV=3
P01029	C4b	K.N#TTCQDLQIEVK.V	1387	-1.16	2.54	1000	NVLDMKNTTCQDL	Complement C4-B OS=Mus musculus GN=C4b PE=1 SV=3
P01831	Thy1	R.LDCRHEN#NTKDNSIQHEFSLTR.E	42	-0.49	2.931	30.835	LDCRHENNTKDNS	Thy-1 membrane glycoprotein OS=Mus musculus GN=Thy1 PE=1 SV=1
P01831	Thy1	K.VLTLAN#FTTK.D	94	-0.05	1.47	1000	KVLTLANFTTKDE	Thy-1 membrane glycoprotein OS=Mus musculus GN=Thy1 PE=1 SV=1
P01831	Thy1	K.DEGDYFCELQVSGANPMSSN#K.S	118	0.45	5.936	65.089	ANPMSSNKSISVY	Thy-1 membrane glycoprotein OS=Mus musculus GN=Thy1 PE=1 SV=1
P01863	Ighg	R.EDYN#STLR.V	180	-0.06	1.902	1000	THREDYNSTLRVV	Ig gamma-2A chain C region, A allele OS=Mus musculus GN=Ighg PE=1 SV=1
P01872	Ighm	R.DFLPSTISFTWN#YQN#NTEVIQGIR.T	45	3.46	2.627	9.34	FTWNYQNNTEVIQ	Ig mu chain C region OS=Mus musculus GN=Ighm PE=1 SV=2
P01872	Ighm	K.IMESHPN#GTFSAK.G	280	0.12	1.834	1000	IMESHPNGTFSAK	Ig mu chain C region OS=Mus musculus GN=Ighm PE=1 SV=2
P01872	Ighm	K.STGKPTLYN#VSLIMSDTGGTCY.-	441	-2.55	3.026	1000	GKPTLYNVSLIMS	Ig mu chain C region OS=Mus musculus GN=Ighm PE=1 SV=2
P01899	H2-D1	R.NLLGYYN#QSAGGSHTLQQM*SGCDLGSDWR.L	110	-0.07	2.515	61.28	NLLGYYNQSAGGS	H-2 class I histocompatibility antigen, D-B alpha chain OS=Mus musculus GN=H2-D1 PE=1 SV=2
P01901	H2-K1	R.TLLGYYN#QSK.G	107	0.15	1.946	1000	TLLGYYNQSKGGS	H-2 class I histocompatibility antigen, K-B alpha chain OS=Mus musculus GN=H2-K1 PE=1 SV=1
P02468	Lamc1	K.FLGNQVLSYGQN#LSFSFR.V	574	-1.46	4.196	84.609	VLSYGQNLSFSFR	Laminin subunit gamma-1 OS=Mus musculus GN=Lamc1 PE=1 SV=2
P02468	Lamc1	K.LLNN#LTSIK.I	648	0.22	2.978	24.437	FQKLLNNLTSIKI	Laminin subunit gamma-1 OS=Mus musculus GN=Lamc1 PE=1 SV=2
P02468	Lamc1	R.CDQCEENYFYN#R.S	1020	-0.48	3.63	76.733	EENYFYNRSWPGC	Laminin subunit gamma-1 OS=Mus musculus GN=Lamc1 PE=1 SV=2
P02468	Lamc1	R.VN#SSLHSQISR.L	1105	-0.98	2.815	1000	DRLQRVNSSLHSQ	Laminin subunit gamma-1 OS=Mus musculus GN=Lamc1 PE=1 SV=2
P02468	Lamc1	K.TAN#ETSAEAYNLLLR.T	1203	-0.28	4.448	171.488	RVAKTANETSAEA	Laminin subunit gamma-1 OS=Mus musculus GN=Lamc1 PE=1 SV=2
P02468	Lamc1	R.TLAGEN#QTALEIEELNRK.Y	1221	-1.49	4.033	84.359	RTLAGENQTALEI	Laminin subunit gamma-1 OS=Mus musculus GN=Lamc1 PE=1 SV=2
P02469	Lamb1	R.GYSGVFPDCTPCHQCFALWDAIIGELTN#R.T	1195	-1.24	3.252	1000	IIGELTNRTHKFL	Laminin subunit beta-1 OS=Mus musculus GN=Lamb1 PE=1 SV=3
P02469	Lamb1	K.LTDTASQSN#STAGELGALQAEAESLDK.T	1279	2.58	3.531	1000	DTASQSNSTAGEL	Laminin subunit beta-1 OS=Mus musculus GN=Lamb1 PE=1 SV=3
P02469	Lamb1	K.RVN#ASTTDPN#STVEQSALTR.D	1336	0.71	3.198	1000	EAEKRVNASTTDP	Laminin subunit beta-1 OS=Mus musculus GN=Lamb1 PE=1 SV=3
P02469	Lamb1	K.RVN#ASTTDPN#STVEQSALTR.D	1343	0.71	3.198	1000	ASTTDPNSTVEQS	Laminin subunit beta-1 OS=Mus musculus GN=Lamb1 PE=1 SV=3
P02469	Lamb1	K.MEMPSTPQQLQN#LTEDIRER.V	1542	0.94	1.874	1000	TPQQLQNLTEDIR	Laminin subunit beta-1 OS=Mus musculus GN=Lamb1 PE=1 SV=3
P03953	Cfd	K.LSQN#ASLGPHVRPLPLQYEDK.E	124	0.05	2.104	1000	LFKLSQNASLGPH	Complement factor D OS=Mus musculus GN=Cfd PE=1 SV=1
P03987		R.EAQYN#STFR.V	179	0.49	2.605	1000	PREAQYNSTFRVV	Ig gamma-3 chain C region OS=Mus musculus PE=1 SV=2
P04202	Tgfb1	K.DISHSIYMFFN#TSDIR.E	136	-0.4	4.259	1000	SIYMFFNTSDIRE	Transforming growth factor beta-1 OS=Mus musculus GN=Tgfb1 PE=1 SV=1
P04441	Cd74	K.YGN#MTQDHVMHLLTR.S	119	-0.01	3.329	1000	NVTKYGNMTQDHV	H-2 class II histocompatibility antigen gamma chain OS=Mus musculus GN=Cd74 PE=1 SV=3
P04925	Prnp	R.YPNQVYYRPVDQYSNQNNFVHDCVN#ITIK.Q	180	-1.82	4.72	39.663	FVHDCVNITIKQH	Major prion protein OS=Mus musculus GN=Prnp PE=1 SV=2
P04925	Prnp	K.GEN#FTETDVK.M	196	0.06	2.044	1000	TTTKGENFTETDV	Major prion protein OS=Mus musculus GN=Prnp PE=1 SV=2
P05532	Kit	R.CPLTDPQVSN#YSLIECDGK.S	146	1.46	3.798	1000	TDPQVSNYSLIEC	Mast/stem cell growth factor receptor Kit OS=Mus musculus GN=Kit PE=1 SV=3
P05532	Kit	R.CTTPVSPVDVQVQN#VSVSPFGK.L	466	0.73	2.77	1000	VDVQVQNVSVSPF	Mast/stem cell growth factor receptor Kit OS=Mus musculus GN=Kit PE=1 SV=3
P05532	Kit	K.LVVQSSIDSSVFRHN#GTVECK.A	489	-0.77	2.357	1000	SSVFRHNGTVECK	Mast/stem cell growth factor receptor Kit OS=Mus musculus GN=Kit PE=1 SV=3
P05555	Itgam	K.AVN#QTGALYQCDYSTSR.C	58	-0.66	3.502	1000	QEAKAVNQTGALY	Integrin alpha-M OS=Mus musculus GN=Itgam PE=1 SV=2
P05555	Itgam	K.VTFIN#TTR.V	391	0.19	1.733	1000	DKVTFINTTRVDS	Integrin alpha-M OS=Mus musculus GN=Itgam PE=1 SV=2
P05555	Itgam	R.LN#YTLVGEPLR.S	734	0.88	1.965	1000	PIILRLNYTLVGE	Integrin alpha-M OS=Mus musculus GN=Itgam PE=1 SV=2
P05555	Itgam	K.AIVASENN#MSR.T	907	3.59	2.365	9.34	IVASENNMSRTHK	Integrin alpha-M OS=Mus musculus GN=Itgam PE=1 SV=2
P05555	Itgam	R.YLN#FTASEMTSK.V	941	0.37	1.722	1000	SSIRYLNFTASEM	Integrin alpha-M OS=Mus musculus GN=Itgam PE=1 SV=2
P05555	Itgam	R.TPVLN#CSVAVCK.R	1022	-0.69	2.548	1000	ERTPVLNCSVAVC	Integrin alpha-M OS=Mus musculus GN=Itgam PE=1 SV=2
P05555	Itgam	K.GN#LSFDWYIK.T	1051	-0.64	2.068	1000	NVTLKGNLSFDWY	Integrin alpha-M OS=Mus musculus GN=Itgam PE=1 SV=2
P05622	Pdgfrb	R.GM*PQPN#VTWSTCR.D	444	-1.21	1.809	1000	RGMPQPNVTWSTC	Platelet-derived growth factor receptor beta OS=Mus musculus GN=Pdgfrb PE=1 SV=1
P06683	C9	R.MSPWSN#WSECDPCLK.Q	48	-1.25	3.691	1000	RMSPWSNWSECDP	Complement component C9 OS=Mus musculus GN=C9 PE=1 SV=2
P06683	C9	K.GAGEVSPAEHSSKPTN#ISAK.F	263	-0.14	4.179	1000	HSSKPTNISAKFK	Complement component C9 OS=Mus musculus GN=C9 PE=1 SV=2
P06684	C5	K.RSITHDTDGVAVFVLNLPSN#VTVLK.F	427	-1.57	2.769	28.529	VLNLPSNVTVLKF	Complement C5 OS=Mus musculus GN=C5 PE=1 SV=2
P06684	C5	R.AFN#ECCTIANK.I	733	-0.56	3.171	127.526	LCIRAFNECCTIA	Complement C5 OS=Mus musculus GN=C5 PE=1 SV=2
P06745	Gpi	R.FNNFSLNLNTN#HGHILVDYSK.N	47	2.58	2.917	4.085	SLNLNTNHGHILV	Glucose-6-phosphate isomerase OS=Mus musculus GN=Gpi PE=1 SV=4
P06797	Ctsl	R.AEFAVAN#DTGFVDIPQQEK.A	221	-0.54	5.212	1000	AEFAVANDTGFVD	Cathepsin L1 OS=Mus musculus GN=Ctsl PE=1 SV=2
P06797	Ctsl	K.AVATVGPISVAMDASHPSLQFYSSGIYYEPN#CSSK.N	268	-0.51	3.333	1000	GIYYEPNCSSKNL	Cathepsin L1 OS=Mus musculus GN=Ctsl PE=1 SV=2
P06800	Ptprc	K.AN#TSICLEWK.T	290	0.4	2.208	1000	TPKEKANTSICLE	Receptor-type tyrosine-protein phosphatase C OS=Mus musculus GN=Ptprc PE=1 SV=3
P06800	Ptprc	K.CNSDN#ISYVLHCEPEN#NTK.C	311	0.58	3.82	70.435	RKCNSDNISYVLH	Receptor-type tyrosine-protein phosphatase C OS=Mus musculus GN=Ptprc PE=1 SV=3
P06800	Ptprc	K.CNSDN#ISYVLHCEPEN#NTK.C	322	0.58	3.82	19.843	LHCEPENNTKCIR	Receptor-type tyrosine-protein phosphatase C OS=Mus musculus GN=Ptprc PE=1 SV=3
P06800	Ptprc	R.AQTN#YTCVAEILYR.G	347	-0.18	4.149	1000	NLRAQTNYTCVAE	Receptor-type tyrosine-protein phosphatase C OS=Mus musculus GN=Ptprc PE=1 SV=3
P06800	Ptprc	K.TSRPTDNSIN#VTCGPPYETNGPK.T	489	0.91	4.61	15.007	PTDNSINVTCGPP	Receptor-type tyrosine-protein phosphatase C OS=Mus musculus GN=Ptprc PE=1 SV=3
P06802	Enpp1	K.MN#ASFSLK.S	267	-0.55	1.468	1000	MYDPKMNASFSLK	Ectonucleotide pyrophosphatase/phosphodiesterase family member 1 OS=Mus musculus GN=Enpp1 PE=1 SV=4
P06802	Enpp1	K.VYN#GSVPFEER.I	323	0.38	3.054	1000	DIYKVYNGSVPFE	Ectonucleotide pyrophosphatase/phosphodiesterase family member 1 OS=Mus musculus GN=Enpp1 PE=1 SV=4
P06802	Enpp1	K.HGAEVDSFENIEVYNLMCDLLGLIPAPNN#GSHGSLNHLLK.K	567	-3.47	4.448	8.913	LIPAPNNGSHGSL	Ectonucleotide pyrophosphatase/phosphodiesterase family member 1 OS=Mus musculus GN=Enpp1 PE=1 SV=4
P06802	Enpp1	K.QLN#LTTEDDDIYHM*TVPYGRPR.I	624	1.99	2.77	1000	DFEKQLNLTTEDV	Isoform 1 of Ectonucleotide pyrophosphatase/phosphodiesterase family member 1 OS=Mus musculus GN=Enpp1
P06909	Cfh	K.IQCVDGN#WTTLPVCIEEER.T	676	-0.57	4.42	1000	IQCVDGNWTTLPV	Complement factor H OS=Mus musculus GN=Cfh PE=1 SV=2
P06909	Cfh	K.LTEFTHN#STMDYK.C	773	-0.14	1.906	1000	LTEFTHNSTMDYK	Complement factor H OS=Mus musculus GN=Cfh PE=1 SV=2
P06909	Cfh	R.SICINGKWDPEPN#CTSK.T	801	-2.13	3.107	71.067	KWDPEPNCTSKTS	Complement factor H OS=Mus musculus GN=Cfh PE=1 SV=2
P06909	Cfh	R.CQSPYQMN#GSDTVTCVNSR.W	1030	1.76	5.095	154.915	QSPYQMNGSDTVT	Complement factor H OS=Mus musculus GN=Cfh PE=1 SV=2
P06909	Cfh	K.DNSCVDPPHVPN#ATIVTR.T	1061	0	3.471	87.582	DPPHVPNATIVTR	Complement factor H OS=Mus musculus GN=Cfh PE=1 SV=2
P06909	Cfh	K.CIN#GTINYPTCV.-	1225	0.64	3.238	11.015	FRTKCINGTINYP	Complement factor H OS=Mus musculus GN=Cfh PE=1 SV=2
P07309	Ttr	K.TLGISPFHEFADVVFTAN#DSGHR.H	118	-0.1	3.005	1000	DVVFTANDSGHRH	Transthyretin OS=Mus musculus GN=Ttr PE=1 SV=1
P07758	Serpina1a	R.ELVHQSN#TSNIFFSPVSIATAFAMLSLGSK.G	64	-1.4	3.014	3.696	ELVHQSNTSNIFF	Alpha-1-antitrypsin 1-1 OS=Mus musculus GN=Serpina1a PE=1 SV=4
P07758	Serpina1a	K.GDTHTQILEGLQFN#LTQTSEADIHK.S	101	0.23	2.596	1000	LEGLQFNLTQTSE	Alpha-1-antitrypsin 1-1 OS=Mus musculus GN=Serpina1a PE=1 SV=4
P07759	Serpina3k	K.NLINDYVSN#QTQGM*IK.E	185	0.81	4.039	81.692	INDYVSNQTQGMI	Serine protease inhibitor A3K OS=Mus musculus GN=Serpina3k PE=1 SV=2
P07759	Serpina3k	K.YTGN#ASALLILPDQGR.M	270	-0.58	2.603	1000	ELKYTGNASALLI	Serine protease inhibitor A3K OS=Mus musculus GN=Serpina3k PE=1 SV=2
P08101	Fcgr2	K.EDTVTLTCEGTHNPGN#SSTQWFHNGR.S	65	2.25	5.155	15.007	GTHNPGNSSTQWF	Low affinity immunoglobulin gamma Fc region receptor II OS=Mus musculus GN=Fcgr2 PE=1 SV=2
P08101	Fcgr2	R.YHHYSSN#FSIPK.A	166	-1.11	2.534	1000	YHHYSSNFSIPKA	Low affinity immunoglobulin gamma Fc region receptor II OS=Mus musculus GN=Fcgr2 PE=1 SV=2
P08113	Hsp90b1	R.TDDEVVQREEEAIQLDGLN#ASQIR.E	62	-0.35	2.651	1000	IQLDGLNASQIRE	Endoplasmin OS=Mus musculus GN=Hsp90b1 PE=1 SV=2
P08113	Hsp90b1	K.HNN#DTQHIWESDSNEFSVIADPR.G	217	-1.21	4.078	12.218	VTSKHNNDTQHIW	Endoplasmin OS=Mus musculus GN=Hsp90b1 PE=1 SV=2
P08113	Hsp90b1	K.GVVDSDDLPLN#VSR.E	445	2.72	3.041	1000	SDDLPLNVSRETL	Endoplasmin OS=Mus musculus GN=Hsp90b1 PE=1 SV=2
P08113	Hsp90b1	K.LGVIEDHSN#R.T	502	0.18	2.741	1000	VIEDHSNRTRLAK	Endoplasmin OS=Mus musculus GN=Hsp90b1 PE=1 SV=2
P08508	Fcgr3	K.SN#FSIPK.A	165	2.6	2.198	1000	YHHYKSNFSIPKA	Low affinity immunoglobulin gamma Fc region receptor III OS=Mus musculus GN=Fcgr3 PE=1 SV=1
P08607	C4bpa	R.LVGSPFIGCTVVN#K.T	227	-1.11	2.71	1000	IGCTVVNKTVPVW	C4b-binding protein OS=Mus musculus GN=C4bpa PE=1 SV=3
P08607	C4bpa	R.LACLN#GTVLR.G	275	0.93	2.411	1000	VRLACLNGTVLRG	C4b-binding protein OS=Mus musculus GN=C4bpa PE=1 SV=3
P08607	C4bpa	K.ALCQKPEVGN#GTLSDEK.D	366	-0.23	3.283	1000	QKPEVGNGTLSDE	C4b-binding protein OS=Mus musculus GN=C4bpa PE=1 SV=3
P09055	Itgb1	K.SCGECIQAGPNCGWCTN#TTFLQEGM*PTSAR.C	50	2.31	4.473	21.528	NCGWCTNTTFLQE	Integrin beta-1 OS=Mus musculus GN=Itgb1 PE=1 SV=1
P09055	Itgb1	K.LRNPCTSEQN#CTSPFSYK.N	212	-0.58	4.832	127.118	PCTSEQNCTSPFS	Integrin beta-1 OS=Mus musculus GN=Itgb1 PE=1 SV=1
P09055	Itgb1	K.CSN#ISIGDEVQFEISITANK.C	417	1.5	5.098	114.498	NGRKCSNISIGDE	Integrin beta-1 OS=Mus musculus GN=Itgb1 PE=1 SV=1
P09055	Itgb1	K.CHEGN#GTFECGACR.C	481	-0.87	3.596	1000	PKCHEGNGTFECG	Integrin beta-1 OS=Mus musculus GN=Itgb1 PE=1 SV=1
P09055	Itgb1	K.EN#SSEICSNNGECVCGQCVCR.K	520	0.31	4.127	61.28	AYCRKENSSEICS	Integrin beta-1 OS=Mus musculus GN=Itgb1 PE=1 SV=1
P09055	Itgb1	K.KDTCAQECSHFN#LTK.V	669	-0.06	3.145	1000	QECSHFNLTKVES	Integrin beta-1 OS=Mus musculus GN=Itgb1 PE=1 SV=1
P09242	Alpl	R.CN#TTQGNEVTSILR.W	140	-0.38	3.806	81.692	TERTRCNTTQGNE	Alkaline phosphatase, tissue-nonspecific isozyme OS=Mus musculus GN=Alpl PE=1 SV=2
P09242	Alpl	K.N#RTDVEYELDEK.A	230	-0.38	2.931	1000	KYMYPKNRTDVEY	Alkaline phosphatase, tissue-nonspecific isozyme OS=Mus musculus GN=Alpl PE=1 SV=2
P09242	Alpl	K.HSHYVWN#RTELLALDPSR.V	271	0.84	3.477	1000	HSHYVWNRTELLA	Alkaline phosphatase, tissue-nonspecific isozyme OS=Mus musculus GN=Alpl PE=1 SV=2
P09242	Alpl	K.VVDGEREN#VSMVDYAHNNYQAQSAVPLR.H	430	-1.37	5.267	86.67	VDGERENVSMVDY	Alkaline phosphatase, tissue-nonspecific isozyme OS=Mus musculus GN=Alpl PE=1 SV=2
P09470	Ace	K.ELYESIWQN#FTDSK.L	116	-0.85	3.773	1000	YESIWQNFTDSKL	Angiotensin-converting enzyme OS=Mus musculus GN=Ace PE=1 SV=3
P09470	Ace	R.QQYN#SLLSN#MSR.I	151	-0.89	2.11	1000	YNSLLSNMSRIYS	Angiotensin-converting enzyme OS=Mus musculus GN=Ace PE=1 SV=3
P09470	Ace	K.GWN#ATHM*FR.V	323	-0.19	1.64	1000	MVQKGWNATHMFR	Angiotensin-converting enzyme OS=Mus musculus GN=Ace PE=1 SV=3
P09470	Ace	R.N#ETHFDAGAK.F	514	0.44	2.747	1000	CPPVARNETHFDA	Angiotensin-converting enzyme OS=Mus musculus GN=Ace PE=1 SV=3
P09470	Ace	K.STEVSN#HTLK.Y	700	0.04	2.4	1000	KSTEVSNHTLKYG	Angiotensin-converting enzyme OS=Mus musculus GN=Ace PE=1 SV=3
P09470	Ace	K.TFDVSN#FQN#SSIK.R	719	2.18	2.217	1000	DVSNFQNSSIKRI	Angiotensin-converting enzyme OS=Mus musculus GN=Ace PE=1 SV=3
P09470	Ace	K.EADNFFTSLGLLPVPPEFWN#K.S	947	-0.06	4.204	157.579	VPPEFWNKSMLEK	Angiotensin-converting enzyme OS=Mus musculus GN=Ace PE=1 SV=3
P09528	Fth1	K.SVN#QSLLELHK.L	112	0.76	1.984	1000	HLEKSVNQSLLEL	Ferritin heavy chain OS=Mus musculus GN=Fth1 PE=1 SV=2
P09581	Csf1r	R.GHTDRCDEAQALQVWN#DTHPEVLSQKPFDK.V	449	-0.26	2.738	1000	QALQVWNDTHPEV	Macrophage colony-stimulating factor 1 receptor OS=Mus musculus GN=Csf1r PE=1 SV=3
P09581	Csf1r	K.HN#MTYFCK.T	478	-0.11	1.486	1000	IGTLKHNMTYFCK	Macrophage colony-stimulating factor 1 receptor OS=Mus musculus GN=Csf1r PE=1 SV=3
P09581	Csf1r	K.THNSVGN#SSQYFR.A	491	0.52	3.276	97.748	THNSVGNSSQYFR	Macrophage colony-stimulating factor 1 receptor OS=Mus musculus GN=Csf1r PE=1 SV=3
P0C192	Lrrc4b	K.SLEELNLSHNN#LMSLPHDLFTPLHR.L	290	-0.03	3.348	0	LNLSHNNLMSLPH	Leucine-rich repeat-containing protein 4B OS=Mus musculus GN=Lrrc4b PE=1 SV=1
P0C192	Lrrc4b	K.ETVPSN#TTCCAR.C	335	-0.84	2.187	1000	KETVPSNTTCCAR	Leucine-rich repeat-containing protein 4B OS=Mus musculus GN=Lrrc4b PE=1 SV=1
P0C192	Lrrc4b	R.YIGELDQSHFTCYAPVIVEPPTDLN#VTEGMAAELK.C	376	0.03	3.614	1000	EPPTDLNVTEGMA	Leucine-rich repeat-containing protein 4B OS=Mus musculus GN=Lrrc4b PE=1 SV=1
P0C192	Lrrc4b	R.TGTSMTSVNWLTPN#GTLMTHGSYR.V	402	-1	2.256	71.949	VNWLTPNGTLMTH	Leucine-rich repeat-containing protein 4B OS=Mus musculus GN=Lrrc4b PE=1 SV=1
P0C673	Igsf11	R.VGFTGTMPATN#VSIFINN#TQLSDTGTYQCLVNNLPDR.G	102	1.26	3.808	16.964	GTMPATNVSIFIN	Immunoglobulin superfamily member 11 OS=Mus musculus GN=Igsf11 PE=1 SV=1
P0C673	Igsf11	R.VGFTGTMPATN#VSIFIN#NTQLSDTGTYQCLVNNLPDR.G	108	1.26	3.324	7.71	NVSIFINNTQLSD	Immunoglobulin superfamily member 11 OS=Mus musculus GN=Igsf11 PE=1 SV=1
P10404		R.VTNLMTGQTAN#ATSLLGTMTDAFPK.L	58	-1.31	3.769	33.657	MTGQTANATSLLG	MLV-related proviral Env polyprotein OS=Mus musculus PE=2 SV=3
P10404		R.LLNLVDGAYQALN#LTSPDK.T	297	-0.27	4.484	142.629	GAYQALNLTSPDK	MLV-related proviral Env polyprotein OS=Mus musculus PE=2 SV=3
P10605	Ctsb	K.QN#TTWQAGR.N	38	-0.56	2.254	1000	NYINKQNTTWQAG	Cathepsin B OS=Mus musculus GN=Ctsb PE=1 SV=2
P10605	Ctsb	K.KGLVSGGVYNSHVGCLPYTIPPCEHHVN#GSRPPCTGEGDTPR.C	192	-0.72	3.304	52.495	PCEHHVNGSRPPC	Cathepsin B OS=Mus musculus GN=Ctsb PE=1 SV=2
P10605	Ctsb	K.GLVSGGVYNSHVGCLPYTIPPCEHHVN#GSRPPCTGEGDTPRCN#K.S	208	1.33	3.43	22.801	GDTPRCNKSCEAG	Cathepsin B OS=Mus musculus GN=Ctsb PE=1 SV=2
P10810	Cd14	K.VLSIAQAHSLN#FSCEQVR.V	180	0.42	2.161	1000	AQAHSLNFSCEQV	Monocyte differentiation antigen CD14 OS=Mus musculus GN=Cd14 PE=1 SV=1
P10810	Cd14	R.DAAGAPSCDWPSQLNSLN#LSFTGLK.Q	276	-4.11	3.959	37.54	SQLNSLNLSFTGL	Monocyte differentiation antigen CD14 OS=Mus musculus GN=Cd14 PE=1 SV=1
P10810	Cd14	R.NPSPDELPQVGN#LSLK.G	317	-2.02	2.409	60.358	ELPQVGNLSLKGN	Monocyte differentiation antigen CD14 OS=Mus musculus GN=Cd14 PE=1 SV=1
P10852	Slc3a2	K.DEIN#ETDLK.Q	166	0.15	1.843	1000	NQKDEINETDLKQ	4F2 cell-surface antigen heavy chain OS=Mus musculus GN=Slc3a2 PE=1 SV=1
P10852	Slc3a2	K.LMNAPLYLAEWQN#ITK.N	259	-0.56	5.062	219.396	YLAEWQNITKNLS	4F2 cell-surface antigen heavy chain OS=Mus musculus GN=Slc3a2 PE=1 SV=1
P10852	Slc3a2	R.FLN#ATGSQWCSWSVSQAGLLADFIPDHLLR.L	318	-1.09	2.265	1000	LVTRFLNATGSQW	4F2 cell-surface antigen heavy chain OS=Mus musculus GN=Slc3a2 PE=1 SV=1
P10852	Slc3a2	K.APLMPWN#ESSIFHIPRPVSLN#M*TVK.G	385	-0.59	2.671	1000	APLMPWNESSIFH	4F2 cell-surface antigen heavy chain OS=Mus musculus GN=Slc3a2 PE=1 SV=1
P10852	Slc3a2	K.APLMPWN#ESSIFHIPRPVSLN#M*TVK.G	399	-0.59	2.671	1000	PRPVSLNMTVKGQ	4F2 cell-surface antigen heavy chain OS=Mus musculus GN=Slc3a2 PE=1 SV=1
P10852	Slc3a2	K.LEN#LSLNPYEGLLLQFPFVA.-	509	1.72	4.531	11.015	TSLKLENLSLNPY	4F2 cell-surface antigen heavy chain OS=Mus musculus GN=Slc3a2 PE=1 SV=1
P11087	Col1a1	R.LMSTEASQN#ITYHCK.N	1354	0.03	3.901	1000	STEASQNITYHCK	Collagen alpha-1(I) chain OS=Mus musculus GN=Col1a1 PE=1 SV=4
P11152	Lpl	R.TPEDTAEDTCHLIPGLADSVSNCHFN#HSSK.T	70	-1.02	3.067	7.971	VSNCHFNHSSKTF	Lipoprotein lipase OS=Mus musculus GN=Lpl PE=1 SV=3
P11276	Fn1	R.GGNSNGALCHFPFLYNNRN#YTDCTSEGR.R	430	-2.06	2.415	0	FLYNNRNYTDCTS	Fibronectin OS=Mus musculus GN=Fn1 PE=1 SV=4
P11276	Fn1	R.DQCIVDDITYNVN#DTFHK.R	528	2.09	4.113	11.015	DITYNVNDTFHKR	Fibronectin OS=Mus musculus GN=Fn1 PE=1 SV=4
P11276	Fn1	K.RHEEGHM*LN#CTCFGQGR.G	542	-0.05	2.304	1000	EEGHMLNCTCFGQ	Fibronectin OS=Mus musculus GN=Fn1 PE=1 SV=4
P11276	Fn1	K.LDAPTNLQFVN#ETDR.T	1006	0.97	3.632	81.692	TNLQFVNETDRTV	Fibronectin OS=Mus musculus GN=Fn1 PE=1 SV=4
P11276	Fn1	R.WTPLN#SSTIIGYR.I	1290	-2.5	1.991	1000	LRWTPLNSSTIIG	Fibronectin OS=Mus musculus GN=Fn1 PE=1 SV=4
P11438	Lamp1	K.N#GSSCGKEN#VSDPSLTITFGR.G	70	1.16	3.393	1000	SAEVLKNGSSCGK	Lysosome-associated membrane glycoprotein 1 OS=Mus musculus GN=Lamp1 PE=1 SV=2
P11438	Lamp1	K.N#GSSCGKEN#VSDPSLTITFGR.G	78	1.16	3.393	1000	SSCGKENVSDPSL	Lysosome-associated membrane glycoprotein 1 OS=Mus musculus GN=Lamp1 PE=1 SV=2
P11438	Lamp1	R.GYLLTLN#FTK.N	97	0	2.351	1000	GYLLTLNFTKNTT	Lysosome-associated membrane glycoprotein 1 OS=Mus musculus GN=Lamp1 PE=1 SV=2
P11438	Lamp1	R.YSVQHMYFTYN#LSDTEHFPN#AISK.E	115	-0.79	3.793	1000	HMYFTYNLSDTEH	Lysosome-associated membrane glycoprotein 1 OS=Mus musculus GN=Lamp1 PE=1 SV=2
P11438	Lamp1	R.DATIQAYLSSGN#FSK.E	177	0.96	2.284	1000	AYLSSGNFSKEET	Lysosome-associated membrane glycoprotein 1 OS=Mus musculus GN=Lamp1 PE=1 SV=2
P11438	Lamp1	K.YN#VTGN#NGTCLLASMALQLN#ITYLK.K	214	-1.33	4.66	15.007	PTVSKYNVTGNNG	Lysosome-associated membrane glycoprotein 1 OS=Mus musculus GN=Lamp1 PE=1 SV=2
P11438	Lamp1	K.YNVTGN#N#GTCLLASMALQLN#ITYLK.K	219	-3.25	3.44	7.71	YNVTGNNGTCLLA	Lysosome-associated membrane glycoprotein 1 OS=Mus musculus GN=Lamp1 PE=1 SV=2
P11438	Lamp1	K.YN#VTGN#NGTCLLASMALQLN#ITYLK.K	232	-1.33	4.66	45.115	SMALQLNITYLKK	Lysosome-associated membrane glycoprotein 1 OS=Mus musculus GN=Lamp1 PE=1 SV=2
P11438	Lamp1	R.AFN#ISPN#DTSSGSCGINLVTLK.V	248	-0.32	3.147	47.606	TVTRAFNISPNDT	Lysosome-associated membrane glycoprotein 1 OS=Mus musculus GN=Lamp1 PE=1 SV=2
P11438	Lamp1	R.AFNISPN#DTSSGSCGINLVTLK.V	252	0.36	5.566	76.733	AFNISPNDTSSGS	Lysosome-associated membrane glycoprotein 1 OS=Mus musculus GN=Lamp1 PE=1 SV=2
P11438	Lamp1	R.ALELQFGMN#ASSSLFFLQGVR.L	282	0.27	1.607	1000	ELQFGMNASSSLF	Lysosome-associated membrane glycoprotein 1 OS=Mus musculus GN=Lamp1 PE=1 SV=2
P11438	Lamp1	R.LN#M*TLPDALVPTFSISN#HSLK.A	296	-0.85	2.329	1000	LQGVRLNMTLPDA	Lysosome-associated membrane glycoprotein 1 OS=Mus musculus GN=Lamp1 PE=1 SV=2
P11438	Lamp1	R.LN#M*TLPDALVPTFSISN#HSLK.A	311	-0.85	2.329	1000	PTFSISNHSLKAL	Lysosome-associated membrane glycoprotein 1 OS=Mus musculus GN=Lamp1 PE=1 SV=2
P11609	Cd1d1	K.VLNADQGTSATVQMLLN#DTCPLFVR.G	183	1.1	3.075	36.701	TVQMLLNDTCPLF	Antigen-presenting glycoprotein CD1d1 OS=Mus musculus GN=Cd1d1 PE=1 SV=3
P11627	L1cam	K.EELGVVVHEAPYSGSFTIEGN#N#SFAQR.F	100	3.85	2.963	1000	SFTIEGNNSFAQR	Neural cell adhesion molecule L1 OS=Mus musculus GN=L1cam PE=1 SV=1
P11627	L1cam	R.VSMGQNGDLYFANVLTSDN#HSDYICNAHFPGTR.T	202	-0.28	4.945	58.167	NVLTSDNHSDYIC	Neural cell adhesion molecule L1 OS=Mus musculus GN=L1cam PE=1 SV=1
P11627	L1cam	R.LLFPTN#SSSR.L	246	0.21	1.63	1000	RLLFPTNSSSRLV	Neural cell adhesion molecule L1 OS=Mus musculus GN=L1cam PE=1 SV=1
P11627	L1cam	R.VIYQNHN#K.T	293	-0.27	1.694	17.009	VIYQNHNKTLQLL	Neural cell adhesion molecule L1 OS=Mus musculus GN=L1cam PE=1 SV=1
P11627	L1cam	K.DN#QTYM*AVEGSTAYLLCK.A	432	-0.46	2.33	1000	RILTKDNQTYMAV	Neural cell adhesion molecule L1 OS=Mus musculus GN=L1cam PE=1 SV=1
P11627	L1cam	R.FFPYAN#GTLSIR.D	478	0.32	1.629	1000	RFFPYANGTLSIR	Neural cell adhesion molecule L1 OS=Mus musculus GN=L1cam PE=1 SV=1
P11627	L1cam	R.YFCQAANDQNN#VTILANLQVK.E	504	-0.49	2.239	0	AANDQNNVTILAN	Neural cell adhesion molecule L1 OS=Mus musculus GN=L1cam PE=1 SV=1
P11627	L1cam	K.VPGN#QTSTTLK.L	670	-0.06	1.732	1000	LGKVPGNQTSTTL	Neural cell adhesion molecule L1 OS=Mus musculus GN=L1cam PE=1 SV=1
P11627	L1cam	K.GYN#VTYWWK.G	848	-0.28	2.888	1000	GHLKGYNVTYWWK	Neural cell adhesion molecule L1 OS=Mus musculus GN=L1cam PE=1 SV=1
P11627	L1cam	K.SHIVVPAN#TTSAILSGLRPYSSYHVEVQAFN#GR.G	875	-1.88	3.042	1000	HIVVPANTTSAIL	Neural cell adhesion molecule L1 OS=Mus musculus GN=L1cam PE=1 SV=1
P11627	L1cam	K.EQLFFN#LSDPELR.T	968	0.09	2.014	1000	KEQLFFNLSDPEL	Neural cell adhesion molecule L1 OS=Mus musculus GN=L1cam PE=1 SV=1
P11627	L1cam	R.THN#LTNLNPDLQYR.F	978	-0.29	5.082	73.311	PELRTHNLTNLNP	Neural cell adhesion molecule L1 OS=Mus musculus GN=L1cam PE=1 SV=1
P11627	L1cam	R.EGGTMALFGKPDFGN#ISATAGEN#YSVVSWVPRK.G	1022	0.19	2.658	1000	GKPDFGNISATAG	Neural cell adhesion molecule L1 OS=Mus musculus GN=L1cam PE=1 SV=1
P11627	L1cam	R.EGGTMALFGKPDFGN#ISATAGEN#YSVVSWVPRK.G	1030	0.19	2.658	1000	SATAGENYSVVSW	Neural cell adhesion molecule L1 OS=Mus musculus GN=L1cam PE=1 SV=1
P11627	L1cam	K.VSPDHQPQPQYVSYN#QSSYTQWN#LQPDTK.Y	1073	2.67	3.325	1000	PQYVSYNQSSYTQ	Neural cell adhesion molecule L1 OS=Mus musculus GN=L1cam PE=1 SV=1
P11627	L1cam	K.VLLHHLDVKTN#GTGPVR.V	1107	0.21	2.474	1000	HLDVKTNGTGPVR	Neural cell adhesion molecule L1 OS=Mus musculus GN=L1cam PE=1 SV=1
P11680	Cfp	K.N#VTFWGTPRPLCEALQGQK.L	423	-0.95	2.082	1000	EGQGEKNVTFWGT	Properdin OS=Mus musculus GN=Cfp PE=2 SV=2
P11688	Itga5	K.DPQNDPVGTCYLSTEN#FTR.I	185	0.94	5.029	205.128	CYLSTENFTRILE	Integrin alpha-5 OS=Mus musculus GN=Itga5 PE=1 SV=3
P11688	Itga5	R.HPGN#FSSLSCDYFAVN#QSR.Q	715	-1.14	3.471	1000	LVRHPGNFSSLSC	Integrin alpha-5 OS=Mus musculus GN=Itga5 PE=1 SV=3
P11688	Itga5	R.HPGN#FSSLSCDYFAVN#QSR.Q	727	-1.14	3.471	1000	CDYFAVNQSRQLV	Integrin alpha-5 OS=Mus musculus GN=Itga5 PE=1 SV=3
P11835	Itgb2	K.LN#FTGPGEPDSLR.C	51	-0.7	2.256	1000	SWCQKLNFTGPGE	Integrin beta-2 OS=Mus musculus GN=Itgb2 PE=1 SV=2
P11835	Itgb2	K.VTLYLRPGQAAAFN#VTFRR.A	117	-1.02	2.133	1000	GQAAAFNVTFRRA	Integrin beta-2 OS=Mus musculus GN=Itgb2 PE=1 SV=2
P11835	Itgb2	K.DN#SSIVCSGLGDCICGQCVCHTSDVPNK.E	502	-0.05	3.611	90.725	RNCRKDNSSIVCS	Integrin beta-2 OS=Mus musculus GN=Itgb2 PE=1 SV=2
P11835	Itgb2	R.DN#HTSCAECLK.F	626	0.55	1.782	1000	GSHCRDNHTSCAE	Integrin beta-2 OS=Mus musculus GN=Itgb2 PE=1 SV=2
P11835	Itgb2	K.N#CSVQCAGM*TLQTIPLK.K	644	1.37	3.262	1000	KGPFEKNCSVQCA	Integrin beta-2 OS=Mus musculus GN=Itgb2 PE=1 SV=2
P11859	Agt	R.VYIHPFHLLYHN#K.S	38	0.3	2.543	1000	FHLLYHNKSTCAQ	Angiotensinogen OS=Mus musculus GN=Agt PE=1 SV=1
P11881	Itpr1	R.LPN#ETAVPETGESLANDFLYSDVCR.V	2475	1.49	3.858	49.59	EVDRLPNETAVPE	Inositol 1,4,5-trisphosphate receptor type 1 OS=Mus musculus GN=Itpr1 PE=1 SV=2
P11881	Itpr1	R.VETGEN#CTSPAPKEELLPAEETEQDK.E	2503	3.68	2.712	1000	RVETGENCTSPAP	Inositol 1,4,5-trisphosphate receptor type 1 OS=Mus musculus GN=Itpr1 PE=1 SV=2
P12023	App	R.M*NQSLSLLYN#VPAVAEEIQDEVDELLQK.E	550	-0.47	2.503	4.16	SLSLLYNVPAVAE	Amyloid beta A4 protein OS=Mus musculus GN=App PE=1 SV=3
P12023	App	K.EQN#YSDDVLANMISEPR.I	571	1.19	5.4	99.228	LLQKEQNYSDDVL	Amyloid beta A4 protein OS=Mus musculus GN=App PE=1 SV=3
P12265	Gusb	R.ITIAIN#NTLTPHTLPPGTIVYK.T	172	0.05	3.965	9.34	RITIAINNTLTPH	Beta-glucuronidase OS=Mus musculus GN=Gusb PE=2 SV=2
P12960	Cntn1	R.GN#YSCFVSSPSITK.S	208	-0.44	2.809	1000	ESSDRGNYSCFVS	Contactin-1 OS=Mus musculus GN=Cntn1 PE=1 SV=1
P12960	Cntn1	K.DIYTM*M*GQN#VTLECFALGNPVPDIR.W	258	1.37	4.075	137.202	YTMMGQNVTLECF	Contactin-1 OS=Mus musculus GN=Cntn1 PE=1 SV=1
P12960	Cntn1	K.GTEWLVN#SSR.I	457	-0.25	1.705	1000	GTEWLVNSSRILI	Contactin-1 OS=Mus musculus GN=Cntn1 PE=1 SV=1
P12960	Cntn1	R.ILIWEDGSLEINN#ITR.N	473	-0.33	5.666	24.437	GSLEINNITRNDG	Contactin-1 OS=Mus musculus GN=Cntn1 PE=1 SV=1
P12960	Cntn1	K.AN#STGTLVITNPTR.I	494	-0.68	3.535	143.484	NNRGKANSTGTLV	Contactin-1 OS=Mus musculus GN=Cntn1 PE=1 SV=1
P12960	Cntn1	R.YTCTAQTIVDN#SSASADLVVR.G	593	1.74	2.105	1000	AQTIVDNSSASAD	Contactin-1 OS=Mus musculus GN=Cntn1 PE=1 SV=1
P12960	Cntn1	R.YIITWDHVVALSN#ESTVTGYK.I	935	-0.24	2.197	1000	HVVALSNESTVTG	Contactin-1 OS=Mus musculus GN=Cntn1 PE=1 SV=1
P13379	Cd5	R.QWIGPTGVN#QNM*SFHR.S	423	1.25	1.722	11.015	IGPTGVNQNMSFH	T-cell surface glycoprotein CD5 OS=Mus musculus GN=Cd5 PE=1 SV=1
P13595	Ncam1	R.QSIVN#ATANLGQSVTLVCDADGFPEPTMSWTK.D	222	-1.39	2.907	9.296	ARQSIVNATANLG	Neural cell adhesion molecule 1 OS=Mus musculus GN=Ncam1 PE=1 SV=3
P13595	Ncam1	R.TSTRN#ISSEEK.T	348	0.32	2.325	1000	WRTSTRNISSEEK	Neural cell adhesion molecule 1 OS=Mus musculus GN=Ncam1 PE=1 SV=3
P13595	Ncam1	R.DGQLLPSSN#YSNIK.I	450	-1.05	2.684	24.243	QLLPSSNYSNIKI	Neural cell adhesion molecule 1 OS=Mus musculus GN=Ncam1 PE=1 SV=3
P13597	Icam1	R.EAFLPQGGSVQVN#CSSSCK.E	47	0.8	2.674	1000	GGSVQVNCSSSCK	Intercellular adhesion molecule 1 OS=Mus musculus GN=Icam1 PE=1 SV=1
P13597	Icam1	K.VVLLSGVEPRPPTPQVQFTLN#ASSEDHK.R	362	-0.3	3.388	1000	QVQFTLNASSEDH	Intercellular adhesion molecule 1 OS=Mus musculus GN=Icam1 PE=1 SV=1
P13597	Icam1	R.LDETDCLGN#WTWQEGSQQTLK.C	409	3.23	2.837	1000	ETDCLGNWTWQEG	Intercellular adhesion molecule 1 OS=Mus musculus GN=Icam1 PE=1 SV=1
P14094	Atp1b1	R.FKLDWLGN#CSGLNDDSYGYR.E	158	0	5.61	122.185	KLDWLGNCSGLND	Sodium/potassium-transporting ATPase subunit beta-1 OS=Mus musculus GN=Atp1b1 PE=1 SV=1
P14094	Atp1b1	R.VLGFKPKPPKN#ESLETYPLMMK.Y	193	-1.56	2.339	1000	KPKPPKNESLETY	Sodium/potassium-transporting ATPase subunit beta-1 OS=Mus musculus GN=Atp1b1 PE=1 SV=1
P14094	Atp1b1	K.YLQPLLAVQFTN#LTVDTEIRVECK.A	266	-0.41	2.605	1000	LAVQFTNLTVDTE	Sodium/potassium-transporting ATPase subunit beta-1 OS=Mus musculus GN=Atp1b1 PE=1 SV=1
P14142	Slc2a4	K.VIEQSYN#ATWLGR.Q	57	1.25	2.691	1000	VIEQSYNATWLGR	Solute carrier family 2, facilitated glucose transporter member 4 OS=Mus musculus GN=Slc2a4 PE=1 SV=3
P14152	Mdh1	R.VLVTGAAGQIAYSLLYSIGN#GSVFGK.D	26	-0.03	2.267	1000	LLYSIGNGSVFGK	Malate dehydrogenase, cytoplasmic OS=Mus musculus GN=Mdh1 PE=1 SV=3
P14211	Calr	K.SGTIFDNFLITNDEAYAEEFGN#ETWGVTK.A	344	-1.63	4.512	44.425	YAEEFGNETWGVT	Calreticulin OS=Mus musculus GN=Calr PE=1 SV=1
P14231	Atp1b2	K.TENLDVIVN#ISDTESWGQHVQK.L	96	1.03	4.428	111.687	NLDVIVNISDTES	Sodium/potassium-transporting ATPase subunit beta-2 OS=Mus musculus GN=Atp1b2 PE=1 SV=2
P14231	Atp1b2	K.FLEPYN#DSIQAQK.N	118	0.21	1.995	1000	KFLEPYNDSIQAQ	Sodium/potassium-transporting ATPase subunit beta-2 OS=Mus musculus GN=Atp1b2 PE=1 SV=2
P14231	Atp1b2	R.ACQFN#RTQLGDCSGIGDPTHYGYSTGQPCVFIK.M	153	-0.61	3.607	1000	KRACQFNRTQLGD	Sodium/potassium-transporting ATPase subunit beta-2 OS=Mus musculus GN=Atp1b2 PE=1 SV=2
P14231	Atp1b2	R.VIN#FYAGAN#QSM*N#VTCVGK.R	193	4.57	2.161	1000	NFYAGANQSMNVT	Sodium/potassium-transporting ATPase subunit beta-2 OS=Mus musculus GN=Atp1b2 PE=1 SV=2
P14231	Atp1b2	R.VIN#FYAGAN#QSM*N#VTCVGK.R	197	4.57	2.161	1000	GANQSMNVTCVGK	Sodium/potassium-transporting ATPase subunit beta-2 OS=Mus musculus GN=Atp1b2 PE=1 SV=2
P14231	Atp1b2	R.DEDAEN#LGHFVMFPAN#GSIDLMYFPYYGK.K	220	8.58	3.563	1000	FVMFPANGSIDLM	Sodium/potassium-transporting ATPase subunit beta-2 OS=Mus musculus GN=Atp1b2 PE=1 SV=2
P14231	Atp1b2	K.KFHVN#YTQPLVAVK.F	238	-0.89	2.303	1000	GKKFHVNYTQPLV	Sodium/potassium-transporting ATPase subunit beta-2 OS=Mus musculus GN=Atp1b2 PE=1 SV=2
P14231	Atp1b2	K.FLN#VTPNVEVNVECR.I	250	-0.37	3.18	59.298	VAVKFLNVTPNVE	Sodium/potassium-transporting ATPase subunit beta-2 OS=Mus musculus GN=Atp1b2 PE=1 SV=2
P14434	H2-Aa	K.RSN#STPATNEAPQATVFPK.S	105	-1.67	2.504	13.378	VLTKRSNSTPATN	H-2 class II histocompatibility antigen, A-B alpha chain OS=Mus musculus GN=H2-Aa PE=1 SV=2
P15116	Cdh2	R.ILSQAPSTPSPNM*FTINN#ETGDIITVAAGLDREK.V	325	-0.06	4.402	6.591	NMFTINNETGDII	Cadherin-2 OS=Mus musculus GN=Cdh2 PE=1 SV=2
P15116	Cdh2	R.VDVIVAN#LTVTDK.D	402	0.58	2.299	1000	VDVIVANLTVTDK	Cadherin-2 OS=Mus musculus GN=Cdh2 PE=1 SV=2
P15116	Cdh2	K.RN#WTINR.L	651	-0.02	2.511	59.298	PVTIKRNWTINRL	Cadherin-2 OS=Mus musculus GN=Cdh2 PE=1 SV=2
P15116	Cdh2	K.SN#ISILR.V	692	-0.05	2.023	1000	GNPPKSNISILRV	Cadherin-2 OS=Mus musculus GN=Cdh2 PE=1 SV=2
P15208	Insr	K.ELGLYNLMN#ITR.G	138	0.63	3.515	53.534	GLYNLMNITRGSV	Insulin receptor OS=Mus musculus GN=Insr PE=1 SV=2
P15208	Insr	K.ECLGN#CSEPDDPTK.C	242	-0.49	2.217	1000	HKECLGNCSEPDD	Insulin receptor OS=Mus musculus GN=Insr PE=1 SV=2
P15208	Insr	R.CVN#FSFCQDLHFK.C	282	0.74	2.949	1000	QDWRCVNFSFCQD	Insulin receptor OS=Mus musculus GN=Insr PE=1 SV=2
P15208	Insr	R.GETLEIGN#YSFYALDNQNLR.Q	424	1.32	4.257	71.067	ETLEIGNYSFYAL	Insulin receptor OS=Mus musculus GN=Insr PE=1 SV=2
P15208	Insr	K.HN#LTITQGK.L	445	-0.62	1.551	1000	WDWSKHNLTITQG	Insulin receptor OS=Mus musculus GN=Insr PE=1 SV=2
P15208	Insr	K.WKPPSDPN#GN#ITHYLVYWER.Q	653	2.53	2.429	1000	PSDPNGNITHYLV	Insulin receptor OS=Mus musculus GN=Insr PE=1 SV=2
P15208	Insr	R.TWSPPFESDDSQKHN#QSEYDDSASECCSCPK.T	700	-0.52	3.155	1000	DDSQKHNQSEYDD	Insulin receptor OS=Mus musculus GN=Insr PE=1 SV=2
P15208	Insr	R.LRGLSPGN#YSVR.V	910	-0.87	2.213	1000	RGLSPGNYSVRVR	Insulin receptor OS=Mus musculus GN=Insr PE=1 SV=2
P15209	Ntrk2	R.LEPNSVDPEN#ITEILIANQK.R	67	-0.88	4.437	71.753	NSVDPENITEILI	BDNF/NT-3 growth factors receptor OS=Mus musculus GN=Ntrk2 PE=1 SV=1
P15209	Ntrk2	R.N#LTIVDSGLK.F	95	0.21	1.899	1000	AYVGLRNLTIVDS	BDNF/NT-3 growth factors receptor OS=Mus musculus GN=Ntrk2 PE=1 SV=1
P15209	Ntrk2	R.HIN#FTR.N	121	-0.21	1.336	1000	SNLRHINFTRNKL	BDNF/NT-3 growth factors receptor OS=Mus musculus GN=Ntrk2 PE=1 SV=1
P15209	Ntrk2	K.SSPDTQDLYCLN#ESSK.N	178	-1.71	1.456	1000	QDLYCLNESSKNM	BDNF/NT-3 growth factors receptor OS=Mus musculus GN=Ntrk2 PE=1 SV=1
P15209	Ntrk2	R.LAAPN#LTVEEGK.S	205	-0.1	1.573	1000	ARLAAPNLTVEEG	BDNF/NT-3 growth factors receptor OS=Mus musculus GN=Ntrk2 PE=1 SV=1
P15209	Ntrk2	K.HMN#ETSHTQGSLR.I	241	-2.5	1.581	1000	LVSKHMNETSHTQ	BDNF/NT-3 growth factors receptor OS=Mus musculus GN=Ntrk2 PE=1 SV=1
P15209	Ntrk2	R.ITN#ISSDDSGK.Q	254	-0.15	1.637	1000	GSLRITNISSDDS	BDNF/NT-3 growth factors receptor OS=Mus musculus GN=Ntrk2 PE=1 SV=1
P15209	Ntrk2	K.IHVTN#HTEYHGCLQLDNPTHMNNGDYTLMAK.N	338	-0.55	5.994	108.433	TKIHVTNHTEYHG	BDNF/NT-3 growth factors receptor OS=Mus musculus GN=Ntrk2 PE=1 SV=1
P15306	Thbd	R.GFQWVTGDN#HTSYSR.W	113	-0.37	2.124	1000	QWVTGDNHTSYSR	Thrombomodulin OS=Mus musculus GN=Thbd PE=1 SV=1
P15379	Cd44	R.TEAADLCQAFN#STLPTM*DQM*K.L	59	5.04	2.927	1000	DLCQAFNSTLPTM	CD44 antigen OS=Mus musculus GN=Cd44 PE=1 SV=3
P15920	Atp6v0a2	K.SVNLFGSGWN#VSAMYSSSHSPEEQR.K	484	1.17	2.898	47.743	LFGSGWNVSAMYS	V-type proton ATPase 116 kDa subunit a isoform 2 OS=Mus musculus GN=Atp6v0a2 PE=1 SV=2
P15920	Atp6v0a2	K.M*VLWN#DSTIR.H	505	-0.08	2.142	1000	RKMVLWNDSTIRH	V-type proton ATPase 116 kDa subunit a isoform 2 OS=Mus musculus GN=Atp6v0a2 PE=1 SV=2
P16056	Met	K.YQLPNFTAETPIQNVVLHGHHIYLGATNYIYVLN#DK.D	74	3.05	3.366	11.721	NYIYVLNDKDLQK	Hepatocyte growth factor receptor OS=Mus musculus GN=Met PE=1 SV=1
P16056	Met	R.FINFFVGN#TINSSYPPGYSLHSISVR.R	198	-1.27	3.635	7.971	INFFVGNTINSSY	Hepatocyte growth factor receptor OS=Mus musculus GN=Met PE=1 SV=1
P16056	Met	R.CLQHFYGPNHEHCFN#R.T	398	-0.11	3.246	35.356	NHEHCFNRTLLRN	Hepatocyte growth factor receptor OS=Mus musculus GN=Met PE=1 SV=1
P16092	Fgfr1	R.SPHRPILQAGLPAN#K.T	264	-0.43	2.821	1000	QAGLPANKTVALG	Fibroblast growth factor receptor 1 OS=Mus musculus GN=Fgfr1 PE=1 SV=2
P16294	F9	R.TIPHHQYN#ATINK.Y	316	-0.23	3.337	97.748	IPHHQYNATINKY	Coagulation factor IX OS=Mus musculus GN=F9 PE=2 SV=3
P16301	Lcat	K.AELSN#HTRPVILVPGCLGNR.L	44	-0.19	2.257	54.871	PKAELSNHTRPVI	Phosphatidylcholine-sterol acyltransferase OS=Mus musculus GN=Lcat PE=1 SV=2
P16301	Lcat	R.IVYN#HSSGR.V	108	0.1	1.688	1000	NTRIVYNHSSGRV	Phosphatidylcholine-sterol acyltransferase OS=Mus musculus GN=Lcat PE=1 SV=2
P16301	Lcat	R.ITTTSPWMLPAPHVWPEDHVFISTPN#FN#YTVQDFER.F	296	-3.43	2.942	1000	ISTPNFNYTVQDF	Phosphatidylcholine-sterol acyltransferase OS=Mus musculus GN=Lcat PE=1 SV=2
P16406	Enpep	K.GWLN#GSLVGFYK.T	189	0.51	2.05	1000	EFKGWLNGSLVGF	Glutamyl aminopeptidase OS=Mus musculus GN=Enpep PE=1 SV=1
P16406	Enpep	K.EVMDTWTSQMGYPVVTVSGRQN#ITQK.R	546	0.75	3.772	1000	TVSGRQNITQKRF	Glutamyl aminopeptidase OS=Mus musculus GN=Enpep PE=1 SV=1
P16406	Enpep	R.VNYEGGTWDWIAEALSSN#HTR.F	637	-0.24	4.148	118.757	AEALSSNHTRFSA	Glutamyl aminopeptidase OS=Mus musculus GN=Enpep PE=1 SV=1
P16406	Enpep	K.IALN#LTM*YLK.S	669	-0.01	3.402	1000	NYKIALNLTMYLK	Glutamyl aminopeptidase OS=Mus musculus GN=Enpep PE=1 SV=1
P16406	Enpep	K.MGDREALGN#ASQLFDSWLK.G	754	-0.23	4.512	1000	DREALGNASQLFD	Glutamyl aminopeptidase OS=Mus musculus GN=Enpep PE=1 SV=1
P16406	Enpep	R.YGMQNSGNEAAWN#YTLEQYQK.T	792	-1.08	4.739	65.44	GNEAAWNYTLEQY	Glutamyl aminopeptidase OS=Mus musculus GN=Enpep PE=1 SV=1
P16675	Ctsa	K.M*YVTN#DTEVAENNYEALK.D	140	-1.62	5.338	109.529	DKMYVTNDTEVAE	Lysosomal protective protein OS=Mus musculus GN=Ctsa PE=1 SV=1
P16675	Ctsa	R.LWTSLQTHCCAQN#K.C	239	-0.7	3.301	1000	THCCAQNKCNFYD	Lysosomal protective protein OS=Mus musculus GN=Ctsa PE=1 SV=1
P16675	Ctsa	K.VRLDPPCTN#TTAPSNYLNNPYVR.K	327	0.9	3.267	26.105	LDPPCTNTTAPSN	Lysosomal protective protein OS=Mus musculus GN=Ctsa PE=1 SV=1
P16858	Gapdh	K.IVSN#ASCTTNCLAPLAK.V	147	-0.42	3.062	15.007	SLKIVSNASCTTN	Glyceraldehyde-3-phosphate dehydrogenase OS=Mus musculus GN=Gapdh PE=1 SV=2
P17047	Lamp2	K.EASHYSIHDIVLSYN#TSDSTVFPGAVAK.G	115	-0.19	4.189	1000	DIVLSYNTSDSTV	Lysosome-associated membrane glycoprotein 2 OS=Mus musculus GN=Lamp2 PE=2 SV=2
P17047	Lamp2	K.CNSVLTYN#LTPVVQK.Y	156	-0.36	4.405	87.265	NSVLTYNLTPVVQ	Lysosome-associated membrane glycoprotein 2 OS=Mus musculus GN=Lamp2 PE=2 SV=2
P17047	Lamp2	K.YWGIHLQAFVQN#GTVSK.N	175	0.33	1.875	1000	LQAFVQNGTVSKN	Lysosome-associated membrane glycoprotein 2 OS=Mus musculus GN=Lamp2 PE=2 SV=2
P17047	Lamp2	R.NGN#TTCLLATMGLQLN#ITEEK.V	234	0.15	3.732	0	YSIRNGNTTCLLA	Lysosome-associated membrane glycoprotein 2 OS=Mus musculus GN=Lamp2 PE=2 SV=2
P17047	Lamp2	R.NGN#TTCLLATMGLQLN#ITEEK.V	247	0.15	3.732	97.602	TMGLQLNITEEKV	Lysosome-associated membrane glycoprotein 2 OS=Mus musculus GN=Lamp2 PE=2 SV=2
P17047	Lamp2	K.VPFIFNINPATTN#FTGSCQPQSAQLR.L	265	0.74	4.847	65.44	INPATTNFTGSCQ	Lysosome-associated membrane glycoprotein 2 OS=Mus musculus GN=Lamp2 PE=2 SV=2
P17047	Lamp2	K.EVNVYMYLAN#GSAFN#ISNK.N	312	-0.4	5.142	109.529	VYMYLANGSAFNI	Lysosome-associated membrane glycoprotein 2 OS=Mus musculus GN=Lamp2 PE=2 SV=2
P17047	Lamp2	K.EVNVYMYLAN#GSAFN#ISNK.N	317	-0.4	5.142	61.092	ANGSAFNISNKNL	Lysosome-associated membrane glycoprotein 2 OS=Mus musculus GN=Lamp2 PE=2 SV=2
P17047	Lamp2	K.N#LSFWDAPLGSSYMCNK.E	322	-0.62	4.44	186.673	FNISNKNLSFWDA	Lysosome-associated membrane glycoprotein 2 OS=Mus musculus GN=Lamp2 PE=2 SV=2
P17439	Gba	R.RM*ELSVGAIQAN#R.T	78	0.34	3.011	1000	VGAIQANRTGTGL	Glucosylceramidase OS=Mus musculus GN=Gba PE=1 SV=1
P17439	Gba	R.VYTYADTPNDFQLSN#FSLPEEDTK.L	165	-0.53	4.434	45.026	NDFQLSNFSLPEE	Glucosylceramidase OS=Mus musculus GN=Gba PE=1 SV=1
P17742	Ppia	K.HTGPGILSMANAGPNTN#GSQFFICTAK.T	108	0.81	5.063	30.835	NAGPNTNGSQFFI	Peptidyl-prolyl cis-trans isomerase A OS=Mus musculus GN=Ppia PE=1 SV=2
P17809	Slc2a1	K.VIEEFYN#QTWN#HR.Y	45	0.21	4.448	1000	VIEEFYNQTWNHR	Solute carrier family 2, facilitated glucose transporter member 1 OS=Mus musculus GN=Slc2a1 PE=1 SV=4
P18181	Cd48	K.ILEYNYN#STK.T	70	-0.59	2.538	6.591	ILEYNYNSTKTIF	CD48 antigen OS=Mus musculus GN=Cd48 PE=1 SV=1
P18181	Cd48	K.SPGYVLDLIVTPQN#K.S	186	0.57	3.223	1000	LIVTPQNKSTFYT	CD48 antigen OS=Mus musculus GN=Cd48 PE=1 SV=1
P18242	Ctsd	K.YYHGELSYLN#VTRK.A	261	0.79	2.327	1000	GELSYLNVTRKAY	Cathepsin D OS=Mus musculus GN=Ctsd PE=1 SV=1
P18293	Npr1	K.KFN#FTM*EDGLK.N	334	0.44	2.165	1000	LADKKFNFTMEDG	Atrial natriuretic peptide receptor 1 OS=Mus musculus GN=Npr1 PE=2 SV=2
P18572	Bsg	K.TQLTCSLN#SSGVDIVGHR.W	160	0.15	1.854	1000	QLTCSLNSSGVDI	Basigin OS=Mus musculus GN=Bsg PE=1 SV=2
P18572	Bsg	K.TSDTGEEEAITN#STEANGK.Y	270	0.21	5.216	100.207	EEEAITNSTEANG	Basigin OS=Mus musculus GN=Bsg PE=1 SV=2
P18572	Bsg	K.SQLTISNLDVNVDPGTYVCN#ATNAQGTTR.E	306	-0.34	2.929	3.696	PGTYVCNATNAQG	Basigin OS=Mus musculus GN=Bsg PE=1 SV=2
P19070	Cr2	R.NGSHTGSFSEN#VPYGSTVTYTCDPSPEKGVSFTLIGEK.T	286	0.49	3.07	15.381	TGSFSENVPYGST	Complement receptor type 2 OS=Mus musculus GN=Cr2 PE=2 SV=1
P19137	Lama1	R.TSN#GTQALATFIEQLHANIK.E	1659	-0.15	3.733	52.891	EMERTSNGTQALA	Laminin subunit alpha-1 OS=Mus musculus GN=Lama1 PE=1 SV=1
P19137	Lama1	R.VQEEQN#VTSELIAK.G	1812	-1.04	3.379	1000	RVQEEQNVTSELI	Laminin subunit alpha-1 OS=Mus musculus GN=Lama1 PE=1 SV=1
P19137	Lama1	K.QAN#DSLAMLR.E	1999	0.66	2.506	1000	NITKQANDSLAML	Laminin subunit alpha-1 OS=Mus musculus GN=Lama1 PE=1 SV=1
P19137	Lama1	R.ELAAAAN#ESAVK.T	2027	-0.73	2.179	1000	ELAAAANESAVKT	Laminin subunit alpha-1 OS=Mus musculus GN=Lama1 PE=1 SV=1
P19137	Lama1	R.VFN#TSEDLSR.V	2046	-0.54	2.598	1000	LSLRVFNTSEDLS	Laminin subunit alpha-1 OS=Mus musculus GN=Lama1 PE=1 SV=1
P19137	Lama1	K.VLDINN#STLMFVGGLGGQIK.K	2252	-0.91	4.775	24.437	KVLDINNSTLMFV	Laminin subunit alpha-1 OS=Mus musculus GN=Lama1 PE=1 SV=1
P19137	Lama1	K.N#SSGILLVALGK.D	2526	0.14	2.866	1000	ATFATKNSSGILL	Laminin subunit alpha-1 OS=Mus musculus GN=Lama1 PE=1 SV=1
P19221	F2	R.SRYPHKPEIN#STTHPGADLK.E	144	-0.04	2.928	1000	PHKPEINSTTHPG	Prothrombin OS=Mus musculus GN=F2 PE=1 SV=1
P20060	Hexb	R.LLYISAEDFSIDHSPN#STAGPSCSLLQEAFRR.Y	63	1.27	2.58	1000	SIDHSPNSTAGPS	Beta-hexosaminidase subunit beta OS=Mus musculus GN=Hexb PE=2 SV=2
P20060	Hexb	R.GLETFSQLVYQDSFGTFTIN#ESSIADSPR.F	169	-4.05	3.314	1000	FGTFTINESSIAD	Beta-hexosaminidase subunit beta OS=Mus musculus GN=Hexb PE=2 SV=2
P20060	Hexb	K.TQVFGPVDPTVN#TTYAFFNTFFK.E	306	0.14	3.881	64.398	PVDPTVNTTYAFF	Beta-hexosaminidase subunit beta OS=Mus musculus GN=Hexb PE=2 SV=2
P20352	F3	K.AFN#LTWISTDFK.T	37	-1.16	2.045	1000	IPEKAFNLTWIST	Tissue factor OS=Mus musculus GN=F3 PE=1 SV=2
P20352	F3	K.TILEWQPKPTN#YTYTVQISDR.S	57	-1.13	2.36	1000	WQPKPTNYTYTVQ	Tissue factor OS=Mus musculus GN=F3 PE=1 SV=2
P20352	F3	R.KN#GTFLTLR.Q	169	-0.04	1.771	1000	LTLVRKNGTFLTL	Tissue factor OS=Mus musculus GN=F3 PE=1 SV=2
P20826	Kitlg	R.SFTPEEFFSIFN#R.S	145	-0.59	2.719	1000	EFFSIFNRSIDAF	Kit ligand OS=Mus musculus GN=Kitlg PE=1 SV=1
P20917	Mag	R.SRLLGDLGLRN#CTLLLSTLSPELGGK.Y	99	2.09	3.263	1000	GDLGLRNCTLLLS	Myelin-associated glycoprotein OS=Mus musculus GN=Mag PE=1 SV=2
P20917	Mag	R.LGCQAAFPN#TTLQFEGYASLDVK.Y	223	-0.5	2.426	1000	CQAAFPNTTLQFE	Myelin-associated glycoprotein OS=Mus musculus GN=Mag PE=1 SV=2
P20917	Mag	R.ATAFN#LSVEFAPIILLESHCAAAR.D	406	0.02	2.456	1000	QRATAFNLSVEFA	Myelin-associated glycoprotein OS=Mus musculus GN=Mag PE=1 SV=2
P20917	Mag	R.N#VTVN#ETEREFVYSER.S	450	-0.53	2.19	1000	FELPSRNVTVNET	Myelin-associated glycoprotein OS=Mus musculus GN=Mag PE=1 SV=2
P20917	Mag	R.N#VTVN#ETEREFVYSER.S	454	-0.53	2.19	1000	SRNVTVNETEREF	Myelin-associated glycoprotein OS=Mus musculus GN=Mag PE=1 SV=2
P21180	C2	K.DHEN#ATGTNTYEVLIR.V	340	0.04	4.533	81.692	SYKDHENATGTNT	Complement C2 OS=Mus musculus GN=C2 PE=2 SV=2
P21180	C2	K.LTDTICGVGN#MSAN#ASDQER.T	474	0.71	2.296	1000	TICGVGNMSANAS	Complement C2 OS=Mus musculus GN=C2 PE=2 SV=2
P21180	C2	K.LTDTICGVGN#MSAN#ASDQER.T	478	0.71	2.296	1000	VGNMSANASDQER	Complement C2 OS=Mus musculus GN=C2 PE=2 SV=2
P21237	Bdnf	K.NYLDAAN#MSMR.V	123	0.85	2.023	61.28	NYLDAANMSMRVR	Brain-derived neurotrophic factor OS=Mus musculus GN=Bdnf PE=1 SV=1
P21460	Cst3	K.SQTN#LTDCPFHDQPHLM*R.K	99	-0.4	2.054	1000	CTKSQTNLTDCPF	Cystatin-C OS=Mus musculus GN=Cst3 PE=2 SV=2
P21661	Pcsk2	R.NPEAGVATTDLYGN#CTLR.H	374	-1.41	4.115	187.141	TTDLYGNCTLRHS	Neuroendocrine convertase 2 OS=Mus musculus GN=Pcsk2 PE=1 SV=1
P21661	Pcsk2	R.YLEHVQAVITVN#ATRR.G	513	-0.44	3.347	1000	QAVITVNATRRGD	Neuroendocrine convertase 2 OS=Mus musculus GN=Pcsk2 PE=1 SV=1
P21661	Pcsk2	R.GDLNIN#MTSPMGTK.S	523	-0.29	3.692	48.874	RGDLNINMTSPMG	Neuroendocrine convertase 2 OS=Mus musculus GN=Pcsk2 PE=1 SV=1
P21803	Fgfr2	K.GN#YTCLVENEYGSIN#HTYHLDVVER.S	228	-0.55	3.735	33.358	VPSDKGNYTCLVE	Fibroblast growth factor receptor 2 OS=Mus musculus GN=Fgfr2 PE=1 SV=4
P21803	Fgfr2	K.GN#YTCLVENEYGSIN#HTYHLDVVER.S	241	-0.55	3.735	12.79	NEYGSINHTYHLD	Fibroblast growth factor receptor 2 OS=Mus musculus GN=Fgfr2 PE=1 SV=4
P21836	Ache	R.LVGCPPGGAGGN#DTELIACLR.T	296	-0.96	2.75	1000	PGGAGGNDTELIA	Acetylcholinesterase OS=Mus musculus GN=Ache PE=1 SV=1
P21836	Ache	K.DN#ESLISR.A	381	-0.94	2.014	1000	PGFSKDNESLISR	Acetylcholinesterase OS=Mus musculus GN=Ache PE=1 SV=1
P21855	Cd72	R.IWEATN#SSLQQQLR.E	136	0.47	4.015	1000	RIWEATNSSLQQQ	B-cell differentiation antigen CD72 OS=Mus musculus GN=Cd72 PE=1 SV=2
P21956	Mfge8	K.EFLGNLDN#NSLK.V	266	-0.65	2.681	9.34	FLGNLDNNSLKVN	Lactadherin OS=Mus musculus GN=Mfge8 PE=1 SV=3
P21956	Mfge8	K.NN#TIPDSQMSASSSYK.T	317	-0.54	1.811	0	PLGLKNNTIPDSQ	Lactadherin OS=Mus musculus GN=Mfge8 PE=1 SV=3
P21995	Emb	K.YSN#LSLK.S	55	0.08	1.38	1000	MMAKYSNLSLKSC	Embigin OS=Mus musculus GN=Emb PE=1 SV=2
P21995	Emb	K.SCN#ISVTEK.S	62	-0.1	2.156	1000	LSLKSCNISVTEK	Embigin OS=Mus musculus GN=Emb PE=1 SV=2
P21995	Emb	K.DLNLMN#VTWK.K	101	0	2.795	73.311	KDLNLMNVTWKKD	Embigin OS=Mus musculus GN=Emb PE=1 SV=2
P21995	Emb	K.KDDEPLETTGDFN#TTK.M	118	0.13	2.854	1000	ETTGDFNTTKMGN	Embigin OS=Mus musculus GN=Emb PE=1 SV=2
P21995	Emb	K.CVCQDCLPLN#WTWYM*GN#ETAQVPIDAHSNEK.Y	191	-0.83	3.398	28.986	QDCLPLNWTWYMG	Embigin OS=Mus musculus GN=Emb PE=1 SV=2
P21995	Emb	K.CVCQDCLPLN#WTWYM*GN#ETAQVPIDAHSNEK.Y	198	-0.83	3.398	26.045	WTWYMGNETAQVP	Embigin OS=Mus musculus GN=Emb PE=1 SV=2
P21995	Emb	K.YIIN#GSHAN#ETR.L	216	0.35	1.645	1000	NEKYIINGSHANE	Embigin OS=Mus musculus GN=Emb PE=1 SV=2
P21995	Emb	K.YIIN#GSHAN#ETR.L	221	0.35	1.645	1000	INGSHANETRLKI	Embigin OS=Mus musculus GN=Emb PE=1 SV=2
P22272	Il6ra	R.ALEVAN#GTVTSLPGATVTLICPGK.E	32	0	3.018	1000	RALEVANGTVTSL	Interleukin-6 receptor subunit alpha OS=Mus musculus GN=Il6ra PE=2 SV=2
P22437	Ptgs1	R.TGYSGPN#CTIPEIWTWLR.N	70	-0.65	2.986	1000	TGYSGPNCTIPEI	Prostaglandin G/H synthase 1 OS=Mus musculus GN=Ptgs1 PE=2 SV=1
P22723	Gabrg2	K.SDDDYEDYASN#K.T	51	-1.83	2.916	1000	YEDYASNKTWVLT	Gamma-aminobutyric acid receptor subunit gamma-2 OS=Mus musculus GN=Gabrg2 PE=1 SV=3
P22723	Gabrg2	R.LKFN#STIK.V	128	-0.59	2.674	1000	DRRLKFNSTIKVL	Gamma-aminobutyric acid receptor subunit gamma-2 OS=Mus musculus GN=Gabrg2 PE=1 SV=3
P22723	Gabrg2	R.LYQFSFVGLRN#TTEVVK.T	246	1.05	3.844	1000	SFVGLRNTTEVVK	Gamma-aminobutyric acid receptor subunit gamma-2 OS=Mus musculus GN=Gabrg2 PE=1 SV=3
P22724	Wnt4	R.WN#CSTLDSLPVFGK.V	88	1.7	3.256	1000	FRNRRWNCSTLDS	Protein Wnt-4 OS=Mus musculus GN=Wnt4 PE=1 SV=1
P22725	Wnt5a	R.WN#CSTVDNTSVFGR.V	114	-0.51	3.902	87.265	FRHRRWNCSTVDN	Protein Wnt-5a OS=Mus musculus GN=Wnt5a PE=1 SV=2
P22933	Gabrd	R.LSYN#HTN#ETLGLDSR.F	103	0.28	2.762	1000	DSRLSYNHTNETL	Gamma-aminobutyric acid receptor subunit delta OS=Mus musculus GN=Gabrd PE=2 SV=1
P22933	Gabrd	R.LSYN#HTN#ETLGLDSR.F	106	0.28	2.762	1000	LSYNHTNETLGLD	Gamma-aminobutyric acid receptor subunit delta OS=Mus musculus GN=Gabrd PE=2 SV=1
P23818	Gria1	K.LLPQIDIVN#ISDSFEMTYR.F	63	-0.55	2.379	1000	PQIDIVNISDSFE	Glutamate receptor 1 OS=Mus musculus GN=Gria1 PE=1 SV=1
P23818	Gria1	K.ESGAN#VTGFQLVN#YTDTIPAR.I	249	-0.64	1.975	1000	FKESGANVTGFQL	Glutamate receptor 1 OS=Mus musculus GN=Gria1 PE=1 SV=1
P23818	Gria1	K.ESGAN#VTGFQLVN#YTDTIPAR.I	257	-0.64	1.975	1000	TGFQLVNYTDTIP	Glutamate receptor 1 OS=Mus musculus GN=Gria1 PE=1 SV=1
P23818	Gria1	R.TN#YTLHVIEMK.H	363	-0.57	1.637	1000	EKGRRTNYTLHVI	Glutamate receptor 1 OS=Mus musculus GN=Gria1 PE=1 SV=1
P23818	Gria1	K.FVPAATDAQAGGDN#SSVQN#R.T	401	-0.55	2.453	1000	AQAGGDNSSVQNR	Glutamate receptor 1 OS=Mus musculus GN=Gria1 PE=1 SV=1
P23818	Gria1	K.FVPAATDAQAGGDN#SSVQN#R.T	406	-0.55	2.453	1000	DNSSVQNRTYIVT	Glutamate receptor 1 OS=Mus musculus GN=Gria1 PE=1 SV=1
P23819	Gria2	K.IQFGGAN#VSGFQIVDYDDSLVSK.F	256	0.2	1.379	1000	IQFGGANVSGFQI	Glutamate receptor 2 OS=Mus musculus GN=Gria2 PE=1 SV=3
P23819	Gria2	R.IN#YTINIMELK.T	370	0.1	3.952	97.748	QNGKRINYTINIM	Glutamate receptor 2 OS=Mus musculus GN=Gria2 PE=1 SV=3
P23819	Gria2	K.M*VVTLTELPSGN#DTSGLEN#K.T	406	1.01	1.691	1000	TELPSGNDTSGLE	Glutamate receptor 2 OS=Mus musculus GN=Gria2 PE=1 SV=3
P23819	Gria2	K.M*VVTLTELPSGN#DTSGLEN#K.T	413	1.01	1.691	1000	DTSGLENKTVVVT	Glutamate receptor 2 OS=Mus musculus GN=Gria2 PE=1 SV=3
P23953	Ces1c	K.N#ATSYPPMCSQDAGWAK.I	79	-0.33	2.119	1000	PWSFVKNATSYPP	Carboxylesterase 1C OS=Mus musculus GN=Ces1c PE=1 SV=4
P23953	Ces1c	K.LVQYN#ISLSTMIDGVVLPK.A	304	1.28	2.742	1000	GKLVQYNISLSTM	Carboxylesterase 1C OS=Mus musculus GN=Ces1c PE=1 SV=4
P23953	Ces1c	R.RFHSELN#ISESM*IPAVIEQYLR.G	377	-0.63	2.271	1000	RFHSELNISESMI	Carboxylesterase 1C OS=Mus musculus GN=Ces1c PE=1 SV=4
P24369	Ppib	K.DTN#GSQFFITTVK.T	148	-0.4	2.415	1000	NAGKDTNGSQFFI	Peptidyl-prolyl cis-trans isomerase B OS=Mus musculus GN=Ppib PE=2 SV=2
P24383	Wnt7a	R.WN#CSALGER.T	83	0.09	1.982	1000	FRNGRWNCSALGE	Protein Wnt-7a OS=Mus musculus GN=Wnt7a PE=1 SV=2
P24638	Acp2	R.YHGFLN#TSYHR.Q	92	-1.22	2.134	1000	RYHGFLNTSYHRQ	Lysosomal acid phosphatase OS=Mus musculus GN=Acp2 PE=2 SV=2
P24638	Acp2	R.TLM*SAEANLAGLFPPNEVQHFNPN#ISWQPIPVHTVPITEDR.L	133	0.75	4.189	6.591	VQHFNPNISWQPI	Lysosomal acid phosphatase OS=Mus musculus GN=Acp2 PE=2 SV=2
P24638	Acp2	R.YEQLQN#ETR.Q	167	-1.06	2.32	1000	RYEQLQNETRQTP	Lysosomal acid phosphatase OS=Mus musculus GN=Acp2 PE=2 SV=2
P24638	Acp2	K.N#LTLM*ATTSQFPK.L	267	-0.44	3.275	1000	LAQILKNLTLMAT	Lysosomal acid phosphatase OS=Mus musculus GN=Acp2 PE=2 SV=2
P24668	M6pr	R.LRPLFN#K.S	58	-0.45	2.05	1000	RLRPLFNKSFEST	Cation-dependent mannose-6-phosphate receptor OS=Mus musculus GN=M6pr PE=1 SV=1
P24668	M6pr	R.EASN#HSSGAGLVQIN#K.S	84	-0.06	2.734	1000	VCREASNHSSGAG	Cation-dependent mannose-6-phosphate receptor OS=Mus musculus GN=M6pr PE=1 SV=1
P24668	M6pr	R.EASN#HSSGAGLVQIN#K.S	95	-0.06	2.734	1000	AGLVQINKSNDKE	Cation-dependent mannose-6-phosphate receptor OS=Mus musculus GN=M6pr PE=1 SV=1
P24668	M6pr	R.IN#ETHIFN#GSNWIM*LIYK.G	108	-0.37	4.153	94.95	TVVGRINETHIFN	Cation-dependent mannose-6-phosphate receptor OS=Mus musculus GN=M6pr PE=1 SV=1
P24668	M6pr	R.IN#ETHIFN#GSNWIM*LIYK.G	114	-0.37	4.153	37.54	NETHIFNGSNWIM	Cation-dependent mannose-6-phosphate receptor OS=Mus musculus GN=M6pr PE=1 SV=1
P25118	Tnfrsf1a	R.YLSETHFQCVDCSPCFN#GTVTIPCK.E	151	-2.09	2.69	1000	DCSPCFNGTVTIP	Tumor necrosis factor receptor superfamily member 1A OS=Mus musculus GN=Tnfrsf1a PE=1 SV=1
P25446	Fas	K.N#CSEGLYQGGPFCCQPCQPGKK.K	43	-1.2	2.866	1000	VRETDKNCSEGLY	Tumor necrosis factor receptor superfamily member 6 OS=Mus musculus GN=Fas PE=1 SV=2
P26048	Gabra2	K.NN#ITIFTR.I	38	0.06	2.792	12.218	EDEAKNNITIFTR	Gamma-aminobutyric acid receptor subunit alpha-2 OS=Mus musculus GN=Gabra2 PE=1 SV=1
P26049	Gabra3	K.HAPDIPDDSTDN#ITIFTR.I	63	0.77	3.409	1000	PDDSTDNITIFTR	Gamma-aminobutyric acid receptor subunit alpha-3 OS=Mus musculus GN=Gabra3 PE=1 SV=1
P26049	Gabra3	K.SVAHN#MTTPNK.L	163	-0.6	2.326	65.44	KKSVAHNMTTPNK	Gamma-aminobutyric acid receptor subunit alpha-3 OS=Mus musculus GN=Gabra3 PE=1 SV=1
P26049	Gabra3	R.LVDN#GTLLYTMR.L	176	0.24	1.914	1000	LLRLVDNGTLLYT	Gamma-aminobutyric acid receptor subunit alpha-3 OS=Mus musculus GN=Gabra3 PE=1 SV=1
P26151	Fcgr1	K.TN#LSHSGIYHCSGTGR.H	168	-1.27	2.552	1000	VAILKTNLSHSGI	High affinity immunoglobulin gamma Fc receptor I OS=Mus musculus GN=Fcgr1 PE=1 SV=1
P26262	Klkb1	R.IVGGTN#ASLGEWPWQVSLQVK.L	396	0.66	3.286	1000	RIVGGTNASLGEW	Plasma kallikrein OS=Mus musculus GN=Klkb1 PE=1 SV=2
P26618	Pdgfra	K.IVQLN#SSFSLR.C	42	-0.74	3.13	1000	EKIVQLNSSFSLR	Platelet-derived growth factor receptor alpha OS=Mus musculus GN=Pdgfra PE=1 SV=3
P26618	Pdgfra	K.DN#LTLIEN#LTEITTDVQK.S	353	-0.85	2.875	1000	ISWLKDNLTLIEN	Platelet-derived growth factor receptor alpha OS=Mus musculus GN=Pdgfra PE=1 SV=3
P26618	Pdgfra	K.DN#LTLIEN#LTEITTDVQK.S	359	-0.85	2.875	1000	NLTLIENLTEITT	Platelet-derived growth factor receptor alpha OS=Mus musculus GN=Pdgfra PE=1 SV=3
P27038	Acvr2a	R.TN#QTGVEPCYGDK.D	43	-0.58	3.206	1000	WERDRTNQTGVEP	Activin receptor type-2A OS=Mus musculus GN=Acvr2a PE=1 SV=1
P27573	Mpz	K.DGSIVIHNLDYSDN#GTFTCDVK.N	122	1.55	3.554	34.089	NLDYSDNGTFTCD	Myelin protein P0 OS=Mus musculus GN=Mpz PE=1 SV=1
P27681	Gabrg3	R.LRFN#STMK.I	110	-0.18	2.691	1000	DSRLRFNSTMKIL	Gamma-aminobutyric acid receptor subunit gamma-3 OS=Mus musculus GN=Gabrg3 PE=2 SV=2
P27773	Pdia3	K.VDCTANTN#TCNK.Y	90	-0.05	3.634	30.835	DCTANTNTCNKYG	Protein disulfide-isomerase A3 OS=Mus musculus GN=Pdia3 PE=1 SV=2
P28653	Bgn	R.M*IEN#GSLSFLPTLR.E	271	0.08	3.729	1000	QIRMIENGSLSFL	Biglycan OS=Mus musculus GN=Bgn PE=2 SV=1
P28653	Bgn	K.LLQVVYLHSNN#ITK.V	312	0	3.624	0	VYLHSNNITKVGI	Biglycan OS=Mus musculus GN=Bgn PE=2 SV=1
P28654	Dcn	R.ISDTN#ITAIPQGLPTSLTEVHLDGNK.I	206	-0.03	4.849	119.615	IRISDTNITAIPQ	Decorin OS=Mus musculus GN=Dcn PE=2 SV=1
P28654	Dcn	K.LGLSFNSITVMEN#GSLANVPHLR.E	257	-0.31	4.83	65.44	SITVMENGSLANV	Decorin OS=Mus musculus GN=Dcn PE=2 SV=1
P28654	Dcn	K.YIQVVYLHNNN#ISAVGQNDFCR.A	298	2.49	5.889	24.437	VYLHNNNISAVGQ	Decorin OS=Mus musculus GN=Dcn PE=2 SV=1
P28665	Mug1	K.ICLHLYQLN#ETVTVTASLVSQSGRK.N	55	-2.21	3.007	1000	LHLYQLNETVTVT	Murinoglobulin-1 OS=Mus musculus GN=Mug1 PE=1 SV=3
P28665	Mug1	R.EVNSQLDNN#GCSTQEVN#ITELQSK.K	286	-1.84	3.613	6.591	NSQLDNNGCSTQE	Murinoglobulin-1 OS=Mus musculus GN=Mug1 PE=1 SV=3
P28665	Mug1	R.EVNSQLDNN#GCSTQEVN#ITELQSK.K	294	-1.84	3.613	12.058	CSTQEVNITELQS	Murinoglobulin-1 OS=Mus musculus GN=Mug1 PE=1 SV=3
P28665	Mug1	K.RNYEVQLFHVN#ATVTEEGTGLEFSR.S	313	5.66	4.56	36.381	VQLFHVNATVTEE	Murinoglobulin-1 OS=Mus musculus GN=Mug1 PE=1 SV=3
P28665	Mug1	K.ELIFYYLVMAQGSIIQTGN#HTHQVEPGEAPVK.G	500	-1.12	3.389	1000	SIIQTGNHTHQVE	Murinoglobulin-1 OS=Mus musculus GN=Mug1 PE=1 SV=3
P28665	Mug1	K.SLGNVN#FSVSAEAQQSSEPCGSEVATVPETGRK.D	871	-0.61	5.063	48.874	KSLGNVNFSVSAE	Murinoglobulin-1 OS=Mus musculus GN=Mug1 PE=1 SV=3
P28665	Mug1	K.YLN#ETQQLTQK.I	993	1.09	2.006	1000	YVLKYLNETQQLT	Murinoglobulin-1 OS=Mus musculus GN=Mug1 PE=1 SV=3
P28665	Mug1	K.TIEQERN#ASFVYTK.A	1142	-0.01	2.126	1000	TIEQERNASFVYT	Murinoglobulin-1 OS=Mus musculus GN=Mug1 PE=1 SV=3
P28665	Mug1	K.SLDEEAIKEN#NSIHWK.R	1180	-0.75	2.664	30.835	EEAIKENNSIHWK	Murinoglobulin-1 OS=Mus musculus GN=Mug1 PE=1 SV=3
P28798	Grn	K.N#YTTDLLTK.L	263	-1.79	1.381	1000	SKCLSKNYTTDLL	Granulins OS=Mus musculus GN=Grn PE=1 SV=2
P28828	Ptprm	K.EN#DTHCIDFHYFVSSK.S	92	0.73	2.659	1000	LPQLKENDTHCID	Receptor-type tyrosine-protein phosphatase mu OS=Mus musculus GN=Ptprm PE=2 SV=2
P28828	Ptprm	K.VNNGPLGNPIWN#ISGDPTR.T	131	-0.03	4.298	44.278	LGNPIWNISGDPT	Receptor-type tyrosine-protein phosphatase mu OS=Mus musculus GN=Ptprm PE=2 SV=2
P28828	Ptprm	R.RFIASFNVVN#TTKR.D	249	-0.51	3.356	87.265	ASFNVVNTTKRDA	Receptor-type tyrosine-protein phosphatase mu OS=Mus musculus GN=Ptprm PE=2 SV=2
P28828	Ptprm	R.WEPFGYN#VTR.C	406	0.35	2.157	1000	WEPFGYNVTRCHS	Receptor-type tyrosine-protein phosphatase mu OS=Mus musculus GN=Ptprm PE=2 SV=2
P28828	Ptprm	K.AVSSFDPEIDLSN#QSGR.V	534	3.75	3.449	1000	PEIDLSNQSGRVS	Receptor-type tyrosine-protein phosphatase mu OS=Mus musculus GN=Ptprm PE=2 SV=2
P28828	Ptprm	K.LGN#ETHFLFFGLYPGTTYSFTIR.A	544	0.78	2.778	1000	RVSKLGNETHFLF	Receptor-type tyrosine-protein phosphatase mu OS=Mus musculus GN=Ptprm PE=2 SV=2
P28843	Dpp4	K.IPN#NTQWITWSPEGHK.L	144	-0.28	3.793	9.34	TEEKIPNNTQWIT	Dipeptidyl peptidase 4 OS=Mus musculus GN=Dpp4 PE=1 SV=3
P28843	Dpp4	K.LDFIVLN#ETR.F	514	0.61	1.977	1000	LDFIVLNETRFWY	Dipeptidyl peptidase 4 OS=Mus musculus GN=Dpp4 PE=1 SV=3
P28843	Dpp4	R.YMGLPIPEDNLDHYRN#STVMSR.A	679	-0.8	1.965	3.701	NLDHYRNSTVMSR	Dipeptidyl peptidase 4 OS=Mus musculus GN=Dpp4 PE=1 SV=3
P29319	Epha3	R.GTN#VTISSLKPDTTYVFQIR.A	492	-0.37	3.585	1000	LRARGTNVTISSL	Ephrin type-A receptor 3 OS=Mus musculus GN=Epha3 PE=1 SV=1
P29416	Hexa	K.SAEGTFFIN#K.T	157	0.17	1.745	1000	EGTFFINKTKIKD	Beta-hexosaminidase subunit alpha OS=Mus musculus GN=Hexa PE=2 SV=2
P29416	Hexa	R.LWSSN#LTTNIDFAFK.R	487	0.7	4.681	76.733	ERLWSSNLTTNID	Beta-hexosaminidase subunit alpha OS=Mus musculus GN=Hexa PE=2 SV=2
P29533	Vcam1	R.N#TTISVHPSTR.L	225	-1.14	1.853	1000	VYISPRNTTISVH	Vascular cell adhesion protein 1 OS=Mus musculus GN=Vcam1 PE=1 SV=1
P29533	Vcam1	K.LDNEVLQLLSGN#ATLTLIAMR.M	273	1.56	5.873	72.607	LQLLSGNATLTLI	Vascular cell adhesion protein 1 OS=Mus musculus GN=Vcam1 PE=1 SV=1
P29533	Vcam1	K.M*SGPLVHGRPVTVN#CTVPNVYPFDHLEIELLK.G	424	1.99	4.556	77.72	GRPVTVNCTVPNV	Vascular cell adhesion protein 1 OS=Mus musculus GN=Vcam1 PE=1 SV=1
P29533	Vcam1	R.QLNNGELQPLSEN#TTLTFMSTK.R	561	0.27	4.49	77.72	LQPLSENTTLTFM	Vascular cell adhesion protein 1 OS=Mus musculus GN=Vcam1 PE=1 SV=1
P29699	Ahsg	R.RPFGVVYEM*EVDTLETTCHALDPTPLAN#CSVR.Q	99	1.5	3.699	1000	DPTPLANCSVRQL	Alpha-2-HS-glycoprotein OS=Mus musculus GN=Ahsg PE=1 SV=1
P29788	Vtn	K.N#NTNTGVQPENTSPPGDLNPR.T	86	0.02	2.583	0	YVEEPKNNTNTGV	Vitronectin OS=Mus musculus GN=Vtn PE=1 SV=2
P29788	Vtn	K.NNTNTGVQPEN#TSPPGDLNPR.T	96	0.23	3.239	27.121	TGVQPENTSPPGD	Vitronectin OS=Mus musculus GN=Vtn PE=1 SV=2
P29788	Vtn	R.N#ISEGFSGIPDNVDAAFALPAHR.Y	241	0.72	2.694	44.425	DPGYPRNISEGFS	Vitronectin OS=Mus musculus GN=Vtn PE=1 SV=2
P31648	Slc6a1	R.CFSN#YSLVN#TTN#M*TSAVVEFWER.N	176	-9.2	2.352	1000	TDRCFSNYSLVNT	Sodium- and chloride-dependent GABA transporter 1 OS=Mus musculus GN=Slc6a1 PE=1 SV=2
P31648	Slc6a1	R.CFSN#YSLVN#TTN#M*TSAVVEFWER.N	181	-9.2	2.352	1000	SNYSLVNTTNMTS	Sodium- and chloride-dependent GABA transporter 1 OS=Mus musculus GN=Slc6a1 PE=1 SV=2
P31648	Slc6a1	R.CFSN#YSLVN#TTN#M*TSAVVEFWER.N	184	-9.2	2.352	1000	SLVNTTNMTSAVV	Sodium- and chloride-dependent GABA transporter 1 OS=Mus musculus GN=Slc6a1 PE=1 SV=2
P31649	Slc6a13	R.GVTLPGAAQGIQFYLYPN#ITR.L	269	1.2	4.546	1000	QFYLYPNITRLWD	Sodium- and chloride-dependent GABA transporter 2 OS=Mus musculus GN=Slc6a13 PE=1 SV=1
P31650	Slc6a11	K.LN#FSN#YSHVSLQN#ATSPVMEFWERR.V	182	-0.53	2.296	1000	VEFQKLNFSNYSH	Sodium- and chloride-dependent GABA transporter 3 OS=Mus musculus GN=Slc6a11 PE=1 SV=2
P31650	Slc6a11	K.LN#FSN#YSHVSLQN#ATSPVMEFWERR.V	185	-0.53	2.296	1000	QKLNFSNYSHVSL	Sodium- and chloride-dependent GABA transporter 3 OS=Mus musculus GN=Slc6a11 PE=1 SV=2
P31650	Slc6a11	K.LN#FSN#YSHVSLQN#ATSPVMEFWERR.V	193	-0.53	2.296	1000	SHVSLQNATSPVM	Sodium- and chloride-dependent GABA transporter 3 OS=Mus musculus GN=Slc6a11 PE=1 SV=2
P31651	Slc6a12	R.GVSSSEN#FTSPVMEFWER.R	183	-5.71	3.877	1000	GVSSSENFTSPVM	Sodium- and chloride-dependent betaine transporter OS=Mus musculus GN=Slc6a12 PE=2 SV=1
P31809	Ceacam1	R.FVPNSNMN#FTGQAYSGR.E	89	-6.57	3.396	30.835	VPNSNMNFTGQAY	Carcinoembryonic antigen-related cell adhesion molecule 1 OS=Mus musculus GN=Ceacam1 PE=1 SV=1
P31809	Ceacam1	R.EIIYSN#GSLLFQMITM*K.D	104	1.95	2.628	1000	REIIYSNGSLLFQ	Carcinoembryonic antigen-related cell adhesion molecule 1 OS=Mus musculus GN=Ceacam1 PE=1 SV=1
P31809	Ceacam1	R.FHVHQPVTQPFLQVTN#TTVK.E	153	0.65	3.03	1000	PNITSNNSNPVEG	Isoform 3 of Carcinoembryonic antigen-related cell adhesion molecule 1 OS=Mus musculus GN=Ceacam1
P31809	Ceacam1	R.MTLSQN#NSILR.I	375	0.99	2.723	9.34	RMTLSQNNSILRI	Carcinoembryonic antigen-related cell adhesion molecule 1 OS=Mus musculus GN=Ceacam1 PE=1 SV=1
P31996	Cd68	R.ELQAPLGQSFCCGN#ASIVLSPAVHLDLLSLR.L	251	4.4	3.608	1000	QSFCCGNASIVLS	Macrosialin OS=Mus musculus GN=Cd68 PE=2 SV=1
P32261	Serpinc1	K.LGACN#DTLK.Q	129	0.11	1.947	1000	TKLGACNDTLKQL	Antithrombin-III OS=Mus musculus GN=Serpinc1 PE=1 SV=1
P32261	Serpinc1	K.SLTFN#ESYQDVSEVVYGAK.L	188	0.9	2.658	1000	DKSLTFNESYQDV	Antithrombin-III OS=Mus musculus GN=Serpinc1 PE=1 SV=1
P32261	Serpinc1	R.VTIN#NWVAN#K.T	225	-1.33	2.165	11.015	INNWVANKTEGRI	Antithrombin-III OS=Mus musculus GN=Serpinc1 PE=1 SV=1
P32507	Pvrl2	R.GLRVEDEGN#YTCEFATFPN#GTRR.G	128	0.64	2.651	1000	RVEDEGNYTCEFA	Poliovirus receptor-related protein 2 OS=Mus musculus GN=Pvrl2 PE=1 SV=2
P32507	Pvrl2	R.GLRVEDEGN#YTCEFATFPN#GTRR.G	138	0.64	2.651	1000	EFATFPNGTRRGV	Poliovirus receptor-related protein 2 OS=Mus musculus GN=Pvrl2 PE=1 SV=2
P32507	Pvrl2	R.MVN#TTFICTATNAVGTGR.A	315	1.36	3.686	65.263	SVDRMVNTTFICT	Poliovirus receptor-related protein 2 OS=Mus musculus GN=Pvrl2 PE=1 SV=2
P33896	Ifnar1	K.HSN#YSTVQCISTTVANK.M	214	-1.8	5.011	279.522	SLKKHSNYSTVQC	Interferon alpha/beta receptor 1 OS=Mus musculus GN=Ifnar1 PE=1 SV=2
P35330	Icam2	K.IN#CSTNCAAPDMGGLETPTNK.I	45	-3.38	5.198	37.54	TESWKINCSTNCA	Intercellular adhesion molecule 2 OS=Mus musculus GN=Icam2 PE=1 SV=1
P35330	Icam2	K.QFLVSN#VSK.D	82	-0.08	2.048	1000	KQFLVSNVSKDTV	Intercellular adhesion molecule 2 OS=Mus musculus GN=Icam2 PE=1 SV=1
P35347	Crhr1	R.YN#TTNNGYRECLAN#GSWAAR.V	78	-2.19	3.641	28.934	FYGVRYNTTNNGY	Corticotropin-releasing factor receptor 1 OS=Mus musculus GN=Crhr1 PE=1 SV=1
P35347	Crhr1	R.ECLAN#GSWAAR.V	90	-0.16	2.335	1000	YRECLANGSWAAR	Corticotropin-releasing factor receptor 1 OS=Mus musculus GN=Crhr1 PE=1 SV=1
P35347	Crhr1	R.VN#YSECQEILNEEK.K	98	-0.71	4.029	126.07	SWAARVNYSECQE	Corticotropin-releasing factor receptor 1 OS=Mus musculus GN=Crhr1 PE=1 SV=1
P35436	Grin2a	R.NLWGPEQATGLPLDVNVVALLMN#R.T	75	3.85	4.651	26.927	VVALLMNRTDPKS	Glutamate receptor ionotropic, NMDA 2A OS=Mus musculus GN=Grin2a PE=1 SV=2
P35436	Grin2a	K.ASCYGQTEKPETPLHTLHQFMVN#VTWDGK.D	340	0.51	2.435	1000	LHQFMVNVTWDGK	Glutamate receptor ionotropic, NMDA 2A OS=Mus musculus GN=Grin2a PE=1 SV=2
P35436	Grin2a	K.WEN#QTLSLR.H	380	-0.51	2.619	1000	KVGKWENQTLSLR	Glutamate receptor ionotropic, NMDA 2A OS=Mus musculus GN=Grin2a PE=1 SV=2
P35436	Grin2a	K.INN#STNEGMNVK.K	444	-0.36	2.668	24.437	KFVKINNSTNEGM	Glutamate receptor ionotropic, NMDA 2A OS=Mus musculus GN=Grin2a PE=1 SV=2
P35436	Grin2a	R.FGTVPN#GSTER.N	687	0.1	1.858	1000	RFGTVPNGSTERN	Glutamate receptor ionotropic, NMDA 2A OS=Mus musculus GN=Grin2a PE=1 SV=2
P35438	Grin1	K.N#VTALLM*EAR.D	203	0.04	2.608	1000	FDPGTKNVTALLM	Glutamate receptor ionotropic, NMDA 1 OS=Mus musculus GN=Grin1 PE=1 SV=1
P35438	Grin1	R.AAAMLN#M*TGSGYVWLVGER.E	239	-0.34	1.853	1000	RAAAMLNMTGSGY	Glutamate receptor ionotropic, NMDA 1 OS=Mus musculus GN=Grin1 PE=1 SV=1
P35438	Grin1	K.N#ESAHISDAVGVVAQAVHELLEK.E	276	0.15	4.684	1000	QLINGKNESAHIS	Glutamate receptor ionotropic, NMDA 1 OS=Mus musculus GN=Grin1 PE=1 SV=1
P35438	Grin1	K.EN#ITDPPR.G	300	0.2	2.267	1000	ELLEKENITDPPR	Glutamate receptor ionotropic, NMDA 1 OS=Mus musculus GN=Grin1 PE=1 SV=1
P35438	Grin1	K.FAN#YSIMNLQNR.K	350	-0.43	3.898	122.185	GDRKFANYSIMNL	Glutamate receptor ionotropic, NMDA 1 OS=Mus musculus GN=Grin1 PE=1 SV=1
P35438	Grin1	K.LVQVGIYN#GTHVIPNDRK.I	368	1.16	4.066	93.154	VQVGIYNGTHVIP	Glutamate receptor ionotropic, NMDA 1 OS=Mus musculus GN=Grin1 PE=1 SV=1
P35438	Grin1	K.VICTGPN#DTSPGSPR.H	440	-0.37	2.427	1000	VICTGPNDTSPGS	Glutamate receptor ionotropic, NMDA 1 OS=Mus musculus GN=Grin1 PE=1 SV=1
P35438	Grin1	R.TM*N#FTYEVHLVADGK.F	471	-1.23	1.805	1000	KLARTMNFTYEVH	Glutamate receptor ionotropic, NMDA 1 OS=Mus musculus GN=Grin1 PE=1 SV=1
P35438	Grin1	K.QN#VSLSILK.S	771	-0.68	2.017	1000	DSPWKQNVSLSIL	Glutamate receptor ionotropic, NMDA 1 OS=Mus musculus GN=Grin1 PE=1 SV=1
P35441	Thbs1	K.GCSSSTNVLLTLDNNVVN#GSSPAIR.T	248	-5.43	4.042	37.54	LDNNVVNGSSPAI	Thrombospondin-1 OS=Mus musculus GN=Thbs1 PE=1 SV=1
P35441	Thbs1	K.VSCPIMPCSN#ATVPDGECCPR.C	360	-0.34	3.863	1000	PIMPCSNATVPDG	Thrombospondin-1 OS=Mus musculus GN=Thbs1 PE=1 SV=1
P35441	Thbs1	K.VVN#STTGPGEHLR.N	1067	-3.67	3.165	1000	LSVKVVNSTTGPG	Thrombospondin-1 OS=Mus musculus GN=Thbs1 PE=1 SV=1
P35455	Avp	R.EPSN#ATQLDGPAR.A	135	-0.39	2.738	1000	RAREPSNATQLDG	Vasopressin-neurophysin 2-copeptin OS=Mus musculus GN=Avp PE=2 SV=1
P35546	Ret	R.VRENRPPGTFYHFHMLPVQFLCPN#ISVK.Y	199	-0.17	3.494	67.102	VQFLCPNISVKYS	Proto-oncogene tyrosine-protein kinase receptor Ret OS=Mus musculus GN=Ret PE=1 SV=2
P35546	Ret	R.VEHSPIETLVQVNN#NSVR.A	345	0.67	4.928	24.437	TLVQVNNNSVRAT	Proto-oncogene tyrosine-protein kinase receptor Ret OS=Mus musculus GN=Ret PE=1 SV=2
P35762	Cd81	K.TFHETLN#CCGSNALTTLTTTILR.N	155	0.37	5.702	65.44	TFHETLNCCGSNA	CD81 antigen OS=Mus musculus GN=Cd81 PE=1 SV=2
P35803	Gpm6b	K.SPQSN#GTSGVEQICVDVR.Q	217	0.64	2.202	1000	IKSPQSNGTSGVE	Neuronal membrane glycoprotein M6-b OS=Mus musculus GN=Gpm6b PE=1 SV=2
P35822	Ptprk	K.EN#DTHCIDFSYLLYSQK.G	100	0.23	3.105	1000	LPTMKENDTHCID	Receptor-type tyrosine-protein phosphatase kappa OS=Mus musculus GN=Ptprk PE=1 SV=1
P35822	Ptprk	K.GPLANPIWN#VTGFTGR.D	139	-0.28	2.985	47.045	LANPIWNVTGFTG	Receptor-type tyrosine-protein phosphatase kappa OS=Mus musculus GN=Ptprk PE=1 SV=1
P35822	Ptprk	R.LGDVEVNAGQN#ATFQCIATGR.D	210	-4.09	4.61	44.278	EVNAGQNATFQCI	Receptor-type tyrosine-protein phosphatase kappa OS=Mus musculus GN=Ptprk PE=1 SV=1
P35822	Ptprk	R.RIAVDWESLGYN#ITR.C	415	0.63	2.589	1000	WESLGYNITRCHT	Receptor-type tyrosine-protein phosphatase kappa OS=Mus musculus GN=Ptprk PE=1 SV=1
P35822	Ptprk	R.GHN#ESRADCLDMDPK.A	435	-1.26	2.04	1000	HYFRGHNESRADC	Receptor-type tyrosine-protein phosphatase kappa OS=Mus musculus GN=Ptprk PE=1 SV=1
P35822	Ptprk	K.APQHVVNHLPPYTN#VSLK.M	461	0.61	2.785	65.246	HLPPYTNVSLKMI	Receptor-type tyrosine-protein phosphatase kappa OS=Mus musculus GN=Ptprk PE=1 SV=1
P35917	Flt4	K.VLLLAQTHAN#NTGSYHCYYK.Y	104	-0.47	2.532	6.591	LAQTHANNTGSYH	Vascular endothelial growth factor receptor 3 OS=Mus musculus GN=Flt4 PE=1 SV=1
P35951	Ldlr	K.DMSDELGCVN#VTQCDGPNK.F	273	-0.71	5.202	104.034	DELGCVNVTQCDG	Low-density lipoprotein receptor OS=Mus musculus GN=Ldlr PE=1 SV=2
P35969	Flt1	R.QFCSTLTLDTAQAN#HTGLYTCR.Y	101	-4.29	2.982	1000	LDTAQANHTGLYT	Vascular endothelial growth factor receptor 1 OS=Mus musculus GN=Flt1 PE=1 SV=1
P35969	Flt1	R.VTSPN#VTVTLK.K	165	-0.31	2	1000	CRVTSPNVTVTLK	Vascular endothelial growth factor receptor 1 OS=Mus musculus GN=Flt1 PE=1 SV=1
P35969	Flt1	R.RGFIIAN#ATYK.E	197	0.73	2.448	1000	RGFIIANATYKEI	Vascular endothelial growth factor receptor 1 OS=Mus musculus GN=Flt1 PE=1 SV=1
P35969	Flt1	K.SGSSFQSFN#TSVHVYEK.G	324	-0.66	2.805	1000	SSFQSFNTSVHVY	Vascular endothelial growth factor receptor 1 OS=Mus musculus GN=Flt1 PE=1 SV=1
P35969	Flt1	R.MTVIEGTN#K.T	517	0.86	1.839	1000	TVIEGTNKTVSTL	Vascular endothelial growth factor receptor 1 OS=Mus musculus GN=Flt1 PE=1 SV=1
P35969	Flt1	K.IQQEPGIILGPGN#STLFIER.V	714	-1.04	3.872	1000	IILGPGNSTLFIE	Vascular endothelial growth factor receptor 1 OS=Mus musculus GN=Flt1 PE=1 SV=1
P37172	Acvr1	K.TPPSPGQAVECCQGDWCNRN#ITAQLPTK.G	102	-3.43	3.408	13.38	GDWCNRNITAQLP	Activin receptor type-1 OS=Mus musculus GN=Acvr1 PE=2 SV=2
P39038	Cdh4	R.IETVVAN#LTVM*DRDQPHSPNWNAVYR.I	409	0.93	3.97	50.46	IETVVANLTVMDR	Cadherin-4 OS=Mus musculus GN=Cdh4 PE=2 SV=1
P39038	Cdh4	R.ILYLEAGVYDVPIIVTDSGNPPLSN#TSVIK.V	699	-0.67	3.346	28.529	GNPPLSNTSVIKV	Cadherin-4 OS=Mus musculus GN=Cdh4 PE=2 SV=1
P39061	Col18a1	R.DGQQN#ISLLYTEPGASQTQTGASFR.L	585	0.47	2.923	1000	VRDGQQNISLLYT	Collagen alpha-1(XVIII) chain OS=Mus musculus GN=Col18a1 PE=1 SV=4
P39087	Grik2	R.TLLPN#TTLTYDTQK.I	73	-0.1	2.351	1000	NRTLLPNTTLTYD	Glutamate receptor ionotropic, kainate 2 OS=Mus musculus GN=Grik2 PE=1 SV=4
P39087	Grik2	K.IGTWDPSSGLN#M*TESQK.G	412	0.17	3.37	1000	DPSSGLNMTESQK	Glutamate receptor ionotropic, kainate 2 OS=Mus musculus GN=Grik2 PE=1 SV=4
P39087	Grik2	R.NCN#LTQIGGLIDSK.G	751	-0.79	3.255	19.843	VTQRNCNLTQIGG	Glutamate receptor ionotropic, kainate 2 OS=Mus musculus GN=Grik2 PE=1 SV=4
P39098	Man1a2	R.LAN#STLSGNPAVR.-	631	-0.32	2.479	87.265	PVLRLANSTLSGN	Mannosyl-oligosaccharide 1,2-alpha-mannosidase IB OS=Mus musculus GN=Man1a2 PE=2 SV=1
P40223	Csf3r	R.LGDPVLASCTISPN#CSK.L	51	1.27	2.636	1000	SCTISPNCSKLDQ	Granulocyte colony-stimulating factor receptor OS=Mus musculus GN=Csf3r PE=1 SV=2
P40223	Csf3r	R.AGSTN#STGLTLR.T	613	0.89	1.751	1000	SRAGSTNSTGLTL	Granulocyte colony-stimulating factor receptor OS=Mus musculus GN=Csf3r PE=1 SV=2
P40237	Cd82	R.N#YTANATSSREEAWDYVQAQVK.C	127	-0.58	3.842	34.073	VMDIIRNYTANAT	CD82 antigen OS=Mus musculus GN=Cd82 PE=1 SV=1
P40237	Cd82	R.NYTAN#ATSSR.E	131	0.24	2.353	65.089	IRNYTANATSSRE	CD82 antigen OS=Mus musculus GN=Cd82 PE=1 SV=1
P40237	Cd82	K.CCGWVSHYN#WTENEELMGFTK.T	157	-1.04	4.05	71.067	GWVSHYNWTENEE	CD82 antigen OS=Mus musculus GN=Cd82 PE=1 SV=1
P40237	Cd82	K.KGFCEADN#STVSENNPEDWPVNTEGCM*EK.A	197	0.29	2.799	20.625	GFCEADNSTVSEN	CD82 antigen OS=Mus musculus GN=Cd82 PE=1 SV=1
P41233	Abca1	R.YPTPGEAPGVVGNFN#K.S	98	0.19	4.426	48.874	GVVGNFNKSIVSR	ATP-binding cassette sub-family A member 1 OS=Mus musculus GN=Abca1 PE=1 SV=4
P41233	Abca1	K.LQDFLVDN#ETFSGFLQHN#LSLPR.S	151	0.31	2.745	1000	QDFLVDNETFSGF	ATP-binding cassette sub-family A member 1 OS=Mus musculus GN=Abca1 PE=1 SV=4
P41233	Abca1	K.LQDFLVDN#ETFSGFLQHN#LSLPR.S	161	0.31	2.745	1000	SGFLQHNLSLPRS	ATP-binding cassette sub-family A member 1 OS=Mus musculus GN=Abca1 PE=1 SV=4
P41233	Abca1	K.VFLQGYQLHLASLCN#GSK.L	196	0.15	2.457	1000	HLASLCNGSKLEE	ATP-binding cassette sub-family A member 1 OS=Mus musculus GN=Abca1 PE=1 SV=4
P41233	Abca1	K.LN#STSHLPTQHLAEATTVLLDSLGGLAQELFSTK.S	244	0.54	3.727	1000	PVVTKLNSTSHLP	ATP-binding cassette sub-family A member 1 OS=Mus musculus GN=Abca1 PE=1 SV=4
P41233	Abca1	K.NPEDVQSPN#GSVYTWR.E	478	1.15	4.525	109.529	EDVQSPNGSVYTW	ATP-binding cassette sub-family A member 1 OS=Mus musculus GN=Abca1 PE=1 SV=4
P41233	Abca1	R.EAFN#ETNQAIQTISR.F	489	-0.09	4.663	24.243	TWREAFNETNQAI	ATP-binding cassette sub-family A member 1 OS=Mus musculus GN=Abca1 PE=1 SV=4
P41233	Abca1	K.TADILQN#LTGR.N	1499	0.15	2.531	1000	TADILQNLTGRNI	ATP-binding cassette sub-family A member 1 OS=Mus musculus GN=Abca1 PE=1 SV=4
P41233	Abca1	K.GENPSQYGITAFNHPLN#LTK.Q	1637	0.17	3.232	6.039	AFNHPLNLTKQQL	ATP-binding cassette sub-family A member 1 OS=Mus musculus GN=Abca1 PE=1 SV=4
P41234	Abca2	R.FLM*QN#LSLPN#STAQALLAAR.V	168	0.43	3.924	1000	WRFLMQNLSLPNS	ATP-binding cassette sub-family A member 2 OS=Mus musculus GN=Abca2 PE=1 SV=4
P41234	Abca2	R.FLM*QN#LSLPN#STAQALLAAR.V	173	0.43	3.924	1000	QNLSLPNSTAQAL	ATP-binding cassette sub-family A member 2 OS=Mus musculus GN=Abca2 PE=1 SV=4
P41234	Abca2	R.RGN#M*SSLGFTSK.E	432	0.11	2.199	1000	EALRRGNMSSLGF	ATP-binding cassette sub-family A member 2 OS=Mus musculus GN=Abca2 PE=1 SV=4
P41234	Abca2	K.IRQN#SSFTEK.T	627	0.05	2.312	1000	HYKIRQNSSFTEK	ATP-binding cassette sub-family A member 2 OS=Mus musculus GN=Abca2 PE=1 SV=4
P41234	Abca2	K.SPAN#GSLGPMLN#LSSGESR.L	1549	0.15	2.25	1000	VLKSPANGSLGPM	ATP-binding cassette sub-family A member 2 OS=Mus musculus GN=Abca2 PE=1 SV=4
P41234	Abca2	K.SPAN#GSLGPMLN#LSSGESR.L	1557	0.15	2.25	1000	SLGPMLNLSSGES	ATP-binding cassette sub-family A member 2 OS=Mus musculus GN=Abca2 PE=1 SV=4
P41234	Abca2	R.VVTGDILTDITGHN#VSEYLLFTSDRFR.L	1678	-0.03	2.128	1000	TDITGHNVSEYLL	ATP-binding cassette sub-family A member 2 OS=Mus musculus GN=Abca2 PE=1 SV=4
P41234	Abca2	K.GNPAAYGITVTNHPMN#K.T	1776	0.1	4.844	59.298	VTNHPMNKTSASL	ATP-binding cassette sub-family A member 2 OS=Mus musculus GN=Abca2 PE=1 SV=4
P41588	Vipr2	K.VFSNFYSRPGN#ISK.N	87	-0.43	3.549	64.398	FYSRPGNISKNCT	Vasoactive intestinal polypeptide receptor 2 OS=Mus musculus GN=Vipr2 PE=1 SV=1
P41731	Cd63	K.DRVPDSCCIN#ITVGCGNDFK.E	172	0.52	3.043	65.246	PDSCCINITVGCG	CD63 antigen OS=Mus musculus GN=Cd63 PE=1 SV=2
P42703	Lifr	R.GSALPHPSN#ATWEIK.V	164	-1.92	1.654	1000	ALPHPSNATWEIK	Leukemia inhibitory factor receptor OS=Mus musculus GN=Lifr PE=1 SV=1
P42703	Lifr	K.DTVQHWN#WTSDLPLQCATHSVSIR.W	199	-0.89	2.549	1000	DTVQHWNWTSDLP	Leukemia inhibitory factor receptor OS=Mus musculus GN=Lifr PE=1 SV=1
P42703	Lifr	K.VVLAGSN#MTICCMSPTK.V	261	-0.02	2.302	1000	VVLAGSNMTICCM	Leukemia inhibitory factor receptor OS=Mus musculus GN=Lifr PE=1 SV=1
P42703	Lifr	R.IEGLTN#ETYR.L	385	1.27	1.821	1000	RIEGLTNETYRLG	Leukemia inhibitory factor receptor OS=Mus musculus GN=Lifr PE=1 SV=1
P42703	Lifr	R.LGVQMHPGQEIHN#FTLTGR.N	402	0.04	2.37	1000	PGQEIHNFTLTGR	Leukemia inhibitory factor receptor OS=Mus musculus GN=Lifr PE=1 SV=1
P42703	Lifr	R.NPLGQAQSAVVIN#VTER.V	421	-0.28	4.611	182.307	QSAVVINVTERVA	Leukemia inhibitory factor receptor OS=Mus musculus GN=Lifr PE=1 SV=1
P42703	Lifr	K.ILSYN#VSCSLNEETQSVLEIFDPQHR.A	567	-2.7	3.348	31.935	GKILSYNVSCSLN	Leukemia inhibitory factor receptor OS=Mus musculus GN=Lifr PE=1 SV=1
P42703	Lifr	R.HDPN#MTCDYVIK.W	647	-7.66	2.181	1000	TWRHDPNMTCDYV	Leukemia inhibitory factor receptor OS=Mus musculus GN=Lifr PE=1 SV=1
P42703	Lifr	K.VPSN#STETVIESDQFQPGVR.Y	675	-1.16	2.395	1000	WRKVPSNSTETVI	Leukemia inhibitory factor receptor OS=Mus musculus GN=Lifr PE=1 SV=1
P43006	Slc1a2	K.VLVAPPSEEAN#TTK.A	205	-0.11	1.796	1000	PPSEEANTTKAVI	Excitatory amino acid transporter 2 OS=Mus musculus GN=Slc1a2 PE=1 SV=1
P43006	Slc1a2	K.AVISM*LN#ETM*N#EAPEETK.I	215	-9.13	2.87	1000	AVISMLNETMNEA	Excitatory amino acid transporter 2 OS=Mus musculus GN=Slc1a2 PE=1 SV=1
P43006	Slc1a2	K.TQSIYDDKNHRESNSN#QCVYAAHNSVVIDECK.V	533	-8.74	4.524	4.416	HRESNSNQCVYAA	Excitatory amino acid transporter 2 OS=Mus musculus GN=Slc1a2 PE=1 SV=1
P43406	Itgav	K.AN#TTQPGIVEGGQVLK.C	74	0.9	2.027	1000	VGAPKANTTQPGI	Integrin alpha-V OS=Mus musculus GN=Itgav PE=1 SV=2
P43406	Itgav	R.TAADATGLQPILNQFTPAN#VSR.Q	615	-1.41	4.799	123.857	NQFTPANVSRQAH	Integrin alpha-V OS=Mus musculus GN=Itgav PE=1 SV=2
P43406	Itgav	K.YNN#NTLLYILHYDIDGPM*N#CTADTEINPLR.I	835	2.66	3.241	0	WPYKYNNNTLLYI	Integrin alpha-V OS=Mus musculus GN=Itgav PE=1 SV=2
P43406	Itgav	K.YNNN#TLLYILHYDIDGPMN#CTADTEINPLR.I	851	0.64	4.037	36.701	DIDGPMNCTADTE	Integrin alpha-V OS=Mus musculus GN=Itgav PE=1 SV=2
P43406	Itgav	K.TPEKN#DTAAAGQGER.N	869	0.42	3.37	1000	IKTPEKNDTAAAG	Integrin alpha-V OS=Mus musculus GN=Itgav PE=1 SV=2
P43406	Itgav	K.ENQN#HSYSLK.S	941	-0.93	1.612	17.009	MNKENQNHSYSLK	Integrin alpha-V OS=Mus musculus GN=Itgav PE=1 SV=2
P46978	Stt3a	K.VMSWWDYGYQITAMAN#R.T	537	0.48	1.308	1000	QITAMANRTILVD	Dolichyl-diphosphooligosaccharide--protein glycosyltransferase subunit STT3A OS=Mus musculus GN=Stt3a PE=1 SV=1
P46978	Stt3a	R.TILVDNNTWN#NTHISR.V	548	-0.16	4.225	24.437	VDNNTWNNTHISR	Dolichyl-diphosphooligosaccharide--protein glycosyltransferase subunit STT3A OS=Mus musculus GN=Stt3a PE=1 SV=1
P47743	Grm8	K.DPDLLSN#ITLGVR.I	95	0.33	3.529	1000	DPDLLSNITLGVR	Metabotropic glutamate receptor 8 OS=Mus musculus GN=Grm8 PE=1 SV=2
P47743	Grm8	K.LN#QSGHFLWIGSDSWGSK.I	298	-1.27	3.696	1000	EAAKKLNQSGHFL	Metabotropic glutamate receptor 8 OS=Mus musculus GN=Grm8 PE=1 SV=2
P47743	Grm8	R.AVNFN#GSAGTPVTFNENGDAPGR.Y	452	-0.83	5.632	9.34	IRAVNFNGSAGTP	Metabotropic glutamate receptor 8 OS=Mus musculus GN=Grm8 PE=1 SV=2
P47743	Grm8	R.AVN#FNGSAGTPVTFNENGDAPGRYDIFQYQINN#K.S	480	2.28	3.045	0	FQYQINNKSTEYK	Metabotropic glutamate receptor 8 OS=Mus musculus GN=Grm8 PE=1 SV=2
P47867	Scg3	K.AFPSESKPSESN#YSSVDNLNLLR.A	71	0.12	3.719	73.616	SKPSESNYSSVDN	Secretogranin-3 OS=Mus musculus GN=Scg3 PE=1 SV=1
P47931	Fst	K.SDEPVCASDN#ATYASECAMK.E	288	0.55	2.582	1000	PVCASDNATYASE	Follistatin OS=Mus musculus GN=Fst PE=2 SV=1
P48168	Glrb	R.VPPN#STSNILNR.L	54	-0.08	2.633	76.733	LARVPPNSTSNIL	Glycine receptor subunit beta OS=Mus musculus GN=Glrb PE=1 SV=2
P48168	Glrb	K.KEDIEYGN#CTK.Y	242	-1.25	3.957	1000	EDIEYGNCTKYYK	Glycine receptor subunit beta OS=Mus musculus GN=Glrb PE=1 SV=2
P48356	Lepr	K.DSFQTVQCN#CSLR.G	187	-0.87	2.013	1000	FQTVQCNCSLRGC	Leptin receptor OS=Mus musculus GN=Lepr PE=1 SV=1
P48441	Idua	R.SPMCWSLLGHCAN#GTNFFTGEVGVR.L	233	-2.21	5.197	45.026	LLGHCANGTNFFT	Alpha-L-iduronidase OS=Mus musculus GN=Idua PE=1 SV=2
P48441	Idua	K.VIAQHQNLLFAN#SSSSM*R.Y	326	0.53	2.954	94.163	QNLLFANSSSSMR	Alpha-L-iduronidase OS=Mus musculus GN=Idua PE=1 SV=2
P48441	Idua	R.FQVN#NTHPPHVQLLR.K	362	-0.03	2.311	6.591	TARFQVNNTHPPH	Alpha-L-iduronidase OS=Mus musculus GN=Idua PE=1 SV=2
P49182	Serpind1	R.DFVN#ASSKYEVTTIHNLFR.K	167	0.08	3.807	89.266	HFRDFVNASSKYE	Heparin cofactor 2 OS=Mus musculus GN=Serpind1 PE=1 SV=1
P50172	Hsd11b1	K.QSN#GSIAVISSLAGK.M	162	-0.75	2.288	1000	PMLKQSNGSIAVI	Corticosteroid 11-beta-dehydrogenase isozyme 1 OS=Mus musculus GN=Hsd11b1 PE=1 SV=3
P50427	Sts	R.WHN#GSAVWK.A	465	-0.06	1.981	1000	QAVRWHNGSAVWK	Steryl-sulfatase OS=Mus musculus GN=Sts PE=2 SV=1
P50428	Arsa	R.FLGIPYSHDQGPCQN#LTCFPPDIPCK.G	157	0.31	2.548	1000	DQGPCQNLTCFPP	Arylsulfatase A OS=Mus musculus GN=Arsa PE=2 SV=2
P50429	Arsb	R.RGFDTYFGYLLGSEDYYTHEACAPIESLN#GTR.C	189	0.89	4.05	1000	APIESLNGTRCAL	Arylsulfatase B OS=Mus musculus GN=Arsb PE=2 SV=3
P50429	Arsb	R.RIYAGMVSLMDEAVGN#VTK.A	280	-0.16	2.191	1000	MDEAVGNVTKALK	Arylsulfatase B OS=Mus musculus GN=Arsb PE=2 SV=3
P50429	Arsb	K.SHGLWN#NTVFIFSTDNGGQTR.S	292	-1.33	5.034	24.437	KSHGLWNNTVFIF	Arylsulfatase B OS=Mus musculus GN=Arsb PE=2 SV=3
P50429	Arsb	R.ELMHITDWLPTLVDLAGGSTN#GTKPLDGFNM*WK.T	367	1.52	2.877	24.222	LAGGSTNGTKPLD	Arylsulfatase B OS=Mus musculus GN=Arsb PE=2 SV=3
P50429	Arsb	K.DDSFPLEHSAFN#TSIHAGIR.Y	427	-0.23	1.953	1000	LEHSAFNTSIHAG	Arylsulfatase B OS=Mus musculus GN=Arsb PE=2 SV=3
P50571	Gabrb1	R.LSYSGIPLN#LTLDNR.V	105	-0.43	2.25	51.572	YSGIPLNLTLDNR	Gamma-aminobutyric acid receptor subunit beta-1 OS=Mus musculus GN=Gabrb1 PE=1 SV=1
P50608	Fmod	R.LYLDHNN#LTR.M	166	-0.55	1.814	6.591	LYLDHNNLTRMPG	Fibromodulin OS=Mus musculus GN=Fmod PE=2 SV=1
P50608	Fmod	R.VPNNALEGLEN#LTALYLHHNEIQEVGSSM*R.G	201	-0.2	4.941	49.59	ALEGLENLTALYL	Fibromodulin OS=Mus musculus GN=Fmod PE=2 SV=1
P51569	Gla	K.LGIYADVGN#K.T	139	0.07	2.147	1000	IYADVGNKTCAGF	Alpha-galactosidase A OS=Mus musculus GN=Gla PE=1 SV=1
P51655	Gpc4	R.GLVTVKPCYN#YCSNIMR.G	268	-0.16	2.253	58.551	TVKPCYNYCSNIM	Glypican-4 OS=Mus musculus GN=Gpc4 PE=2 SV=2
P51791	Clcn3	K.ELFTDCGPLESSSLCDYRNDMN#ASK.I	479	1.03	2.963	4.085	DYRNDMNASKIVD	H(+)/Cl(-) exchange transporter 3 OS=Mus musculus GN=Clcn3 PE=1 SV=2
P51830	Adcy9	R.NPCN#SSVLQDGR.R	964	0.67	3.11	42.098	AQRNPCNSSVLQD	Adenylate cyclase type 9 OS=Mus musculus GN=Adcy9 PE=1 SV=1
P51885	Lum	K.AFENVTDLQWLILDHNLLEN#SK.I	104	-0.38	2.625	3.065	DHNLLENSKIKGK	Lumican OS=Mus musculus GN=Lum PE=1 SV=2
P51885	Lum	K.LHINYNN#LTESVGPLPK.S	127	-1.04	3.34	24.437	LHINYNNLTESVG	Lumican OS=Mus musculus GN=Lum PE=1 SV=2
P51885	Lum	K.LGSFDGLVN#LTFIYLQHNQLK.E	160	0.57	2.87	23.012	SFDGLVNLTFIYL	Lumican OS=Mus musculus GN=Lum PE=1 SV=2
P51906	Slc1a1	K.REEVKPVGDPGGN#ATEVSVTTAMTTMSEN#K.T	178	-1.49	3.089	1000	VGDPGGNATEVSV	Excitatory amino acid transporter 3 OS=Mus musculus GN=Slc1a1 PE=1 SV=2
P51906	Slc1a1	K.REEVKPVGDPGGN#ATEVSVTTAMTTMSEN#K.T	194	-1.49	3.089	1000	MTTMSENKTKEYK	Excitatory amino acid transporter 3 OS=Mus musculus GN=Slc1a1 PE=1 SV=2
P52430	Pon1	K.HAN#WTLTPLK.V	253	-0.9	2.619	1000	VYEKHANWTLTPL	Serum paraoxonase/arylesterase 1 OS=Mus musculus GN=Pon1 PE=1 SV=2
P52592	S1pr2	K.VLEHYN#YTK.E	19	-0.04	2.458	1000	KVLEHYNYTKETL	Sphingosine 1-phosphate receptor 2 OS=Mus musculus GN=S1pr2 PE=1 SV=3
P52792	Gck	R.GDFEM*DVVAM*VN#DTVATM*ISCYYEDR.Q	204	-0.86	2.189	1000	DVVAMVNDTVATM	Glucokinase OS=Mus musculus GN=Gck PE=2 SV=1
P52795	Efnb1	K.KYHDYYITSTSN#GSLEGLENR.E	139	0.22	5.356	110.807	YITSTSNGSLEGL	Ephrin-B1 OS=Mus musculus GN=Efnb1 PE=1 SV=1
P52800	Efnb2	R.SIVLEPIYWN#SSNSK.F	39	5.86	2.551	5.085	LEPIYWNSSNSKF	Ephrin-B2 OS=Mus musculus GN=Efnb2 PE=1 SV=1
P52800	Efnb2	K.DYYIISTSN#GSLEGLDNQEGGVCQTR.A	142	2.31	4.436	58.551	YIISTSNGSLEGL	Ephrin-B2 OS=Mus musculus GN=Efnb2 PE=1 SV=1
P52850	Ndst2	K.FLGITPFLN#YTR.T	802	1.5	2.649	1000	GITPFLNYTRTLR	Bifunctional heparan sulfate N-deacetylase/N-sulfotransferase 2 OS=Mus musculus GN=Ndst2 PE=1 SV=1
P54751	St3gal1	K.TGVHDGDFEYN#ITTTLAAINK.I	320	0.95	3.228	32.218	DGDFEYNITTTLA	CMP-N-acetylneuraminate-beta-galactosamide-alpha-2,3-sialyltransferase 1 OS=Mus musculus GN=St3gal1 PE=2 SV=1
P54761	Ephb4	R.SVVHHLN#GSTLR.L	335	0.11	1.789	1000	SVVHHLNGSTLRL	Ephrin type-B receptor 4 OS=Mus musculus GN=Ephb4 PE=1 SV=2
P55065	Pltp	K.GHFYYN#ISDVR.V	64	-1.73	2.077	1000	KGHFYYNISDVRV	Phospholipid transfer protein OS=Mus musculus GN=Pltp PE=1 SV=1
P55065	Pltp	R.VTQLHLISSELHFQPDQDLLLN#ISN#ASLGLHFR.R	91	1.25	5.627	1000	DQDLLLNISNASL	Phospholipid transfer protein OS=Mus musculus GN=Pltp PE=1 SV=1
P55065	Pltp	R.VTQLHLISSELHFQPDQDLLLN#ISN#ASLGLHFR.R	94	1.25	5.627	1000	LLLNISNASLGLH	Phospholipid transfer protein OS=Mus musculus GN=Pltp PE=1 SV=1
P55065	Pltp	K.VSN#VSCEASVSK.M	143	-0.35	2.669	1000	GRIKVSNVSCEAS	Phospholipid transfer protein OS=Mus musculus GN=Pltp PE=1 SV=1
P55065	Pltp	K.EDN#WSLPNR.A	245	0.05	2.045	65.44	FPLKEDNWSLPNR	Phospholipid transfer protein OS=Mus musculus GN=Pltp PE=1 SV=1
P55065	Pltp	R.RFQIYSN#QSALESLALIPLQAPLK.T	398	1.25	4.011	1000	RFQIYSNQSALES	Phospholipid transfer protein OS=Mus musculus GN=Pltp PE=1 SV=1
P55066	Ncan	R.HRAN#ATLLLGPLR.A	121	0.59	3.08	1000	YPRHRANATLLLG	Neurocan core protein OS=Mus musculus GN=Ncan PE=2 SV=1
P55066	Ncan	R.FAN#RTGFPAPGAR.F	339	0.39	2.348	1000	TVYRFANRTGFPA	Neurocan core protein OS=Mus musculus GN=Ncan PE=2 SV=1
P55066	Ncan	K.KGTVLCGPPPAVEN#ASLVGVRK.I	1175	-0.3	2.308	1000	PPPAVENASLVGV	Neurocan core protein OS=Mus musculus GN=Ncan PE=2 SV=1
P55144	Tyro3	K.LN#CSVEGM*EDPDIHWMK.D	53	0.16	2.238	1000	GQPVKLNCSVEGM	Tyrosine-protein kinase receptor TYRO3 OS=Mus musculus GN=Tyro3 PE=1 SV=2
P55144	Tyro3	K.DGTVVQN#ASQVSISISEHSWIGLLSLK.S	75	-1.47	2.436	1000	DGTVVQNASQVSI	Tyrosine-protein kinase receptor TYRO3 OS=Mus musculus GN=Tyro3 PE=1 SV=2
P55144	Tyro3	K.VGGPAPSPSVLN#VTGVTQR.T	181	-0.65	2.313	1000	PSPSVLNVTGVTQ	Tyrosine-protein kinase receptor TYRO3 OS=Mus musculus GN=Tyro3 PE=1 SV=2
P55144	Tyro3	R.NLAPATN#YSLR.V	283	0.2	2.179	61.28	NLAPATNYSLRVR	Tyrosine-protein kinase receptor TYRO3 OS=Mus musculus GN=Tyro3 PE=1 SV=2
P55144	Tyro3	R.AN#LTDWDPQK.D	370	0.92	3.072	1000	VEGTRANLTDWDP	Tyrosine-protein kinase receptor TYRO3 OS=Mus musculus GN=Tyro3 PE=1 SV=2
P55284	Cdh5	K.ELDRETYAWYN#LTVEANELDSR.G	441	1.81	4	62.659	ETYAWYNLTVEAN	Cadherin-5 OS=Mus musculus GN=Cdh5 PE=1 SV=2
P55284	Cdh5	K.NEDSN#FTLINNHDNTAN#ITVK.Y	523	-0.45	3.054	30.612	LKNEDSNFTLINN	Cadherin-5 OS=Mus musculus GN=Cdh5 PE=1 SV=2
P55284	Cdh5	K.N#EDSNFTLINNHDNTAN#ITVK.Y	535	-0.64	4.465	13.38	NHDNTANITVKYG	Cadherin-5 OS=Mus musculus GN=Cdh5 PE=1 SV=2
P55288	Cdh11	R.FIFSLPPEIM*HNPN#FTVR.D	540	-0.43	3.233	17.009	EIMHNPNFTVRDN	Cadherin-11 OS=Mus musculus GN=Cdh11 PE=1 SV=1
P55302	Lrpap1	R.VIDLWDLAQSAN#FTEK.E	271	0.65	2.226	1000	DLAQSANFTEKEL	Alpha-2-macroglobulin receptor-associated protein OS=Mus musculus GN=Lrpap1 PE=1 SV=1
P55772	Entpd1	K.WPAEKEN#DTGVVQQLEECQVK.G	73	0.65	6.126	1000	WPAEKENDTGVVQ	Ectonucleoside triphosphate diphosphohydrolase 1 OS=Mus musculus GN=Entpd1 PE=2 SV=1
P55772	Entpd1	K.VVN#VSELYGTPCTK.R	291	-7.44	2.718	1000	GYEKVVNVSELYG	Ectonucleoside triphosphate diphosphohydrolase 1 OS=Mus musculus GN=Entpd1 PE=2 SV=1
P56481	Cckbr	R.SLQGPGPGSGSSLCRPGVSLLN#SSSAGN#LSCETPR.I	30	-0.5	4.206	1000	PGVSLLNSSSAGN	Gastrin/cholecystokinin type B receptor OS=Mus musculus GN=Cckbr PE=2 SV=1
P56481	Cckbr	R.SLQGPGPGSGSSLCRPGVSLLN#SSSAGN#LSCETPR.I	36	-0.5	4.206	1000	NSSSAGNLSCETP	Gastrin/cholecystokinin type B receptor OS=Mus musculus GN=Cckbr PE=2 SV=1
P56485	Ackr3	K.TVTSASNN#ETYCR.S	192	-1.69	3.088	9.34	VTSASNNETYCRS	Atypical chemokine receptor 3 OS=Mus musculus GN=Ackr3 PE=1 SV=2
P56528	Cd38	K.NPCN#ITREDYAPLVK.L	104	-0.55	2.564	54.755	VSKNPCNITREDY	ADP-ribosyl cyclase 1 OS=Mus musculus GN=Cd38 PE=1 SV=2
P56528	Cd38	K.LVTQTIPCN#K.T	124	-0.39	2.206	1000	TQTIPCNKTLFWS	ADP-ribosyl cyclase 1 OS=Mus musculus GN=Cd38 PE=1 SV=2
P56528	Cd38	K.FAEDACGVVQVMLN#GSLREPFYK.N	213	-1.53	3.13	1000	VVQVMLNGSLREP	ADP-ribosyl cyclase 1 OS=Mus musculus GN=Cd38 PE=1 SV=2
P56528	Cd38	K.N#STFGSVEVFSLDPNK.V	223	-0.76	4.45	175.754	REPFYKNSTFGSV	ADP-ribosyl cyclase 1 OS=Mus musculus GN=Cd38 PE=1 SV=2
P56542	Dnase2	K.NQHVLHEPWN#SSVILTSQAGATFQSFAK.F	214	-1.4	3.659	36.701	VLHEPWNSSVILT	Deoxyribonuclease-2-alpha OS=Mus musculus GN=Dnase2 PE=2 SV=1
P56564	Slc1a3	K.VPIQSN#ETLLGAVIN#N#VSEAMETLTR.I	206	0.2	3.042	1000	KVPIQSNETLLGA	Excitatory amino acid transporter 1 OS=Mus musculus GN=Slc1a3 PE=1 SV=2
P56564	Slc1a3	K.VPIQSN#ETLLGAVIN#N#VSEAMETLTR.I	216	0.2	3.042	1000	LGAVINNVSEAME	Excitatory amino acid transporter 1 OS=Mus musculus GN=Slc1a3 PE=1 SV=2
P56695	Wfs1	K.VYN#STLTWQQYGFLCGPR.A	663	3.48	2.52	1000	EGMKVYNSTLTWQ	Wolframin OS=Mus musculus GN=Wfs1 PE=1 SV=1
P56695	Wfs1	R.CLYGEAYPSCSSGN#TSTAEEELCR.L	748	-0.39	3.563	1000	PSCSSGNTSTAEE	Wolframin OS=Mus musculus GN=Wfs1 PE=1 SV=1
P56726	Smo	K.FN#SSGQCEAPLVR.T	192	-1.19	4.281	1000	VQNIKFNSSGQCE	Smoothened homolog OS=Mus musculus GN=Smo PE=1 SV=2
P56818	Bace1	K.WEGELGTDLVSIPHGPN#VTVR.A	153	0.42	2.777	1000	SIPHGPNVTVRAN	Beta-secretase 1 OS=Mus musculus GN=Bace1 PE=1 SV=2
P57716	Ncstn	R.LLN#ATHQIGCQSSISGDTGVIHVVEK.E	54	-3.72	2.574	1000	PCVRLLNATHQIG	Nicastrin OS=Mus musculus GN=Ncstn PE=1 SV=3
P57716	Ncstn	R.IAGLAVTLAKPN#STSSFSPSVQCPNDGFGIYSNSYGPEFAHCK.K	128	-1.33	3.749	45.598	VTLAKPNSTSSFS	Nicastrin OS=Mus musculus GN=Ncstn PE=1 SV=3
P57716	Ncstn	R.TSLDLWMHTDPMSQKN#ESVK.N	386	-0.18	2.233	1000	DPMSQKNESVKNQ	Nicastrin OS=Mus musculus GN=Ncstn PE=1 SV=3
P57716	Ncstn	R.N#ISGVVLADHSGSFHNR.Y	434	-0.19	4.175	214.586	RFLRARNISGVVL	Nicastrin OS=Mus musculus GN=Ncstn PE=1 SV=3
P57716	Ncstn	R.ALYELAGGTN#FSSSIQADPQTVTR.L	505	-1.68	2.678	1000	ELAGGTNFSSSIQ	Nicastrin OS=Mus musculus GN=Ncstn PE=1 SV=3
P57716	Ncstn	R.AN#NSWFQSILK.H	529	-2.48	3.275	24.437	GFLVRANNSWFQS	Nicastrin OS=Mus musculus GN=Ncstn PE=1 SV=3
P57716	Ncstn	R.SYLDDRPLQHYIAVSSPTN#TTYVVQYALAN#LTGK.A	561	0.63	5.095	1000	AVSSPTNTTYVVQ	Nicastrin OS=Mus musculus GN=Ncstn PE=1 SV=3
P57716	Ncstn	R.SYLDDRPLQHYIAVSSPTN#TTYVVQYALAN#LTGK.A	572	0.63	5.095	1000	VQYALANLTGKAT	Nicastrin OS=Mus musculus GN=Ncstn PE=1 SV=3
P57716	Ncstn	K.DLYEYSWVQGPWNSN#R.T	611	-0.63	3.862	6.591	QGPWNSNRTERLP	Nicastrin OS=Mus musculus GN=Ncstn PE=1 SV=3
P58019	Cd59b	K.IN#TTCSPNLDSCLYAVAGR.Q	39	0.37	4.348	35.777	VSSCKINTTCSPN	CD59B glycoprotein OS=Mus musculus GN=Cd59b PE=2 SV=2
P58158	B3gat3	R.AAN#CTQVLVWHTR.T	300	-0.26	2.119	1000	LEPRAANCTQVLV	Galactosylgalactosylxylosylprotein 3-beta-glucuronosyltransferase 3 OS=Mus musculus GN=B3gat3 PE=2 SV=1
P58242	Smpdl3b	R.FWHISDLHLDPN#YTVSK.D	34	-0.01	2.893	1000	DLHLDPNYTVSKD	Acid sphingomyelinase-like phosphodiesterase 3b OS=Mus musculus GN=Smpdl3b PE=1 SV=1
P58242	Smpdl3b	R.IYNQVAELWRPWLSN#ESYALFK.R	164	0.32	2.978	60.641	WRPWLSNESYALF	Acid sphingomyelinase-like phosphodiesterase 3b OS=Mus musculus GN=Smpdl3b PE=1 SV=1
P58242	Smpdl3b	R.WLGDVLSN#ASRDGEMVYVIGHVPPGFFEK.T	223	1.04	3.191	1000	LGDVLSNASRDGE	Acid sphingomyelinase-like phosphodiesterase 3b OS=Mus musculus GN=Smpdl3b PE=1 SV=1
P58406	Hrh3	R.APPDGLM*N#ASGALAGEAAAAGGAR.G	11	3.39	4.277	1000	PPDGLMNASGALA	Histamine H3 receptor OS=Mus musculus GN=Hrh3 PE=2 SV=1
P58681	Tlr7	R.NPCN#VSYSIEK.D	190	-3.08	2.108	14.966	YYRNPCNVSYSIE	Toll-like receptor 7 OS=Mus musculus GN=Tlr7 PE=1 SV=1
P59024	Fkbp14	K.HGAVVN#ESHHDALVEDIFDKEDEDK.D	176	0.45	2.941	1000	KHGAVVNESHHDA	Peptidyl-prolyl cis-trans isomerase FKBP14 OS=Mus musculus GN=Fkbp14 PE=2 SV=1
P59481	Lman2l	R.VFPYISAM*VNN#GSLSYDHER.D	180	-2.26	4.109	9.34	ISAMVNNGSLSYD	VIP36-like protein OS=Mus musculus GN=Lman2l PE=2 SV=1
P59823	Il1rapl1	R.TN#YSLAQSAGLSLMWYK.S	63	0.29	2.053	1000	YGYIRTNYSLAQS	Interleukin-1 receptor accessory protein-like 1 OS=Mus musculus GN=Il1rapl1 PE=1 SV=1
P59823	Il1rapl1	K.EVKEDDIGN#YTCELK.Y	213	-1.53	2.336	1000	KEDDIGNYTCELK	Interleukin-1 receptor accessory protein-like 1 OS=Mus musculus GN=Il1rapl1 PE=1 SV=1
P59823	Il1rapl1	K.LTVQETQLGGSAN#LTCR.A	264	-1.6	1.973	1000	QLGGSANLTCRAF	Interleukin-1 receptor accessory protein-like 1 OS=Mus musculus GN=Il1rapl1 PE=1 SV=1
P60755	Mdga2	R.FQDSSVFN#ETLR.I	92	1.97	2.24	1000	QDSSVFNETLRIT	MAM domain-containing glycosylphosphatidylinositol anchor protein 2 OS=Mus musculus GN=Mdga2 PE=1 SV=1
P60755	Mdga2	K.SLSNENYGVYN#CSIINEAGAGR.C	610	-0.48	5.312	81.692	ENYGVYNCSIINE	MAM domain-containing glycosylphosphatidylinositol anchor protein 2 OS=Mus musculus GN=Mdga2 PE=1 SV=1
P60755	Mdga2	K.GELITYN#LTELIKPEAYEVR.L	703	0.19	4.168	1000	GELITYNLTELIK	MAM domain-containing glycosylphosphatidylinositol anchor protein 2 OS=Mus musculus GN=Mdga2 PE=1 SV=1
P60882	Megf8	R.EAPGFVTDGAGN#YSVN#GNCEWLIEAPSPQHR.I	50	-0.07	3.392	21.528	VTDGAGNYSVNGN	Multiple epidermal growth factor-like domains protein 8 OS=Mus musculus GN=Megf8 PE=2 SV=2
P60882	Megf8	K.MLLHLFSDANYNLLGFN#ASFR.F	134	0.7	5.984	65.44	YNLLGFNASFRFS	Multiple epidermal growth factor-like domains protein 8 OS=Mus musculus GN=Megf8 PE=2 SV=2
P60882	Megf8	R.VN#STELFHVER.R	421	-0.37	2.053	1000	RFSVRVNSTELFH	Multiple epidermal growth factor-like domains protein 8 OS=Mus musculus GN=Megf8 PE=2 SV=2
P60882	Megf8	R.LLSDCQACLAFSSPTAPPRGPGALGWCVHN#ESCLPRPEQAR.C	637	-1.94	3.525	1000	LGWCVHNESCLPR	Multiple epidermal growth factor-like domains protein 8 OS=Mus musculus GN=Megf8 PE=2 SV=2
P60882	Megf8	R.GQLN#GSAGPGHSELTLLWDR.T	810	0.35	2.147	1000	EIRGQLNGSAGPG	Multiple epidermal growth factor-like domains protein 8 OS=Mus musculus GN=Megf8 PE=2 SV=2
P60882	Megf8	R.GYQGDGITHCN#R.T	1115	-1.27	3.131	1000	DGITHCNRTCLED	Multiple epidermal growth factor-like domains protein 8 OS=Mus musculus GN=Megf8 PE=2 SV=2
P60882	Megf8	R.ALLTN#VSSVALGSR.R	1271	-0.09	2.141	1000	GRALLTNVSSVAL	Multiple epidermal growth factor-like domains protein 8 OS=Mus musculus GN=Megf8 PE=2 SV=2
P60882	Megf8	R.EVFWAGN#CSEAACGAADCEQCTR.E	1934	-0.9	4.059	1000	EVFWAGNCSEAAC	Multiple epidermal growth factor-like domains protein 8 OS=Mus musculus GN=Megf8 PE=2 SV=2
P60882	Megf8	K.TGYTMDN#VTGVCRPVCAQGCVN#GSCVEPDHCR.C	2158	-0.9	3.229	1000	TGYTMDNVTGVCR	Multiple epidermal growth factor-like domains protein 8 OS=Mus musculus GN=Megf8 PE=2 SV=2
P60882	Megf8	K.TGYTMDN#VTGVCRPVCAQGCVN#GSCVEPDHCR.C	2173	-0.9	3.229	1000	CAQGCVNGSCVEP	Multiple epidermal growth factor-like domains protein 8 OS=Mus musculus GN=Megf8 PE=2 SV=2
P60882	Megf8	K.CQCNGHADTCNEQDGTGCPCQN#NTETGTCQGSSPSDRR.D	2345	0.65	4.377	19.843	TGCPCQNNTETGT	Multiple epidermal growth factor-like domains protein 8 OS=Mus musculus GN=Megf8 PE=2 SV=2
P61215	Ca10	K.EHLVN#ISGGPMTYSHRLEEIR.L	116	-0.36	2.457	1000	DKEHLVNISGGPM	Carbonic anhydrase-related protein 10 OS=Mus musculus GN=Ca10 PE=2 SV=1
P61215	Ca10	R.LHFGSEDSQGSEHLLN#GQAFSGEVQLIHYN#HELYTN#VTEAAK.S	168	-5.49	5.986	1000	NHELYTNVTEAAK	Carbonic anhydrase-related protein 10 OS=Mus musculus GN=Ca10 PE=2 SV=1
P61315	Gal3st3	R.HN#LTVALPHPSCEHQFCYPR.N	91	-0.41	2.302	1000	RFAERHNLTVALP	Galactose-3-O-sulfotransferase 3 OS=Mus musculus GN=Gal3st3 PE=2 SV=1
P61315	Gal3st3	R.N#FSAHFVHPATRPPHMLASHLR.F	110	-0.36	1.848	1000	QFCYPRNFSAHFV	Galactose-3-O-sulfotransferase 3 OS=Mus musculus GN=Gal3st3 PE=2 SV=1
P61315	Gal3st3	R.VPN#ASLETFLR.A	177	0.53	2.368	1000	AFRRVPNASLETF	Galactose-3-O-sulfotransferase 3 OS=Mus musculus GN=Gal3st3 PE=2 SV=1
P61622	Itga11	K.HFFN#VTDEAALK.D	331	0.22	2.767	1000	DDKHFFNVTDEAA	Integrin alpha-11 OS=Mus musculus GN=Itga11 PE=1 SV=1
P61939	Serpina7	K.VTTCHLPQQN#ATLYK.M	39	-0.61	3.56	1000	CHLPQQNATLYKM	Thyroxine-binding globulin OS=Mus musculus GN=Serpina7 PE=2 SV=1
P62812	Gabra1	K.DN#TTVFTR.I	37	0.06	2.389	1000	QDELKDNTTVFTR	Gamma-aminobutyric acid receptor subunit alpha-1 OS=Mus musculus GN=Gabra1 PE=1 SV=1
P62812	Gabra1	K.SVAHN#MTMPNK.L	137	-0.82	3.059	122.185	KKSVAHNMTMPNK	Gamma-aminobutyric acid receptor subunit alpha-1 OS=Mus musculus GN=Gabra1 PE=1 SV=1
P63056	Olfm3	K.VQN#MSQSIEVLNLR.T	95	-0.21	3.95	195.415	LLEKVQNMSQSIE	Noelin-3 OS=Mus musculus GN=Olfm3 PE=1 SV=1
P63056	Olfm3	K.EEIRN#LSSVLTGIQEEIGAYDYEELHQR.V	179	0.75	3.806	1000	FKEEIRNLSSVLT	Noelin-3 OS=Mus musculus GN=Olfm3 PE=1 SV=1
P63056	Olfm3	K.WAGTNHVVYN#GSLYFNK.Y	299	-0.38	5.039	93.045	TNHVVYNGSLYFN	Noelin-3 OS=Mus musculus GN=Olfm3 PE=1 SV=1
P63056	Olfm3	R.ALYAWNNGHQVLFN#VTLFHIIK.T	465	-0.12	5.027	93.154	GHQVLFNVTLFHI	Noelin-3 OS=Mus musculus GN=Olfm3 PE=1 SV=1
P63080	Gabrb3	K.RLAYSGIPLN#LTLDNR.V	105	0.35	4.472	100.207	YSGIPLNLTLDNR	Gamma-aminobutyric acid receptor subunit beta-3 OS=Mus musculus GN=Gabrb3 PE=2 SV=1
P63137	Gabrb2	R.LSYNVIPLN#LTLDNR.V	104	0.61	2.608	51.004	YNVIPLNLTLDNR	Gamma-aminobutyric acid receptor subunit beta-2 OS=Mus musculus GN=Gabrb2 PE=1 SV=2
P63239	Pcsk1	R.ITSADLHNDCTETHTGTSASAPLAAGIFALALEANPN#LTWR.D	401	0.6	3.217	5.085	ALEANPNLTWRDM	Neuroendocrine convertase 1 OS=Mus musculus GN=Pcsk1 PE=1 SV=1
P68500	Cntn5	R.N#GTEIALESDYR.Y	137	1.02	2.303	1000	SYRWLRNGTEIAL	Contactin-5 OS=Mus musculus GN=Cntn5 PE=1 SV=2
P68500	Cntn5	R.TRGN#ESFVMLTGLEGNTLYHLTVR.A	930	-2.21	7.024	139.433	TVRTRGNESFVML	Contactin-5 OS=Mus musculus GN=Cntn5 PE=1 SV=2
P68500	Cntn5	R.WEQQGSQVSLGWEPVRPLAN#ESEVM*GYK.V	1001	-1.66	3.358	1000	PVRPLANESEVMG	Contactin-5 OS=Mus musculus GN=Cntn5 PE=1 SV=2
P70126	St8sia5	R.YFEFYKEPLEFN#STR.C	92	0.02	1.924	1000	KEPLEFNSTRCLE	Alpha-2,8-sialyltransferase 8E OS=Mus musculus GN=St8sia5 PE=1 SV=2
P70158	Smpdl3a	R.IISLNTNLYYGPNIMTLN#K.T	219	-0.05	5.587	88.444	PNIMTLNKTDPAN	Acid sphingomyelinase-like phosphodiesterase 3a OS=Mus musculus GN=Smpdl3a PE=2 SV=2
P70158	Smpdl3a	K.TDPANQFEWLENTLN#SSLWNK.E	235	-0.37	5.734	57.711	WLENTLNSSLWNK	Acid sphingomyelinase-like phosphodiesterase 3a OS=Mus musculus GN=Smpdl3a PE=2 SV=2
P70158	Smpdl3a	K.GESN#WTLEYVLTQAYSVADLQPK.S	364	-0.41	6.5	1000	NLKGESNWTLEYV	Acid sphingomyelinase-like phosphodiesterase 3a OS=Mus musculus GN=Smpdl3a PE=2 SV=2
P70180	Npr3	K.IIQQTWN#R.T	389	2.42	2.257	1000	IIQQTWNRTFEGI	Atrial natriuretic peptide receptor 3 OS=Mus musculus GN=Npr3 PE=1 SV=3
P70193	Lrig1	R.SLN#LSYNR.L	76	0.06	2.116	76.733	SWTRSLNLSYNRL	Leucine-rich repeats and immunoglobulin-like domains protein 1 OS=Mus musculus GN=Lrig1 PE=2 SV=2
P70193	Lrig1	K.LHELILSFNN#LTR.L	320	0.6	3.016	9.34	LILSFNNLTRLDE	Leucine-rich repeats and immunoglobulin-like domains protein 1 OS=Mus musculus GN=Lrig1 PE=2 SV=2
P70202	Lxn	K.RPLEAQDIPDN#FGNVSPQMKPVQHLAWVACGYVM*WQN#STEDTWYKM*LK.I	151	-1.99	2.699	2.238	GYVMWQNSTEDTW	Latexin OS=Mus musculus GN=Lxn PE=1 SV=2
P70206	Plxna1	K.LSGN#LTLLR.A	75	-0.23	2.103	1000	IYKLSGNLTLLRA	Plexin-A1 OS=Mus musculus GN=Plxna1 PE=1 SV=1
P70206	Plxna1	K.FASVDFVFYN#CSVHQSCLACVN#GSFPCHWCK.Y	658	-0.21	2.885	1000	VDFVFYNCSVHQS	Plexin-A1 OS=Mus musculus GN=Plxna1 PE=1 SV=1
P70206	Plxna1	K.FASVDFVFYN#CSVHQSCLACVN#GSFPCHWCK.Y	670	-0.21	2.885	1000	SCLACVNGSFPCH	Plexin-A1 OS=Mus musculus GN=Plxna1 PE=1 SV=1
P70206	Plxna1	R.VN#MSEDCPQILPSTHIYVPVGVVKPITLAAR.N	699	-1.65	2.799	1000	FLEGRVNMSEDCP	Plexin-A1 OS=Mus musculus GN=Plxna1 PE=1 SV=1
P70206	Plxna1	K.YN#YTEDPTILR.I	1041	0.92	2.739	1000	NPEVKYNYTEDPT	Plexin-A1 OS=Mus musculus GN=Plxna1 PE=1 SV=1
P70206	Plxna1	R.EN#SCMVYN#DTTMVCR.A	1090	2.17	3.154	1000	GGIERENSCMVYN	Plexin-A1 OS=Mus musculus GN=Plxna1 PE=1 SV=1
P70206	Plxna1	R.EN#SCMVYN#DTTMVCR.A	1096	2.17	3.154	1000	NSCMVYNDTTMVC	Plexin-A1 OS=Mus musculus GN=Plxna1 PE=1 SV=1
P70206	Plxna1	R.TLLVLN#SSSFLYYPDPVLEPLSPTGLLELKPSSPLILK.G	1138	-1.3	3.228	1000	RTLLVLNSSSFLY	Plexin-A1 OS=Mus musculus GN=Plxna1 PE=1 SV=1
P70206	Plxna1	R.LN#YTVLIGSTPCILTVSETQLLCEAPN#LTGQHK.V	1185	2.63	3.282	1000	PGNSRLNYTVLIG	Plexin-A1 OS=Mus musculus GN=Plxna1 PE=1 SV=1
P70206	Plxna1	R.LN#YTVLIGSTPCILTVSETQLLCEAPN#LTGQHK.V	1210	2.63	3.282	1000	LLCEAPNLTGQHK	Plexin-A1 OS=Mus musculus GN=Plxna1 PE=1 SV=1
P70207	Plxna2	K.LTGN#LTIQVAHK.T	76	0.13	1.743	1000	VYKLTGNLTIQVA	Plexin-A2 OS=Mus musculus GN=Plxna2 PE=1 SV=2
P70207	Plxna2	K.FYN#CSAHQLCLSCVNSAFR.C	655	-0.85	5.656	205.128	TEFKFYNCSAHQL	Plexin-A2 OS=Mus musculus GN=Plxna2 PE=1 SV=2
P70207	Plxna2	R.IN#VSEDCPQLVPTEEILIPVGEVKPITLK.A	696	1.63	3.037	1000	FQEGRINVSEDCP	Plexin-A2 OS=Mus musculus GN=Plxna2 PE=1 SV=2
P70207	Plxna2	K.LN#YTVMIGETPCTVTVSETQLLCEPPNLTGQHK.V	1180	-1.1	3.039	52.569	SGGAKLNYTVMIG	Plexin-A2 OS=Mus musculus GN=Plxna2 PE=1 SV=2
P70208	Plxna3	R.VRPNN#VSVTSSGVQLTVAMR.N	549	-0.16	3.614	24.437	VRVRPNNVSVTSS	Plexin-A3 OS=Mus musculus GN=Plxna3 PE=1 SV=2
P70208	Plxna3	K.YRGIETTNTCQVIN#DTAMLCK.A	1074	0.72	3.864	124.374	NTCQVINDTAMLC	Plexin-A3 OS=Mus musculus GN=Plxna3 PE=1 SV=2
P70211	Dcc	R.GGNVLLN#CSAESDR.G	60	-0.5	2.671	76.733	GGNVLLNCSAESD	Netrin receptor DCC OS=Mus musculus GN=Dcc PE=1 SV=2
P70211	Dcc	K.QQLPN#GSLLIQNILHSR.H	94	-0.42	2.206	55.37	RKQQLPNGSLLIQ	Netrin receptor DCC OS=Mus musculus GN=Dcc PE=1 SV=2
P70211	Dcc	R.ALN#TTQPGSLQLTVGNLKPEAMYTFR.V	478	-0.96	3.317	98.04	NRERALNTTQPGS	Netrin receptor DCC OS=Mus musculus GN=Dcc PE=1 SV=2
P70232	Chl1	R.IIAAN#NSGTFK.I	87	0.02	2.393	24.437	PRIIAANNSGTFK	Neural cell adhesion molecule L1-like protein OS=Mus musculus GN=Chl1 PE=1 SV=2
P70232	Chl1	K.LTVN#SSNSIK.Q	225	-0.45	2.096	53.534	PMKLTVNSSNSIK	Neural cell adhesion molecule L1-like protein OS=Mus musculus GN=Chl1 PE=1 SV=2
P70232	Chl1	K.IEN#ISYQDR.G	299	-0.26	2.52	1000	KTLKIENISYQDR	Neural cell adhesion molecule L1-like protein OS=Mus musculus GN=Chl1 PE=1 SV=2
P70232	Chl1	R.EISFTN#LLPNHTGVYQCEASNIHGTILANANIDVIDVIPLIK.T	390	-1.14	3.703	15.007	REISFTNLLPNHT	Neural cell adhesion molecule L1-like protein OS=Mus musculus GN=Chl1 PE=1 SV=2
P70232	Chl1	R.YHTHEN#GTLEIYR.T	476	-0.45	3.298	1000	RYHTHENGTLEIY	Neural cell adhesion molecule L1-like protein OS=Mus musculus GN=Chl1 PE=1 SV=2
P70232	Chl1	K.AVITANLDIRN#ATK.L	513	-0.06	2.402	17.25	ANLDIRNATKLRV	Neural cell adhesion molecule L1-like protein OS=Mus musculus GN=Chl1 PE=1 SV=2
P70232	Chl1	K.TQVTVLGVPDPPGNLHLSERQN#R.S	625	0.02	2.379	0.845	HLSERQNRSVRLS	Neural cell adhesion molecule L1-like protein OS=Mus musculus GN=Chl1 PE=1 SV=2
P70232	Chl1	K.VSWKPQGAPEEWEEEIVTN#HTLR.V	767	0.23	2.627	1000	EEEIVTNHTLRVM	Neural cell adhesion molecule L1-like protein OS=Mus musculus GN=Chl1 PE=1 SV=2
P70232	Chl1	R.VDVMN#STLVK.V	822	-0.16	1.763	1000	QRVDVMNSTLVKV	Neural cell adhesion molecule L1-like protein OS=Mus musculus GN=Chl1 PE=1 SV=2
P70232	Chl1	K.KLN#GN#LTGYLLQYQIINDTYELGELNEIN#VTTPSK.S	945	-2.53	3.204	13.745	PKKLNGNLTGYLL	Neural cell adhesion molecule L1-like protein OS=Mus musculus GN=Chl1 PE=1 SV=2
P70232	Chl1	K.KLNGN#LTGYLLQYQIIN#DTYELGELNEIN#VTTPSK.S	957	-0.75	3.494	16.619	LQYQIINDTYELG	Neural cell adhesion molecule L1-like protein OS=Mus musculus GN=Chl1 PE=1 SV=2
P70232	Chl1	K.KLNGN#LTGYLLQYQIIN#DTYELGELNEIN#VTTPSK.S	969	-0.75	3.494	18.603	GELNEINVTTPSK	Neural cell adhesion molecule L1-like protein OS=Mus musculus GN=Chl1 PE=1 SV=2
P70232	Chl1	K.SSWHLSNLN#STTK.Y	984	-0.12	2.559	44.278	WHLSNLNSTTKYK	Neural cell adhesion molecule L1-like protein OS=Mus musculus GN=Chl1 PE=1 SV=2
P70232	Chl1	K.ITEGVN#VTQK.I	1027	-1.45	1.841	1000	KITEGVNVTQKIH	Neural cell adhesion molecule L1-like protein OS=Mus musculus GN=Chl1 PE=1 SV=2
P70274	Sepp1	K.LESQGYFN#ISYIVVNHQGSPSQLK.H	83	0.07	3.435	55.37	ESQGYFNISYIVV	Selenoprotein P OS=Mus musculus GN=Sepp1 PE=2 SV=3
P70274	Sepp1	R.CGNCN#LTSLEDEDFCK.T	176	0.89	4.148	17.009	ERCGNCNLTSLED	Selenoprotein P OS=Mus musculus GN=Sepp1 PE=2 SV=3
P70275	Sema3e	K.NPVIFGLFN#TTSNIFR.G	330	0.11	4.84	31.275	VIFGLFNTTSNIF	Semaphorin-3E OS=Mus musculus GN=Sema3e PE=1 SV=3
P70275	Sema3e	R.LAYGIESN#STLLECTPR.S	596	-0.7	4.485	1000	AYGIESNSTLLEC	Semaphorin-3E OS=Mus musculus GN=Sema3e PE=1 SV=3
P70302	Stim1	R.LAVTN#TTMTGTVLK.M	171	-0.08	1.847	1000	PRLAVTNTTMTGT	Stromal interaction molecule 1 OS=Mus musculus GN=Stim1 PE=1 SV=2
P70387	Hfe	K.TLN#WSAAEPGAWATK.V	166	1.26	3.227	1000	FCPKTLNWSAAEP	Hereditary hemochromatosis protein homolog OS=Mus musculus GN=Hfe PE=2 SV=2
P70389	Igfals	K.VGAFFGLFNVAVM*N#LSGNCLR.S	368	-0.23	2.903	11.721	FNVAVMNLSGNCL	Insulin-like growth factor-binding protein complex acid labile subunit OS=Mus musculus GN=Igfals PE=2 SV=1
P70407	Cdh9	R.VFSIHSEN#GSIFTLKPLDR.E	436	0.42	4.5	1000	FSIHSENGSIFTL	Cadherin-9 OS=Mus musculus GN=Cdh9 PE=2 SV=2
P70407	Cdh9	R.ESSPWHN#ITITATEINNPK.Q	454	0.77	3.9	70.908	ESSPWHNITITAT	Cadherin-9 OS=Mus musculus GN=Cdh9 PE=2 SV=2
P70407	Cdh9	K.FFFEPVPEFPLNPN#FTIVDNK.D	535	-0.64	4.052	17.009	EFPLNPNFTIVDN	Cadherin-9 OS=Mus musculus GN=Cdh9 PE=2 SV=2
P70408	Cdh10	R.IFNIHSGN#GSLYTSKPLDR.E	438	-1.33	2.473	30.612	FNIHSGNGSLYTS	Cadherin-10 OS=Mus musculus GN=Cdh10 PE=1 SV=3
P70408	Cdh10	R.ELSQWHN#LTVIAAEINNPK.E	456	0.56	4.29	176.604	ELSQWHNLTVIAA	Cadherin-10 OS=Mus musculus GN=Cdh10 PE=1 SV=3
P70408	Cdh10	K.FFFSLAAVNPN#FTVQDNEDNTAR.I	534	-0.72	4.58	30.835	LAAVNPNFTVQDN	Cadherin-10 OS=Mus musculus GN=Cdh10 PE=1 SV=3
P70424	Erbb2	K.YALAVLDNRDPLDN#VTTAAPGR.T	125	1.13	3.919	34.089	NRDPLDNVTTAAP	Receptor tyrosine-protein kinase erbB-2 OS=Mus musculus GN=Erbb2 PE=1 SV=3
P70424	Erbb2	R.GHCWGPGPTQCVN#CSQFLR.G	531	-3.53	4.453	1000	GPTQCVNCSQFLR	Receptor tyrosine-protein kinase erbB-2 OS=Mus musculus GN=Erbb2 PE=1 SV=3
P70424	Erbb2	K.HCLPCHPECQPQN#SSETCYGSEADQCEACAHYK.D	572	1.06	5.518	1000	PECQPQNSSETCY	Receptor tyrosine-protein kinase erbB-2 OS=Mus musculus GN=Erbb2 PE=1 SV=3
P70424	Erbb2	K.YPDEEGICQPCPIN#CTHSCVDLDER.G	630	0.95	5.079	1000	CQPCPINCTHSCV	Receptor tyrosine-protein kinase erbB-2 OS=Mus musculus GN=Erbb2 PE=1 SV=3
P70428	Ext2	K.CTN#LSEGVLSVR.K	288	0.18	2.528	1000	VLDKCTNLSEGVL	Exostosin-2 OS=Mus musculus GN=Ext2 PE=1 SV=2
P70663	Sparcl1	K.ESQEQPVSDSHQQPN#ESSK.Q	168	0.61	3.427	1000	DSHQQPNESSKQT	SPARC-like protein 1 OS=Mus musculus GN=Sparcl1 PE=2 SV=3
P70663	Sparcl1	K.ILDQACGTDN#QTYASSCHLFATK.C	462	-0.89	2.307	1000	QACGTDNQTYASS	SPARC-like protein 1 OS=Mus musculus GN=Sparcl1 PE=2 SV=3
P70665	Siae	R.HSVLWNAMIHPLQN#MTLK.G	293	0.3	5.057	132.105	MIHPLQNMTLKGV	Sialate O-acetylesterase OS=Mus musculus GN=Siae PE=2 SV=3
P70665	Siae	K.N#SSDYGFPEIR.W	356	0.3	2.49	1000	SSYMLKNSSDYGF	Sialate O-acetylesterase OS=Mus musculus GN=Siae PE=2 SV=3
P70665	Siae	K.N#LTFQGPLPK.K	427	-0.78	2.672	1000	VAYGEKNLTFQGP	Sialate O-acetylesterase OS=Mus musculus GN=Siae PE=2 SV=3
P70699	Gaa	R.LEN#LSSTESGYTATLTR.T	140	-1.72	2.33	1000	PSYRLENLSSTES	Lysosomal alpha-glucosidase OS=Mus musculus GN=Gaa PE=1 SV=2
P70699	Gaa	R.QVVEN#MTR.T	390	-0.1	2.385	1000	VRQVVENMTRTHF	Lysosomal alpha-glucosidase OS=Mus musculus GN=Gaa PE=1 SV=2
P70699	Gaa	R.GVFITN#ETGQPLIGK.V	470	-0.68	2.782	1000	RGVFITNETGQPL	Lysosomal alpha-glucosidase OS=Mus musculus GN=Gaa PE=1 SV=2
P70699	Gaa	R.EVTVLGVATAPTQVLSNGIPVSN#FTYSPDNK.S	926	-0.2	3.592	20.625	NGIPVSNFTYSPD	Lysosomal alpha-glucosidase OS=Mus musculus GN=Gaa PE=1 SV=2
P80560	Ptprn2	K.VSANIQN#M*TTADVIK.A	550	-1.24	2.874	73.311	VSANIQNMTTADV	Receptor-type tyrosine-protein phosphatase N2 OS=Mus musculus GN=Ptprn2 PE=1 SV=2
P82347	Sgcd	R.N#VTVNILNDQTK.V	108	1.94	3.341	85.529	YFKSARNVTVNIL	Delta-sarcoglycan OS=Mus musculus GN=Sgcd PE=1 SV=1
P82349	Sgcb	R.ITSN#ATSDLNIK.V	213	-0.3	3.465	87.265	TERITSNATSDLN	Beta-sarcoglycan OS=Mus musculus GN=Sgcb PE=1 SV=1
P82349	Sgcb	K.AENSIILN#GTVMVSPTRLPSSSSGDQSGSGDWVR.Y	260	1.06	3.053	17.25	ENSIILNGTVMVS	Beta-sarcoglycan OS=Mus musculus GN=Sgcb PE=1 SV=1
P84309	Adcy5	K.TIGSTYMAASGLN#DSTYDK.A	1137	6.17	2.652	1000	MAASGLNDSTYDK	Adenylate cyclase type 5 OS=Mus musculus GN=Adcy5 PE=1 SV=2
P97290	Serping1	K.VGQLQLSHN#LSFVIVVPVFPK.H	356	-0.52	2.331	1000	QLQLSHNLSFVIV	Plasma protease C1 inhibitor OS=Mus musculus GN=Serping1 PE=1 SV=3
P97291	Cdh8	R.ELSVWHN#ITIIATEIRN#HSQISR.V	463	0.36	2.78	1000	ELSVWHNITIIAT	Cadherin-8 OS=Mus musculus GN=Cdh8 PE=1 SV=2
P97291	Cdh8	R.ELSVWHN#ITIIATEIRN#HSQISR.V	473	0.36	2.78	1000	IATEIRNHSQISR	Cadherin-8 OS=Mus musculus GN=Cdh8 PE=1 SV=2
P97291	Cdh8	K.NGHFFLYSLLPEMVNNPN#FTIK.K	544	0.32	4.098	17.009	EMVNNPNFTIKKN	Cadherin-8 OS=Mus musculus GN=Cdh8 PE=1 SV=2
P97295	Npy2r	-.MGPVGAEADEN#QTVEVK.V	11	-1.32	3.736	1000	GAEADENQTVEVK	Neuropeptide Y receptor type 2 OS=Mus musculus GN=Npy2r PE=2 SV=2
P97300	Nptn	R.ESLLPVTLQCN#LTSSSHTLM*YSYWTR.N	170	-0.35	2.089	1000	PVTLQCNLTSSSH	Neuroplastin OS=Mus musculus GN=Nptn PE=1 SV=3
P97300	Nptn	K.N#ASNMEYR.I	196	-0.2	1.887	42.098	LTATRKNASNMEY	Neuroplastin OS=Mus musculus GN=Nptn PE=1 SV=3
P97300	Nptn	K.AN#ATIEVK.A	228	-0.56	1.873	1000	VSAPKANATIEVK	Neuroplastin OS=Mus musculus GN=Nptn PE=1 SV=3
P97300	Nptn	K.KEN#GVFEEISN#SSGR.F	283	-1.25	1.96	1000	VFEEISNSSGRFF	Neuroplastin OS=Mus musculus GN=Nptn PE=1 SV=3
P97321	Fap	K.DILN#GTFSYK.T	49	-0.51	1.854	1000	TLKDILNGTFSYK	Seprase OS=Mus musculus GN=Fap PE=2 SV=1
P97326	Cdh6	R.IN#TTIGSVAAQDPDAAR.N	399	0.14	4.171	1000	REDARINTTIGSV	Cadherin-6 OS=Mus musculus GN=Cdh6 PE=1 SV=2
P97326	Cdh6	R.IFNIDSGN#GSIFTSK.L	437	-0.28	5.171	100.207	FNIDSGNGSIFTS	Cadherin-6 OS=Mus musculus GN=Cdh6 PE=1 SV=2
P97326	Cdh6	R.ETLLWHN#ITVIATEINNPK.Q	455	-0.13	4.353	113.176	ETLLWHNITVIAT	Cadherin-6 OS=Mus musculus GN=Cdh6 PE=1 SV=2
P97326	Cdh6	R.AVDKDDPYSGHQFSFSLAPEAASSSN#FTIQDNK.D	536	0.18	3.259	47.045	EAASSSNFTIQDN	Cadherin-6 OS=Mus musculus GN=Cdh6 PE=1 SV=2
P97333	Nrp1	K.RGPECSQN#YTAPTGVIK.S	150	-0.37	3.651	1000	GPECSQNYTAPTG	Neuropilin-1 OS=Mus musculus GN=Nrp1 PE=1 SV=2
P97333	Nrp1	K.IAYSNN#GSDWK.T	522	5.6	2.373	9.34	KIAYSNNGSDWKT	Neuropilin-1 OS=Mus musculus GN=Nrp1 PE=1 SV=2
P97370	Atp1b3	K.N#LTSCPDGAPFIQHGPDYR.A	124	0.29	2.312	1000	SVEEQKNLTSCPD	Sodium/potassium-transporting ATPase subunit beta-3 OS=Mus musculus GN=Atp1b3 PE=1 SV=1
P97370	Atp1b3	R.IIDLIPDGYPQISCLPKEEN#ATIATYPEFGVLDLK.Y	197	-1.87	2.647	1000	CLPKEENATIATY	Sodium/potassium-transporting ATPase subunit beta-3 OS=Mus musculus GN=Atp1b3 PE=1 SV=1
P97402	Gcnt2	R.IPGVPGSMPPN#ASWTGNLR.A	315	-1.35	2.375	15.007	PGSMPPNASWTGN	N-acetyllactosaminide beta-1,6-N-acetylglucosaminyl-transferase OS=Mus musculus GN=Gcnt2 PE=2 SV=2
P97449	Anpep	R.VILRPYLTPNNQGLYIFQGN#STVR.F	106	1.5	5.434	121.092	LYIFQGNSTVRFT	Aminopeptidase N OS=Mus musculus GN=Anpep PE=1 SV=4
P97449	Anpep	R.FTCN#QTTDVIIIHSK.K	114	-0.67	3.864	1000	TVRFTCNQTTDVI	Aminopeptidase N OS=Mus musculus GN=Anpep PE=1 SV=4
P97449	Anpep	K.KLN#YTLK.G	128	0.85	2.448	1000	IHSKKLNYTLKGN	Aminopeptidase N OS=Mus musculus GN=Anpep PE=1 SV=4
P97449	Anpep	K.AM*FN#ITLIYPNNLIALSNM*LPK.E	234	1.12	3.22	120.784	AMKAMFNITLIYP	Aminopeptidase N OS=Mus musculus GN=Anpep PE=1 SV=4
P97449	Anpep	K.SN#VTRPSEFNYIWIAPIPFLK.S	573	0.59	2.727	7.279	LLDSKSNVTRPSE	Aminopeptidase N OS=Mus musculus GN=Anpep PE=1 SV=4
P97449	Anpep	K.QVTPLFFYFQN#R.T	734	-0.32	1.558	1000	LFFYFQNRTNNWV	Aminopeptidase N OS=Mus musculus GN=Anpep PE=1 SV=4
P97449	Anpep	K.NPNN#NTIHPNLR.S	784	0.26	3.317	9.34	WMKNPNNNTIHPN	Aminopeptidase N OS=Mus musculus GN=Anpep PE=1 SV=4
P97449	Anpep	R.N#ATLVNEADK.L	817	-0.36	2.599	88.444	AWEQFRNATLVNE	Aminopeptidase N OS=Mus musculus GN=Anpep PE=1 SV=4
P97467	Pam	R.SFSN#ECLGTTRPITPIDSSDFTLDIR.M	44	-1.22	3.615	1000	TTRSFSNECLGTT	Peptidyl-glycine alpha-amidating monooxygenase OS=Mus musculus GN=Pam PE=1 SV=2
P97468	Cmklr1	K.ITCFNN#FSLAAPESSPHPAHSQVVSTGYSR.H	190	1.39	4.522	0	KITCFNNFSLAAP	Chemokine-like receptor 1 OS=Mus musculus GN=Cmklr1 PE=1 SV=1
P97471	Smad4	-.MDN#MSITNTPTSNDACLSIVHSLM*CHR.Q	3	1.01	2.583	2.806	XXXXMDNMSITNT	Mothers against decapentaplegic homolog 4 OS=Mus musculus GN=Smad4 PE=1 SV=2
P97772	Grm1	K.INADPVLLPN#ITLGSEIR.D	98	-0.39	4.239	139.126	DPVLLPNITLGSE	Metabotropic glutamate receptor 1 OS=Mus musculus GN=Grm1 PE=1 SV=2
P97772	Grm1	K.RYN#WTYVSAVHTEGNYGESGM*DAFK.E	223	0.4	3.723	98.04	DIVKRYNWTYVSA	Metabotropic glutamate receptor 1 OS=Mus musculus GN=Grm1 PE=1 SV=2
P97772	Grm1	K.VCTGN#ESLEENYVQDSK.M	397	-1.76	4.771	71.753	KKVCTGNESLEEN	Metabotropic glutamate receptor 1 OS=Mus musculus GN=Grm1 PE=1 SV=2
P97785	Gfra1	K.ETN#FSLTSGLEAK.D	59	-0.92	1.74	1000	VAGKETNFSLTSG	GDNF family receptor alpha-1 OS=Mus musculus GN=Gfra1 PE=2 SV=2
P97785	Gfra1	K.NAIQAFGN#GSDVTMWQPAPPVQTTTATTTTAFR.I	347	-1.33	3.605	7.971	AIQAFGNGSDVTM	GDNF family receptor alpha-1 OS=Mus musculus GN=Gfra1 PE=2 SV=2
P97785	Gfra1	K.SN#VSGSTHLCLSDNDYGK.D	406	-0.3	4.222	143.367	AQKLKSNVSGSTH	GDNF family receptor alpha-1 OS=Mus musculus GN=Gfra1 PE=2 SV=2
P97792	Cxadr	K.SGDASIN#VTNLQLSDIGTYQCK.V	106	-2.46	3.918	53.534	SGDASINVTNLQL	Coxsackievirus and adenovirus receptor homolog OS=Mus musculus GN=Cxadr PE=1 SV=1
P97792	Cxadr	K.N#ASSEYSGTYSCTVQNR.V	201	-1.04	4.68	166.051	PVISVKNASSEYS	Coxsackievirus and adenovirus receptor homolog OS=Mus musculus GN=Cxadr PE=1 SV=1
P97793	Alk	R.SRYGLECSFDFPCELEYSPPLHN#HGNQSWSWR.H	286	-0.08	3.303	10.095	YSPPLHNHGNQSW	ALK tyrosine kinase receptor OS=Mus musculus GN=Alk PE=1 SV=2
P97793	Alk	R.GSFLLLN#TSADSK.H	328	6.03	3.099	1000	GSFLLLNTSADSK	ALK tyrosine kinase receptor OS=Mus musculus GN=Alk PE=1 SV=2
P97793	Alk	R.VALEYISSGN#R.S	415	2.24	2.8	1000	EYISSGNRSLSAV	ALK tyrosine kinase receptor OS=Mus musculus GN=Alk PE=1 SV=2
P97793	Alk	R.GN#VSLVLVEN#K.T	567	-1.05	2.487	1000	RGVLRGNVSLVLV	ALK tyrosine kinase receptor OS=Mus musculus GN=Alk PE=1 SV=2
P97793	Alk	R.GN#VSLVLVEN#K.T	575	-1.05	2.487	1000	SLVLVENKTGKEQ	ALK tyrosine kinase receptor OS=Mus musculus GN=Alk PE=1 SV=2
P97797	Sirpa	K.VN#FTCK.S	168	-0.1	1.417	1000	IPDQKVNFTCKSH	Tyrosine-protein phosphatase non-receptor type substrate 1 OS=Mus musculus GN=Sirpa PE=1 SV=1
P97797	Sirpa	K.N#VSYN#ISSTVR.V	205	0.95	1.472	1000	VNPSGKNVSYNIS	Tyrosine-protein phosphatase non-receptor type substrate 1 OS=Mus musculus GN=Sirpa PE=1 SV=1
P97797	Sirpa	K.N#VSYN#ISSTVR.V	209	0.95	1.472	1000	GKNVSYNISSTVR	Tyrosine-protein phosphatase non-receptor type substrate 1 OS=Mus musculus GN=Sirpa PE=1 SV=1
P97797	Sirpa	R.GIAN#LSN#FIR.V	246	0.45	2.507	1000	PLRGIANLSNFIR	Tyrosine-protein phosphatase non-receptor type substrate 1 OS=Mus musculus GN=Sirpa PE=1 SV=1
P97797	Sirpa	K.VTQQSPTSM*N#QVN#LTCR.A	271	-3.48	2.606	1000	TSMNQVNLTCRAE	Tyrosine-protein phosphatase non-receptor type substrate 1 OS=Mus musculus GN=Sirpa PE=1 SV=1
P97797	Sirpa	R.FYPEDLQLIWLENGN#VSR.N	293	0.08	5.459	48.874	IWLENGNVSRNDT	Tyrosine-protein phosphatase non-receptor type substrate 1 OS=Mus musculus GN=Sirpa PE=1 SV=1
P97797	Sirpa	R.FYPEDLQLIWLENGN#VSRN#DTPK.N	297	-2.53	2.523	17.25	NGNVSRNDTPKNL	Tyrosine-protein phosphatase non-receptor type substrate 1 OS=Mus musculus GN=Sirpa PE=1 SV=1
P97797	Sirpa	K.NTDGTYN#YTSLFLVNSSAHREDVVFTCQVK.H	312	1.05	4.356	49.097	NTDGTYNYTSLFL	Tyrosine-protein phosphatase non-receptor type substrate 1 OS=Mus musculus GN=Sirpa PE=1 SV=1
P97797	Sirpa	K.NTDGTYN#YTSLFLVN#SSAHREDVVFTCQVK.H	320	1.15	3.743	78.939	TSLFLVNSSAHRE	Tyrosine-protein phosphatase non-receptor type substrate 1 OS=Mus musculus GN=Sirpa PE=1 SV=1
P97798	Neo1	R.GSSVILN#CSAYSEPSPNIEWKK.D	84	-0.49	2.818	15.1	GSSVILNCSAYSE	Neogenin OS=Mus musculus GN=Neo1 PE=1 SV=1
P97798	Neo1	K.LPSGTLVISN#ATEGDGGLYR.C	221	4.13	4.374	1000	GTLVISNATEGDG	Neogenin OS=Mus musculus GN=Neo1 PE=1 SV=1
P97798	Neo1	R.TPASDPHGDN#LTYSVFYTK.E	501	-1.03	2.313	1000	SDPHGDNLTYSVF	Neogenin OS=Mus musculus GN=Neo1 PE=1 SV=1
P97798	Neo1	R.VEN#TSQPGEMQVTIQNLMPATVYIFK.V	520	1.47	4.338	87.582	DRERVENTSQPGE	Neogenin OS=Mus musculus GN=Neo1 PE=1 SV=1
P97798	Neo1	R.TLSDVPSAAPQN#LSLEVR.N	670	0.69	2.194	1000	PSAAPQNLSLEVR	Neogenin OS=Mus musculus GN=Neo1 PE=1 SV=1
P97798	Neo1	K.NAN#ATTLSYLVTGLKPNTLYEFSVMVTK.G	940	-0.36	2.558	0	TKYKNANATTLSY	Neogenin OS=Mus musculus GN=Neo1 PE=1 SV=1
P97821	Ctsc	R.SDIN#CSVMEATEEK.V	53	-0.42	3.91	1000	SSRSDINCSVMEA	Dipeptidyl peptidase 1 OS=Mus musculus GN=Ctsc PE=2 SV=1
P97821	Ctsc	R.ILTN#NSQTPILSPQEVVSCSPYAQGCDGGFPYLIAGK.Y	275	2.66	3.204	0	RIRILTNNSQTPI	Dipeptidyl peptidase 1 OS=Mus musculus GN=Ctsc PE=2 SV=1
P97927	Lama4	R.NCLRN#TTGFK.C	215	-0.42	2.14	12.092	CRNCLRNTTGFKC	Laminin subunit alpha-4 OS=Mus musculus GN=Lama4 PE=1 SV=2
P97927	Lama4	R.HVTDMN#STIHLLR.T	308	-0.4	2.549	1000	RHVTDMNSTIHLL	Laminin subunit alpha-4 OS=Mus musculus GN=Lama4 PE=1 SV=2
P97927	Lama4	R.DAVRN#LTEVVPQLLDQLR.T	780	0.65	3.968	1000	ARDAVRNLTEVVP	Laminin subunit alpha-4 OS=Mus musculus GN=Lama4 PE=1 SV=2
P97927	Lama4	K.RPASN#ISASIQR.I	803	0.44	3.047	1000	QKRPASNISASIQ	Laminin subunit alpha-4 OS=Mus musculus GN=Lama4 PE=1 SV=2
P97927	Lama4	K.FYFGGSPISPQYAN#FTGCISNAYFTR.L	1361	0.02	4.576	71.753	ISPQYANFTGCIS	Laminin subunit alpha-4 OS=Mus musculus GN=Lama4 PE=1 SV=2
P97952	Scn1b	R.VVWN#GSR.G	93	-0.11	1.635	1000	EGRVVWNGSRGTK	Sodium channel subunit beta-1 OS=Mus musculus GN=Scn1b PE=2 SV=1
P97952	Scn1b	R.LLFFDNYEHN#TSVVK.K	135	0.26	4.369	59.298	FDNYEHNTSVVKK	Sodium channel subunit beta-1 OS=Mus musculus GN=Scn1b PE=2 SV=1
P97953	Vegfc	R.SLPATLPQCQAAN#K.T	236	-3.72	2.444	1000	PQCQAANKTCPTN	Vascular endothelial growth factor C OS=Mus musculus GN=Vegfc PE=1 SV=1
P98063	Bmp1	K.AAGN#SSALGGQGTSGQPQR.E	96	-1.33	4.453	1000	SIKAAGNSSALGG	Bone morphogenetic protein 1 OS=Mus musculus GN=Bmp1 PE=1 SV=2
P98063	Bmp1	K.IILN#FTSMDLYR.S	368	-0.46	2.122	1000	GEKIILNFTSMDL	Bone morphogenetic protein 1 OS=Mus musculus GN=Bmp1 PE=1 SV=2
P98063	Bmp1	K.LN#GSITSPGWPK.E	604	0.65	3.302	1000	GFLTKLNGSITSP	Bone morphogenetic protein 1 OS=Mus musculus GN=Bmp1 PE=1 SV=2
P98064	Masp1	R.FGYILHTDN#R.T	183	0.26	1.997	1000	YILHTDNRTCRVE	Mannan-binding lectin serine protease 1 OS=Mus musculus GN=Masp1 PE=1 SV=2
P98064	Masp1	K.MLHN#TTGVYTCSAHGTWTNEVLK.R	412	-2.36	3.011	93.766	YYKMLHNTTGVYT	Mannan-binding lectin serine protease 1 OS=Mus musculus GN=Masp1 PE=1 SV=2
P98086	C1qa	K.VLTNQESPYQN#HTGR.F	146	1.3	3.147	64.398	QESPYQNHTGRFI	Complement C1q subcomponent subunit A OS=Mus musculus GN=C1qa PE=1 SV=2
P98154	Dgcr2	R.VN#GSLATFSTDQELR.F	147	-2.02	2.54	1000	QTCQRVNGSLATF	Integral membrane protein DGCR2/IDD OS=Mus musculus GN=Dgcr2 PE=2 SV=1
P98154	Dgcr2	K.LWVGYQYVITGRN#HSLEGR.W	194	-0.12	2.286	1000	YVITGRNHSLEGR	Integral membrane protein DGCR2/IDD OS=Mus musculus GN=Dgcr2 PE=2 SV=1
Q00342	Flt3	K.CVLISHENN#GSSAGKPSSYR.M	44	1.05	3.618	6.591	LISHENNGSSAGK	Receptor-type tyrosine-protein kinase FLT3 OS=Mus musculus GN=Flt3 PE=1 SV=1
Q00342	Flt3	R.ILLAFVSSVGRN#DTGYYTCSSSK.H	324	0.45	3.132	1000	VSSVGRNDTGYYT	Receptor-type tyrosine-protein kinase FLT3 OS=Mus musculus GN=Flt3 PE=1 SV=1
Q00342	Flt3	K.KPQVLAN#ASASQASCSSDGYPLPSWTWK.K	445	-0.79	3.369	1000	KPQVLANASASQA	Receptor-type tyrosine-protein kinase FLT3 OS=Mus musculus GN=Flt3 PE=1 SV=1
Q00342	Flt3	K.SPN#CTEEIPEGVWNK.K	474	-1.21	3.637	104.111	CSDKSPNCTEEIP	Receptor-type tyrosine-protein kinase FLT3 OS=Mus musculus GN=Flt3 PE=1 SV=1
Q00342	Flt3	K.VFGQWVSSSTLN#M*SEAGK.G	503	4.48	3.235	1000	VSSSTLNMSEAGK	Receptor-type tyrosine-protein kinase FLT3 OS=Mus musculus GN=Flt3 PE=1 SV=1
Q00493	Cpe	K.GN#ETIVN#LIHSTR.I	139	-0.87	3.009	1000	NEYQKGNETIVNL	Carboxypeptidase E OS=Mus musculus GN=Cpe PE=1 SV=2
Q00493	Cpe	R.DLQGNPIAN#ATISVDGIDHDVTSAK.D	390	0.62	3.708	38.371	QGNPIANATISVD	Carboxypeptidase E OS=Mus musculus GN=Cpe PE=1 SV=2
Q00560	Il6st	R.GSN#FTAICVLK.E	43	0.74	3.301	1000	VVQRGSNFTAICV	Interleukin-6 receptor subunit beta OS=Mus musculus GN=Il6st PE=1 SV=2
Q00560	Il6st	R.ETYLETN#YTLK.S	157	1.28	3.257	1000	ETYLETNYTLKSE	Interleukin-6 receptor subunit beta OS=Mus musculus GN=Il6st PE=1 SV=2
Q00560	Il6st	K.VKPTPPYN#LSVTNSEELSSILK.L	225	1.76	2.82	38.189	KPTPPYNLSVTNS	Interleukin-6 receptor subunit beta OS=Mus musculus GN=Il6st PE=1 SV=2
Q00651	Itga4	K.RWLIVGAPTASWLSN#ASVVNPGAIYR.C	86	1.08	4.208	70.435	TASWLSNASVVNP	Integrin alpha-4 OS=Mus musculus GN=Itga4 PE=1 SV=1
Q00651	Itga4	R.QPGEN#GSIVTCGHR.W	145	-0.3	2.197	1000	SRQPGENGSIVTC	Integrin alpha-4 OS=Mus musculus GN=Itga4 PE=1 SV=1
Q00651	Itga4	R.TRPVVIVEASLSHPESVN#R.T	487	-1.18	4.145	1000	SHPESVNRTKFDC	Integrin alpha-4 OS=Mus musculus GN=Itga4 PE=1 SV=1
Q00651	Itga4	R.FYFFSN#GTSDVITGSIR.V	545	-0.92	4.395	1000	RFYFFSNGTSDVI	Integrin alpha-4 OS=Mus musculus GN=Itga4 PE=1 SV=1
Q00651	Itga4	K.LN#LTFHVINTGISMAPN#VSVK.I	813	-1.15	4.629	57.711	CMAEKLNLTFHVI	Integrin alpha-4 OS=Mus musculus GN=Itga4 PE=1 SV=1
Q00651	Itga4	K.LN#LTFHVINTGISMAPN#VSVK.I	828	-1.15	4.629	132.105	GISMAPNVSVKIM	Integrin alpha-4 OS=Mus musculus GN=Itga4 PE=1 SV=1
Q00993	Axl	K.DTQTEAGSPFVGNPGN#ITGAR.G	37	0.91	5.113	37.54	FVGNPGNITGARG	Tyrosine-protein kinase receptor UFO OS=Mus musculus GN=Axl PE=1 SV=2
Q01097	Grin2b	R.VELVAMN#ETDPK.S	74	1.16	2.301	1000	VELVAMNETDPKS	Glutamate receptor ionotropic, NMDA 2B OS=Mus musculus GN=Grin2b PE=1 SV=3
Q01097	Grin2b	R.YLIN#VTFEGR.N	341	-0.72	1.926	1000	LNRYLINVTFEGR	Glutamate receptor ionotropic, NMDA 2B OS=Mus musculus GN=Grin2b PE=1 SV=3
Q01097	Grin2b	R.N#LSFSEDGYQMHPK.L	348	-1.05	2.233	1000	VTFEGRNLSFSED	Glutamate receptor ionotropic, NMDA 2B OS=Mus musculus GN=Grin2b PE=1 SV=3
Q01097	Grin2b	R.IISEN#KTDEEPGYIK.K	444	-0.85	3.855	1000	KRIISENKTDEEP	Glutamate receptor ionotropic, NMDA 2B OS=Mus musculus GN=Grin2b PE=1 SV=3
Q01097	Grin2b	K.IN#GTWNGMIGEVVMK.R	491	-1.19	2.953	48.315	KHGKKINGTWNGM	Glutamate receptor ionotropic, NMDA 2B OS=Mus musculus GN=Grin2b PE=1 SV=3
Q01098	Grin2c	R.QSN#HTFSSGDITPYTK.L	438	-0.5	2.316	1000	PCRRQSNHTFSSG	Glutamate receptor ionotropic, NMDA 2C OS=Mus musculus GN=Grin2c PE=2 SV=2
Q01279	Egfr	R.DIVQNVFMSN#MSMDLQSHPSSCPK.C	175	-0.15	2.668	43.066	QNVFMSNMSMDLQ	Epidermal growth factor receptor OS=Mus musculus GN=Egfr PE=1 SV=1
Q01279	Egfr	K.CDPSCPN#GSCWGGGEENCQK.L	196	0.3	4.123	142.629	CDPSCPNGSCWGG	Epidermal growth factor receptor OS=Mus musculus GN=Egfr PE=1 SV=1
Q01279	Egfr	K.DTLSIN#ATNIK.H	352	0.03	3.255	53.534	KDTLSINATNIKH	Epidermal growth factor receptor OS=Mus musculus GN=Egfr PE=1 SV=1
Q01279	Egfr	K.QHGQFSLAVVGLN#ITSLGLR.S	444	0.45	2.356	1000	LAVVGLNITSLGL	Epidermal growth factor receptor OS=Mus musculus GN=Egfr PE=1 SV=1
Q01279	Egfr	R.DCVSCQN#VSR.G	528	-0.09	2.456	1000	DCVSCQNVSRGRE	Epidermal growth factor receptor OS=Mus musculus GN=Egfr PE=1 SV=1
Q01279	Egfr	R.EFVENSECIQCHPECLPQAMN#ITCTGR.G	568	5.83	4.272	73.082	CLPQAMNITCTGR	Epidermal growth factor receptor OS=Mus musculus GN=Egfr PE=1 SV=1
Q01279	Egfr	K.TCPAGIM*GEN#NTLVWK.Y	603	0.56	2.892	24.437	AGIMGENNTLVWK	Epidermal growth factor receptor OS=Mus musculus GN=Egfr PE=1 SV=1
Q01279	Egfr	K.YADANNVCHLCHAN#CTYGCAGPGLQGCEVWPSGPK.I	623	-0.76	5.715	3.922	CHLCHANCTYGCA	Epidermal growth factor receptor OS=Mus musculus GN=Egfr PE=1 SV=1
Q01339	Apoh	K.N#ISFACNPGFFLN#GTSSSK.C	105	-0.39	5.175	51.004	SFEYPKNISFACN	Beta-2-glycoprotein 1 OS=Mus musculus GN=Apoh PE=1 SV=1
Q01339	Apoh	K.N#ISFACNPGFFLN#GTSSSK.C	117	-0.39	5.175	57.711	NPGFFLNGTSSSK	Beta-2-glycoprotein 1 OS=Mus musculus GN=Apoh PE=1 SV=1
Q01339	Apoh	K.DYRPSAGN#NSLYQDTVVFK.C	162	-0.1	3.13	24.437	YRPSAGNNSLYQD	Beta-2-glycoprotein 1 OS=Mus musculus GN=Apoh PE=1 SV=1
Q01339	Apoh	K.CLPHFAMIGN#DTVMCTEQGN#WTR.L	183	-2.54	4.168	1000	HFAMIGNDTVMCT	Beta-2-glycoprotein 1 OS=Mus musculus GN=Apoh PE=1 SV=1
Q01339	Apoh	K.CLPHFAMIGN#DTVMCTEQGN#WTR.L	193	-2.54	4.168	1000	MCTEQGNWTRLPE	Beta-2-glycoprotein 1 OS=Mus musculus GN=Apoh PE=1 SV=1
Q01705	Notch1	K.CFNN#GTCVDQVGGYTCTCPPGFVGER.C	1241	-0.88	5.052	9.34	SPKCFNNGTCVDQ	Neurogenic locus notch homolog protein 1 OS=Mus musculus GN=Notch1 PE=1 SV=3
Q01721	Gas1	R.CPSHCISALIQLN#HTR.R	114	-0.18	2.736	1000	SALIQLNHTRRGP	Growth arrest-specific protein 1 OS=Mus musculus GN=Gas1 PE=2 SV=2
Q01815	Cacna1c	R.QCQN#GTVCKPGWDGPK.H	328	-0.43	2.068	1000	HGRQCQNGTVCKP	Voltage-dependent L-type calcium channel subunit alpha-1C OS=Mus musculus GN=Cacna1c PE=1 SV=1
Q01815	Cacna1c	K.IALN#DTTEINR.N	1388	0.47	2.028	23.624	FGKIALNDTTEIN	Voltage-dependent L-type calcium channel subunit alpha-1C OS=Mus musculus GN=Cacna1c PE=1 SV=1
Q02248	Ctnnb1	R.TM*QNTNDVETARCTAGTLHN#LSHHREGLLAIFK.S	220	-0.01	3.218	19.767	TAGTLHNLSHHRE	Catenin beta-1 OS=Mus musculus GN=Ctnnb1 PE=1 SV=1
Q02788	Col6a2	R.MALLQYGSQNQQQVAFPLTYN#VTTIHEALER.A	912	0.11	4	60.102	AFPLTYNVTTIHE	Collagen alpha-2(VI) chain OS=Mus musculus GN=Col6a2 PE=2 SV=3
Q02858	Tek	K.VPGN#LTSVLLSNLVPR.E	595	0.04	3.094	84.609	NIKVPGNLTSVLL	Angiopoietin-1 receptor OS=Mus musculus GN=Tek PE=1 SV=2
Q02858	Tek	K.N#ATVTQYQLK.G	690	0.71	2.423	1000	IDVKIKNATVTQY	Angiopoietin-1 receptor OS=Mus musculus GN=Tek PE=1 SV=2
Q03137	Epha4	R.ADNDAASMPCTRPPSAPLNLISNVN#ETSVNLEWSSPQNTGGR.Q	340	-1.89	3.311	5.75	NLISNVNETSVNL	Ephrin type-A receptor 4 OS=Mus musculus GN=Epha4 PE=1 SV=2
Q03137	Epha4	R.VSITDLLAHTN#YTFEIWAVN#GVSK.Y	408	0.53	3.234	1000	DLLAHTNYTFEIW	Ephrin type-A receptor 4 OS=Mus musculus GN=Epha4 PE=1 SV=2
Q03145	Epha2	R.TASVSIN#QTEPPK.V	436	-1.76	2.311	1000	TASVSINQTEPPK	Ephrin type-A receptor 2 OS=Mus musculus GN=Epha2 PE=1 SV=3
Q03311	Bche	K.YGHPN#GTQGN#STMWPVFTSTEQK.Y	510	-0.46	3.361	1000	AKYGHPNGTQGNS	Cholinesterase OS=Mus musculus GN=Bche PE=2 SV=2
Q03311	Bche	K.YGHPN#GTQGN#STMWPVFTSTEQK.Y	515	-0.46	3.361	1000	PNGTQGNSTMWPV	Cholinesterase OS=Mus musculus GN=Bche PE=2 SV=2
Q03385	Ralgds	K.LSEIFSDENN#YSLSR.E	462	2.53	2.175	6.591	IFSDENNYSLSRE	Ral guanine nucleotide dissociation stimulator OS=Mus musculus GN=Ralgds PE=1 SV=2
Q03391	Grin2d	R.SPGLDVRPVALVLN#GSDPR.S	89	0.25	2.9	1000	PVALVLNGSDPRS	Glutamate receptor ionotropic, NMDA 2D OS=Mus musculus GN=Grin2d PE=2 SV=3
Q03734	Serpina3m	K.FN#LTETSEADIHQGFGHLLQR.L	104	0.55	2.782	1000	LEGLKFNLTETSE	Serine protease inhibitor A3M OS=Mus musculus GN=Serpina3m PE=1 SV=2
Q03734	Serpina3m	K.LINDYVSN#QTQGMIK.K	184	1.49	4.26	100.207	INDYVSNQTQGMI	Serine protease inhibitor A3M OS=Mus musculus GN=Serpina3m PE=1 SV=2
Q04519	Smpd1	K.FSAIAPPLQSAFGWQN#LTCPACK.V	84	-0.18	2.466	1000	SAFGWQNLTCPAC	Sphingomyelin phosphodiesterase OS=Mus musculus GN=Smpd1 PE=2 SV=2
Q04519	Smpd1	K.GN#QSSQWLYEAM*AK.A	333	-0.34	3.985	1000	PPFIKGNQSSQWL	Sphingomyelin phosphodiesterase OS=Mus musculus GN=Smpd1 PE=2 SV=2
Q04519	Smpd1	R.VYQIDGNYPGSSHVVLDHETYILN#LTQANAAGGTPSWK.R	518	0.61	5.403	49.312	HETYILNLTQANA	Sphingomyelin phosphodiesterase OS=Mus musculus GN=Smpd1 PE=2 SV=2
Q04857	Col6a1	R.RN#FTAADWGHSR.D	211	-1.56	3.263	1000	DHTYRRNFTAADW	Collagen alpha-1(VI) chain OS=Mus musculus GN=Col6a1 PE=2 SV=1
Q04999	Inhbb	R.GLNPGPVN#SCCIPTK.L	373	-0.06	2.771	38.189	LNPGPVNSCCIPT	Inhibin beta B chain OS=Mus musculus GN=Inhbb PE=2 SV=4
Q05117	Acp5	R.NIPWYVLAGNHDHLGN#VSAQIAYSK.I	118	-1.59	2.143	7.649	NHDHLGNVSAQIA	Tartrate-resistant acid phosphatase type 5 OS=Mus musculus GN=Acp5 PE=2 SV=2
Q05186	Rcn1	R.VVRPDSELGERPPEDN#QSFQYDHEAFLGK.E	47	1.58	2.55	1000	ERPPEDNQSFQYD	Reticulocalbin-1 OS=Mus musculus GN=Rcn1 PE=1 SV=1
Q05685	Folr2	K.NACCSVN#TSQELHK.A	62	0.07	2.813	81.692	NACCSVNTSQELH	Folate receptor beta OS=Mus musculus GN=Folr2 PE=2 SV=1
Q05769	Ptgs2	K.SWEAFSN#LSYYTR.A	130	-2.19	3.151	1000	SWEAFSNLSYYTR	Prostaglandin G/H synthase 2 OS=Mus musculus GN=Ptgs2 PE=1 SV=1
Q05793	Hspg2	R.ALVN#FTR.S	89	-0.14	1.865	1000	YFRALVNFTRSIE	Basement membrane-specific heparan sulfate proteoglycan core protein OS=Mus musculus GN=Hspg2 PE=1 SV=1
Q05793	Hspg2	R.CDGDFDCEDRTDEAN#CSVK.Q	358	-0.25	2.786	1000	DRTDEANCSVKQP	Basement membrane-specific heparan sulfate proteoglycan core protein OS=Mus musculus GN=Hspg2 PE=1 SV=1
Q05793	Hspg2	R.SLTQGSLIVGNLAPVN#GTSQGK.F	3098	1.62	4.128	81.692	GNLAPVNGTSQGK	Basement membrane-specific heparan sulfate proteoglycan core protein OS=Mus musculus GN=Hspg2 PE=1 SV=1
Q05895	Thbs3	R.LGFLGN#QSQGCVPAR.T	407	-0.34	3.369	1000	RLGFLGNQSQGCV	Thrombospondin-3 OS=Mus musculus GN=Thbs3 PE=1 SV=2
Q05909	Ptprg	K.VEFHWGHSN#GSAGSEHSVN#GR.R	156	-0.08	2.251	1000	FHWGHSNGSAGSE	Receptor-type tyrosine-protein phosphatase gamma OS=Mus musculus GN=Ptprg PE=1 SV=1
Q05909	Ptprg	K.VQPLN#QTALQVSWSQPETIYHPPIMNYM*ISYSWTK.N	359	0.1	4.7	90.861	MKVQPLNQTALQV	Receptor-type tyrosine-protein phosphatase gamma OS=Mus musculus GN=Ptprg PE=1 SV=1
Q05909	Ptprg	R.SDFSQTM*LFQAN#TTR.I	444	-0.45	2.11	1000	TMLFQANTTRIFQ	Receptor-type tyrosine-protein phosphatase gamma OS=Mus musculus GN=Ptprg PE=1 SV=1
Q05920	Pc	K.LLHYLGHVMVNGPTTPIPVN#VSPSPVDPAVPVVPIGPPPAGFRDILLR.E	519	3.08	3.304	24.222	TTPIPVNVSPSPV	Pyruvate carboxylase, mitochondrial OS=Mus musculus GN=Pc PE=1 SV=1
Q06335	Aplp2	K.SQVMTHLHVIEERRN#QSLSLLYK.V	485	-0.13	2.995	1000	VIEERRNQSLSLL	Amyloid-like protein 2 OS=Mus musculus GN=Aplp2 PE=1 SV=4
Q06770	Serpina6	R.GSTQYLENLGFN#M*SK.M	89	-0.35	3.659	76.733	LENLGFNMSKMSE	Corticosteroid-binding globulin OS=Mus musculus GN=Serpina6 PE=1 SV=1
Q06770	Serpina6	R.EEDFYVN#ETSTVK.V	217	1.39	2.111	1000	EEDFYVNETSTVK	Corticosteroid-binding globulin OS=Mus musculus GN=Serpina6 PE=1 SV=1
Q06770	Serpina6	K.VPM*MVQSGN#ISYFR.D	232	-1.54	2.818	1000	MMVQSGNISYFRD	Corticosteroid-binding globulin OS=Mus musculus GN=Serpina6 PE=1 SV=1
Q06770	Serpina6	K.DLFTN#QSDFADTTK.D	320	0.28	3.647	1000	IKDLFTNQSDFAD	Corticosteroid-binding globulin OS=Mus musculus GN=Serpina6 PE=1 SV=1
Q06806	Tie1	R.REN#ISFPQAR.T	592	-0.2	2.56	1000	GQERRENISFPQA	Tyrosine-protein kinase receptor Tie-1 OS=Mus musculus GN=Tie1 PE=2 SV=3
Q06890	Clu	K.AFPEVCN#ETMM*ALWEECKPCLK.H	102	0.27	1.513	1000	AFPEVCNETMMAL	Clusterin OS=Mus musculus GN=Clu PE=1 SV=1
Q06890	Clu	R.SGSGLVGQQLEEFLN#QSSPFYFWMN#GDRIDSLLESDR.Q	144	5.86	4.602	1000	QLEEFLNQSSPFY	Clusterin OS=Mus musculus GN=Clu PE=1 SV=1
Q06890	Clu	R.QELN#DSLQVAER.L	327	-0.54	2.26	1000	NLRQELNDSLQVA	Clusterin OS=Mus musculus GN=Clu PE=1 SV=1
Q07113	Igf2r	R.SLLEFN#TTM*GCQPSDSQHR.I	107	0.59	3.432	1000	RSLLEFNTTMGCQ	Cation-independent mannose-6-phosphate receptor OS=Mus musculus GN=Igf2r PE=1 SV=1
Q07113	Igf2r	R.MSVINFECN#K.T	430	0.52	2.888	44.278	VINFECNKTAGKD	Cation-independent mannose-6-phosphate receptor OS=Mus musculus GN=Igf2r PE=1 SV=1
Q07113	Igf2r	K.KISTN#ITLVCKPGDLESAPVLR.A	575	-1.85	4.122	1000	DKKISTNITLVCK	Cation-independent mannose-6-phosphate receptor OS=Mus musculus GN=Igf2r PE=1 SV=1
Q07113	Igf2r	R.DPSSGFVFNLSPLN#DSAQGHVVLGIGK.T	944	0.05	4.445	38.189	FNLSPLNDSAQGH	Cation-independent mannose-6-phosphate receptor OS=Mus musculus GN=Igf2r PE=1 SV=1
Q07113	Igf2r	R.HGNLYDLKPLGLN#DTIVSVGEYTYYLR.V	1239	1.89	3.308	14.461	LKPLGLNDTIVSV	Cation-independent mannose-6-phosphate receptor OS=Mus musculus GN=Igf2r PE=1 SV=1
Q07113	Igf2r	K.MN#YTGGDTCHK.V	1305	-0.58	1.689	1000	NGLLKMNYTGGDT	Cation-independent mannose-6-phosphate receptor OS=Mus musculus GN=Igf2r PE=1 SV=1
Q07113	Igf2r	R.AGIN#ASYSEK.G	1532	-0.14	1.984	1000	SGRAGINASYSEK	Cation-independent mannose-6-phosphate receptor OS=Mus musculus GN=Igf2r PE=1 SV=1
Q07113	Igf2r	R.N#GSSIIDLSPLIHR.T	1649	0.45	3.039	1000	TECTVRNGSSIID	Cation-independent mannose-6-phosphate receptor OS=Mus musculus GN=Igf2r PE=1 SV=1
Q07113	Igf2r	R.YMN#YTSLITFHCK.R	1750	0.13	2.747	1000	LADRYMNYTSLIT	Cation-independent mannose-6-phosphate receptor OS=Mus musculus GN=Igf2r PE=1 SV=1
Q07113	Igf2r	K.TQGCAVTDEQLLYSFN#LTSLSTSTFK.V	1809	0.58	3.187	1000	QLLYSFNLTSLST	Cation-independent mannose-6-phosphate receptor OS=Mus musculus GN=Igf2r PE=1 SV=1
Q07113	Igf2r	R.AACAVRPQEVTMVN#GTLTNPVTGK.S	2129	-1	4.089	81.692	QEVTMVNGTLTNP	Cation-independent mannose-6-phosphate receptor OS=Mus musculus GN=Igf2r PE=1 SV=1
Q07409	Cntn3	R.WQLN#GSDIDTSLDHR.Y	65	0.46	2.113	1000	HYRWQLNGSDIDT	Contactin-3 OS=Mus musculus GN=Cntn3 PE=1 SV=2
Q07409	Cntn3	K.VEPSDVGN#YTCVVTSTVTNTR.V	193	-0.1	5.469	148.282	EPSDVGNYTCVVT	Contactin-3 OS=Mus musculus GN=Cntn3 PE=1 SV=2
Q07409	Cntn3	K.AN#GTTHLVVTEPTR.I	489	-0.73	2.592	1000	NQFGKANGTTHLV	Contactin-3 OS=Mus musculus GN=Cntn3 PE=1 SV=2
Q07409	Cntn3	R.N#ESIVPFSPYEVK.V	765	-1.06	2.705	1000	PRYVFRNESIVPF	Contactin-3 OS=Mus musculus GN=Cntn3 PE=1 SV=2
Q07409	Cntn3	K.VAGN#QTSAVLR.G	860	0.08	2.31	1000	KVKVAGNQTSAVL	Contactin-3 OS=Mus musculus GN=Cntn3 PE=1 SV=2
Q07409	Cntn3	R.AYNSAGAGPFSATVN#ATTK.K	895	0.19	4.274	110.633	PFSATVNATTKKT	Contactin-3 OS=Mus musculus GN=Cntn3 PE=1 SV=2
Q07409	Cntn3	K.KTPPSQPPGNVVWN#ATDTK.V	913	-0.56	4.192	99.228	PGNVVWNATDTKV	Contactin-3 OS=Mus musculus GN=Cntn3 PE=1 SV=2
Q07409	Cntn3	K.AM*EN#ESEVTGYK.V	931	-0.39	2.08	1000	QVKAMENESEVTG	Contactin-3 OS=Mus musculus GN=Cntn3 PE=1 SV=2
Q07409	Cntn3	R.TSSQNNVHVLNTN#K.T	956	-0.26	3.566	17.009	VHVLNTNKTSAEL	Contactin-3 OS=Mus musculus GN=Cntn3 PE=1 SV=2
Q07456	Ambp	K.KEDSCQLN#YSEGPCLGM*QER.Y	233	0.48	3.556	1000	EDSCQLNYSEGPC	Protein AMBP OS=Mus musculus GN=Ambp PE=2 SV=2
Q07797	Lgals3bp	R.ALGYEN#ATQALGR.A	69	-0.05	2.613	1000	RALGYENATQALG	Galectin-3-binding protein OS=Mus musculus GN=Lgals3bp PE=1 SV=1
Q07797	Lgals3bp	K.APIPTALDTN#SSK.T	543	-1.73	2.732	1000	PTALDTNSSKTPS	Galectin-3-binding protein OS=Mus musculus GN=Lgals3bp PE=1 SV=1
Q07797	Lgals3bp	R.VVIRPFYLTN#STDMV.-	572	0.23	2.905	1000	RPFYLTNSTDMV	Galectin-3-binding protein OS=Mus musculus GN=Lgals3bp PE=1 SV=1
Q07968	F13b	K.EQETCLAPELEHGN#YSTTQR.T	163	-0.26	3.934	1000	PELEHGNYSTTQR	Coagulation factor XIII B chain OS=Mus musculus GN=F13b PE=1 SV=2
Q07968	F13b	R.TYEN#GSSVEYR.C	546	0.14	1.558	1000	AARTYENGSSVEY	Coagulation factor XIII B chain OS=Mus musculus GN=F13b PE=1 SV=2
Q08048	Hgf	K.TCAHSAVN#ETDVPMETTECIQGQGEGYR.G	295	-8.17	4.184	1000	CAHSAVNETDVPM	Hepatocyte growth factor OS=Mus musculus GN=Hgf PE=1 SV=1
Q08481	Pecam1	R.VLFYKDDAMVYN#VTSR.E	74	3.58	3.404	1000	DDAMVYNVTSREH	Platelet endothelial cell adhesion molecule OS=Mus musculus GN=Pecam1 PE=1 SV=1
Q08481	Pecam1	K.EVTEGGVVTVN#CSLQEEKPPIFFK.I	141	0.78	3.85	1000	GGVVTVNCSLQEE	Platelet endothelial cell adhesion molecule OS=Mus musculus GN=Pecam1 PE=1 SV=1
Q08481	Pecam1	K.EETVLSQYQN#FSK.I	360	0.51	3.627	1000	VLSQYQNFSKIAE	Platelet endothelial cell adhesion molecule OS=Mus musculus GN=Pecam1 PE=1 SV=1
Q08481	Pecam1	K.GHAIGISCQSEN#GTAPITYHLMK.A	424	0.09	3.676	1000	ISCQSENGTAPIT	Platelet endothelial cell adhesion molecule OS=Mus musculus GN=Pecam1 PE=1 SV=1
Q08481	Pecam1	K.EDRPFHQAVVN#DTQAFWHNK.Q	540	0.19	3.539	98.352	FHQAVVNDTQAFW	Platelet endothelial cell adhesion molecule OS=Mus musculus GN=Pecam1 PE=1 SV=1
Q08857	Cd36	K.VISNN#CTSYGVLDIGK.C	321	-0.7	3.429	9.34	EKVISNNCTSYGV	Platelet glycoprotein 4 OS=Mus musculus GN=Cd36 PE=1 SV=2
Q08857	Cd36	K.RPYIVPILWLN#ETGTIGDEK.A	417	-2.3	2.575	1000	VPILWLNETGTIG	Platelet glycoprotein 4 OS=Mus musculus GN=Cd36 PE=1 SV=2
Q08890	Ids	R.VHSGN#FSTIPQYFK.E	117	-0.68	3.464	1000	WRVHSGNFSTIPQ	Iduronate 2-sulfatase OS=Mus musculus GN=Ids PE=2 SV=3
Q08890	Ids	K.VFHPGISSN#HSDDYPYSWSFPPYHPSSEK.Y	146	-0.53	2.589	1000	HPGISSNHSDDYP	Iduronate 2-sulfatase OS=Mus musculus GN=Ids PE=2 SV=3
Q08890	Ids	K.LYPLEN#ITLAPDPHVPDSLPPVAYNPWMDIR.E	248	-1.84	3.287	55.335	KLYPLENITLAPD	Iduronate 2-sulfatase OS=Mus musculus GN=Ids PE=2 SV=3
Q09200	B4galnt1	K.EQVVGLLAQNN#CSCESK.G	79	-0.02	4.538	9.34	GLLAQNNCSCESK	Beta-1,4 N-acetylgalactosaminyltransferase 1 OS=Mus musculus GN=B4galnt1 PE=2 SV=1
Q09200	B4galnt1	R.LYPPSSLPQGAEYN#ISALVTIATK.T	274	1.96	3.607	1000	PQGAEYNISALVT	Beta-1,4 N-acetylgalactosaminyltransferase 1 OS=Mus musculus GN=B4galnt1 PE=2 SV=1
Q0PMG2	Mdga1	K.FQETSVFN#ETLR.I	90	1.83	2.56	1000	QETSVFNETLRIE	MAM domain-containing glycosylphosphatidylinositol anchor protein 1 OS=Mus musculus GN=Mdga1 PE=2 SV=2
Q0PMG2	Mdga1	K.AITFQLTN#TTAPPALK.L	235	0.79	2.307	1000	ITFQLTNTTAPPA	MAM domain-containing glycosylphosphatidylinositol anchor protein 1 OS=Mus musculus GN=Mdga1 PE=2 SV=2
Q0PMG2	Mdga1	R.DSGYYN#CTATNNVGNPAK.K	307	-0.46	5.435	104.477	RDSGYYNCTATNN	MAM domain-containing glycosylphosphatidylinositol anchor protein 1 OS=Mus musculus GN=Mdga1 PE=2 SV=2
Q0PMG2	Mdga1	K.N#ATFQITPDM*IK.E	331	0.72	2.08	1000	LVRSLKNATFQIT	MAM domain-containing glycosylphosphatidylinositol anchor protein 1 OS=Mus musculus GN=Mdga1 PE=2 SV=2
Q0PMG2	Mdga1	R.LVSPLYN#ASAK.F	811	-0.09	1.813	1000	LVSPLYNASAKFY	MAM domain-containing glycosylphosphatidylinositol anchor protein 1 OS=Mus musculus GN=Mdga1 PE=2 SV=2
Q0V8T7	Cntnap5c	K.NTN#LSSSAIYTDTAPSK.E	1023	0.65	3.235	9.34	SVTKNTNLSSSAI	Contactin-associated protein like 5-3 OS=Mus musculus GN=Cntnap5c PE=2 SV=1
Q0V8T8	Cntnap5b	R.GNTAGYFYVDSDGSGPLRPLQVYCN#VTEDK.I	622	-0.38	2.578	42.818	PLQVYCNVTEDKI	Contactin-associated protein like 5-2 OS=Mus musculus GN=Cntnap5b PE=2 SV=1
Q0V8T9	Cntnap5a	K.QAN#FTVDMNTQHFR.T	282	-0.51	3.122	57.711	RVGKQANFTVDMN	Contactin-associated protein like 5-1 OS=Mus musculus GN=Cntnap5a PE=2 SV=1
Q0V8T9	Cntnap5a	K.SYYFGGCPDN#LTDSQCLNPIK.A	496	-2.32	5.279	132.105	FGGCPDNLTDSQC	Contactin-associated protein like 5-1 OS=Mus musculus GN=Cntnap5a PE=2 SV=1
Q0V8T9	Cntnap5a	K.IWMTVQHN#NTELTR.V	635	0.42	2.815	24.437	WMTVQHNNTELTR	Contactin-associated protein like 5-1 OS=Mus musculus GN=Cntnap5a PE=2 SV=1
Q0V8T9	Cntnap5a	R.HFCNCDADIDEWAN#DTGLFSFK.D	746	0.49	4.438	48.998	DIDEWANDTGLFS	Contactin-associated protein like 5-1 OS=Mus musculus GN=Cntnap5a PE=2 SV=1
Q0VBD0	Itgb8	R.IHNQCSDYNLDCMPPHGYIHVLSLTEN#ITEFEK.A	233	0.15	3.687	62.528	VLSLTENITEFEK	Integrin beta OS=Mus musculus GN=Itgb8 PE=2 SV=1
Q0VBD0	Itgb8	K.VQLENQVHGVHFN#ITAICPDGAR.K	402	1.88	5.635	115.01	VHGVHFNITAICP	Integrin beta OS=Mus musculus GN=Itgb8 PE=2 SV=1
Q0VBD0	Itgb8	R.KPGISGCGN#VTSNDEVLFN#VTVVMK.T	421	-3.1	2.838	11.015	GISGCGNVTSNDE	Integrin beta OS=Mus musculus GN=Itgb8 PE=2 SV=1
Q0VBD0	Itgb8	R.KPGISGCGN#VTSNDEVLFN#VTVVMK.T	431	-3.1	2.838	45.026	NDEVLFNVTVVMK	Integrin beta OS=Mus musculus GN=Itgb8 PE=2 SV=1
Q0VBD0	Itgb8	K.NYAIIKPIGFN#ETTK.V	456	-0.35	3.487	87.582	IKPIGFNETTKVH	Integrin beta OS=Mus musculus GN=Itgb8 PE=2 SV=1
Q0VBP7	Kiaa1644	K.TFVLCCHHN#NTVFK.Y	62	-0.54	2.172	6.591	VLCCHHNNTVFKY	Uncharacterized protein KIAA1644 OS=Mus musculus GN=Kiaa1644 PE=2 SV=1
Q0VGT2	Gli2	R.GSYTQQPRQPAAGSQCLGMSAAMSPQASYSQAHPQLSPNIVSGSLNQFSPSCSNMAAKPSHLGLPQQM*EVVPN#ATIMN#GHQR.E	1274	4.88	1.313	4.545	QMEVVPNATIMNG	Zinc finger protein GLI2 OS=Mus musculus GN=Gli2 PE=1 SV=2
Q10470	Mgat3	K.FREMLTN#GTFEYIR.H	263	-0.12	2.445	1000	FREMLTNGTFEYI	Beta-1,4-mannosyl-glycoprotein 4-beta-N-acetylglucosaminyltransferase OS=Mus musculus GN=Mgat3 PE=2 SV=2
Q11204	St3gal2	K.NLPAN#VSFVLVPFK.A	211	-0.21	3.127	34.073	AKNLPANVSFVLV	CMP-N-acetylneuraminate-beta-galactosamide-alpha-2,3-sialyltransferase 2 OS=Mus musculus GN=St3gal2 PE=2 SV=2
Q14B62	Ptchd1	R.NLVNSLFPVN#R.S	77	-0.53	2.108	15.007	NSLFPVNRSKHRL	Patched domain-containing protein 1 OS=Mus musculus GN=Ptchd1 PE=2 SV=2
Q14BI2	Grm2	R.FFN#WTYVSTVASEGDYGETGIEAFELEAR.A	203	1.01	3.793	1000	EILRFFNWTYVST	Metabotropic glutamate receptor 2 OS=Mus musculus GN=Grm2 PE=1 SV=2
Q14BI2	Grm2	R.ARN#ICVATSEK.V	232	0.02	2.659	1000	LEARARNICVATS	Metabotropic glutamate receptor 2 OS=Mus musculus GN=Grm2 PE=1 SV=2
Q14BI2	Grm2	R.LN#ASFTWVASDGWGALESVVAGSER.A	286	-1.62	2.113	1000	AATQRLNASFTWV	Metabotropic glutamate receptor 2 OS=Mus musculus GN=Grm2 PE=1 SV=2
Q14BI2	Grm2	R.ALCPN#TTR.L	402	-0.11	1.813	1000	HRALCPNTTRLCD	Metabotropic glutamate receptor 2 OS=Mus musculus GN=Grm2 PE=1 SV=2
Q14CH0	Fam171b	K.LPDNHHISN#VTGYLTVLHQFLK.V	214	0.75	3.58	16.144	DNHHISNVTGYLT	Protein FAM171B OS=Mus musculus GN=Fam171b PE=1 SV=2
Q14DK5	Hhipl1	K.LCAN#TSLDDVLPIFAYPHK.L	461	-0.62	3.727	1000	DRKLCANTSLDDV	HHIP-like protein 1 OS=Mus musculus GN=Hhipl1 PE=2 SV=1
Q19LI2	A1bg	K.LWAEPQSLLEPWAN#LTLVCAVDLPTK.V	44	-1.62	5.438	1000	LLEPWANLTLVCA	Alpha-1B-glycoprotein OS=Mus musculus GN=A1bg PE=1 SV=1
Q19LI2	A1bg	R.FSLGAITSN#NSGIYR.C	89	0.28	3.324	24.437	LGAITSNNSGIYR	Alpha-1B-glycoprotein OS=Mus musculus GN=A1bg PE=1 SV=1
Q19LI2	A1bg	K.GTAGFLIYKPGN#YSCSYLTHAAGEPSEPSDIVTIK.M	192	0.59	3.009	1000	LIYKPGNYSCSYL	Alpha-1B-glycoprotein OS=Mus musculus GN=A1bg PE=1 SV=1
Q19LI2	A1bg	K.LLFVGPQHAGN#YSCR.Y	485	-0.41	2.056	1000	GPQHAGNYSCRYT	Alpha-1B-glycoprotein OS=Mus musculus GN=A1bg PE=1 SV=1
Q2HXL6	Edem3	K.FSLTLIDSLDTLVVLN#K.T	119	-0.15	3.768	1000	DTLVVLNKTKEFE	ER degradation-enhancing alpha-mannosidase-like protein 3 OS=Mus musculus GN=Edem3 PE=1 SV=2
Q2HXL6	Edem3	K.LLPAFN#TTSGLPYPR.I	196	2.08	2.369	1000	KLLPAFNTTSGLP	ER degradation-enhancing alpha-mannosidase-like protein 3 OS=Mus musculus GN=Edem3 PE=1 SV=2
Q2MV57	Tctn2	R.WQN#NSISGLDITVIR.A	389	-0.24	3.04	24.437	YVFRWQNNSISGL	Tectonic-2 OS=Mus musculus GN=Tctn2 PE=1 SV=2
Q2NL51	Gsk3a	R.LGAQLPNDRPLPPLFNFSPGELSIQPSLN#AILIPPHLR.S	438	-1.33	5.003	51.436	SIQPSLNAILIPP	Glycogen synthase kinase-3 alpha OS=Mus musculus GN=Gsk3a PE=1 SV=2
Q2PZL6	Fat4	R.IN#ATTGEIFNK.Q	2923	0.5	3.845	115.01	SEYFRINATTGEI	Protocadherin Fat 4 OS=Mus musculus GN=Fat4 PE=1 SV=2
Q2PZL6	Fat4	K.YQN#VSGFSNVNINR.H	2939	-0.06	3.691	104.477	QVLKYQNVSGFSN	Protocadherin Fat 4 OS=Mus musculus GN=Fat4 PE=1 SV=2
Q2PZL6	Fat4	K.SHALLLYNYDN#QTGER.A	4019	-0.06	4.561	53.534	LLYNYDNQTGERA	Protocadherin Fat 4 OS=Mus musculus GN=Fat4 PE=1 SV=2
Q2VLH6	Cd163	R.LAGGENN#CSGRVELK.I	58	-1.54	2.625	0	LAGGENNCSGRVE	Scavenger receptor cysteine-rich type 1 protein M130 OS=Mus musculus GN=Cd163 PE=2 SV=2
Q2VLH6	Cd163	K.ALGWAN#SSAGSGYIWMDK.V	104	-3.56	2.953	1000	KALGWANSSAGSG	Scavenger receptor cysteine-rich type 1 protein M130 OS=Mus musculus GN=Cd163 PE=2 SV=2
Q2VLH6	Cd163	K.VSCTGN#ESALWDCK.H	122	0.33	2.989	1000	KVSCTGNESALWD	Scavenger receptor cysteine-rich type 1 protein M130 OS=Mus musculus GN=Cd163 PE=2 SV=2
Q2VLH6	Cd163	R.QLGCADN#GTVKPIPSDK.T	872	-1.72	3.203	1000	QLGCADNGTVKPI	Scavenger receptor cysteine-rich type 1 protein M130 OS=Mus musculus GN=Cd163 PE=2 SV=2
Q2VWQ2	Nell1	K.IIFM*PNGFITQCPNLN#R.T	224	0.09	4.212	30.835	TQCPNLNRTCPTC	Protein kinase C-binding protein NELL1 OS=Mus musculus GN=Nell1 PE=2 SV=1
Q2VWQ2	Nell1	R.DQDSWVDGDNCRN#CTCK.S	294	-0.99	1.615	7.971	DGDNCRNCTCKSG	Protein kinase C-binding protein NELL1 OS=Mus musculus GN=Nell1 PE=2 SV=1
Q2VWQ2	Nell1	R.RMSCPPLN#CSPDSLPVHISGQCCK.V	313	-0.75	3.402	1000	MSCPPLNCSPDSL	Protein kinase C-binding protein NELL1 OS=Mus musculus GN=Nell1 PE=2 SV=1
Q2VWQ2	Nell1	K.ITEACPPLN#CSEK.D	372	-1.25	2.511	1000	EACPPLNCSEKDH	Protein kinase C-binding protein NELL1 OS=Mus musculus GN=Nell1 PE=2 SV=1
Q2VWQ2	Nell1	K.NAICTNTVQGHSCTCQPGYVGN#GTVCK.A	511	1.07	3.575	32.252	QPGYVGNGTVCKA	Protein kinase C-binding protein NELL1 OS=Mus musculus GN=Nell1 PE=2 SV=1
Q2VWQ2	Nell1	K.DIDECAEGFVECHN#HSR.C	562	-0.85	1.753	1000	GFVECHNHSRCVN	Protein kinase C-binding protein NELL1 OS=Mus musculus GN=Nell1 PE=2 SV=1
Q2VWQ2	Nell1	R.SGDN#WTHSCQQCR.C	708	-0.61	2.079	1000	LYRSGDNWTHSCQ	Protein kinase C-binding protein NELL1 OS=Mus musculus GN=Nell1 PE=2 SV=1
Q2WF71	Lrfn1	R.RRDFAN#MTSLVHLTLSR.N	87	-0.02	2.608	1000	RRRDFANMTSLVH	Leucine-rich repeat and fibronectin type III domain-containing protein 1 OS=Mus musculus GN=Lrfn1 PE=1 SV=1
Q2WF71	Lrfn1	R.LLGN#SSR.T	343	-0.55	1.775	1000	DGRLLGNSSRTRV	Leucine-rich repeat and fibronectin type III domain-containing protein 1 OS=Mus musculus GN=Lrfn1 PE=1 SV=1
Q2WF71	Lrfn1	R.M*YQVQYN#SSADDSLVYR.M	459	-0.19	1.67	1000	MYQVQYNSSADDS	Leucine-rich repeat and fibronectin type III domain-containing protein 1 OS=Mus musculus GN=Lrfn1 PE=1 SV=1
Q31094	H2-DMb1	K.IVPCEFGVLYPWAEN#FSR.I	75	2.97	2.191	1000	LYPWAENFSRILN	Class II histocompatibility antigen, M beta 1 chain OS=Mus musculus GN=H2-DMb1 PE=2 SV=2
Q32M26		R.LALPPCLLN#R.T	19	-0.84	1.371	1000	LPPCLLNRTFASH	Uncharacterized protein C11orf87 homolog OS=Mus musculus PE=2 SV=1
Q32M26		R.TFASHN#ASGGSSAGLR.S	26	-0.09	2.16	1000	RTFASHNASGGSS	Uncharacterized protein C11orf87 homolog OS=Mus musculus PE=2 SV=1
Q32NY4	Cnnm3	R.LFCSGLAN#SSWTWVAAEGAGCPEGGR.A	73	-0.03	4.569	1000	FCSGLANSSWTWV	Metal transporter CNNM3 OS=Mus musculus GN=Cnnm3 PE=1 SV=2
Q3TAS6	Emc10	R.GSEVEDEDLELFN#TSVQLRPPSTAPGPETAAFIER.L	182	-4.13	3.262	1000	EDLELFNTSVQLR	ER membrane protein complex subunit 10 OS=Mus musculus GN=Emc10 PE=2 SV=2
Q3TB05	Galnt9	R.IYN#NTLTYGEVR.N	94	0.5	3.174	24.437	PEMRIYNNTLTYG	Protein Galnt9 OS=Mus musculus GN=Galnt9 PE=2 SV=1
Q3TBN1	Tmem248	K.HLSN#DTTTPESTMTVGQAR.S	80	-0.51	3.984	1000	TLKHLSNDTTTPE	Transmembrane protein 248 OS=Mus musculus GN=Tmem248 PE=2 SV=1
Q3TBN1	Tmem248	R.N#VTHLYSTILGHQIGLSGR.E	132	0.29	5.416	1000	FGGYSRNVTHLYS	Transmembrane protein 248 OS=Mus musculus GN=Tmem248 PE=2 SV=1
Q3TCN2	Plbd2	R.LEDGFHPDAVAWAN#LTNAIR.E	93	-0.7	5.054	45.026	DAVAWANLTNAIR	Putative phospholipase B-like 2 OS=Mus musculus GN=Plbd2 PE=1 SV=2
Q3TCN2	Plbd2	R.SDLNPAN#GSYPFQALHQR.A	520	-0.25	3.945	24.243	SDLNPANGSYPFQ	Putative phospholipase B-like 2 OS=Mus musculus GN=Plbd2 PE=1 SV=2
Q3TD49	Sppl2b	K.SGNSIMVEVATGPSN#SSTHEK.L	379	-0.22	3.998	134.566	VATGPSNSSTHEK	Signal peptide peptidase-like 2B OS=Mus musculus GN=Sppl2b PE=2 SV=2
Q3TDQ1	Stt3b	R.VM*SWWDYGYQIAGM*AN#R.T	613	1.09	1.646	1000	QIAGMANRTTLVD	Dolichyl-diphosphooligosaccharide--protein glycosyltransferase subunit STT3B OS=Mus musculus GN=Stt3b PE=1 SV=2
Q3TDQ1	Stt3b	R.TTLVDNNTWN#NSHIALVGK.A	624	1.23	4.271	24.437	VDNNTWNNSHIAL	Dolichyl-diphosphooligosaccharide--protein glycosyltransferase subunit STT3B OS=Mus musculus GN=Stt3b PE=1 SV=2
Q3TDQ1	Stt3b	K.AMSSN#ETAAYK.I	638	-0.83	2.592	1000	GKAMSSNETAAYK	Dolichyl-diphosphooligosaccharide--protein glycosyltransferase subunit STT3B OS=Mus musculus GN=Stt3b PE=1 SV=2
Q3TEW6	Mpzl1	K.EIFVVN#GTQGK.L	50	-0.14	2.618	1000	KEIFVVNGTQGKL	Myelin protein zero-like protein 1 OS=Mus musculus GN=Mpzl1 PE=1 SV=1
Q3TEW6	Mpzl1	K.DASINIENIQAVHN#GTYICDVK.N	130	0.04	2.516	18.978	NIQAVHNGTYICD	Myelin protein zero-like protein 1 OS=Mus musculus GN=Mpzl1 PE=1 SV=1
Q3TH73	Ttyh2	K.DLLGIQLLLN#NSEISLHQLTAMLDCR.G	352	0.61	3.538	6.591	GIQLLLNNSEISL	Protein tweety homolog 2 OS=Mus musculus GN=Ttyh2 PE=2 SV=1
Q3TUA9	Pomk	K.TLSQYLLTSN#FSIVANDLDALPLVDHDSGVLIK.C	219	1.17	4.36	51.572	QYLLTSNFSIVAN	Protein O-mannose kinase OS=Mus musculus GN=Pomk PE=2 SV=2
Q3TWI9	Tmem63b	-.MLPFLLATLGTAALN#SSNPK.D	15	-0.25	2.01	16.062	LGTAALNSSNPKD	Transmembrane protein 63B OS=Mus musculus GN=Tmem63b PE=1 SV=1
Q3TWN3	Cnnm2	K.LRVYGQNINN#ETWSR.I	112	1.34	3.528	9.34	YGQNINNETWSRI	Metal transporter CNNM2 OS=Mus musculus GN=Cnnm2 PE=1 SV=3
Q3TXX4	Slc17a7	R.CNLGVAIVSMVN#N#STTHR.G	92	-2.66	3.243	33.87	AIVSMVNNSTTHR	Vesicular glutamate transporter 1 OS=Mus musculus GN=Slc17a7 PE=2 SV=2
Q3TXX4	Slc17a7	R.CNLGVAIVSMVN#N#STTHR.G	93	-2.66	3.243	37.327	IVSMVNNSTTHRG	Vesicular glutamate transporter 1 OS=Mus musculus GN=Slc17a7 PE=2 SV=2
Q3TYD4	Arsg	R.NGVTHN#FAVTSVGGLPVN#ETTLAEVLR.Q	117	0.77	3.577	63.662	VGGLPVNETTLAE	Arylsulfatase G OS=Mus musculus GN=Arsg PE=2 SV=1
Q3TYD4	Arsg	R.DCYTDVALPLYENLNIVEQPVN#LSGLAQK.Y	215	1.44	3.89	42.869	IVEQPVNLSGLAQ	Arylsulfatase G OS=Mus musculus GN=Arsg PE=2 SV=1
Q3TYE5	Lsamp	K.LGVTN#ASLVLFRPGSVR.G	300	-2.18	1.959	1000	NKLGVTNASLVLF	Limbic system-associated membrane protein OS=Mus musculus GN=Lsamp PE=2 SV=1
Q3U0P5	Entpd6	R.VEGTLQASPPGHLTALQM*FN#R.T	256	-0.85	2.392	1000	TALQMFNRTYKLY	Ectonucleoside triphosphate diphosphohydrolase 6, isoform CRA_a OS=Mus musculus GN=Entpd6 PE=2 SV=1
Q3U128	Apcdd1	R.HFIFHDNNN#TWEGHYYHYSDPVCK.H	320	-0.49	4.024	0	IFHDNNNTWEGHY	Protein APCDD1 OS=Mus musculus GN=Apcdd1 PE=2 SV=1
Q3U284	Tmem231	R.N#VTTVLSDPNPIWLVGR.A	221	-0.75	4.742	71.067	AAYQERNVTTVLS	Transmembrane protein 231 OS=Mus musculus GN=Tmem231 PE=1 SV=1
Q3U3W2	Tmem181a	R.VIETLPAN#YSLN#SSK.K	48	1.32	2.485	1000	IETLPANYSLNSS	Protein Tmem181a OS=Mus musculus GN=Tmem181a PE=2 SV=1
Q3U3W2	Tmem181a	R.VIETLPAN#YSLN#SSK.K	52	1.32	2.485	1000	PANYSLNSSKKLK	Protein Tmem181a OS=Mus musculus GN=Tmem181a PE=2 SV=1
Q3U3W2	Tmem181a	K.CAEIIVAHLGYLN#YTQYR.V	140	-1.43	3.397	1000	AHLGYLNYTQYRV	Protein Tmem181a OS=Mus musculus GN=Tmem181a PE=2 SV=1
Q3U3W2	Tmem181a	K.DM*N#FTWK.T	161	0.34	1.885	1000	QPIKDMNFTWKTY	Protein Tmem181a OS=Mus musculus GN=Tmem181a PE=2 SV=1
Q3UDR8	Yipf3	R.LPVAVIN#ATAK.A	334	-0.28	2.099	1000	LPVAVINATAKAI	Protein YIPF3 OS=Mus musculus GN=Yipf3 PE=1 SV=1
Q3UDW8	Hgsnat	K.FGEFGN#YSLLVQHASSGANK.I	157	0	5.024	216.592	KFGEFGNYSLLVQ	Heparan-alpha-glucosaminide N-acetyltransferase OS=Mus musculus GN=Hgsnat PE=1 SV=2
Q3UFB7	Ntrk1	K.KFGDLPSLGLILVNVTSDLN#KK.N	261	0.84	3.22	8.043	NVTSDLNKKNVTC	High affinity nerve growth factor receptor OS=Mus musculus GN=Ntrk1 PE=1 SV=2
Q3UH53	Sdk1	K.WIRN#DSELTTYSSEYK.Y	123	0.23	2.719	1000	EFKWIRNDSELTT	Protein sidekick-1 OS=Mus musculus GN=Sdk1 PE=2 SV=1
Q3UH53	Sdk1	R.LTHTLN#STMHEYK.I	1006	-0.85	3.703	1000	RLTHTLNSTMHEY	Protein sidekick-1 OS=Mus musculus GN=Sdk1 PE=2 SV=1
Q3UH53	Sdk1	R.GN#HTQSALLAGLRK.F	1315	-0.16	3.018	1000	SHVVRGNHTQSAL	Protein sidekick-1 OS=Mus musculus GN=Sdk1 PE=2 SV=1
Q3UH53	Sdk1	K.VYYWEADSRN#ETEK.M	1730	-1.1	4.181	1000	WEADSRNETEKMK	Protein sidekick-1 OS=Mus musculus GN=Sdk1 PE=2 SV=1
Q3UH53	Sdk1	R.TIAYGPELQAN#VTAGPAEGSPGSPR.N	1875	2.61	4.378	1000	GPELQANVTAGPA	Protein sidekick-1 OS=Mus musculus GN=Sdk1 PE=2 SV=1
Q3UH93	Plxnd1	R.LYQLSSAN#LSLEAEATVGPVPDSPLCHAPQLPQASCEHPR.R	88	0.68	2.936	1000	YQLSSANLSLEAE	Plexin-D1 OS=Mus musculus GN=Plxnd1 PE=1 SV=1
Q3UH93	Plxnd1	R.RGN#ISALAVSFPPAAPTAEPVTVFPSMLN#VAAN#HPNASTVGLVLPPTSGTGGSR.L	157	4.35	3.941	42.095	QLRRRGNISALAV	Plexin-D1 OS=Mus musculus GN=Plxnd1 PE=1 SV=1
Q3UH93	Plxnd1	R.APGLTAVAVASANN#YTAVFLGTATGR.L	483	2.16	2.909	17.009	AVASANNYTAVFL	Plexin-D1 OS=Mus musculus GN=Plxnd1 PE=1 SV=1
Q3UH93	Plxnd1	K.ISLN#ESMQVVSR.R	502	-0.35	3.2	1000	LLKISLNESMQVV	Plexin-D1 OS=Mus musculus GN=Plxnd1 PE=1 SV=1
Q3UH93	Plxnd1	R.CTLQQDCTN#SSQPHFWTSASEGPSR.C	585	-1.14	2.405	1000	LQQDCTNSSQPHF	Plexin-D1 OS=Mus musculus GN=Plxnd1 PE=1 SV=1
Q3UH93	Plxnd1	K.GHNIVSAN#FTIYDCSR.I	698	-0.72	4.23	100.207	HNIVSANFTIYDC	Plexin-D1 OS=Mus musculus GN=Plxnd1 PE=1 SV=1
Q3UH93	Plxnd1	R.GCVHGN#LTFWYM*QNPVITAISPGR.S	1062	-0.46	2.248	26.889	RGCVHGNLTFWYM	Plexin-D1 OS=Mus musculus GN=Plxnd1 PE=1 SV=1
Q3UH93	Plxnd1	R.FHMVQN#VSMAVHHIGREPTFCK.V	1101	-1.65	2.723	1000	RFHMVQNVSMAVH	Plexin-D1 OS=Mus musculus GN=Plxnd1 PE=1 SV=1
Q3UH93	Plxnd1	K.VLN#STLITCPSPGALSN#ASAPVDFFINGR.A	1120	0.03	2.479	48.677	TFCKVLNSTLITC	Plexin-D1 OS=Mus musculus GN=Plxnd1 PE=1 SV=1
Q3UH93	Plxnd1	K.VLN#STLITCPSPGALSN#ASAPVDFFINGR.A	1134	0.03	2.479	33.19	SPGALSNASAPVD	Plexin-D1 OS=Mus musculus GN=Plxnd1 PE=1 SV=1
Q3UHD1	Bai1	K.FFGYFSAAAVFPAN#ASR.C	64	1.28	2.105	1000	AAVFPANASRCSW	Brain-specific angiogenesis inhibitor 1 OS=Mus musculus GN=Bai1 PE=1 SV=1
Q3UHD1	Bai1	R.NLGSFLALQRN#TTVLNSK.V	844	2.1	4.057	33.358	FLALQRNTTVLNS	Brain-specific angiogenesis inhibitor 1 OS=Mus musculus GN=Bai1 PE=1 SV=1
Q3UHH2	Slc22a23	R.SN#SSDTPPLPSPPGK.G	173	-0.16	2.363	1000	TTSNRSNSSDTPP	Solute carrier family 22 member 23 OS=Mus musculus GN=Slc22a23 PE=2 SV=1
Q3UHH2	Slc22a23	K.GNN#DSNCDCHAWDYGIR.T	189	-0.12	2.16	9.34	PPGKGNNDSNCDC	Solute carrier family 22 member 23 OS=Mus musculus GN=Slc22a23 PE=2 SV=1
Q3UHH8	Gxylt1	K.KFN#STQIAAMAPEHEEPR.I	201	-0.45	3.278	1000	SLLKKFNSTQIAA	Glucoside xylosyltransferase 1 OS=Mus musculus GN=Gxylt1 PE=2 SV=2
Q3UHH8	Gxylt1	R.AVYEALRN#CSLEDDSVR.S	351	3.07	2.991	1000	VYEALRNCSLEDD	Glucoside xylosyltransferase 1 OS=Mus musculus GN=Gxylt1 PE=2 SV=2
Q3UHK1	Slc2a13	R.VTFRPTTPSDQNTTCTGYSYCN#ECM*LDPDCGFCYK.I	432	1.65	4.272	6.294	TGYSYCNECMLDP	Proton myo-inositol cotransporter OS=Mus musculus GN=Slc2a13 PE=2 SV=2
Q3UHK1	Slc2a13	K.IN#GSAVIDSSCVPVN#K.A	447	-1.12	3.163	1000	GFCYKINGSAVID	Proton myo-inositol cotransporter OS=Mus musculus GN=Slc2a13 PE=2 SV=2
Q3UHK1	Slc2a13	K.ASTTEAAWGRCDN#ETK.F	474	0.14	3.35	1000	AWGRCDNETKFKA	Proton myo-inositol cotransporter OS=Mus musculus GN=Slc2a13 PE=2 SV=2
Q3UHK6	Tenm4	K.FN#VSLGK.A	469	-0.02	1.813	1000	PVHLKFNVSLGKA	Teneurin-4 OS=Mus musculus GN=Tenm4 PE=1 SV=2
Q3UHK6	Tenm4	R.RIFPSGN#VTNILEMR.N	1261	0.08	4.095	123.857	RIFPSGNVTNILE	Teneurin-4 OS=Mus musculus GN=Tenm4 PE=1 SV=2
Q3UHK6	Tenm4	K.HLYTQSLPTGDYLYN#FTYTGDGDITHITDNNGNM*VNVR.R	1611	3.12	4.884	21.351	TGDYLYNFTYTGD	Teneurin-4 OS=Mus musculus GN=Tenm4 PE=1 SV=2
Q3UHK6	Tenm4	R.LTN#VTFPTGQVSSFR.S	1707	-0.21	2.821	1000	SFGRLTNVTFPTG	Teneurin-4 OS=Mus musculus GN=Tenm4 PE=1 SV=2
Q3UHK6	Tenm4	K.RN#VTLPIDNGLNLVEWR.Q	1801	-0.54	4.832	82.387	PTVGKRNVTLPID	Teneurin-4 OS=Mus musculus GN=Tenm4 PE=1 SV=2
Q3UHK6	Tenm4	R.LN#GVN#VTYSPGGHIAGIQR.G	1886	-1.29	2.944	1000	SRLNGVNVTYSPG	Teneurin-4 OS=Mus musculus GN=Tenm4 PE=1 SV=2
Q3UHK6	Tenm4	K.VGPYAN#TTR.Y	2190	-0.2	1.801	1000	KVGPYANTTRYSY	Teneurin-4 OS=Mus musculus GN=Tenm4 PE=1 SV=2
Q3UHK6	Tenm4	R.RTLEN#GVN#VTVSQINTVLSGR.T	2648	-0.72	3.532	37.549	TLENGVNVTVSQI	Teneurin-4 OS=Mus musculus GN=Tenm4 PE=1 SV=2
Q3UHN9	Ndst1	K.GVLPGEDWTVFQSN#HSTYEPVLLAK.T	231	1.66	3.185	1000	WTVFQSNHSTYEP	Bifunctional heparan sulfate N-deacetylase/N-sulfotransferase 1 OS=Mus musculus GN=Ndst1 PE=1 SV=2
Q3UMW8	Cln5	K.QDN#ETGIYYETWTVR.A	186	4.03	2.93	1000	EWVKQDNETGIYY	Ceroid-lipofuscinosis neuronal protein 5 homolog OS=Mus musculus GN=Cln5 PE=2 SV=1
Q3UMW8	Cln5	K.IFLYSGEPIYLGN#ETSIFGPK.G	254	0.29	4.727	1000	EPIYLGNETSIFG	Ceroid-lipofuscinosis neuronal protein 5 homolog OS=Mus musculus GN=Cln5 PE=2 SV=1
Q3UNN8	Pld5	K.KLQLQLN#ETK.S	302	-0.18	2.734	1000	KLQLQLNETKSQA	Inactive phospholipase D5 OS=Mus musculus GN=Pld5 PE=2 SV=1
Q3UPR9	Sbspon	R.CSGDGLDSDGN#QTLR.W	227	-0.02	3.351	1000	GLDSDGNQTLRWQ	Somatomedin-B and thrombospondin type-1 domain-containing protein OS=Mus musculus GN=Sbspon PE=2 SV=1
Q3UQ28	Pxdn	R.VNN#CSDMCFHQK.Y	728	-0.38	2.254	12.218	AHRRVNNCSDMCF	Peroxidasin homolog OS=Mus musculus GN=Pxdn PE=2 SV=2
Q3UQ28	Pxdn	K.HLSN#ATSATHEHLEGPATNDLK.E	1364	-0.34	2.848	30.956	HGKHLSNATSATH	Peroxidasin homolog OS=Mus musculus GN=Pxdn PE=2 SV=2
Q3URE9	Lingo2	K.LVPLGVFTGLSN#LTK.L	130	0.36	2.963	1000	VFTGLSNLTKLDI	Leucine-rich repeat and immunoglobulin-like domain-containing nogo receptor-interacting protein 2 OS=Mus musculus GN=Lingo2 PE=2 SV=1
Q3URE9	Lingo2	K.CN#LTAVPTEALSHLR.S	188	-4.17	2.759	1000	LTLEKCNLTAVPT	Leucine-rich repeat and immunoglobulin-like domain-containing nogo receptor-interacting protein 2 OS=Mus musculus GN=Lingo2 PE=2 SV=1
Q3URE9	Lingo2	R.VLN#VSQNLLETLEENVFSSPR.A	327	1.38	5.259	14.062	RFLRVLNVSQNLL	Leucine-rich repeat and immunoglobulin-like domain-containing nogo receptor-interacting protein 2 OS=Mus musculus GN=Lingo2 PE=2 SV=1
Q3USW5	Foxred2	R.RLGLHVLYNTN#ITHVTLDK.D	136	0.12	4.282	20.167	HVLYNTNITHVTL	FAD-dependent oxidoreductase domain-containing protein 2 OS=Mus musculus GN=Foxred2 PE=2 SV=1
Q3UT41	Lipo1	K.KNPEAHMN#VSEIIK.H	32	1.35	1.857	35.356	NPEAHMNVSEIIK	Lipase OS=Mus musculus GN=Lipo1 PE=2 SV=1
Q3UT41	Lipo1	K.QIYYIGHSQGTLLAIGAFATN#QTLAEK.I	183	1.9	3.22	1000	IGAFATNQTLAEK	Lipase OS=Mus musculus GN=Lipo1 PE=2 SV=1
Q3UT41	Lipo1	R.SGILQAYDWGSPSLNMQHYN#QTTPPVYNVEDMK.V	316	1.39	2.789	1.866	LNMQHYNQTTPPV	Lipase OS=Mus musculus GN=Lipo1 PE=2 SV=1
Q3UT41	Lipo1	K.IHN#LTYLK.T	357	-0.19	1.892	1000	LKPKIHNLTYLKT	Lipase OS=Mus musculus GN=Lipo1 PE=2 SV=1
Q3UTJ2	Sorbs2	R.SPTQSQITINGNSGGAVSPVSYYQRPFSPSAYSLPASLN#SSIIMQHGR.S	120	-1.72	4.24	19.319	SLPASLNSSIIMQ	Sorbin and SH3 domain-containing protein 2 OS=Mus musculus GN=Sorbs2 PE=1 SV=2
Q3UU43	Chpf2	R.ATLSTLAVAVN#R.T	121	-0.03	3	1000	TLAVAVNRTVAHH	MCG16489, isoform CRA_a OS=Mus musculus GN=Chpf2 PE=2 SV=1
Q3UUQ7	Pgap1	R.HIN#LTTLSVAGGFRDYQVR.S	234	-1.68	2.879	1000	LNARHINLTTLSV	GPI inositol-deacylase OS=Mus musculus GN=Pgap1 PE=1 SV=3
Q3UUQ7	Pgap1	R.WSYVAYN#ESDK.I	363	0.08	2.427	1000	WSYVAYNESDKIY	GPI inositol-deacylase OS=Mus musculus GN=Pgap1 PE=1 SV=3
Q3UUQ7	Pgap1	K.IYTHAYCQSTMLDTNSWIFGCIN#STSMCR.Q	402	-0.51	4.821	80.229	WIFGCINSTSMCR	GPI inositol-deacylase OS=Mus musculus GN=Pgap1 PE=1 SV=3
Q3UUQ7	Pgap1	K.LHVAQPEN#DSHVALLK.M	558	1.24	1.992	1000	HVAQPENDSHVAL	GPI inositol-deacylase OS=Mus musculus GN=Pgap1 PE=1 SV=3
Q3UVK0	Ermp1	K.RDSGIWINGFDYTGMSHVTPHIPEIN#DTIR.A	724	-1.49	4.951	92.295	PHIPEINDTIRAH	Endoplasmic reticulum metallopeptidase 1 OS=Mus musculus GN=Ermp1 PE=2 SV=2
Q3UVX5	Grm5	R.INSDPTLLPN#ITLGCEIR.D	88	0.6	2.718	74.417	DPTLLPNITLGCE	Metabotropic glutamate receptor 5 OS=Mus musculus GN=Grm5 PE=2 SV=2
Q3UVX5	Grm5	K.RYN#WTYVSAVHTEGNYGESGMEAFK.D	209	-0.49	5.7	119.224	DIVKRYNWTYVSA	Metabotropic glutamate receptor 5 OS=Mus musculus GN=Grm5 PE=2 SV=2
Q3UVX5	Grm5	R.LEGFAQENSKYN#K.T	377	-0.34	2.824	44.278	QENSKYNKTCNSS	Metabotropic glutamate receptor 5 OS=Mus musculus GN=Grm5 PE=2 SV=2
Q3UVX5	Grm5	K.TCN#SSLTLR.T	381	-0.76	1.745	1000	KYNKTCNSSLTLR	Metabotropic glutamate receptor 5 OS=Mus musculus GN=Grm5 PE=2 SV=2
Q3UVX5	Grm5	K.TN#FTGVSGDMILFDENGDSPGR.Y	444	-1.94	4.896	91.9	DSLMKTNFTGVSG	Metabotropic glutamate receptor 5 OS=Mus musculus GN=Grm5 PE=2 SV=2
Q3UY51	Lrrc55	R.VLDLRN#NSLMELPPGLFLHAK.R	111	-0.32	3.066	0	RVLDLRNNSLMEL	Leucine-rich repeat-containing protein 55 OS=Mus musculus GN=Lrrc55 PE=2 SV=1
Q3UY51	Lrrc55	R.LAHLDLSYN#NLSHVPADMFR.E	136	0.12	2.345	6.591	HLDLSYNNLSHVP	Leucine-rich repeat-containing protein 55 OS=Mus musculus GN=Lrrc55 PE=2 SV=1
Q3UZV7		K.KDCPPCNPGFYNN#GSSSCHPCPPGTFSDGTK.E	404	-0.49	2.778	6.591	NPGFYNNGSSSCH	UPF0577 protein KIAA1324-like homolog OS=Mus musculus PE=2 SV=1
Q3UZV7		K.N#ATFTFTWAFQR.T	559	0.12	1.936	1000	THVIFKNATFTFT	UPF0577 protein KIAA1324-like homolog OS=Mus musculus PE=2 SV=1
Q3UZV7		R.N#LSSVGSLMNGPSFTSK.G	690	-0.44	4.484	99.228	LHYDFRNLSSVGS	UPF0577 protein KIAA1324-like homolog OS=Mus musculus PE=2 SV=1
Q3UZV7		K.YFHFFN#ISLCGHEGR.K	715	0.45	2.932	1000	KYFHFFNISLCGH	UPF0577 protein KIAA1324-like homolog OS=Mus musculus PE=2 SV=1
Q3UZV7		K.MALCTNN#ISDFTVK.E	732	0.21	3.339	9.34	MALCTNNISDFTV	UPF0577 protein KIAA1324-like homolog OS=Mus musculus PE=2 SV=1
Q3V1G4	Olfml2b	K.EN#CSDNTLESMPDIR.S	213	-2.29	2.855	12.092	NKRGKENCSDNTL	Olfactomedin-like protein 2B OS=Mus musculus GN=Olfml2b PE=1 SV=2
Q3V3R4	Itga1	K.LDLPVN#TSIPN#VTEIK.E	100	-0.69	4.115	1000	KLDLPVNTSIPNV	Integrin alpha-1 OS=Mus musculus GN=Itga1 PE=1 SV=2
Q3V3R4	Itga1	K.LDLPVN#TSIPN#VTEIK.E	105	-0.69	4.115	1000	VNTSIPNVTEIKE	Integrin alpha-1 OS=Mus musculus GN=Itga1 PE=1 SV=2
Q3V3R4	Itga1	K.EN#MTFGSTLVTNPK.G	112	-0.4	3.799	126.676	VTEIKENMTFGST	Integrin alpha-1 OS=Mus musculus GN=Itga1 PE=1 SV=2
Q3V3R4	Itga1	K.QTQVGIVQYGAN#VTHEFNLNK.Y	217	-0.2	2.399	18.978	IVQYGANVTHEFN	Integrin alpha-1 OS=Mus musculus GN=Itga1 PE=1 SV=2
Q3V3R4	Itga1	R.FSIAILGHYN#RGNLSTEK.F	314	-0.45	2.797	7.971	AILGHYNRGNLST	Integrin alpha-1 OS=Mus musculus GN=Itga1 PE=1 SV=2
Q3V3R4	Itga1	K.HFFN#VSDELALVTIVK.A	341	-1	3.891	1000	TEKHFFNVSDELA	Integrin alpha-1 OS=Mus musculus GN=Itga1 PE=1 SV=2
Q3V3R4	Itga1	K.ANQIVIPHN#TTFQTEPTK.M	418	-0.48	4.116	115.974	QIVIPHNTTFQTE	Integrin alpha-1 OS=Mus musculus GN=Itga1 PE=1 SV=2
Q3V3R4	Itga1	R.YN#HTGQVVIYK.M	459	-0.2	1.895	1000	AGQPRYNHTGQVV	Integrin alpha-1 OS=Mus musculus GN=Itga1 PE=1 SV=2
Q3V3R4	Itga1	K.VYVYAVN#QTR.F	531	-2.57	2.186	1000	VYVYAVNQTRFEY	Integrin alpha-1 OS=Mus musculus GN=Itga1 PE=1 SV=2
Q3V3R4	Itga1	K.FN#VSLTVK.N	839	0.28	1.528	1000	SQNDKFNVSLTVK	Integrin alpha-1 OS=Mus musculus GN=Itga1 PE=1 SV=2
Q3V3R4	Itga1	K.DSCESNQN#ITCR.V	882	-0.72	3.647	30.835	SCESNQNITCRVG	Integrin alpha-1 OS=Mus musculus GN=Itga1 PE=1 SV=2
Q3V3R4	Itga1	R.LAISFPN#LTSDGYPVLYPTGWSSSDNVN#CRPR.S	1007	2.4	3.962	72.681	LAISFPNLTSDGY	Integrin alpha-1 OS=Mus musculus GN=Itga1 PE=1 SV=2
Q3V3R4	Itga1	K.AHFSSLN#LTIR.G	1102	0.04	2.944	1000	AHFSSLNLTIRGE	Integrin alpha-1 OS=Mus musculus GN=Itga1 PE=1 SV=2
Q3V3R4	Itga1	R.GELQSEN#SSLTLSSSNRK.R	1113	-0.85	3.809	120.756	GELQSENSSLTLS	Integrin alpha-1 OS=Mus musculus GN=Itga1 PE=1 SV=2
Q499E0	Brinp3	K.RSEGSETSTN#SSSVTLETLHQLAASYFIDR.D	168	0.33	3.648	1000	GSETSTNSSSVTL	BMP/retinoic acid-inducible neural-specific protein 3 OS=Mus musculus GN=Brinp3 PE=2 SV=2
Q499E0	Brinp3	K.RLPMNYFLN#TSTIMHLWTM*DSNFQR.R	337	-4.79	3.565	2.37	PMNYFLNTSTIMH	BMP/retinoic acid-inducible neural-specific protein 3 OS=Mus musculus GN=Brinp3 PE=2 SV=2
Q499E0	Brinp3	K.LDLPLQCYN#WTLTLGNK.W	609	0.54	3.266	42.565	LPLQCYNWTLTLG	BMP/retinoic acid-inducible neural-specific protein 3 OS=Mus musculus GN=Brinp3 PE=2 SV=2
Q4PZA2	Ece1	K.HLLEN#ATASVSEAERK.A	165	-0.41	4.299	1000	IKHLLENATASVS	Endothelin-converting enzyme 1 OS=Mus musculus GN=Ece1 PE=1 SV=1
Q4PZA2	Ece1	K.LGGWN#ITGPWAK.D	209	-0.6	3.487	1000	EKLGGWNITGPWA	Endothelin-converting enzyme 1 OS=Mus musculus GN=Ece1 PE=1 SV=1
Q4PZA2	Ece1	K.NSN#SNVIQVDQSGLGLPSRDYYLN#K.T	269	-0.18	4.066	97.203	SRDYYLNKTENEK	Endothelin-converting enzyme 1 OS=Mus musculus GN=Ece1 PE=1 SV=1
Q4PZA2	Ece1	K.LLGGGDEDAIRPQMQQILDFETALAN#ITIPQEK.R	315	-0.42	3.033	1000	FETALANITIPQE	Endothelin-converting enzyme 1 OS=Mus musculus GN=Ece1 PE=1 SV=1
Q4PZA2	Ece1	R.QVSTLIN#NTDK.C	382	-0.55	3.178	9.34	QVSTLINNTDKCL	Endothelin-converting enzyme 1 OS=Mus musculus GN=Ece1 PE=1 SV=1
Q4PZA2	Ece1	R.FFN#FSWR.V	538	0.69	1.885	1000	NAMRFFNFSWRVT	Endothelin-converting enzyme 1 OS=Mus musculus GN=Ece1 PE=1 SV=1
Q4V9Z5	Sez6l2	R.LLAN#SSM*LGEGQVLR.S	247	0.17	1.922	1000	APRLLANSSMLGE	Seizure 6-like protein 2 OS=Mus musculus GN=Sez6l2 PE=2 SV=1
Q4V9Z5	Sez6l2	R.IVSPEPGGAAGPN#LTCR.W	373	-1.36	1.641	1000	GGAAGPNLTCRWV	Seizure 6-like protein 2 OS=Mus musculus GN=Sez6l2 PE=2 SV=1
Q4V9Z5	Sez6l2	K.EVPRN#DTCPELPPPEWGWR.T	641	0.07	2.799	1000	FKEVPRNDTCPEL	Seizure 6-like protein 2 OS=Mus musculus GN=Sez6l2 PE=2 SV=1
Q4VA61	Dscaml1	R.HVHAN#GTLQLFPFSPSAFNSFIHDNDYFCTAENAAGK.I	79	-0.4	3.822	25.014	IRHVHANGTLQLF	Down syndrome cell adhesion molecule-like protein 1 homolog OS=Mus musculus GN=Dscaml1 PE=1 SV=2
Q4VA61	Dscaml1	R.TNQYTM*SDGTTISHMN#VTGPQIR.D	471	-1.3	3.345	86.114	TTISHMNVTGPQI	Down syndrome cell adhesion molecule-like protein 1 homolog OS=Mus musculus GN=Dscaml1 PE=1 SV=2
Q4VA61	Dscaml1	R.QVVFEN#GTLK.L	556	-0.24	2	1000	RQVVFENGTLKLT	Down syndrome cell adhesion molecule-like protein 1 homolog OS=Mus musculus GN=Dscaml1 PE=1 SV=2
Q4VA61	Dscaml1	K.AGVLN#CSVDGYPPPK.V	710	0.25	2.484	1000	GKAGVLNCSVDGY	Down syndrome cell adhesion molecule-like protein 1 homolog OS=Mus musculus GN=Dscaml1 PE=1 SV=2
Q4VA61	Dscaml1	R.IQILPN#SSLLIR.H	749	0.48	1.793	1000	RIQILPNSSLLIR	Down syndrome cell adhesion molecule-like protein 1 homolog OS=Mus musculus GN=Dscaml1 PE=1 SV=2
Q4VA61	Dscaml1	K.IPAMITSHPN#TTIAIK.G	796	-0.3	2.78	1000	MITSHPNTTIAIK	Down syndrome cell adhesion molecule-like protein 1 homolog OS=Mus musculus GN=Dscaml1 PE=1 SV=2
Q4VA61	Dscaml1	R.GQQYLLWVAAVTSAGRGN#SSEK.V	1275	-0.27	2.909	1000	TSAGRGNSSEKVT	Down syndrome cell adhesion molecule-like protein 1 homolog OS=Mus musculus GN=Dscaml1 PE=1 SV=2
Q4VA61	Dscaml1	R.LIHTN#GTLLLR.A	1345	0.05	2.838	1000	HRLIHTNGTLLLR	Down syndrome cell adhesion molecule-like protein 1 homolog OS=Mus musculus GN=Dscaml1 PE=1 SV=2
Q4VA61	Dscaml1	R.AN#SSTEVFLTELR.E	1531	-0.18	2.225	1000	WQGVRANSSTEVF	Down syndrome cell adhesion molecule-like protein 1 homolog OS=Mus musculus GN=Dscaml1 PE=1 SV=2
Q52KR2	Lrig2	R.LSNWN#NTLESQTLQEVK.M	90	-1.28	3.849	9.34	NRLSNWNNTLESQ	Leucine-rich repeats and immunoglobulin-like domains protein 2 OS=Mus musculus GN=Lrig2 PE=1 SV=1
Q52KR2	Lrig2	K.YLN#LSNNR.I	172	-0.08	2.231	31.275	MSLKYLNLSNNRI	Leucine-rich repeats and immunoglobulin-like domains protein 2 OS=Mus musculus GN=Lrig2 PE=1 SV=1
Q52KR2	Lrig2	R.LFSVN#FTDEGK.Y	570	-0.14	2.133	1000	LRLFSVNFTDEGK	Leucine-rich repeats and immunoglobulin-like domains protein 2 OS=Mus musculus GN=Lrig2 PE=1 SV=1
Q52KR2	Lrig2	K.YQCIVTNHFGSN#YSQK.A	588	-0.3	2.295	22.492	TNHFGSNYSQKAK	Leucine-rich repeats and immunoglobulin-like domains protein 2 OS=Mus musculus GN=Lrig2 PE=1 SV=1
Q56A07	Scn2b	R.LPCTFN#SCYTVNHK.Q	53	-1.41	3.337	45.026	RLPCTFNSCYTVN	Sodium channel subunit beta-2 OS=Mus musculus GN=Scn2b PE=1 SV=1
Q59IW9	Abi3bp	K.VHIN#TTSDSILLK.F	37	0.31	3.324	1000	SLKVHINTTSDSI	Protein Abi3bp OS=Mus musculus GN=Abi3bp PE=2 SV=1
Q5DTL9	Slc4a10	K.LFELSETYPINMHNDLELLTQYSCNCMEPHSPSN#DTLK.E	677	-1.33	3.612	11.714	EPHSPSNDTLKEW	Sodium-driven chloride bicarbonate exchanger OS=Mus musculus GN=Slc4a10 PE=1 SV=2
Q5DU41	Lrrc8b	K.GSEN#ASSNSGLLLPLPLR.I	78	-0.43	3.078	20.167	LLKGSENASSNSG	Leucine-rich repeat-containing protein 8B OS=Mus musculus GN=Lrrc8b PE=2 SV=2
Q5FWH7	Slc39a12	R.VSLLLLYYIIHQEEICSSKLN#M*SNR.E	133	-2.08	4.391	24.243	ICSSKLNMSNREY	Zinc transporter ZIP12 OS=Mus musculus GN=Slc39a12 PE=2 SV=1
Q5FWH7	Slc39a12	R.QLVEIFLQN#HSSLSISK.E	322	0.42	1.679	1000	VEIFLQNHSSLSI	Zinc transporter ZIP12 OS=Mus musculus GN=Slc39a12 PE=2 SV=1
Q5FWI3	Tmem2	K.FDTHEYHN#ESR.R	292	-0.43	3.07	1000	DTHEYHNESRRLQ	Transmembrane protein 2 OS=Mus musculus GN=Tmem2 PE=1 SV=1
Q5FWI3	Tmem2	R.QAWALVGVIDGGSSSCN#ESVR.N	362	9.92	4.237	1000	GGSSSCNESVRNY	Transmembrane protein 2 OS=Mus musculus GN=Tmem2 PE=1 SV=1
Q5FWI3	Tmem2	R.N#SSM*CTVM*R.D	636	-2.58	1.235	1000	LLPTDRNSSMCTV	Transmembrane protein 2 OS=Mus musculus GN=Tmem2 PE=1 SV=1
Q5FWI3	Tmem2	K.TTN#ASASDPREYLCLDNSAR.F	739	0.61	2.611	55.899	KGVKTTNASASDP	Transmembrane protein 2 OS=Mus musculus GN=Tmem2 PE=1 SV=1
Q5FWI3	Tmem2	R.GDPSIISVN#GTDFTFR.S	1234	-0.19	2.234	1000	PSIISVNGTDFTF	Transmembrane protein 2 OS=Mus musculus GN=Tmem2 PE=1 SV=1
Q5MJS3	Fam20c	R.ILQDFSSDPASN#LTSHSLEK.L	96	1.09	2.918	1000	SSDPASNLTSHSL	Extracellular serine/threonine protein kinase FAM20C OS=Mus musculus GN=Fam20c PE=2 SV=1
Q5ND28	Scarf1	K.ESCGHCELN#ATCSPVTGN#CESCKPGWNGTQCK.Q	273	-0.61	3	44.968	CGHCELNATCSPV	Scavenger receptor class F member 1 OS=Mus musculus GN=Scarf1 PE=1 SV=1
Q5RKR3	Islr2	R.EVPEGLPAN#VTTLSLSANK.I	52	0.2	3.488	68.033	PEGLPANVTTLSL	Immunoglobulin superfamily containing leucine-rich repeat protein 2 OS=Mus musculus GN=Islr2 PE=1 SV=1
Q5RKR3	Islr2	R.N#LSALQLLK.M	121	-0.06	2.109	1000	PWSDLRNLSALQL	Immunoglobulin superfamily containing leucine-rich repeat protein 2 OS=Mus musculus GN=Islr2 PE=1 SV=1
Q5RKR3	Islr2	R.FLALAN#GSLLVPLLSAK.E	338	-1.23	2.352	1000	RFLALANGSLLVP	Immunoglobulin superfamily containing leucine-rich repeat protein 2 OS=Mus musculus GN=Islr2 PE=1 SV=1
Q5RKR3	Islr2	R.AHNELGTN#STSLR.V	365	0.07	2.473	81.692	HNELGTNSTSLRV	Immunoglobulin superfamily containing leucine-rich repeat protein 2 OS=Mus musculus GN=Islr2 PE=1 SV=1
Q5RKR3	Islr2	R.YVSNHAFN#QSSDLKPHVFELGVIALDVAER.E	474	0.04	5.496	26.927	VSNHAFNQSSDLK	Immunoglobulin superfamily containing leucine-rich repeat protein 2 OS=Mus musculus GN=Islr2 PE=1 SV=1
Q5STE3	Fstl4	K.QLSLLAN#GSELHIGSVR.Y	393	-0.31	2.429	1000	QLSLLANGSELHI	Follistatin-related protein 4 OS=Mus musculus GN=Fstl4 PE=2 SV=1
Q5STE3	Fstl4	R.FGFIFN#K.T	614	0.76	2.512	1000	RFGFIFNKTDPAV	Follistatin-related protein 4 OS=Mus musculus GN=Fstl4 PE=2 SV=1
Q5SW46	Lpo	K.LFQPN#HTIHGFDLASINIQR.S	540	-2.65	2.362	27.005	NKLFQPNHTIHGF	Protein Lpo OS=Mus musculus GN=Lpo PE=2 SV=1
Q5SZV5	Kiaa0319	R.LSNLVPGN#YTFR.L	507	0.04	1.375	26.927	SNLVPGNYTFRLT	Dyslexia-associated protein KIAA0319 homolog OS=Mus musculus GN=Kiaa0319 PE=2 SV=1
Q5SZV5	Kiaa0319	R.HVLILPN#NSITLDGSR.S	742	0.57	3.494	24.437	HVLILPNNSITLD	Dyslexia-associated protein KIAA0319 homolog OS=Mus musculus GN=Kiaa0319 PE=2 SV=1
Q5U462	Cdcp1	K.NIDCMSGPCPFGEVHLQPSTSELPILN#R.T	122	-0.81	2.865	27.838	SELPILNRTFIWD	CUB domain-containing protein 1 OS=Mus musculus GN=Cdcp1 PE=2 SV=1
Q5U462	Cdcp1	R.IGTFCSN#GTVSR.I	180	-1.88	2.258	1000	IGTFCSNGTVSRI	CUB domain-containing protein 1 OS=Mus musculus GN=Cdcp1 PE=2 SV=1
Q5XF89	Atp13a3	K.VCDPNSDVCN#TTR.S	1038	-1.23	3.102	51.004	PNSDVCNTTRSAC	Probable cation-transporting ATPase 13A3 OS=Mus musculus GN=Atp13a3 PE=1 SV=1
Q60519	Sema5b	R.EHPIVAFEDLKPWVFN#FTYPGVR.D	59	-0.21	2.356	1000	LKPWVFNFTYPGV	Semaphorin-5B OS=Mus musculus GN=Sema5b PE=2 SV=2
Q60519	Sema5b	R.AAWLPIANPIPNFQCGTLPETGPN#ENLTER.S	376	0.08	3.526	0	LPETGPNENLTER	Semaphorin-5B OS=Mus musculus GN=Sema5b PE=2 SV=2
Q60519	Sema5b	R.NTPWTPWLPVN#VTQGGAR.Q	728	1.13	2.946	77.72	TPWLPVNVTQGGA	Semaphorin-5B OS=Mus musculus GN=Sema5b PE=2 SV=2
Q60571	Crhbp	R.FTLVVPYQHQN#CSFSIIYPVAIK.I	204	0.21	3.285	1000	VPYQHQNCSFSII	Corticotropin-releasing factor-binding protein OS=Mus musculus GN=Crhbp PE=2 SV=1
Q60590	Orm1	R.ESQTIGDQCVYN#STHLGFQR.E	94	-0.55	2.212	1000	GDQCVYNSTHLGF	Alpha-1-acid glycoprotein 1 OS=Mus musculus GN=Orm1 PE=1 SV=1
Q60625	Icam5	R.GGSLWLN#CSTNCPRPER.G	54	-0.76	2.056	27.121	GGSLWLNCSTNCP	Intercellular adhesion molecule 5 OS=Mus musculus GN=Icam5 PE=1 SV=2
Q60625	Icam5	R.VELVPLPSWQPVGEN#FTLSCR.V	137	-0.93	1.954	1000	WQPVGENFTLSCR	Intercellular adhesion molecule 5 OS=Mus musculus GN=Icam5 PE=1 SV=2
Q60625	Icam5	R.VN#FSCLAELDLRPHGLGLFAN#SSAPR.Q	195	-0.69	2.618	1000	REDHRVNFSCLAE	Intercellular adhesion molecule 5 OS=Mus musculus GN=Icam5 PE=1 SV=2
Q60625	Icam5	R.VN#FSCLAELDLRPHGLGLFAN#SSAPR.Q	214	-0.69	2.618	1000	GLGLFANSSAPRQ	Intercellular adhesion molecule 5 OS=Mus musculus GN=Icam5 PE=1 SV=2
Q60625	Icam5	R.LNPN#VTLDGDSLVATATATASAEQEGTK.Q	274	0.94	2.534	7.71	DQRLNPNVTLDGD	Intercellular adhesion molecule 5 OS=Mus musculus GN=Icam5 PE=1 SV=2
Q60625	Icam5	R.ETQEN#LTVYSFPTPLLTLSEPEAPEGK.M	316	-0.2	2.523	1000	SRETQENLTVYSF	Intercellular adhesion molecule 5 OS=Mus musculus GN=Icam5 PE=1 SV=2
Q60625	Icam5	R.ALVTLEGIPAAVPGQPAELQLN#VTK.N	371	-1.48	2.093	1000	PAELQLNVTKNDD	Intercellular adhesion molecule 5 OS=Mus musculus GN=Icam5 PE=1 SV=2
Q60625	Icam5	K.NVAVTVEYGPSFEELGCPSN#WTWVEGSGK.L	582	0.3	3.041	70.563	ELGCPSNWTWVEG	Intercellular adhesion molecule 5 OS=Mus musculus GN=Icam5 PE=1 SV=2
Q60625	Icam5	R.NSMTPGNLSPGIYLCN#ATNR.H	645	0.25	3.701	42.098	PGIYLCNATNRHG	Intercellular adhesion molecule 5 OS=Mus musculus GN=Icam5 PE=1 SV=2
Q60625	Icam5	R.TVTVGVEYRPVVAELAASPPSVRPGGN#FTLTCR.A	762	-0.44	2.511	1000	SVRPGGNFTLTCR	Intercellular adhesion molecule 5 OS=Mus musculus GN=Icam5 PE=1 SV=2
Q60625	Icam5	R.APPGALNLGLSSN#N#STLSVAGAMGSHGGEYECAATNAHGR.H	793	-3.32	4.494	34.892	NLGLSSNNSTLSV	Intercellular adhesion molecule 5 OS=Mus musculus GN=Icam5 PE=1 SV=2
Q60625	Icam5	R.APPGALNLGLSSN#N#STLSVAGAMGSHGGEYECAATNAHGR.H	794	-3.32	4.494	39.663	LGLSSNNSTLSVA	Intercellular adhesion molecule 5 OS=Mus musculus GN=Icam5 PE=1 SV=2
Q60629	Epha5	R.HLAIFPDTITGADSSQLLEVSGSCVN#HSVTDDPPK.M	266	0.58	2.866	1000	VSGSCVNHSVTDD	Ephrin type-A receptor 5 OS=Mus musculus GN=Epha5 PE=1 SV=2
Q60629	Epha5	K.N#GTCQAPSPVTNVK.K	301	-0.87	3.32	111.687	AGYEEKNGTCQAP	Ephrin type-A receptor 5 OS=Mus musculus GN=Epha5 PE=1 SV=2
Q60673	Ptprn	R.IRHNEQN#LSLADVTQQAGLVK.S	524	0.85	3.64	7.971	IRHNEQNLSLADV	Receptor-type tyrosine-protein phosphatase-like N OS=Mus musculus GN=Ptprn PE=1 SV=2
Q60675	Lama2	R.GLFPAVLNLASNALITTN#ATCGEK.G	51	0.43	3.556	62.659	NALITTNATCGEK	Laminin subunit alpha-2 OS=Mus musculus GN=Lama2 PE=1 SV=2
Q60675	Lama2	R.ICNQN#SSNPYQR.H	85	0.47	3.276	24.243	CRICNQNSSNPYQ	Laminin subunit alpha-2 OS=Mus musculus GN=Lama2 PE=1 SV=2
Q60675	Lama2	R.CNIN#GSFSEICHTR.T	919	-5.63	3.868	48.874	PCRCNINGSFSEI	Laminin subunit alpha-2 OS=Mus musculus GN=Lama2 PE=1 SV=2
Q60675	Lama2	K.VCN#CSTVGSLASQCNVNTGQCSCHPK.F	1057	-1.1	3.401	104.048	TGCKVCNCSTVGS	Laminin subunit alpha-2 OS=Mus musculus GN=Lama2 PE=1 SV=2
Q60675	Lama2	K.AVQLN#ETLGNQDK.T	1696	0.35	2.792	51.004	EKAVQLNETLGNQ	Laminin subunit alpha-2 OS=Mus musculus GN=Lama2 PE=1 SV=2
Q60675	Lama2	R.NSGLLGALN#DTM*DK.L	2013	0.59	2.417	78.156	GLLGALNDTMDKL	Laminin subunit alpha-2 OS=Mus musculus GN=Lama2 PE=1 SV=2
Q60675	Lama2	R.WYPN#ISTVM*FK.F	2356	-0.14	1.806	1000	PIRWYPNISTVMF	Laminin subunit alpha-2 OS=Mus musculus GN=Lama2 PE=1 SV=2
Q60675	Lama2	R.HMQN#LTEEQPIEVKK.L	2644	-0.09	2.492	1000	DRRHMQNLTEEQP	Laminin subunit alpha-2 OS=Mus musculus GN=Lama2 PE=1 SV=2
Q60675	Lama2	K.KADILDVVGILYVGGLPIN#YTTR.R	2889	3.39	4.191	1000	VGGLPINYTTRRI	Laminin subunit alpha-2 OS=Mus musculus GN=Lama2 PE=1 SV=2
Q60715	P4ha1	K.DM*SDGFISN#LTIQR.Q	113	2.36	3.455	1000	SDGFISNLTIQRQ	Prolyl 4-hydroxylase subunit alpha-1 OS=Mus musculus GN=P4ha1 PE=2 SV=2
Q60736	Zp3r	K.TYLFGHEENSTEHAM*KGVCLKPM*VINGN#LSVER.V	465	-1.07	2.763	5.539	PMVINGNLSVERV	Zona pellucida sperm-binding protein 3 receptor OS=Mus musculus GN=Zp3r PE=1 SV=1
Q60737	Csnk2a1	R.TPALVFEHVN#NTDFK.Q	117	0.46	2.234	17.009	LVFEHVNNTDFKQ	Casein kinase II subunit alpha OS=Mus musculus GN=Csnk2a1 PE=1 SV=2
Q60738	Slc30a1	K.SSVEIIN#STQAPMR.D	294	-0.57	2.465	1000	SSVEIINSTQAPM	Zinc transporter 1 OS=Mus musculus GN=Slc30a1 PE=1 SV=1
Q60751	Igf1r	K.RLEN#CTVIEGFLHILLISK.A	51	1.44	2.496	1000	QLKRLENCTVIEG	Insulin-like growth factor 1 receptor OS=Mus musculus GN=Igf1r PE=1 SV=3
Q60751	Igf1r	K.RACTENNECCHPECLGSCHTPDDN#TTCVACR.H	245	0.28	5.971	107.966	CHTPDDNTTCVAC	Insulin-like growth factor 1 receptor OS=Mus musculus GN=Igf1r PE=1 SV=3
Q60751	Igf1r	R.N#STQSM*YCIPCEGPCPK.V	314	-0.05	2.155	1000	PSGFIRNSTQSMY	Insulin-like growth factor 1 receptor OS=Mus musculus GN=Igf1r PE=1 SV=3
Q60751	Igf1r	R.LILGEEQLEGN#YSFYVLDN#QNLQQLWDWN#HRNLTVR.S	418	1.74	4.25	67.169	EEQLEGNYSFYVL	Insulin-like growth factor 1 receptor OS=Mus musculus GN=Igf1r PE=1 SV=3
Q60751	Igf1r	R.TN#ASVPSIPLDVLSASN#SSSQLIVK.W	608	0.37	2.227	1000	ILYIRTNASVPSI	Insulin-like growth factor 1 receptor OS=Mus musculus GN=Igf1r PE=1 SV=3
Q60751	Igf1r	R.TN#ASVPSIPLDVLSASN#SSSQLIVK.W	623	0.37	2.227	1000	DVLSASNSSSQLI	Insulin-like growth factor 1 receptor OS=Mus musculus GN=Igf1r PE=1 SV=3
Q60751	Igf1r	K.WNPPTLPNGN#LSYYIVR.W	641	0.48	3.314	20.167	PTLPNGNLSYYIV	Insulin-like growth factor 1 receptor OS=Mus musculus GN=Igf1r PE=1 SV=3
Q60751	Igf1r	R.DVMQVAN#TTM*SSR.S	748	-1.06	1.968	1000	DVMQVANTTMSSR	Insulin-like growth factor 1 receptor OS=Mus musculus GN=Igf1r PE=1 SV=3
Q60751	Igf1r	R.IQATSLSGN#GSWTDPVFFYVPAK.T	914	0	4.5	1000	ATSLSGNGSWTDP	Insulin-like growth factor 1 receptor OS=Mus musculus GN=Igf1r PE=1 SV=3
Q60767	Ly75	K.DGYAVANTN#TSDVWKK.G	135	-1.21	3.738	17.009	YAVANTNTSDVWK	Lymphocyte antigen 75 OS=Mus musculus GN=Ly75 PE=1 SV=2
Q60767	Ly75	K.KPLN#NTLELPDVWTYTDTHCHVGWLPNNGFCYLLAN#ESSSWDAAHLK.C	345	-0.99	3.578	0	VCKKPLNNTLELP	Lymphocyte antigen 75 OS=Mus musculus GN=Ly75 PE=1 SV=2
Q60767	Ly75	K.KPLN#NTLELPDVWTYTDTHCHVGWLPNNGFCYLLAN#ESSSWDAAHLK.C	377	-0.99	3.578	8.913	FCYLLANESSSWD	Lymphocyte antigen 75 OS=Mus musculus GN=Ly75 PE=1 SV=2
Q60767	Ly75	K.EAPFGTNCN#LTITSR.F	529	-0.06	2.285	17.009	PFGTNCNLTITSR	Lymphocyte antigen 75 OS=Mus musculus GN=Ly75 PE=1 SV=2
Q60767	Ly75	K.SPLTGTWN#FTSCSER.H	1077	0.15	3.489	1000	PLTGTWNFTSCSE	Lymphocyte antigen 75 OS=Mus musculus GN=Ly75 PE=1 SV=2
Q60767	Ly75	K.YSETEDGQPWEN#TSK.T	1104	-2.98	3.303	1000	DGQPWENTSKTVK	Lymphocyte antigen 75 OS=Mus musculus GN=Ly75 PE=1 SV=2
Q60767	Ly75	K.HN#GTLPQFIPYK.D	1393	-0.4	1.964	1000	DYEDKHNGTLPQF	Lymphocyte antigen 75 OS=Mus musculus GN=Ly75 PE=1 SV=2
Q60805	Mertk	K.FN#CSINIPNTYQETAGISWWK.D	108	0.75	4.878	30.835	HKNVKFNCSINIP	Tyrosine-protein kinase Mer OS=Mus musculus GN=Mertk PE=1 SV=1
Q60805	Mertk	R.SDN#GSYFCK.M	165	0.32	2.469	1000	SVQRSDNGSYFCK	Tyrosine-protein kinase Mer OS=Mus musculus GN=Mertk PE=1 SV=1
Q60805	Mertk	R.NTAFN#LTCQAVGPPEPVNIFWVQN#SSR.V	210	0.14	2.872	0	TRNTAFNLTCQAV	Tyrosine-protein kinase Mer OS=Mus musculus GN=Mertk PE=1 SV=1
Q60805	Mertk	R.NTAFN#LTCQAVGPPEPVNIFWVQN#SSR.V	229	0.14	2.872	7.649	NIFWVQNSSRVNE	Tyrosine-protein kinase Mer OS=Mus musculus GN=Mertk PE=1 SV=1
Q60805	Mertk	K.ELSEEVSQN#GSWAQIPVQIHN#ATCTVR.I	437	-0.07	4.426	1000	SEEVSQNGSWAQI	Tyrosine-protein kinase Mer OS=Mus musculus GN=Mertk PE=1 SV=1
Q60805	Mertk	K.ELSEEVSQN#GSWAQIPVQIHN#ATCTVR.I	449	-0.07	4.426	1000	IPVQIHNATCTVR	Tyrosine-protein kinase Mer OS=Mus musculus GN=Mertk PE=1 SV=1
Q60841	Reln	R.APSN#VSTVIHILYLPEEAKGESVQFQWK.Q	306	-0.25	3.088	1000	KIRAPSNVSTVIH	Reelin OS=Mus musculus GN=Reln PE=1 SV=3
Q60841	Reln	K.HSAQWALDDVLIGVN#DSSQTGFQDK.F	1600	0.48	4.669	1000	DVLIGVNDSSQTG	Reelin OS=Mus musculus GN=Reln PE=1 SV=3
Q60841	Reln	R.HDYILLPEGALTN#TTR.L	3016	-0.37	2.369	1000	PEGALTNTTRLRW	Reelin OS=Mus musculus GN=Reln PE=1 SV=3
Q60847	Col12a1	K.MLEAYN#LTEK.N	2530	0.26	2.276	1000	KMLEAYNLTEKNF	Collagen alpha-1(XII) chain OS=Mus musculus GN=Col12a1 PE=2 SV=3
Q60847	Col12a1	K.EAGN#ITTDGYEILGK.L	2681	1.69	2.022	1000	DIKEAGNITTDGY	Collagen alpha-1(XII) chain OS=Mus musculus GN=Col12a1 PE=2 SV=3
Q60928	Ggt1	R.LAN#TTM*FN#NSK.D	114	-0.3	3	87.265	VAPRLANTTMFNN	Gamma-glutamyltranspeptidase 1 OS=Mus musculus GN=Ggt1 PE=1 SV=1
Q60928	Ggt1	R.LAN#TTM*FN#NSK.D	119	-0.3	3	24.437	ANTTMFNNSKDSE	Gamma-glutamyltranspeptidase 1 OS=Mus musculus GN=Ggt1 PE=1 SV=1
Q60928	Ggt1	K.AFYN#GSLTAQIVK.D	229	0.04	2.368	1000	GAKAFYNGSLTAQ	Gamma-glutamyltranspeptidase 1 OS=Mus musculus GN=Ggt1 PE=1 SV=1
Q60928	Ggt1	R.N#MSSEFYATQLR.A	343	0.48	2.635	1000	VSQVIRNMSSEFY	Gamma-glutamyltranspeptidase 1 OS=Mus musculus GN=Ggt1 PE=1 SV=1
Q60928	Ggt1	R.LHNQLLPN#TTTVEK.D	510	-0.27	2.93	81.692	HNQLLPNTTTVEK	Gamma-glutamyltranspeptidase 1 OS=Mus musculus GN=Ggt1 PE=1 SV=1
Q60934	Grik1	R.TLM*PN#TTLTYDIQR.I	74	-0.21	2.217	1000	NRTLMPNTTLTYD	Glutamate receptor ionotropic, kainate 1 OS=Mus musculus GN=Grik1 PE=2 SV=2
Q60934	Grik1	R.YSGVN#MTGFR.L	276	-0.42	1.995	1000	YRYSGVNMTGFRL	Glutamate receptor ionotropic, kainate 1 OS=Mus musculus GN=Grik1 PE=2 SV=2
Q60934	Grik1	K.IGIWNSNSGLN#MTDGNR.D	413	-2.43	2.951	31.275	NSNSGLNMTDGNR	Glutamate receptor ionotropic, kainate 1 OS=Mus musculus GN=Grik1 PE=2 SV=2
Q60934	Grik1	R.SNN#ITDSLAN#R.T	424	-0.45	2.864	24.437	NRDRSNNITDSLA	Glutamate receptor ionotropic, kainate 1 OS=Mus musculus GN=Grik1 PE=2 SV=2
Q60934	Grik1	R.SNN#ITDSLAN#R.T	431	-0.45	2.864	150.768	ITDSLANRTLIVT	Glutamate receptor ionotropic, kainate 1 OS=Mus musculus GN=Grik1 PE=2 SV=2
Q60943	Il17ra	K.N#STCLDDSWIHPK.N	54	-2.88	2.513	1000	LSCRVKNSTCLDD	Interleukin-17 receptor A OS=Mus musculus GN=Il17ra PE=1 SV=1
Q60943	Il17ra	K.MTTSCVSSGSLWDPN#ITVETLDTQHLR.V	206	0.33	3.463	1000	GSLWDPNITVETL	Interleukin-17 receptor A OS=Mus musculus GN=Il17ra PE=1 SV=1
Q60943	Il17ra	R.AN#VTFTLSK.F	265	0.75	2.594	1000	EFHQRANVTFTLS	Interleukin-17 receptor A OS=Mus musculus GN=Il17ra PE=1 SV=1
Q61001	Lama5	R.IWQGHAN#ASFCPHGYGCR.T	1335	-1.03	1.987	1000	IWQGHANASFCPH	Laminin subunit alpha-5 OS=Mus musculus GN=Lama5 PE=1 SV=4
Q61001	Lama5	R.EQLQGIN#ASSAAWAR.L	2198	-1.17	2.725	1000	EQLQGINASSAAW	Laminin subunit alpha-5 OS=Mus musculus GN=Lama5 PE=1 SV=4
Q61001	Lama5	R.LHRLN#ASIADLQSK.L	2211	0.76	2.2	1000	ARLHRLNASIADL	Laminin subunit alpha-5 OS=Mus musculus GN=Lama5 PE=1 SV=4
Q61001	Lama5	R.EALNQAVN#TTR.E	2395	0.3	2.291	31.275	ALNQAVNTTREAE	Laminin subunit alpha-5 OS=Mus musculus GN=Lama5 PE=1 SV=4
Q61001	Lama5	K.QELSQDN#ATLK.A	2425	-0.33	2.659	1000	QELSQDNATLKAT	Laminin subunit alpha-5 OS=Mus musculus GN=Lama5 PE=1 SV=4
Q61001	Lama5	R.LLLGGLPVSGTFHN#FSGCISNVFVQR.L	3261	0.06	3.295	23.354	VSGTFHNFSGCIS	Laminin subunit alpha-5 OS=Mus musculus GN=Lama5 PE=1 SV=4
Q61009	Scarb1	R.FTAPDTLFAN#GSVYPPNEGFCPCR.E	310	1.1	2.979	64.398	PDTLFANGSVYPP	Scavenger receptor class B member 1 OS=Mus musculus GN=Scarb1 PE=1 SV=1
Q61009	Scarb1	K.EHSLFLDIHPVTGIPMN#CSVK.M	383	-1.12	2.433	1000	VTGIPMNCSVKMQ	Scavenger receptor class B member 1 OS=Mus musculus GN=Scarb1 PE=1 SV=1
Q61072	Adam9	R.GLLHLEN#ASFGIEPLHN#SSHFEHIFYPM*DGIHQEPLR.C	144	-1.32	2.864	1000	GLLHLENASFGIE	Disintegrin and metalloproteinase domain-containing protein 9 OS=Mus musculus GN=Adam9 PE=1 SV=2
Q61072	Adam9	R.GLLHLEN#ASFGIEPLHN#SSHFEHIFYPM*DGIHQEPLR.C	154	-1.32	2.864	1000	GIEPLHNSSHFEH	Disintegrin and metalloproteinase domain-containing protein 9 OS=Mus musculus GN=Adam9 PE=1 SV=2
Q61072	Adam9	R.N#FSSCSAEDFEK.L	381	-0.99	2.578	1000	GASGSRNFSSCSA	Disintegrin and metalloproteinase domain-containing protein 9 OS=Mus musculus GN=Adam9 PE=1 SV=2
Q61072	Adam9	R.NFQCVN#ASVLNYDCDIQGK.C	636	-0.28	4.35	51.004	RNFQCVNASVLNY	Disintegrin and metalloproteinase domain-containing protein 9 OS=Mus musculus GN=Adam9 PE=1 SV=2
Q61088	Fzd4	R.IAMCQNLGYN#VTK.M	59	-0.63	3.271	31.275	CQNLGYNVTKMPN	Frizzled-4 OS=Mus musculus GN=Fzd4 PE=1 SV=1
Q61115	Ptch1	R.TYVEVVHQSVAPN#STQK.V	400	-0.85	2.839	1000	HQSVAPNSTQKVL	Protein patched homolog 1 OS=Mus musculus GN=Ptch1 PE=1 SV=1
Q61129	Cfi	K.FN#VSLIYGR.T	116	0.57	2.31	1000	AAEGKFNVSLIYG	Complement factor I OS=Mus musculus GN=Cfi PE=1 SV=3
Q61129	Cfi	R.WGEVDLIGN#CSQFYPDRYYEK.E	514	-0.68	2.837	1000	EVDLIGNCSQFYP	Complement factor I OS=Mus musculus GN=Cfi PE=1 SV=3
Q61137	Astn1	R.EVPMN#QTLFGEMFFGYNN#QSK.E	729	-0.23	5.276	187.141	SREVPMNQTLFGE	Astrotactin-1 OS=Mus musculus GN=Astn1 PE=2 SV=4
Q61137	Astn1	R.EVPMN#QTLFGEMFFGYNN#QSK.E	742	-0.23	5.276	12.218	MFFGYNNQSKEVA	Astrotactin-1 OS=Mus musculus GN=Astn1 PE=2 SV=4
Q61137	Astn1	R.ASPIYELVTNN#QTQR.L	984	0.64	2.362	17.009	YELVTNNQTQRLL	Astrotactin-1 OS=Mus musculus GN=Astn1 PE=2 SV=4
Q61143	Trpc6	K.LLPN#ETSTDNAR.Q	472	0.8	1.995	33.657	GTKLLPNETSTDN	Short transient receptor potential channel 6 OS=Mus musculus GN=Trpc6 PE=1 SV=3
Q61143	Trpc6	K.AQSIIDAN#DTLK.D	560	0.36	2.183	1000	QSIIDANDTLKDL	Short transient receptor potential channel 6 OS=Mus musculus GN=Trpc6 PE=1 SV=3
Q61147	Cp	K.EYEGAVYPDN#TTDFQR.A	138	-0.09	1.528	1000	GAVYPDNTTDFQR	Ceruloplasmin OS=Mus musculus GN=Cp PE=1 SV=2
Q61147	Cp	K.ELHHLQEQN#VSNVFLDK.E	757	-1.32	5.062	53.534	HHLQEQNVSNVFL	Ceruloplasmin OS=Mus musculus GN=Cp PE=1 SV=2
Q61200	Nxph1	K.IVDHGN#GTFSVYFR.H	146	-0.24	2.13	1000	KIVDHGNGTFSVY	Neurexophilin-1 OS=Mus musculus GN=Nxph1 PE=2 SV=2
Q61200	Nxph1	R.HN#STGQGN#VSVSLVPPTK.I	156	0.09	2.524	1000	SVYFRHNSTGQGN	Neurexophilin-1 OS=Mus musculus GN=Nxph1 PE=2 SV=2
Q61200	Nxph1	R.HN#STGQGN#VSVSLVPPTK.I	162	0.09	2.524	1000	NSTGQGNVSVSLV	Neurexophilin-1 OS=Mus musculus GN=Nxph1 PE=2 SV=2
Q61207	Psap	K.DN#ATQEEILHYLEK.T	80	1.31	4.638	1000	GNLLKDNATQEEI	Sulfated glycoprotein 1 OS=Mus musculus GN=Psap PE=1 SV=2
Q61207	Psap	K.TN#SSFIQGFVDHVK.E	214	0.94	2.176	1000	QTAVKTNSSFIQG	Sulfated glycoprotein 1 OS=Mus musculus GN=Psap PE=1 SV=2
Q61207	Psap	K.FSELIVNN#ATEELLVK.G	334	1.02	3.498	24.437	SELIVNNATEELL	Sulfated glycoprotein 1 OS=Mus musculus GN=Psap PE=1 SV=2
Q61207	Psap	K.N#STKEEILAALEK.G	459	1.5	3.985	1000	EHNLEKNSTKEEI	Sulfated glycoprotein 1 OS=Mus musculus GN=Psap PE=1 SV=2
Q61214	Dyrk1a	K.TADEGTNTSN#SVSTSPAMEQSQSSGTTSSTSSSSGGSSGTSNSGR.A	491	2.06	2.488	17.9	EGTNTSNSVSTSP	Dual specificity tyrosine-phosphorylation-regulated kinase 1A OS=Mus musculus GN=Dyrk1a PE=1 SV=1
Q61220	Nell2	K.GIMQDVHVLVMPQGFIAQCPDLN#R.T	228	-0.23	2.809	1000	AQCPDLNRTCPTC	Protein kinase C-binding protein NELL2 OS=Mus musculus GN=Nell2 PE=2 SV=3
Q61220	Nell2	K.N#CTCLN#GTIQCETLVCPAPDCPPK.S	296	0.53	2.437	1000	WTDGCKNCTCLNG	Protein kinase C-binding protein NELL2 OS=Mus musculus GN=Nell2 PE=2 SV=3
Q61220	Nell2	K.N#CTCLN#GTIQCETLVCPAPDCPPK.S	301	0.53	2.437	1000	KNCTCLNGTIQCE	Protein kinase C-binding protein NELL2 OS=Mus musculus GN=Nell2 PE=2 SV=3
Q61220	Nell2	R.HSCTN#DTICFNLDGGYDCR.C	618	1.47	5.064	146.622	GRHSCTNDTICFN	Protein kinase C-binding protein NELL2 OS=Mus musculus GN=Nell2 PE=2 SV=3
Q61282	Acan	R.SN#DSGIYR.C	126	-0.27	1.863	1000	IQNLRSNDSGIYR	Aggrecan core protein OS=Mus musculus GN=Acan PE=1 SV=2
Q61282	Acan	R.TVYLHAN#QTGYPDPSSR.Y	333	-0.21	1.884	1000	TVYLHANQTGYPD	Aggrecan core protein OS=Mus musculus GN=Acan PE=1 SV=2
Q61282	Acan	R.AFCAAQN#ATLASTGQLYAAWSQGLDK.C	611	-0.43	3.096	1000	AFCAAQNATLAST	Aggrecan core protein OS=Mus musculus GN=Acan PE=1 SV=2
Q61282	Acan	R.TVYLYPN#QTGLPDPLSK.H	667	-3.34	2.445	1000	TVYLYPNQTGLPD	Aggrecan core protein OS=Mus musculus GN=Acan PE=1 SV=2
Q61290	Cacna1e	R.ACFMN#NSGILEGFDPPHPCGVQGCPAGYECK.D	255	-1.19	3.919	9.34	HRACFMNNSGILE	Voltage-dependent R-type calcium channel subunit alpha-1E OS=Mus musculus GN=Cacna1e PE=1 SV=1
Q61292	Lamb2	R.AN#ASTFAVPSPVSNSADTR.R	1349	-0.79	2.76	46.016	EAERRANASTFAV	Laminin subunit beta-2 OS=Mus musculus GN=Lamb2 PE=2 SV=2
Q61329	Zfhx3	K.HMHN#MMLLQQN#MTQIQHNR.H	839	-0.56	2.184	23.624	MMLLQQNMTQIQH	Zinc finger homeobox protein 3 OS=Mus musculus GN=Zfhx3 PE=1 SV=1
Q61330	Cntn2	K.M*N#GTEMNLEPGSR.H	78	-0.43	2.879	81.692	TYRWKMNGTEMNL	Contactin-2 OS=Mus musculus GN=Cntn2 PE=1 SV=2
Q61330	Cntn2	R.TN#ASDLGN#YSCLATSHLDFSTK.S	200	-0.01	1.935	1000	LYIARTNASDLGN	Contactin-2 OS=Mus musculus GN=Cntn2 PE=1 SV=2
Q61330	Cntn2	R.TN#ASDLGN#YSCLATSHLDFSTK.S	206	-0.01	1.935	1000	NASDLGNYSCLAT	Contactin-2 OS=Mus musculus GN=Cntn2 PE=1 SV=2
Q61330	Cntn2	K.GTEILGN#STR.V	463	-1.94	1.77	1000	GTEILGNSTRVTV	Contactin-2 OS=Mus musculus GN=Cntn2 PE=1 SV=2
Q61330	Cntn2	K.AN#STGILSVR.D	500	-0.37	3.695	1000	NFMGKANSTGILS	Contactin-2 OS=Mus musculus GN=Cntn2 PE=1 SV=2
Q61330	Cntn2	R.VPGADTQYFVYSN#DSIHPYTPFEVK.I	777	0.06	2.913	1000	QYFVYSNDSIHPY	Contactin-2 OS=Mus musculus GN=Cntn2 PE=1 SV=2
Q61330	Cntn2	R.RPPGN#ISWTFSSSSLSLK.W	920	-1.73	2.488	1000	PRRPPGNISWTFS	Contactin-2 OS=Mus musculus GN=Cntn2 PE=1 SV=2
Q61330	Cntn2	K.WDPVVPLRN#ESTVTGYK.M	942	-0.88	2.527	1000	PVVPLRNESTVTG	Contactin-2 OS=Mus musculus GN=Cntn2 PE=1 SV=2
Q61361	Bcan	R.VALPAYPASLTDVSLVLSELRPN#DSGVYR.C	129	1.6	2.118	1000	LSELRPNDSGVYR	Brevican core protein OS=Mus musculus GN=Bcan PE=1 SV=2
Q61361	Bcan	K.TLFLFPN#QTGFPSK.Q	336	0.06	2.776	1000	TLFLFPNQTGFPS	Brevican core protein OS=Mus musculus GN=Bcan PE=1 SV=2
Q61391	Mme	R.SCIN#ESAIDSR.G	145	-0.38	2.593	1000	LYRSCINESAIDS	Neprilysin OS=Mus musculus GN=Mme PE=1 SV=3
Q61391	Mme	K.N#STQHIIHFDQPR.L	211	-0.16	2.407	1000	VGTDDKNSTQHII	Neprilysin OS=Mus musculus GN=Mme PE=1 SV=3
Q61391	Mme	K.EIAN#ATTKPEDRNDPMLLYNK.M	285	-0.89	3.618	34.892	LEKEIANATTKPE	Neprilysin OS=Mus musculus GN=Mme PE=1 SV=3
Q61391	Mme	K.LQNN#FSLEVNGK.S	311	-0.98	2.546	24.437	LAKLQNNFSLEVN	Neprilysin OS=Mus musculus GN=Mme PE=1 SV=3
Q61451	Cd53	K.LNTLVAEGLNDSIQHYHSDN#STMK.A	129	0.2	2.894	21.039	QHYHSDNSTMKAW	Leukocyte surface antigen CD53 OS=Mus musculus GN=Cd53 PE=2 SV=2
Q61475	Cd55	K.GFILVGN#ASIYCTVSK.S	262	-0.18	2.109	1000	GFILVGNASIYCT	Complement decay-accelerating factor, GPI-anchored OS=Mus musculus GN=Cd55 PE=2 SV=2
Q61477	Nbl1	K.N#ITQIVGHSGCEAK.S	38	0.03	3.331	1000	AWCEAKNITQIVG	Neuroblastoma suppressor of tumorigenicity 1 OS=Mus musculus GN=Nbl1 PE=2 SV=2
Q61490	Alcam	K.DRLSLSEN#YTLSIANAK.I	95	3.59	4.44	171.059	RLSLSENYTLSIA	CD166 antigen OS=Mus musculus GN=Alcam PE=1 SV=3
Q61490	Alcam	R.DSYPDGN#ITWYR.N	167	-1.16	1.547	1000	DSYPDGNITWYRN	CD166 antigen OS=Mus musculus GN=Alcam PE=1 SV=3
Q61490	Alcam	K.EGDNITLQCLGNGNPPPEEFMFYLPGQPEGIR.S	265	1.01	2.603	13.38	AIKEGDNITLQCL	CD166 antigen OS=Mus musculus GN=Alcam PE=1 SV=3
Q61490	Alcam	R.N#ATVVWM*K.D	361	-0.13	1.681	1000	TISASRNATVVWM	CD166 antigen OS=Mus musculus GN=Alcam PE=1 SV=3
Q61490	Alcam	K.IIISPEEN#VTLTCTAENQLER.T	480	0.18	4.611	137.202	IISPEENVTLTCT	CD166 antigen OS=Mus musculus GN=Alcam PE=1 SV=3
Q61490	Alcam	R.TVNSLN#VSAISIPEHDEADDISDENREK.V	499	0.27	3.932	24.243	RTVNSLNVSAISI	CD166 antigen OS=Mus musculus GN=Alcam PE=1 SV=3
Q61503	Nt5e	K.CLN#ASLCVGGVAR.L	55	-0.07	2.211	1000	DSTKCLNASLCVG	5'-nucleotidase OS=Mus musculus GN=Nt5e PE=1 SV=2
Q61503	Nt5e	R.IKLDN#YSTQELGR.T	335	-0.16	2.883	1000	WRIKLDNYSTQEL	5'-nucleotidase OS=Mus musculus GN=Nt5e PE=1 SV=2
Q61503	Nt5e	R.SPIDEKN#NGTITWENLAAVLPFGGTFDLVQLK.G	404	-2.57	3.247	0	SPIDEKNNGTITW	5'-nucleotidase OS=Mus musculus GN=Nt5e PE=1 SV=2
Q61508	Ecm1	R.NVALVAGDTGN#ATGLGEQGPTR.G	535	-1.44	5.61	109.943	VAGDTGNATGLGE	Extracellular matrix protein 1 OS=Mus musculus GN=Ecm1 PE=1 SV=2
Q61526	Erbb3	R.YQTVDSSNIDGFVN#CTK.I	353	2.93	4.355	57.711	NIDGFVNCTKILG	Receptor tyrosine-protein kinase erbB-3 OS=Mus musculus GN=Erbb3 PE=1 SV=2
Q61526	Erbb3	K.NLN#VTSLGFR.S	437	-0.31	2.566	36.655	LIMKNLNVTSLGF	Receptor tyrosine-protein kinase erbB-3 OS=Mus musculus GN=Erbb3 PE=1 SV=2
Q61527	Erbb4	K.N#LTEILNGGVYVDQNK.F	138	-1.43	3.876	51.004	QELGLKNLTEILN	Receptor tyrosine-protein kinase erbB-4 OS=Mus musculus GN=Erbb4 PE=1 SV=5
Q61527	Erbb4	R.NPWPSN#MTLVSTNGSSGCGR.C	174	-0.49	3.245	48.315	RNPWPSNMTLVST	Receptor tyrosine-protein kinase erbB-4 OS=Mus musculus GN=Erbb4 PE=1 SV=5
Q61527	Erbb4	R.NPWPSN#MTLVSTN#GSSGCGR.C	181	-0.83	3.714	122.154	MTLVSTNGSSGCG	Receptor tyrosine-protein kinase erbB-4 OS=Mus musculus GN=Erbb4 PE=1 SV=5
Q61527	Erbb4	K.DTDCFACMNFN#DSGACVTQCPQTFVYNPTTFQLEHNFNAK.Y	253	-1.37	2.555	5.085	FACMNFNDSGACV	Receptor tyrosine-protein kinase erbB-4 OS=Mus musculus GN=Erbb4 PE=1 SV=5
Q61527	Erbb4	R.RAEN#CTAEGM*VCNHLCSN#DGCWGPGPDQCLSCR.R	495	6.67	4.044	23.012	DNRRAENCTAEGM	Receptor tyrosine-protein kinase erbB-4 OS=Mus musculus GN=Erbb4 PE=1 SV=5
Q61527	Erbb4	R.EFEN#GSICVECDSQCEK.M	548	-1.75	2.094	1000	EFREFENGSICVE	Receptor tyrosine-protein kinase erbB-4 OS=Mus musculus GN=Erbb4 PE=1 SV=5
Q61527	Erbb4	K.MEDGLLTCHGPGPDN#CTK.C	576	0.08	2.321	1000	HGPGPDNCTKCSH	Receptor tyrosine-protein kinase erbB-4 OS=Mus musculus GN=Erbb4 PE=1 SV=5
Q61543	Glg1	K.LN#LTTDPK.F	161	0.26	2.607	1000	LWNYKLNLTTDPK	Golgi apparatus protein 1 OS=Mus musculus GN=Glg1 PE=1 SV=1
Q61543	Glg1	K.GYMVSCLVDHRGN#ITEYQCHQYITK.M	206	0.89	2.719	1000	LVDHRGNITEYQC	Golgi apparatus protein 1 OS=Mus musculus GN=Glg1 PE=1 SV=1
Q61543	Glg1	R.LCHTHGWN#ETSELMPPGAVFSCLYR.H	577	2.13	4.998	1000	CHTHGWNETSELM	Golgi apparatus protein 1 OS=Mus musculus GN=Glg1 PE=1 SV=1
Q61549	Emr1	K.VINEECKEN#ESINLAAR.G	498	-1.62	4.292	76.733	NEECKENESINLA	EGF-like module-containing mucin-like hormone receptor-like 1 OS=Mus musculus GN=Emr1 PE=2 SV=1
Q61559	Fcgrt	R.IGN#WTGEWPETEIVANLWMK.Q	149	-1.05	4.777	224.294	FNPRIGNWTGEWP	IgG receptor FcRn large subunit p51 OS=Mus musculus GN=Fcgrt PE=1 SV=1
Q61559	Fcgrt	R.NGLASGSGN#CSTGPNGDGSFHAWSLLEVK.R	246	-0.48	4.191	20.625	LASGSGNCSTGPN	IgG receptor FcRn large subunit p51 OS=Mus musculus GN=Fcgrt PE=1 SV=1
Q61576	Fkbp10	R.YHYN#GTFEDGK.K	69	0.33	2.678	1000	FVRYHYNGTFEDG	Peptidyl-prolyl cis-trans isomerase FKBP10 OS=Mus musculus GN=Fkbp10 PE=1 SV=2
Q61576	Fkbp10	R.YHYN#GTLLDGTAFDNSYSR.G	181	-0.74	5.051	132.718	FVRYHYNGTLLDG	Peptidyl-prolyl cis-trans isomerase FKBP10 OS=Mus musculus GN=Fkbp10 PE=1 SV=2
Q61576	Fkbp10	R.YHYN#GSLMDGTLFDSSYSR.N	293	-0.73	4.003	1000	FMRYHYNGSLMDG	Peptidyl-prolyl cis-trans isomerase FKBP10 OS=Mus musculus GN=Fkbp10 PE=1 SV=2
Q61576	Fkbp10	R.N#HTYNTYVGQGYIIPGMDQGLQGACIGER.R	309	-2.14	3.672	5.085	DSSYSRNHTYNTY	Peptidyl-prolyl cis-trans isomerase FKBP10 OS=Mus musculus GN=Fkbp10 PE=1 SV=2
Q61576	Fkbp10	R.YHYN#CSLLDGTR.L	406	-2.9	3.058	1000	FIRYHYNCSLLDG	Peptidyl-prolyl cis-trans isomerase FKBP10 OS=Mus musculus GN=Fkbp10 PE=1 SV=2
Q61592	Gas6	R.GLYHLN#LTVGGIPFK.E	417	0.11	3.401	1000	RGLYHLNLTVGGI	Growth arrest-specific protein 6 OS=Mus musculus GN=Gas6 PE=2 SV=2
Q61625	Grid2	R.QTFPVPQN#ISQR.C	293	-0.61	2.581	1000	TFPVPQNISQRCF	Glutamate receptor ionotropic, delta-2 OS=Mus musculus GN=Grid2 PE=1 SV=1
Q61625	Grid2	K.LGCWNPVTGLN#GSLTDK.K	426	-0.1	3.47	87.265	NPVTGLNGSLTDK	Glutamate receptor ionotropic, delta-2 OS=Mus musculus GN=Grid2 PE=1 SV=1
Q61625	Grid2	R.SN#GSENNVLESQAGIQK.V	716	0.26	4.008	12.092	RMINRSNGSENNV	Glutamate receptor ionotropic, delta-2 OS=Mus musculus GN=Grid2 PE=1 SV=1
Q61625	Grid2	R.MINRSNGSENN#VLESQAGIQK.V	721	-1.15	3.705	17.009	SNGSENNVLESQA	Glutamate receptor ionotropic, delta-2 OS=Mus musculus GN=Grid2 PE=1 SV=1
Q61626	Grik5	K.VSTIIIDAN#ASISHLVLRK.A	219	-0.25	3.767	1000	TIIIDANASISHL	Glutamate receptor ionotropic, kainate 5 OS=Mus musculus GN=Grik5 PE=2 SV=2
Q61626	Grik5	R.SLN#MSWR.E	285	-0.09	1.515	1000	EFVRSLNMSWREN	Glutamate receptor ionotropic, kainate 5 OS=Mus musculus GN=Grik5 PE=2 SV=2
Q61626	Grik5	R.EIGVWYSN#R.T	394	-0.11	1.863	1000	IGVWYSNRTLAMN	Glutamate receptor ionotropic, kainate 5 OS=Mus musculus GN=Grik5 PE=2 SV=2
Q61626	Grik5	R.TLAMN#ATTLDINLSQTLAN#K.T	400	0.53	4.25	78.156	NRTLAMNATTLDI	Glutamate receptor ionotropic, kainate 5 OS=Mus musculus GN=Grik5 PE=2 SV=2
Q61626	Grik5	R.TLAMN#ATTLDINLSQTLAN#K.T	414	0.53	4.25	31.769	LSQTLANKTLVVT	Glutamate receptor ionotropic, kainate 5 OS=Mus musculus GN=Grik5 PE=2 SV=2
Q61626	Grik5	R.LVEDGLYGAPEPN#GSWTGM*VGELINR.K	478	1.46	3.281	16.964	YGAPEPNGSWTGM	Glutamate receptor ionotropic, kainate 5 OS=Mus musculus GN=Grik5 PE=2 SV=2
Q61626	Grik5	R.LNCN#LTQIGGLLDTK.G	735	-0.45	5.388	36.655	HRRLNCNLTQIGG	Glutamate receptor ionotropic, kainate 5 OS=Mus musculus GN=Grik5 PE=2 SV=2
Q61627	Grid1	K.VDKN#ISHVFTSLFTTM*K.T	200	-0.65	2.45	1000	LQKVDKNISHVFT	Glutamate receptor ionotropic, delta-1 OS=Mus musculus GN=Grid1 PE=1 SV=2
Q61627	Grid1	K.GLN#GSLQERPMGSR.L	422	0.84	2.107	1000	DSEKGLNGSLQER	Glutamate receptor ionotropic, delta-1 OS=Mus musculus GN=Grid1 PE=1 SV=2
Q61627	Grid1	R.YGHQLHN#TSWN#GM*IGELISK.R	498	2.26	3.798	1000	YGHQLHNTSWNGM	Glutamate receptor ionotropic, delta-1 OS=Mus musculus GN=Grid1 PE=1 SV=2
Q61702	Itih1	R.AN#LSSQVLK.M	585	0.31	2.668	1000	EGEERANLSSQVL	Inter-alpha-trypsin inhibitor heavy chain H1 OS=Mus musculus GN=Itih1 PE=1 SV=2
Q61704	Itih3	K.TAFITN#FTLTIDGVTYPGNVK.E	91	2.33	3.287	91.9	KTAFITNFTLTID	Inter-alpha-trypsin inhibitor heavy chain H3 OS=Mus musculus GN=Itih3 PE=1 SV=3
Q61704	Itih3	K.EN#ITAEALDLSLK.Y	580	1.73	3.858	1000	KGDEKENITAEAL	Inter-alpha-trypsin inhibitor heavy chain H3 OS=Mus musculus GN=Itih3 PE=1 SV=3
Q61730	Il1rap	K.YN#YSTAHSSGLTLIWYWTR.Q	57	-2.12	2.916	1000	EHFLKYNYSTAHS	Interleukin-1 receptor accessory protein OS=Mus musculus GN=Il1rap PE=1 SV=1
Q61730	Il1rap	K.DVLWFRPTLLN#DTGN#YTCM*LR.N	107	-0.93	3.151	1000	FRPTLLNDTGNYT	Interleukin-1 receptor accessory protein OS=Mus musculus GN=Il1rap PE=1 SV=1
Q61730	Il1rap	K.DVLWFRPTLLN#DTGN#YTCM*LR.N	111	-0.93	3.151	1000	LLNDTGNYTCMLR	Interleukin-1 receptor accessory protein OS=Mus musculus GN=Il1rap PE=1 SV=1
Q61735	Cd47	K.N#STTTDQN#FTSAK.I	73	-0.46	2.016	1000	IYDGNKNSTTTDQ	Leukocyte surface antigen CD47 OS=Mus musculus GN=Cd47 PE=1 SV=2
Q61735	Cd47	K.N#STTTDQN#FTSAK.I	80	-0.46	2.016	1000	STTTDQNFTSAKI	Leukocyte surface antigen CD47 OS=Mus musculus GN=Cd47 PE=1 SV=2
Q61735	Cd47	R.DAM*VGN#YTCEVTELSR.E	109	0.21	1.621	1000	RDAMVGNYTCEVT	Leukocyte surface antigen CD47 OS=Mus musculus GN=Cd47 PE=1 SV=2
Q61738	Itga7	R.QLQPRPQSWLLVGAPQALALPGQQAN#R.T	86	-1.65	2.752	1000	LPGQQANRTGGLF	Integrin alpha-7 OS=Mus musculus GN=Itga7 PE=1 SV=3
Q61738	Itga7	R.LWN#STFLEEYMAVK.S	1023	0.94	4.338	1000	VWGRLWNSTFLEE	Integrin alpha-7 OS=Mus musculus GN=Itga7 PE=1 SV=3
Q61739	Itga6	R.AN#HSGAVVLLK.R	284	0.08	3.083	1000	SGAPRANHSGAVV	Integrin alpha-6 OS=Mus musculus GN=Itga6 PE=1 SV=3
Q61739	Itga6	K.QLSCVANQN#GSQADCELGNPFK.R	731	-0.38	4.855	17.009	SCVANQNGSQADC	Integrin alpha-6 OS=Mus musculus GN=Itga6 PE=1 SV=3
Q61739	Itga6	K.YQTLN#CSVNVR.C	927	-1.25	2.748	44.278	RKYQTLNCSVNVR	Integrin alpha-6 OS=Mus musculus GN=Itga6 PE=1 SV=3
Q61739	Itga6	R.LWN#STFLEEYSK.L	958	-0.22	3.167	1000	LRSRLWNSTFLEE	Integrin alpha-6 OS=Mus musculus GN=Itga6 PE=1 SV=3
Q61790	Lag3	R.FVWRPLNN#LSR.S	381	-1.11	2.358	6.591	VWRPLNNLSRSCP	Lymphocyte activation gene 3 protein OS=Mus musculus GN=Lag3 PE=2 SV=1
Q61809	Lrrn1	R.IPGN#LSSDTQVLLLQSNNIAK.T	69	-0.13	4.328	137.179	LTRIPGNLSSDTQ	Leucine-rich repeat neuronal protein 1 OS=Mus musculus GN=Lrrn1 PE=2 SV=1
Q61809	Lrrn1	R.CDCVIHWINSN#K.T	385	-0.4	3.315	30.835	IHWINSNKTNIRF	Leucine-rich repeat neuronal protein 1 OS=Mus musculus GN=Lrrn1 PE=2 SV=1
Q61809	Lrrn1	K.VN#GTLLDGAQVLK.I	517	0.95	3.99	1000	VATIKVNGTLLDG	Leucine-rich repeat neuronal protein 1 OS=Mus musculus GN=Lrrn1 PE=2 SV=1
Q61830	Mrc1	K.WECKN#DTLFGIK.G	104	-0.3	3.278	1000	QKWECKNDTLFGI	Macrophage mannose receptor 1 OS=Mus musculus GN=Mrc1 PE=1 SV=2
Q61830	Mrc1	K.KGNN#TLNPFIIPSASDVPTGCPNQWWPYAGHCYR.I	345	-0.75	3.04	0	ICKKGNNTLNPFI	Macrophage mannose receptor 1 OS=Mus musculus GN=Mrc1 PE=1 SV=2
Q61830	Mrc1	K.RHGFYCYLIGSTLSTFTDAN#HTCTN#EK.A	529	-0.74	2.132	1000	STFTDANHTCTNE	Macrophage mannose receptor 1 OS=Mus musculus GN=Mrc1 PE=1 SV=2
Q61830	Mrc1	K.MHPFNVPIWIALNSN#LTNNEYTWTDR.W	1159	-2.31	3.808	11.015	WIALNSNLTNNEY	Macrophage mannose receptor 1 OS=Mus musculus GN=Mrc1 PE=1 SV=2
Q61830	Mrc1	R.TSYCN#ESFYFLCK.K	1204	-0.63	3.657	1000	WRTSYCNESFYFL	Macrophage mannose receptor 1 OS=Mus musculus GN=Mrc1 PE=1 SV=2
Q61838	A2m	K.ACVSLNHVN#ETVMLSLTLEYAMQQTK.L	55	1.49	3.608	10.095	VSLNHVNETVMLS	Alpha-2-macroglobulin OS=Mus musculus GN=A2m PE=1 SV=3
Q61838	A2m	R.VVSVDISFRPLN#ETFPVVYIETPKR.N	157	-0.89	3.207	1000	ISFRPLNETFPVV	Alpha-2-macroglobulin OS=Mus musculus GN=A2m PE=1 SV=3
Q61838	A2m	K.VN#LSFPSAQSLPASDTHLK.V	568	-0.9	2.29	1000	CFANKVNLSFPSA	Alpha-2-macroglobulin OS=Mus musculus GN=A2m PE=1 SV=3
Q61838	A2m	K.SLGEVN#FTATAEALQSPELCGNK.L	881	0.61	5.819	197.647	KSLGEVNFTATAE	Alpha-2-macroglobulin OS=Mus musculus GN=A2m PE=1 SV=3
Q61838	A2m	R.IN#VSYTGERPSSNM*VIVDVK.M	1385	-0.04	3.094	70.808	TFQIRINVSYTGE	Alpha-2-macroglobulin OS=Mus musculus GN=A2m PE=1 SV=3
Q61838	A2m	K.LTN#QTLGFSFAVEQDIPVK.N	1443	-0.57	2.87	1000	YIEKLTNQTLGFS	Alpha-2-macroglobulin OS=Mus musculus GN=A2m PE=1 SV=3
Q61851	Fgfr3	R.LQVLN#ASHEDAGVYSCQHR.L	96	-0.75	3.073	1000	QRLQVLNASHEDA	Fibroblast growth factor receptor 3 OS=Mus musculus GN=Fgfr3 PE=1 SV=1
Q61851	Fgfr3	R.HQQWSLVMESVVPSDRGN#YTCVVENK.F	219	0.85	3.157	17.848	VPSDRGNYTCVVE	Fibroblast growth factor receptor 3 OS=Mus musculus GN=Fgfr3 PE=1 SV=1
Q61851	Fgfr3	R.SPHRPILQAGLPAN#QTAILGSDVEFHCK.V	256	-1.32	3.597	1000	QAGLPANQTAILG	Fibroblast growth factor receptor 3 OS=Mus musculus GN=Fgfr3 PE=1 SV=1
Q61885	Mog	R.ISPGKN#ATGM*EVGWYR.S	59	-0.41	2.769	1000	RISPGKNATGMEV	Myelin-oligodendrocyte glycoprotein OS=Mus musculus GN=Mog PE=1 SV=1
Q62009	Postn	K.GVN#ETLLVNELK.S	601	1.28	3.127	123.857	IYLKGVNETLLVN	Periostin OS=Mus musculus GN=Postn PE=1 SV=2
Q62011	Pdpn	K.ITTTGATGGLN#ESTGK.A	60	-0.3	3.041	1000	GATGGLNESTGKA	Podoplanin OS=Mus musculus GN=Pdpn PE=1 SV=2
Q62059	Vcan	K.VVLPCHFSTLPTLPPN#YNTSEFLR.I	55	0.05	2.925	11.015	LPTLPPNYNTSEF	Versican core protein OS=Mus musculus GN=Vcan PE=1 SV=2
Q62059	Vcan	R.TLYRFEN#QTCFPLPDSR.F	330	0.26	2.723	1000	TLYRFENQTCFPL	Versican core protein OS=Mus musculus GN=Vcan PE=1 SV=2
Q62059	Vcan	K.FHPDINVYIIEVREN#K.T	1305	0.01	2.802	72.607	IIEVRENKTGRLS	Versican core protein OS=Mus musculus GN=Vcan PE=1 SV=2
Q62086	Pon2	K.QPNMN#LTQLK.V	254	-0.16	2.055	17.009	EKQPNMNLTQLKV	Serum paraoxonase/arylesterase 2 OS=Mus musculus GN=Pon2 PE=1 SV=2
Q62086	Pon2	R.IQNILSEKPSVTTVYINN#GSVLQGSSVATIYDRK.L	323	0.64	3.92	6.591	TTVYINNGSVLQG	Serum paraoxonase/arylesterase 2 OS=Mus musculus GN=Pon2 PE=1 SV=2
Q62087	Pon3	R.VSTLYANN#GSVLQGSTVASVYHK.R	323	-0.57	2.318	17.009	STLYANNGSVLQG	Serum paraoxonase/lactonase 3 OS=Mus musculus GN=Pon3 PE=1 SV=2
Q62132	Ptprr	K.LN#ITLLR.I	128	0.04	1.71	1000	MDITKLNITLLRI	Receptor-type tyrosine-protein phosphatase R OS=Mus musculus GN=Ptprr PE=1 SV=1
Q62165	Dag1	R.LGAN#GSHVPQTSSVFSIEVYPEDHNEPQSVR.A	139	-1.05	2.927	89.992	AARLGANGSHVPQ	Dystroglycan OS=Mus musculus GN=Dag1 PE=1 SV=4
Q62165	Dag1	K.LAFAFGDRN#CSSITLQN#ITR.G	639	0.58	2.588	1000	FAFGDRNCSSITL	Dystroglycan OS=Mus musculus GN=Dag1 PE=1 SV=4
Q62165	Dag1	K.LAFAFGDRN#CSSITLQN#ITR.G	647	0.58	2.588	1000	SSITLQNITRGSI	Dystroglycan OS=Mus musculus GN=Dag1 PE=1 SV=4
Q62178	Sema4a	K.KSN#ETQCFNFIR.V	120	-0.47	2.827	87.265	AFKKKSNETQCFN	Semaphorin-4A OS=Mus musculus GN=Sema4a PE=1 SV=2
Q62178	Sema4a	R.AN#CSVYESCVDCVLAR.D	496	-2.66	3.466	1000	WRVPRANCSVYES	Semaphorin-4A OS=Mus musculus GN=Sema4a PE=1 SV=2
Q62179	Sema4b	K.FEAEN#ISNYTALLLSQDGK.T	53	2.47	2.689	7.971	RKFEAENISNYTA	Semaphorin-4B OS=Mus musculus GN=Sema4b PE=1 SV=2
Q62179	Sema4b	K.FEAENISN#YTALLLSQDGK.T	56	7.82	3.285	37.54	EAENISNYTALLL	Semaphorin-4B OS=Mus musculus GN=Sema4b PE=1 SV=2
Q62179	Sema4b	R.EALFALNSN#LSFLPGGEYQELLWSADADRK.Q	83	-0.52	4.306	13.38	LFALNSNLSFLPG	Semaphorin-4B OS=Mus musculus GN=Sema4b PE=1 SV=2
Q62179	Sema4b	R.KIN#SSLQLPDR.V	397	0.6	2.457	1000	ARERKINSSLQLP	Semaphorin-4B OS=Mus musculus GN=Sema4b PE=1 SV=2
Q62179	Sema4b	R.LWVHN#GAPVN#ASASCR.V	615	0.62	3.339	1000	HNGAPVNASASCR	Semaphorin-4B OS=Mus musculus GN=Sema4b PE=1 SV=2
Q62179	Sema4b	R.DGTPVIIN#TSR.V	680	-0.2	2.097	1000	GTPVIINTSRVSA	Semaphorin-4B OS=Mus musculus GN=Sema4b PE=1 SV=2
Q62192	Cd180	R.N#LSHLQSLN#LSYNEPLSLK.T	394	0.58	5.446	189.457	CNLQLRNLSHLQS	CD180 antigen OS=Mus musculus GN=Cd180 PE=1 SV=2
Q62192	Cd180	R.N#LSHLQSLN#LSYNEPLSLK.T	402	0.58	5.446	97.748	SHLQSLNLSYNEP	CD180 antigen OS=Mus musculus GN=Cd180 PE=1 SV=2
Q62217	Sema5a	R.SLSN#LTEIHDQISGM*AR.C	147	2.39	2.123	1000	TIRSLSNLTEIHD	Semaphorin-5A OS=Mus musculus GN=Sema5a PE=2 SV=1
Q62226	Shh	R.LLLTAAHLLFVAPHN#DSGPTPGPSALFASR.V	279	-1.57	6.342	1000	LFVAPHNDSGPTP	Sonic hedgehog protein OS=Mus musculus GN=Shh PE=1 SV=2
Q62230	Siglec1	K.AN#TSLELLLEGVR.V	1247	0.21	3.069	1000	SPLGKANTSLELL	Sialoadhesin OS=Mus musculus GN=Siglec1 PE=1 SV=2
Q62240	Kdm5d	K.NLNHSFEPCM*KMTMQLRN#N#HSSTQFMNSYVCR.I	314	-0.79	2.074	4.881	TMQLRNNHSSTQF	Lysine-specific demethylase 5D OS=Mus musculus GN=Kdm5d PE=2 SV=2
Q62277	Syp	R.LSVECAN#K.T	59	-0.24	1.62	1000	LSVECANKTESAL	Synaptophysin OS=Mus musculus GN=Syp PE=1 SV=2
Q62313	Tgoln1	K.TDAELN#ETARPLSPVNPK.L	110	0.22	3.631	97.596	KTDAELNETARPL	Trans-Golgi network integral membrane protein 1 OS=Mus musculus GN=Tgoln1 PE=1 SV=1
Q62351	Tfrc	K.DFEELSYSVN#GSLVIVR.A	253	1.87	2.438	1000	ELSYSVNGSLVIV	Transferrin receptor protein 1 OS=Mus musculus GN=Tfrc PE=1 SV=1
Q62351	Tfrc	R.QKN#ITAFN#ETLFR.N	725	0.65	3.583	1000	LKLRQKNITAFNE	Transferrin receptor protein 1 OS=Mus musculus GN=Tfrc PE=1 SV=1
Q62351	Tfrc	R.QKN#ITAFN#ETLFR.N	730	0.65	3.583	1000	KNITAFNETLFRN	Transferrin receptor protein 1 OS=Mus musculus GN=Tfrc PE=1 SV=1
Q62443	Nptx1	R.LN#SSSQTN#SLK.D	154	0.28	2.262	1000	EQYSRLNSSSQTN	Neuronal pentraxin-1 OS=Mus musculus GN=Nptx1 PE=2 SV=1
Q62469	Itga2	R.AN#YTGQIVLYSVNK.Q	457	2.37	2.824	107.744	AGAPRANYTGQIV	Integrin alpha-2 OS=Mus musculus GN=Itga2 PE=1 SV=2
Q62470	Itga3	R.DLAVGDDYTN#R.T	86	0.27	2.357	1000	VGDDYTNRTGAVY	Integrin alpha-3 OS=Mus musculus GN=Itga3 PE=1 SV=1
Q62470	Itga3	K.LRPIVIAMN#YSLPLR.M	574	0.19	1.978	1000	PIVIAMNYSLPLR	Integrin alpha-3 OS=Mus musculus GN=Itga3 PE=1 SV=1
Q62470	Itga3	R.SLDAYPVLNQAQAMEN#HTEVHFQK.E	606	0.37	2.466	10.752	QAQAMENHTEVHF	Integrin alpha-3 OS=Mus musculus GN=Itga3 PE=1 SV=1
Q62470	Itga3	K.LFLSIN#VTNSPSSQR.A	657	-0.49	4.084	53.534	KLFLSINVTNSPS	Integrin alpha-3 OS=Mus musculus GN=Itga3 PE=1 SV=1
Q62470	Itga3	R.AGEDAHEALLTLEVPSALLLSSVRPSGTCQANN#ETILCELGNPFK.R	699	0.31	3.564	7.71	GTCQANNETILCE	Integrin alpha-3 OS=Mus musculus GN=Itga3 PE=1 SV=1
Q62470	Itga3	R.CVWLECPLPDTSN#ITN#VTVK.A	925	-0.54	2.983	1000	PLPDTSNITNVTV	Integrin alpha-3 OS=Mus musculus GN=Itga3 PE=1 SV=1
Q62470	Itga3	R.CVWLECPLPDTSN#ITN#VTVK.A	928	-0.54	2.983	1000	DTSNITNVTVKAR	Integrin alpha-3 OS=Mus musculus GN=Itga3 PE=1 SV=1
Q62470	Itga3	R.VWN#STFIEDYK.D	937	0.46	3.099	1000	VKARVWNSTFIED	Integrin alpha-3 OS=Mus musculus GN=Itga3 PE=1 SV=1
Q62507	Coch	R.VYSLPGREN#YSSVDAN#GIQSQMLSR.W	102	-2.19	3.124	1000	SLPGRENYSSVDA	Cochlin OS=Mus musculus GN=Coch PE=2 SV=2
Q63912	Omg	R.N#LTTLPPGLQENIIHLN#LSYN#HFTDLHNQLTPYTNLR.T	45	4.92	3.242	49.59	VDCSGRNLTTLPP	Oligodendrocyte-myelin glycoprotein OS=Mus musculus GN=Omg PE=1 SV=1
Q63912	Omg	R.HVDCSGRNLTTLPPGLQENIIHLN#LSYN#HFTDLHNQLTPYTNLR.T	61	-3.29	3.789	15.819	ENIIHLNLSYNHF	Oligodendrocyte-myelin glycoprotein OS=Mus musculus GN=Omg PE=1 SV=1
Q63912	Omg	R.SLWN#MSAANNNIK.L	103	0.93	3.556	104.477	LPRSLWNMSAANN	Oligodendrocyte-myelin glycoprotein OS=Mus musculus GN=Omg PE=1 SV=1
Q63912	Omg	R.SLEVLN#LSSNK.L	152	-0.07	3.402	97.748	RSLEVLNLSSNKL	Oligodendrocyte-myelin glycoprotein OS=Mus musculus GN=Omg PE=1 SV=1
Q63912	Omg	K.LHIVDLSN#NSLTQILPGTLINLTN#LTHLYLHNNK.F	176	0.71	6.507	7.71	HIVDLSNNSLTQI	Oligodendrocyte-myelin glycoprotein OS=Mus musculus GN=Omg PE=1 SV=1
Q63912	Omg	K.LHIVDLSN#NSLTQILPGTLIN#LTN#LTHLYLHNNK.F	189	0.54	3.525	9.888	LPGTLINLTNLTH	Oligodendrocyte-myelin glycoprotein OS=Mus musculus GN=Omg PE=1 SV=1
Q63912	Omg	K.LHIVDLSN#NSLTQILPGTLINLTN#LTHLYLHNNK.F	192	0.71	6.507	15.007	TLINLTNLTHLYL	Oligodendrocyte-myelin glycoprotein OS=Mus musculus GN=Omg PE=1 SV=1
Q63912	Omg	R.WSCDHKQN#ITYLLK.W	234	0.31	2.526	1000	SCDHKQNITYLLK	Oligodendrocyte-myelin glycoprotein OS=Mus musculus GN=Omg PE=1 SV=1
Q63912	Omg	R.GM*PNN#FSEM*PR.Q	389	0.76	1.71	24.437	ARGMPNNFSEMPR	Oligodendrocyte-myelin glycoprotein OS=Mus musculus GN=Omg PE=1 SV=1
Q63953	Ifngr2	R.LLEPN#CTDITETK.C	80	-1.85	2.186	1000	HRLLEPNCTDITE	Ifngr2 protein OS=Mus musculus GN=Ifngr2 PE=2 SV=1
Q63953	Ifngr2	K.WVGLEPFQHYEN#VTVGPPK.N	132	-0.91	2.421	1000	PFQHYENVTVGPP	Ifngr2 protein OS=Mus musculus GN=Ifngr2 PE=2 SV=1
Q63953	Ifngr2	K.IRPHGLLSN#VSCHETTANASAR.L	226	-1.57	5.349	137.135	PHGLLSNVSCHET	Ifngr2 protein OS=Mus musculus GN=Ifngr2 PE=2 SV=1
Q63959	Kcnc3	R.IGADPDDILGSN#HTYFK.N	483	-0.49	2.517	1000	DDILGSNHTYFKN	Potassium voltage-gated channel subfamily C member 3 OS=Mus musculus GN=Kcnc3 PE=1 SV=2
Q63961	Eng	R.VN#ITVLPSLTSR.K	135	-0.29	1.664	1000	QGQPRVNITVLPS	Endoglin OS=Mus musculus GN=Eng PE=1 SV=2
Q63961	Eng	R.KLN#ASIVTSFVELPLVSN#VSLR.A	307	-1.45	5.346	1000	AEARKLNASIVTS	Endoglin OS=Mus musculus GN=Eng PE=1 SV=2
Q63961	Eng	R.KLN#ASIVTSFVELPLVSN#VSLR.A	322	-1.45	5.346	1000	ELPLVSNVSLRAS	Endoglin OS=Mus musculus GN=Eng PE=1 SV=2
Q640M6	Gdpd5	R.RPAAM*LN#WTVLQR.L	301	-0.27	2.469	1000	RPAAMLNWTVLQR	Glycerophosphodiester phosphodiesterase domain-containing protein 5 OS=Mus musculus GN=Gdpd5 PE=2 SV=1
Q640M6	Gdpd5	R.EVQN#QSICSLAELLELAK.G	336	-1.04	5.882	1000	DHREVQNQSICSL	Glycerophosphodiester phosphodiesterase domain-containing protein 5 OS=Mus musculus GN=Gdpd5 PE=2 SV=1
Q640M6	Gdpd5	K.GN#ASLLLNLR.D	352	0.91	2.181	104.477	LELAKGNASLLLN	Glycerophosphodiester phosphodiesterase domain-containing protein 5 OS=Mus musculus GN=Gdpd5 PE=2 SV=1
Q640M6	Gdpd5	R.GSFLN#VTLEAVLR.S	374	-1.5	2.918	1000	YRGSFLNVTLEAV	Glycerophosphodiester phosphodiesterase domain-containing protein 5 OS=Mus musculus GN=Gdpd5 PE=2 SV=1
Q640R3	Hepacam	K.DGKPLLN#DSR.M	189	0.55	2.04	1000	DGKPLLNDSRMLL	Hepatocyte cell adhesion molecule OS=Mus musculus GN=Hepacam PE=1 SV=2
Q64151	Sema4c	R.FLQPYN#SSHLYVCGTYAFQPK.C	121	0.19	3.522	1000	RFLQPYNSSHLYV	Semaphorin-4C OS=Mus musculus GN=Sema4c PE=1 SV=1
Q64151	Sema4c	K.NTN#FTHVVADR.V	419	-0.09	2.954	7.71	LVKKNTNFTHVVA	Semaphorin-4C OS=Mus musculus GN=Sema4c PE=1 SV=1
Q64151	Sema4c	R.DPYCAWNVN#TSR.C	522	-0.26	3.806	48.874	YCAWNVNTSRCVA	Semaphorin-4C OS=Mus musculus GN=Sema4c PE=1 SV=1
Q64237	Dbh	K.DYVIEDDTVHLVYGILEEPFQSLEAIN#TSGLHTGLQR.V	188	4.3	4.306	1000	QSLEAINTSGLHT	Dopamine beta-hydroxylase OS=Mus musculus GN=Dbh PE=2 SV=2
Q64237	Dbh	K.VVTVYPGDVLITSCTYNTEN#K.T	476	0.22	4.519	17.009	CTYNTENKTLATV	Dopamine beta-hydroxylase OS=Mus musculus GN=Dbh PE=2 SV=2
Q64237	Dbh	K.ALYDYAPISMHCN#K.T	570	-0.26	1.538	1000	PISMHCNKTSAVR	Dopamine beta-hydroxylase OS=Mus musculus GN=Dbh PE=2 SV=2
Q64299	Nov	K.AIHLQFEN#CTSLYTYKPR.F	277	0.28	2.035	1000	IHLQFENCTSLYT	Protein NOV homolog OS=Mus musculus GN=Nov PE=2 SV=1
Q64302	Tm4sf1	K.CSDAHGVWN#YTFASTEGQYLLNSSMWSK.C	129	-2.74	2.31	34.768	DAHGVWNYTFAST	Transmembrane 4 L6 family member 1 OS=Mus musculus GN=Tm4sf1 PE=1 SV=1
Q64314	Cd34	K.EEAEADAGASVCSLLLAQSEVRPECLLMVLAN#STELPSK.L	246	-0.93	2.722	1000	LLMVLANSTELPS	Hematopoietic progenitor cell antigen CD34 OS=Mus musculus GN=Cd34 PE=1 SV=1
Q64444	Ca4	R.YEAVQLHLHWSNGNDN#GSEHSIDGR.H	123	-0.2	3.514	11.015	WSNGNDNGSEHSI	Carbonic anhydrase 4 OS=Mus musculus GN=Ca4 PE=1 SV=1
Q64444	Ca4	R.YN#GSLTTPNCDETVIWTVYK.Q	214	-2.86	2.802	61.28	YTYFRYNGSLTTP	Carbonic anhydrase 4 OS=Mus musculus GN=Ca4 PE=1 SV=1
Q64449	Mrc2	R.VTPVCN#ASLPAQR.W	68	-0.07	3.445	1000	RVTPVCNASLPAQ	C-type mannose receptor 2 OS=Mus musculus GN=Mrc2 PE=1 SV=3
Q64449	Mrc2	K.KKPN#ATVEPIQPDR.W	363	-0.55	2.396	1000	VCKKKPNATVEPI	C-type mannose receptor 2 OS=Mus musculus GN=Mrc2 PE=1 SV=3
Q64449	Mrc2	R.WNDSPCN#QSLPSICK.K	496	-0.64	4.047	65.44	WNDSPCNQSLPSI	C-type mannose receptor 2 OS=Mus musculus GN=Mrc2 PE=1 SV=3
Q64449	Mrc2	K.RSN#SSGETQPQDLPPSALGGCPSGWNQFLNK.C	953	-0.92	4.532	59.345	YICKRSNSSGETQ	C-type mannose receptor 2 OS=Mus musculus GN=Mrc2 PE=1 SV=3
Q64449	Mrc2	K.GTDPSLSPSPAATPPAPGAELSYLN#HTFR.L	1133	0.81	2.648	1000	AELSYLNHTFRLL	C-type mannose receptor 2 OS=Mus musculus GN=Mrc2 PE=1 SV=3
Q64449	Mrc2	R.N#ASLAHVPDPYTQAFLTQAAR.G	1156	-0.32	2.471	1000	LLCESRNASLAHV	C-type mannose receptor 2 OS=Mus musculus GN=Mrc2 PE=1 SV=3
Q64455	Ptprj	K.M*ESN#LTFPVK.N	78	-0.42	2.219	1000	ENKMESNLTFPVK	Receptor-type tyrosine-protein phosphatase eta OS=Mus musculus GN=Ptprj PE=1 SV=2
Q64455	Ptprj	R.LTWSNAN#GTASYR.M	145	-0.87	2.506	30.835	LTWSNANGTASYR	Receptor-type tyrosine-protein phosphatase eta OS=Mus musculus GN=Ptprj PE=1 SV=2
Q64455	Ptprj	K.RIPVTN#LSQLHK.N	207	-0.38	3.276	1000	KRIPVTNLSQLHK	Receptor-type tyrosine-protein phosphatase eta OS=Mus musculus GN=Ptprj PE=1 SV=2
Q64455	Ptprj	K.TN#STQVSDVR.A	267	-1.29	2.077	1000	NKVFKTNSTQVSD	Receptor-type tyrosine-protein phosphatase eta OS=Mus musculus GN=Ptprj PE=1 SV=2
Q64455	Ptprj	R.AMN#ISASSM*TLTWK.S	278	1.41	1.995	1000	SDVRAMNISASSM	Receptor-type tyrosine-protein phosphatase eta OS=Mus musculus GN=Ptprj PE=1 SV=2
Q64455	Ptprj	K.IHVAGGTHSVN#QTVN#K.T	313	-0.5	1.907	1000	GGTHSVNQTVNKT	Receptor-type tyrosine-protein phosphatase eta OS=Mus musculus GN=Ptprj PE=1 SV=2
Q64455	Ptprj	K.IHVAGGTHSVN#QTVN#K.T	317	-0.5	1.907	1000	SVNQTVNKTEAII	Receptor-type tyrosine-protein phosphatase eta OS=Mus musculus GN=Ptprj PE=1 SV=2
Q64455	Ptprj	R.GPDGTEGLSSTVN#GSTDPSAVTDIR.V	437	-4.17	2.655	1000	GLSSTVNGSTDPS	Receptor-type tyrosine-protein phosphatase eta OS=Mus musculus GN=Ptprj PE=1 SV=2
Q64455	Ptprj	K.TGDGSN#VTSN#FTK.D	572	-1.21	1.639	1000	KTGDGSNVTSNFT	Receptor-type tyrosine-protein phosphatase eta OS=Mus musculus GN=Ptprj PE=1 SV=2
Q64455	Ptprj	K.TGDGSN#VTSN#FTK.D	576	-1.21	1.639	1000	GSNVTSNFTKDPS	Receptor-type tyrosine-protein phosphatase eta OS=Mus musculus GN=Ptprj PE=1 SV=2
Q64455	Ptprj	K.MALPAQN#ICTTGITDPPTPDGSPN#ITSVSHNSVK.V	708	0.08	3.793	112.235	MALPAQNICTTGI	Receptor-type tyrosine-protein phosphatase eta OS=Mus musculus GN=Ptprj PE=1 SV=2
Q64455	Ptprj	K.MALPAQN#ICTTGITDPPTPDGSPN#ITSVSHNSVK.V	725	0.08	3.793	23.523	TPDGSPNITSVSH	Receptor-type tyrosine-protein phosphatase eta OS=Mus musculus GN=Ptprj PE=1 SV=2
Q64487	Ptprd	R.FSIPPTNHEIM*PGGSVN#ITCVAVGSPMPYVK.W	254	1.36	3.382	23.724	MPGGSVNITCVAV	Receptor-type tyrosine-protein phosphatase delta OS=Mus musculus GN=Ptprd PE=1 SV=3
Q64487	Ptprd	R.KVEVEAVN#ATAVK.V	724	-0.35	3.135	1000	VEVEAVNATAVKV	Receptor-type tyrosine-protein phosphatase delta OS=Mus musculus GN=Ptprd PE=1 SV=3
Q64676	Ugt8	R.YPGIFN#STTSDAFLQSK.M	78	-2.11	2.431	1000	RYPGIFNSTTSDA	2-hydroxyacylsphingosine 1-beta-galactosyltransferase OS=Mus musculus GN=Ugt8 PE=2 SV=2
Q64687	St8sia1	R.TN#QTSASLFR.R	70	1.99	2.254	1000	RTAWRTNQTSASL	Alpha-N-acetylneuraminide alpha-2,8-sialyltransferase OS=Mus musculus GN=St8sia1 PE=1 SV=2
Q64687	St8sia1	K.IYN#HSYIYMPAFSM*K.T	213	0.44	2.169	1000	DNMKIYNHSYIYM	Alpha-N-acetylneuraminide alpha-2,8-sialyltransferase OS=Mus musculus GN=St8sia1 PE=1 SV=2
Q64687	St8sia1	K.DVGAN#QTVLFANPNFLR.N	244	0.27	4.313	93.154	LKDVGANQTVLFA	Alpha-N-acetylneuraminide alpha-2,8-sialyltransferase OS=Mus musculus GN=St8sia1 PE=1 SV=2
Q64689	St8sia3	K.RYN#VCAVVGNSGILTGSQCGQEIDK.S	160	-0.65	6.601	134.403	IMNKRYNVCAVVG	Sia-alpha-2,3-Gal-beta-1,4-GlcNAc-R:alpha 2,8-sialyltransferase OS=Mus musculus GN=St8sia3 PE=2 SV=2
Q64689	St8sia3	K.TN#LTTFNPSILEK.Y	206	-0.77	2.636	81.692	DVGRKTNLTTFNP	Sia-alpha-2,3-Gal-beta-1,4-GlcNAc-R:alpha 2,8-sialyltransferase OS=Mus musculus GN=St8sia3 PE=2 SV=2
Q64726	Azgp1	K.DTTGSHTFQGMFGCEITNN#R.S	123	-0.16	2.845	19.843	GCEITNNRSSGAV	Zinc-alpha-2-glycoprotein OS=Mus musculus GN=Azgp1 PE=1 SV=2
Q64735	Cr1l	R.IN#YTCNQGYR.L	170	-0.03	2.095	59.298	QFGSRINYTCNQG	Complement component receptor 1-like protein OS=Mus musculus GN=Cr1l PE=1 SV=1
Q64735	Cr1l	K.CTPPPYVENAVM*LSEN#R.S	295	1.33	3.873	89.296	AVMLSENRSLFSL	Complement component receptor 1-like protein OS=Mus musculus GN=Cr1l PE=1 SV=1
Q66PY1	Scube3	R.VIHSGN#STVSSSCHEAAVLPVK.Q	464	-1.76	3.499	1000	RVIHSGNSTVSSS	Signal peptide, CUB and EGF-like domain-containing protein 3 OS=Mus musculus GN=Scube3 PE=1 SV=1
Q673U1	Hs3st2	R.RIFN#MSR.D	193	-0.57	2.177	1000	APRRIFNMSRDTK	Heparan sulfate glucosamine 3-O-sulfotransferase 2 OS=Mus musculus GN=Hs3st2 PE=2 SV=2
Q67BT3	Slc13a5	R.AM*FNLDNFPDWAN#STSVNT.-	566	-5.2	3.038	10.095	NFPDWANSTSVNT	Solute carrier family 13 member 5 OS=Mus musculus GN=Slc13a5 PE=2 SV=1
Q68ED2	Grm7	R.NVNFN#GSAGTPVMFNK.N	458	-1.08	2.969	48.874	IRNVNFNGSAGTP	Metabotropic glutamate receptor 7 OS=Mus musculus GN=Grm7 PE=2 SV=1
Q68ED2	Grm7	R.YDIFQYQTTN#TTNPGYR.L	486	0.3	3.739	37.54	FQYQTTNTTNPGY	Metabotropic glutamate receptor 7 OS=Mus musculus GN=Grm7 PE=2 SV=1
Q68EF4	Grm4	R.INNDPDLLPN#ITLGAR.I	98	0.09	3.853	127.526	DPDLLPNITLGAR	Metabotropic glutamate receptor 4 OS=Mus musculus GN=Grm4 PE=2 SV=2
Q68EF4	Grm4	R.RAN#QTGHFFWMGSDSWGSK.S	301	-0.7	3.473	1000	EAARRANQTGHFF	Metabotropic glutamate receptor 4 OS=Mus musculus GN=Grm4 PE=2 SV=2
Q68EF4	Grm4	R.NVN#FSGIAGNPVTFNEN#GDAPGRYDIYQYQR.R	454	-0.22	4.747	9.34	KYIRNVNFSGIAG	Metabotropic glutamate receptor 4 OS=Mus musculus GN=Grm4 PE=2 SV=2
Q68FD9	Kiaa1549	R.FQVQTVLQFVPPSVDTGFCN#FTQSIEK.G	1053	-0.24	3.374	1000	VDTGFCNFTQSIE	UPF0606 protein KIAA1549 OS=Mus musculus GN=Kiaa1549 PE=1 SV=3
Q68FD9	Kiaa1549	R.KHQGTYN#LTVQIVN#VTIASSR.V	1077	0.43	3.712	1000	KHQGTYNLTVQIV	UPF0606 protein KIAA1549 OS=Mus musculus GN=Kiaa1549 PE=1 SV=3
Q68FD9	Kiaa1549	R.KHQGTYN#LTVQIVN#VTIASSR.V	1084	0.43	3.712	1000	LTVQIVNVTIASS	UPF0606 protein KIAA1549 OS=Mus musculus GN=Kiaa1549 PE=1 SV=3
Q68FD9	Kiaa1549	R.ATVAAGN#SVVQVVN#VSR.L	1215	0.16	4.778	1000	SVVQVVNVSRLEG	UPF0606 protein KIAA1549 OS=Mus musculus GN=Kiaa1549 PE=1 SV=3
Q68FE2	Atg9a	K.MVN#HSLHPTEPVK.V	99	0.58	2.131	1000	FANKMVNHSLHPT	Autophagy-related protein 9A OS=Mus musculus GN=Atg9a PE=1 SV=1
Q68FM6	Elfn2	R.FGN#LTDLN#LTK.N	80	0.37	2.752	1000	SLNRFGNLTDLNL	Protein phosphatase 1 regulatory subunit 29 OS=Mus musculus GN=Elfn2 PE=2 SV=1
Q68FM6	Elfn2	R.FGN#LTDLN#LTK.N	85	0.37	2.752	1000	GNLTDLNLTKNEI	Protein phosphatase 1 regulatory subunit 29 OS=Mus musculus GN=Elfn2 PE=2 SV=1
Q68FM6	Elfn2	R.LSN#LTEGMLR.G	117	-0.51	1.827	1000	GYNRLSNLTEGML	Protein phosphatase 1 regulatory subunit 29 OS=Mus musculus GN=Elfn2 PE=2 SV=1
Q68FM6	Elfn2	K.M*YVLVQYN#NSYFSDVMTLK.N	329	-6.38	2.582	9.34	YVLVQYNNSYFSD	Protein phosphatase 1 regulatory subunit 29 OS=Mus musculus GN=Elfn2 PE=2 SV=1
Q68FM6	Elfn2	R.RFN#HTCLTFTTR.D	371	-0.31	2.017	1000	RNSRRFNHTCLTF	Protein phosphatase 1 regulatory subunit 29 OS=Mus musculus GN=Elfn2 PE=2 SV=1
Q69Z26	Cntn4	K.IN#GTDVDIGMDFR.Y	65	0.78	2.698	1000	HIRWKINGTDVDI	Contactin-4 OS=Mus musculus GN=Cntn4 PE=1 SV=2
Q69Z26	Cntn4	K.SDVGN#YTCVVTNTVTNHK.V	191	0.42	3.206	64.398	EKSDVGNYTCVVT	Contactin-4 OS=Mus musculus GN=Cntn4 PE=1 SV=2
Q69Z26	Cntn4	R.TEEALPEVTPAN#VSGGGGSK.S	705	-0.14	2.434	1000	PEVTPANVSGGGG	Contactin-4 OS=Mus musculus GN=Cntn4 PE=1 SV=2
Q69Z26	Cntn4	R.YVFRN#ESVRPFSPFEVK.V	764	-1.12	2.91	1000	SRYVFRNESVRPF	Contactin-4 OS=Mus musculus GN=Cntn4 PE=1 SV=2
Q69Z26	Cntn4	K.AYN#SAGTGPSSATVN#VTTR.K	893	0.56	3.935	1000	PSSATVNVTTRKP	Contactin-4 OS=Mus musculus GN=Cntn4 PE=1 SV=2
Q69Z26	Cntn4	R.KPPPSQPPGNIIWN#SSDSK.I	911	0.17	3.6	115.01	PGNIIWNSSDSKI	Contactin-4 OS=Mus musculus GN=Cntn4 PE=1 SV=2
Q69Z26	Cntn4	R.QSSTSVIETN#K.T	954	0.22	1.632	1000	TSVIETNKTSVEL	Contactin-4 OS=Mus musculus GN=Cntn4 PE=1 SV=2
Q69ZF7	Cnnm4	R.LVN#VSRGN#TSGMLVVITK.F	119	-0.86	3.479	1000	VVQRLVNVSRGNT	Metal transporter CNNM4 OS=Mus musculus GN=Cnnm4 PE=1 SV=2
Q69ZF7	Cnnm4	R.LVN#VSRGN#TSGMLVVITK.F	124	-0.86	3.479	1000	VNVSRGNTSGMLV	Metal transporter CNNM4 OS=Mus musculus GN=Cnnm4 PE=1 SV=2
Q69ZN6	Gnptab	K.VPMLVLDPPLPAN#CTLK.D	148	0.35	2.553	1000	DPPLPANCTLKDL	N-acetylglucosamine-1-phosphotransferase subunits alpha/beta OS=Mus musculus GN=Gnptab PE=2 SV=2
Q69ZN6	Gnptab	K.NPSTN#VSVVVFDTTK.D	179	0.02	2.955	24.243	PKNPSTNVSVVVF	N-acetylglucosamine-1-phosphotransferase subunits alpha/beta OS=Mus musculus GN=Gnptab PE=2 SV=2
Q69ZN6	Gnptab	K.ACNN#SACDWDGGDCSGNTAGNR.F	458	0.64	4.618	12.218	CDKACNNSACDWD	N-acetylglucosamine-1-phosphotransferase subunits alpha/beta OS=Mus musculus GN=Gnptab PE=2 SV=2
Q69ZN6	Gnptab	K.VTLLPN#QTHYVVPK.G	551	-0.32	2.147	1000	KVTLLPNQTHYVV	N-acetylglucosamine-1-phosphotransferase subunits alpha/beta OS=Mus musculus GN=Gnptab PE=2 SV=2
Q69ZN6	Gnptab	R.VN#ISLLPK.E	699	-0.08	1.715	1000	VKIPRVNISLLPK	N-acetylglucosamine-1-phosphotransferase subunits alpha/beta OS=Mus musculus GN=Gnptab PE=2 SV=2
Q69ZN6	Gnptab	R.IHDLPLSLQDLTGLEHMLIN#CSK.M	1035	1.41	3.988	1000	LEHMLINCSKMLP	N-acetylglucosamine-1-phosphotransferase subunits alpha/beta OS=Mus musculus GN=Gnptab PE=2 SV=2
Q69ZN6	Gnptab	R.TN#VSHVVGQLDDIRK.N	1108	0.26	3.651	1000	FKMIRTNVSHVVG	N-acetylglucosamine-1-phosphotransferase subunits alpha/beta OS=Mus musculus GN=Gnptab PE=2 SV=2
Q69ZQ1	Kiaa1161	K.VN#DSVPFHLGWN#STER.S	239	0.25	2.644	1000	AAAIKVNDSVPFH	Uncharacterized family 31 glucosidase KIAA1161 OS=Mus musculus GN=Kiaa1161 PE=1 SV=2
Q69ZQ1	Kiaa1161	K.VN#DSVPFHLGWN#STER.S	249	0.25	2.644	1000	PFHLGWNSTERSM	Uncharacterized family 31 glucosidase KIAA1161 OS=Mus musculus GN=Kiaa1161 PE=1 SV=2
Q69ZQ1	Kiaa1161	R.VTLWVHPFVNYN#SSSFGEGVER.E	397	-2.14	3.916	44.278	HPFVNYNSSSFGE	Uncharacterized family 31 glucosidase KIAA1161 OS=Mus musculus GN=Kiaa1161 PE=1 SV=2
Q69ZQ1	Kiaa1161	R.LRYN#VTSFKFDAGEVSYLPR.D	455	-0.49	2.556	1000	RLRLRYNVTSFKF	Uncharacterized family 31 glucosidase KIAA1161 OS=Mus musculus GN=Kiaa1161 PE=1 SV=2
Q69ZQ1	Kiaa1161	R.VGYQSQN#ISCFFR.L	510	-0.9	3.624	1000	VGYQSQNISCFFR	Uncharacterized family 31 glucosidase KIAA1161 OS=Mus musculus GN=Kiaa1161 PE=1 SV=2
Q69ZS6	Sv2c	K.FIDSEFQN#CSFLHN#K.T	559	0.22	2.233	1000	IDSEFQNCSFLHN	Synaptic vesicle glycoprotein 2C OS=Mus musculus GN=Sv2c PE=1 SV=2
Q69ZS6	Sv2c	K.FIDSEFQN#CSFLHN#K.T	565	0.22	2.233	1000	NCSFLHNKTGCQI	Synaptic vesicle glycoprotein 2C OS=Mus musculus GN=Sv2c PE=1 SV=2
Q69ZU6	Thsd7a	R.RAN#QTALCGGGVQTR.E	439	-0.67	3.941	1000	QDKRRANQTALCG	Thrombospondin type-1 domain-containing protein 7A OS=Mus musculus GN=Thsd7a PE=2 SV=2
Q69ZU6	Thsd7a	R.SILAYAGEEGGIRCPN#ISALQEVR.S	668	2.46	3.194	1000	GGIRCPNISALQE	Thrombospondin type-1 domain-containing protein 7A OS=Mus musculus GN=Thsd7a PE=2 SV=2
Q69ZU6	Thsd7a	K.YNAQPVGN#WSDCILPEGK.A	957	-0.8	4.279	93.045	NAQPVGNWSDCIL	Thrombospondin type-1 domain-containing protein 7A OS=Mus musculus GN=Thsd7a PE=2 SV=2
Q69ZU6	Thsd7a	K.NCYHYDYN#VTDWSTCQLSEK.A	1213	-0.07	5.526	97.748	CYHYDYNVTDWST	Thrombospondin type-1 domain-containing protein 7A OS=Mus musculus GN=Thsd7a PE=2 SV=2
Q69ZU6	Thsd7a	R.TRN#ISCVVSDGSAEDFSK.V	1354	-2.64	2.875	1000	EGTRTRNISCVVS	Thrombospondin type-1 domain-containing protein 7A OS=Mus musculus GN=Thsd7a PE=2 SV=2
Q69ZU6	Thsd7a	R.SDGIN#VTGGCLVVSQPDTDRSCN#PPCSQPHSYCSEMK.T	1488	-3.02	4.239	1000	QRSDGINVTGGCL	Thrombospondin type-1 domain-containing protein 7A OS=Mus musculus GN=Thsd7a PE=2 SV=2
Q6A051	Atrnl1	R.YLHSAVLINGAMLIFGGNTHN#DTSLSNGAK.C	541	-0.75	3.223	3.065	FGGNTHNDTSLSN	Attractin-like protein 1 OS=Mus musculus GN=Atrnl1 PE=1 SV=2
Q6A051	Atrnl1	K.CISASSN#CSTSVR.N	696	0.71	1.409	1000	CISASSNCSTSVR	Attractin-like protein 1 OS=Mus musculus GN=Atrnl1 PE=1 SV=2
Q6A051	Atrnl1	K.LYCYN#LSGNLASLTTSK.E	777	2.7	4.522	59.298	AKLYCYNLSGNLA	Attractin-like protein 1 OS=Mus musculus GN=Atrnl1 PE=1 SV=2
Q6A051	Atrnl1	R.TSCAN#CTSSGMECMWCSSTK.R	897	-0.21	3.821	1000	LRTSCANCTSSGM	Attractin-like protein 1 OS=Mus musculus GN=Atrnl1 PE=1 SV=2
Q6A051	Atrnl1	K.RCVDSNAYIISFPYGQCLEWQTATCSPQN#CSGLR.T	941	1	4.722	81.703	ATCSPQNCSGLRT	Attractin-like protein 1 OS=Mus musculus GN=Atrnl1 PE=1 SV=2
Q6AXF6	Sidt1	R.VYSGVVSLSTENIYSFN#HTSHPGQVTAVR.V	67	-0.43	2.882	30.612	ENIYSFNHTSHPG	SID1 transmembrane family member 1 OS=Mus musculus GN=Sidt1 PE=2 SV=1
Q6AXF6	Sidt1	R.VHVN#SSSDNLDYPVLVVVR.Q	83	0.51	5.124	65.44	AVRVHVNSSSDNL	SID1 transmembrane family member 1 OS=Mus musculus GN=Sidt1 PE=2 SV=1
Q6AXF6	Sidt1	K.ATN#ETGPLEQLIFVDVASM*APHGAHYK.L	136	0.28	2.376	1000	CPSKATNETGPLE	SID1 transmembrane family member 1 OS=Mus musculus GN=Sidt1 PE=2 SV=1
Q6AZB0	Boc	R.GTLVIAALNN#HTVGR.Y	93	0.94	3.624	9.34	VIAALNNHTVGRY	Brother of CDO OS=Mus musculus GN=Boc PE=1 SV=2
Q6DFY8	Brinp2	R.KSETTGGIPVVGGTGN#SSAVSLETLHQLAASYFIDR.E	185	0.38	3.728	1000	VVGGTGNSSAVSL	BMP/retinoic acid-inducible neural-specific protein 2 OS=Mus musculus GN=Brinp2 PE=2 SV=1
Q6DFY8	Brinp2	R.FLN#STAISQYWTMDSNLQHR.Y	354	0.06	4.413	164.892	PSDRFLNSTAISQ	BMP/retinoic acid-inducible neural-specific protein 2 OS=Mus musculus GN=Brinp2 PE=2 SV=1
Q6DFY8	Brinp2	R.TNVDAAAQCQN#WTITLGNR.W	626	1.49	4.124	80.999	AAAQCQNWTITLG	BMP/retinoic acid-inducible neural-specific protein 2 OS=Mus musculus GN=Brinp2 PE=2 SV=1
Q6DIB5	Megf10	R.CIAPNTCQCEPGWGGTN#CSSACDGDHWGPHCSSR.C	134	-1.11	4.858	52.725	PGWGGTNCSSACD	Multiple epidermal growth factor-like domains protein 10 OS=Mus musculus GN=Megf10 PE=1 SV=1
Q6DIB5	Megf10	R.YGIN#CSSR.C	451	-0.02	2.129	1000	LGRYGINCSSRCG	Multiple epidermal growth factor-like domains protein 10 OS=Mus musculus GN=Megf10 PE=1 SV=1
Q6DIB5	Megf10	R.WGPN#CSLPCYCK.N	580	-1.03	2.196	1000	EGRWGPNCSLPCY	Multiple epidermal growth factor-like domains protein 10 OS=Mus musculus GN=Megf10 PE=1 SV=1
Q6DIB5	Megf10	K.NCAGVCTCTNN#GTCNPIDR.S	678	-0.34	5.168	24.437	VCTCTNNGTCNPI	Multiple epidermal growth factor-like domains protein 10 OS=Mus musculus GN=Megf10 PE=1 SV=1
Q6DIB5	Megf10	R.QICDCLNN#STCDHITGTCYCSPGWK.G	807	-0.43	3.013	19.843	ICDCLNNSTCDHI	Multiple epidermal growth factor-like domains protein 10 OS=Mus musculus GN=Megf10 PE=1 SV=1
Q6DYE8	Enpp3	K.N#ITHGFLYPAIK.G	687	-0.44	2.094	1000	FYLADKNITHGFL	Ectonucleotide pyrophosphatase/phosphodiesterase family member 3 OS=Mus musculus GN=Enpp3 PE=1 SV=2
Q6DYE8	Enpp3	K.GTN#ESRYDALITSNLVPMYK.E	701	-0.63	2.285	25.701	PAIKGTNESRYDA	Ectonucleotide pyrophosphatase/phosphodiesterase family member 3 OS=Mus musculus GN=Enpp3 PE=1 SV=2
Q6GQT6	Scap	R.LMLLHPSPN#CSLR.A	263	-1.73	2.019	1000	LLHPSPNCSLRAE	Sterol regulatory element-binding protein cleavage-activating protein OS=Mus musculus GN=Scap PE=1 SV=1
Q6GQT6	Scap	K.LPEN#QTLPGELPEHAGPAEGVHDSR.A	590	-1	3.08	1000	APKLPENQTLPGE	Sterol regulatory element-binding protein cleavage-activating protein OS=Mus musculus GN=Scap PE=1 SV=1
Q6GQT6	Scap	R.HWPTLFNYYN#ITLAK.R	641	2.22	3.571	24.243	TLFNYYNITLAKR	Sterol regulatory element-binding protein cleavage-activating protein OS=Mus musculus GN=Scap PE=1 SV=1
Q6GQT9	Nomo1	R.VTNSNANAAGPLIVAGYN#VSGSVR.S	210	0.09	5.333	148.282	LIVAGYNVSGSVR	Nodal modulator 1 OS=Mus musculus GN=Nomo1 PE=1 SV=1
Q6GQT9	Nomo1	R.LEN#ITTGTYTIHAQK.E	361	-0.11	1.845	1000	GSFRLENITTGTY	Nodal modulator 1 OS=Mus musculus GN=Nomo1 PE=1 SV=1
[truncated: 1,585 more rows]

## Sheet: Expt#2
Supplementary Dataset 9(b). Protein N-glycosylation sites (3685) identified in the second mouse brain experiment
Reference	Gene Symbol	Glycopeptide	Site	PPM	XCorr	ModScore	13mer	Annotation
A0JNT1	Pcdh11x	K.DLN#LSLIPDK.S	48	0.2	1.931	1000	DLLKDLNLSLIPD	Pcdh11x protein OS=Mus musculus GN=Pcdh11x PE=2 SV=1
A0JNT1	Pcdh11x	K.RLFHLN#TTTGLITVK.E	303	-0.44	3.387	1000	KRLFHLNTTTGLI	Pcdh11x protein OS=Mus musculus GN=Pcdh11x PE=2 SV=1
A0JNT1	Pcdh11x	R.YIVNPTN#GTVLLSENAPLNTK.I	365	1.32	3.919	24.243	YIVNPTNGTVLLS	Pcdh11x protein OS=Mus musculus GN=Pcdh11x PE=2 SV=1
A0JNT1	Pcdh11x	K.LLAADAGKPPLN#QSSMLLIK.V	447	-0.63	3.994	1000	AGKPPLNQSSMLL	Pcdh11x protein OS=Mus musculus GN=Pcdh11x PE=2 SV=1
A1L3P4	Slc9a6	R.YGIHVPSDVN#NVTLSCEVQSSPTTLLVN#VSGK.F	146	1.55	3.668	80.318	PTTLLVNVSGKFY	Sodium/hydrogen exchanger OS=Mus musculus GN=Slc9a6 PE=2 SV=1
A2A690	Tanc2	R.FSPSSNSISSTSN#LTPTFRPSSSIQQMEIPLKPAYDR.S	1798	2.34	5.031	41.302	SISSTSNLTPTFR	Protein TANC2 OS=Mus musculus GN=Tanc2 PE=1 SV=1
A2A699	Fam171a2	R.ASVDVFGN#R.T	66	-0.08	2.848	1000	SVDVFGNRTLLAA	Protein FAM171A2 OS=Mus musculus GN=Fam171a2 PE=1 SV=1
A2A863	Itgb4	K.HNIIPIFAVTN#YSYSYYEK.L	328	1.05	4.75	132.105	PIFAVTNYSYSYY	Integrin beta-4 OS=Mus musculus GN=Itgb4 PE=2 SV=1
A2A8L5	Ptprf	R.KVEVEPLN#STAVHVSWK.L	721	-1.2	3.904	1000	VEVEPLNSTAVHV	Receptor-type tyrosine-protein phosphatase F OS=Mus musculus GN=Ptprf PE=1 SV=1
A2A8L5	Ptprf	R.N#GHITN#YTVVYR.D	941	0.05	2.261	1000	RNGHITNYTVVYR	Receptor-type tyrosine-protein phosphatase F OS=Mus musculus GN=Ptprf PE=1 SV=1
A2A8L5	Ptprf	R.DINSQLELQN#VTNDTHLTLLGLKPDTTYDIK.V	957	-0.15	3.274	18.603	SQLELQNVTNDTH	Receptor-type tyrosine-protein phosphatase F OS=Mus musculus GN=Ptprf PE=1 SV=1
A2A8L5	Ptprf	R.DINSQLELQNVTN#DTHLTLLGLKPDTTYDIK.V	960	-0.69	3.613	10.095	ELQNVTNDTHLTL	Receptor-type tyrosine-protein phosphatase F OS=Mus musculus GN=Ptprf PE=1 SV=1
A2AFS3	Kiaa1324	K.TDN#STCEPCPYGSYSN#GSDCTHCPAGTEPAVGFEYK.W	387	1.31	2.184	1000	GFFKTDNSTCEPC	UPF0577 protein KIAA1324 OS=Mus musculus GN=Kiaa1324 PE=2 SV=1
A2AFS3	Kiaa1324	K.TDN#STCEPCPYGSYSN#GSDCTHCPAGTEPAVGFEYK.W	400	1.31	2.184	1000	PYGSYSNGSDCTH	UPF0577 protein KIAA1324 OS=Mus musculus GN=Kiaa1324 PE=2 SV=1
A2AFS3	Kiaa1324	R.IFNYN#FSALAGTVSLAGVPSFTSK.G	668	1.46	3.255	7.71	SRIFNYNFSALAG	UPF0577 protein KIAA1324 OS=Mus musculus GN=Kiaa1324 PE=2 SV=1
A2AFS3	Kiaa1324	K.MAVCTDN#VTDLR.I	713	1.36	2.376	1000	MAVCTDNVTDLRI	UPF0577 protein KIAA1324 OS=Mus musculus GN=Kiaa1324 PE=2 SV=1
A2AGL8	Rnf128	R.GN#CTFSEKIQTASRSNAN#AVVIYNSPETGNQTIQMANFGAGDIVAIMIGN#LK.G	99	5.27	3.36	3.494	ALIERGNCTFSEK	E3 ubiquitin-protein ligase RNF128 OS=Mus musculus GN=Rnf128 PE=2 SV=1
A2AHL1	Ano3	K.GYVN#NSLSFFDLSELGMGK.S	866	-2.47	4.658	24.437	CLKGYVNNSLSFF	Anoctamin-3 OS=Mus musculus GN=Ano3 PE=2 SV=1
A2AIR5	Grin3a	K.TTN#LTSGQYLSR.F	426	-1.4	2.885	1000	MDVKTTNLTSGQY	Protein Grin3a OS=Mus musculus GN=Grin3a PE=2 SV=1
A2AIR5	Grin3a	R.FLAN#TTFR.G	439	0.03	2.9	1000	LSRFLANTTFRGL	Protein Grin3a OS=Mus musculus GN=Grin3a PE=2 SV=1
A2AIR5	Grin3a	K.LLTVGKPFAIEGYGIGLPPNSPLTSN#ISELISQYK.S	886	-1.29	3.061	24.632	NSPLTSNISELIS	Protein Grin3a OS=Mus musculus GN=Grin3a PE=2 SV=1
A2AJQ3	Dpy19l4	R.GVYELTHNN#K.T	122	-2.27	1.8	9.34	YELTHNNKTISLK	Probable C-mannosyltransferase DPY19L4 OS=Mus musculus GN=Dpy19l4 PE=2 SV=1
A2AJQ3	Dpy19l4	K.FGLN#MTK.N	388	-0.2	1.919	1000	EVKFGLNMTKNFT	Probable C-mannosyltransferase DPY19L4 OS=Mus musculus GN=Dpy19l4 PE=2 SV=1
A2AR60	Casc4	-.QNN#ISYQMADIHHLK.E	3	0.34	2.097	0	XXXXQNNISYQMA	Protein CASC4 (Fragment) OS=Mus musculus GN=Casc4 PE=2 SV=1
A2ARA8	Itga8	K.DPVGTCYVAIQN#FSAYAEHSPCR.N	176	-0.64	3.071	1000	CYVAIQNFSAYAE	Integrin alpha-8 OS=Mus musculus GN=Itga8 PE=1 SV=1
A2ARI4	Lgr4	R.TIHLYDNPLSFVGNSAFHN#LSDLHSLVIR.G	294	1.6	4.212	23.523	GNSAFHNLSDLHS	Leucine-rich repeat-containing G-protein coupled receptor 4 OS=Mus musculus GN=Lgr4 PE=1 SV=1
A2ASI5	Scn3a	K.DPLLCGN#GSDAGQCPEGYICVK.A	339	-0.81	4.845	1000	DPLLCGNGSDAGQ	Protein Scn3a OS=Mus musculus GN=Scn3a PE=3 SV=1
A2ATL1	Fam171a1	R.LPEN#TSYSDLTAFLTAASSPSEVDSFPYLR.G	34	-1.6	5.293	1000	ALRLPENTSYSDL	MCG17280 OS=Mus musculus GN=Fam171a1 PE=4 SV=1
A2ATL1	Fam171a1	R.GLDGN#GTGN#STRYDLTPVTAVSVHLLSGN#GM*PVLVDGPIYVTVPLATQSSLR.H	65	3.73	4.699	1000	LRGLDGNGTGNST	MCG17280 OS=Mus musculus GN=Fam171a1 PE=4 SV=1
A2ATL1	Fam171a1	R.GLDGN#GTGN#STRYDLTPVTAVSVHLLSGN#GM*PVLVDGPIYVTVPLATQSSLR.H	69	3.73	4.699	1000	DGNGTGNSTRYDL	MCG17280 OS=Mus musculus GN=Fam171a1 PE=4 SV=1
A2BH40	Arid1a	R.N#SMTPNPGYQPSM*N#TSDMM*GR.M	1217	-0.29	1.476	18.73	GYQPSMNTSDMMG	AT-rich interactive domain-containing protein 1A OS=Mus musculus GN=Arid1a PE=1 SV=1
A2RS43	Pcdh7	K.IDN#LTGELSTSER.R	79	0.66	4.032	1000	EYLKIDNLTGELS	Protein Pcdh7 OS=Mus musculus GN=Pcdh7 PE=2 SV=1
A2RS43	Pcdh7	R.EFNVVIVAVDSGSPSLSSN#NSLVVK.V	518	1.79	3.325	9.34	SPSLSSNNSLVVK	Protein Pcdh7 OS=Mus musculus GN=Pcdh7 PE=2 SV=1
A2RS43	Pcdh7	R.TVVATVLATDSDDGINADLN#YSIVGGNPFK.L	780	2.12	2.803	15.381	GINADLNYSIVGG	Protein Pcdh7 OS=Mus musculus GN=Pcdh7 PE=2 SV=1
A2RS43	Pcdh7	R.LVVQVN#DSGQPSQSTTTLVHVFVN#ESVSN#ATVIDSQIVR.S	822	0.03	4.507	1000	RLVVQVNDSGQPS	Protein Pcdh7 OS=Mus musculus GN=Pcdh7 PE=2 SV=1
A2RS43	Pcdh7	R.LVVQVN#DSGQPSQSTTTLVHVFVN#ESVSN#ATVIDSQIVR.S	840	0.03	4.507	1000	LVHVFVNESVSNA	Protein Pcdh7 OS=Mus musculus GN=Pcdh7 PE=2 SV=1
A2RS43	Pcdh7	R.LVVQVN#DSGQPSQSTTTLVHVFVN#ESVSN#ATVIDSQIVR.S	845	0.03	4.507	1000	VNESVSNATVIDS	Protein Pcdh7 OS=Mus musculus GN=Pcdh7 PE=2 SV=1
A2VDH3	Lrrc38	K.LAFLDLSYNN#LTQLGAGAFR.S	119	0.4	5.197	9.34	LDLSYNNLTQLGA	Leucine-rich repeat-containing protein 38 OS=Mus musculus GN=Lrrc38 PE=2 SV=2
A3KFU9	Ptchd2	R.DTVATQTSAAN#SSER.R	182	-0.57	3.479	1000	TQTSAANSSERRR	Patched domain-containing protein 2 OS=Mus musculus GN=Ptchd2 PE=2 SV=1
A3KFU9	Ptchd2	R.EAPSPEGQVTN#QSR.A	200	-0.69	2.441	1000	PEGQVTNQSRARR	Patched domain-containing protein 2 OS=Mus musculus GN=Ptchd2 PE=2 SV=1
A6H6E2	Mmrn2	K.NFN#DSLHSLSQAIR.N	249	0.15	2.355	27.055	PIWKNFNDSLHSL	Multimerin-2 OS=Mus musculus GN=Mmrn2 PE=2 SV=1
A6H6E2	Mmrn2	K.NFN#DSLHSLSQAIRN#LSLDVEANHQAIK.M	261	-1.05	3.16	6.603	LSQAIRNLSLDVE	Multimerin-2 OS=Mus musculus GN=Mmrn2 PE=2 SV=1
A6H6E2	Mmrn2	K.AQELPGAN#GSLVM*ASAAAAARPEPESLQAR.L	350	-0.45	2.892	1000	QELPGANGSLVMA	Multimerin-2 OS=Mus musculus GN=Mmrn2 PE=2 SV=1
A6H6E2	Mmrn2	R.QVEELLVN#HTGLR.E	439	0.23	3.206	1000	VEELLVNHTGLRE	Multimerin-2 OS=Mus musculus GN=Mmrn2 PE=2 SV=1
A6H6E2	Mmrn2	K.FN#TTSINVGSSYFPEHGYFR.A	839	0.43	2.864	44.973	LQMVKFNTTSINV	Multimerin-2 OS=Mus musculus GN=Mmrn2 PE=2 SV=1
A6X935	Itih4	K.AFITN#FSMIIDGVTYPGVVK.E	81	-0.42	2.97	1000	RKAFITNFSMIID	Inter alpha-trypsin inhibitor, heavy chain 4 OS=Mus musculus GN=Itih4 PE=1 SV=2
A6X935	Itih4	K.VSGQMHMQN#ITFQTEASVAQQEK.E	517	-0.32	3.743	1000	GQMHMQNITFQTE	Inter alpha-trypsin inhibitor, heavy chain 4 OS=Mus musculus GN=Itih4 PE=1 SV=2
A6X935	Itih4	R.ISASGAELEALEAQVLN#LSLK.Y	577	-0.03	5.595	1000	LEAQVLNLSLKYN	Inter alpha-trypsin inhibitor, heavy chain 4 OS=Mus musculus GN=Itih4 PE=1 SV=2
A6X935	Itih4	R.GLM*LLLN#DTQHFSNNVK.G	874	-2.31	3.661	64.398	GLMLLLNDTQHFS	Inter alpha-trypsin inhibitor, heavy chain 4 OS=Mus musculus GN=Itih4 PE=1 SV=2
B0V2N1	Ptprs	R.FSILPM*SHEIM*PGGN#VNITCVAVGSPM*PYVK.W	248	-0.86	2.955	4.085	EIMPGGNVNITCV	Receptor-type tyrosine-protein phosphatase S OS=Mus musculus GN=Ptprs PE=1 SV=1
B0V2N1	Ptprs	K.VEAEALN#ATAIR.V	720	1.81	3.394	1000	VEAEALNATAIRV	Receptor-type tyrosine-protein phosphatase S OS=Mus musculus GN=Ptprs PE=1 SV=1
B0V2N1	Ptprs	R.GFPQILGAAGN#VSAGSVLLR.W	916	-1.41	3.945	1000	ILGAAGNVSAGSV	Receptor-type tyrosine-protein phosphatase S OS=Mus musculus GN=Ptprs PE=1 SV=1
B1AS29	Grik3	R.TLLPN#TTLTYDIQR.I	76	-1.07	2.564	1000	NRTLLPNTTLTYD	Glutamate receptor ionotropic, kainate 3 OS=Mus musculus GN=Grik3 PE=2 SV=1
B1AS29	Grik3	R.YSGVN#LTGFR.I	278	-1.37	2.261	1000	YRYSGVNLTGFRI	Glutamate receptor ionotropic, kainate 3 OS=Mus musculus GN=Grik3 PE=2 SV=1
B1AS29	Grik3	K.VGVWSPADGLN#ITEVAK.G	415	-1.27	2.773	1000	SPADGLNITEVAK	Glutamate receptor ionotropic, kainate 3 OS=Mus musculus GN=Grik3 PE=2 SV=1
B1AS29	Grik3	R.GPN#VTDSLTN#R.S	426	-1.12	2.942	1000	AKGRGPNVTDSLT	Glutamate receptor ionotropic, kainate 3 OS=Mus musculus GN=Grik3 PE=2 SV=1
B1AS29	Grik3	R.GPN#VTDSLTN#R.S	433	-1.12	2.942	1000	VTDSLTNRSLIVT	Glutamate receptor ionotropic, kainate 3 OS=Mus musculus GN=Grik3 PE=2 SV=1
B1AUH1	Ptpru	R.TPEDLPHGAYLMVN#ASQHAPGQR.A	75	-0.06	4.116	1000	GAYLMVNASQHAP	Receptor-type tyrosine-protein phosphatase U OS=Mus musculus GN=Ptpru PE=1 SV=1
B1AUH1	Ptpru	R.LGDVEVNAGQN#ASFQCMAAGR.A	205	0.3	4.404	31.275	EVNAGQNASFQCM	Receptor-type tyrosine-protein phosphatase U OS=Mus musculus GN=Ptpru PE=1 SV=1
B1AUH1	Ptpru	R.QLTLQWEPLGYN#VTR.C	410	-0.2	3.776	1000	WEPLGYNVTRCHT	Receptor-type tyrosine-protein phosphatase U OS=Mus musculus GN=Ptpru PE=1 SV=1
B1AUH1	Ptpru	R.YTLGGSHN#QTIR.E	432	-0.56	2.632	1000	TLGGSHNQTIREC	Receptor-type tyrosine-protein phosphatase U OS=Mus musculus GN=Ptpru PE=1 SV=1
B1AUH1	Ptpru	K.LRN#ETYHVFSNLHPGTTYLFSVR.A	548	2.92	4.601	75.738	TISKLRNETYHVF	Receptor-type tyrosine-protein phosphatase U OS=Mus musculus GN=Ptpru PE=1 SV=1
B1AWN6	Scn2a1	K.SHFYFLEGQNDALLCGN#SSDAGQCPEGYICVK.A	340	-0.12	5.157	76.035	DALLCGNSSDAGQ	Protein Scn2a1 OS=Mus musculus GN=Scn2a1 PE=3 SV=1
B1AYL1	Scn7a	K.YALLCGN#RTDAGQCPEGYVCVK.E	310	-0.55	3.697	1000	YALLCGNRTDAGQ	Protein Scn7a OS=Mus musculus GN=Scn7a PE=1 SV=1
B1AYL1	Scn7a	R.FPVFEVMN#K.S	1103	0.31	2.588	1000	PVFEVMNKSQCEK	Protein Scn7a OS=Mus musculus GN=Scn7a PE=1 SV=1
B1AZA5	Tmem245	K.VN#NTAVIEK.Q	548	-0.76	2.076	24.437	ILGDKVNNTAVIE	Transmembrane protein 245 OS=Mus musculus GN=Tmem245 PE=1 SV=1
B1B0C7	Hspg2	R.IQGEEVVFHDVN#LTTHGISHCPTCQDRPCQN#GGQCQDSESSSYTCVCPAGFTGSR.C	3821	4.3	4.101	1000	VVFHDVNLTTHGI	Basement membrane-specific heparan sulfate proteoglycan core protein OS=Mus musculus GN=Hspg2 PE=2 SV=1
B1B212	H60b	K.KHEGN#ATEMCADLSQSLR.E	63	-0.38	3.349	1000	DKKHEGNATEMCA	Histocompatibility-60b OS=Mus musculus GN=H60b PE=2 SV=1
B2RTM1	Tmem158	R.AGPEEAPAAPCN#ISVQR.Q	73	0.98	3.953	1000	APAAPCNISVQRQ	Transmembrane protein 158 OS=Mus musculus GN=Tmem158 PE=2 SV=1
B2RU80	Ptprb	K.RSFPVYIN#GSTVPSPVK.D	199	0.73	4.133	1000	SFPVYINGSTVPS	Receptor-type tyrosine-protein phosphatase beta OS=Mus musculus GN=Ptprb PE=1 SV=1
B2RU80	Ptprb	R.TVPAQVTDLHVNNQGMTSSLFTN#WTK.A	575	-0.02	2.723	11.638	TSSLFTNWTKALG	Receptor-type tyrosine-protein phosphatase beta OS=Mus musculus GN=Ptprb PE=1 SV=1
B2RU80	Ptprb	R.TVPSSVSGVTVN#NSGR.N	653	-2.79	2.85	24.437	VSGVTVNNSGRND	Receptor-type tyrosine-protein phosphatase beta OS=Mus musculus GN=Ptprb PE=1 SV=1
B2RUJ5	Apba1	K.LNIGDQIM*SIN#GTSLVGLPLSTCQSIIK.G	715	1.41	3.126	2.949	DQIMSINGTSLVG	Amyloid beta A4 precursor protein-binding family A member 1 OS=Mus musculus GN=Apba1 PE=2 SV=2
B2RXS4	Plxnb2	R.AMSN#ISVR.L	127	-0.44	2.22	1000	ALRAMSNISVRLF	Plexin-B2 OS=Mus musculus GN=Plxnb2 PE=1 SV=1
B2RXS4	Plxnb2	K.IEAN#RNACYTGAR.E	327	-0.88	2.632	4.085	REKIEANRNACYT	Plexin-B2 OS=Mus musculus GN=Plxnb2 PE=1 SV=1
B2RXS4	Plxnb2	R.GGLN#LTAVTVTAENDHTVAFLGTSDGR.I	393	-0.44	2.946	55.461	LHRGGLNLTAVTV	Plexin-B2 OS=Mus musculus GN=Plxnb2 PE=1 SV=1
B2RXS4	Plxnb2	K.QDLALSGN#LSSLYAMTQDK.V	451	0.06	1.936	1000	DLALSGNLSSLYA	Plexin-B2 OS=Mus musculus GN=Plxnb2 PE=1 SV=1
B2RXS4	Plxnb2	K.SCVAITDAFPQN#M*SR.R	530	-0.86	4.242	1000	TDAFPQNMSRRAQ	Plexin-B2 OS=Mus musculus GN=Plxnb2 PE=1 SV=1
B2RXS4	Plxnb2	K.LSHDGN#ETLPLHLYVK.S	735	-0.49	2.957	1000	KLSHDGNETLPLH	Plexin-B2 OS=Mus musculus GN=Plxnb2 PE=1 SV=1
B2RXS4	Plxnb2	K.LQVTLYN#CSFGR.S	761	-0.76	3.016	1000	LQVTLYNCSFGRS	Plexin-B2 OS=Mus musculus GN=Plxnb2 PE=1 SV=1
B2RXS4	Plxnb2	R.CVYEALCSN#VTSECPPPVITR.I	798	-1.54	2.957	1000	YEALCSNVTSECP	Plexin-B2 OS=Mus musculus GN=Plxnb2 PE=1 SV=1
B2RXS4	Plxnb2	R.QGPQAGGTTLTIN#GTHLDTGSK.E	919	-0.61	3.787	1000	GTTLTINGTHLDT	Plexin-B2 OS=Mus musculus GN=Plxnb2 PE=1 SV=1
B2RXS4	Plxnb2	R.SIN#VTGQGFSLIQK.F	1005	-0.68	3.78	1000	SGGRSINVTGQGF	Plexin-B2 OS=Mus musculus GN=Plxnb2 PE=1 SV=1
B2RXS4	Plxnb2	R.VTVEGMEYVFYN#DTK.V	1053	-0.36	4.304	1000	MEYVFYNDTKVVF	Plexin-B2 OS=Mus musculus GN=Plxnb2 PE=1 SV=1
B2RXS4	Plxnb2	K.VVFLSPAVPEEPEAYN#LTVLIR.M	1072	-6.14	2.804	1000	EEPEAYNLTVLIR	Plexin-B2 OS=Mus musculus GN=Plxnb2 PE=1 SV=1
B2RXS4	Plxnb2	R.TEAGVFEYVADPTFEN#FTGGVKK.Q	1103	-1.03	3.533	1000	ADPTFENFTGGVK	Plexin-B2 OS=Mus musculus GN=Plxnb2 PE=1 SV=1
B5THE2	Mgam	K.DQDPASFGN#NSLLLN#SSR.H	675	0.35	4.568	24.437	DPASFGNNSLLLN	Maltase-glucoamylase OS=Mus musculus GN=Mgam PE=2 SV=1
B5THE2	Mgam	K.DQDPASFGN#NSLLLN#SSR.H	681	0.35	4.568	81.692	NNSLLLNSSRHYL	Maltase-glucoamylase OS=Mus musculus GN=Mgam PE=2 SV=1
B5THE2	Mgam	R.FSVN#QTTLLTHEK.F	1745	0	2.362	1000	LARFSVNQTTLLT	Maltase-glucoamylase OS=Mus musculus GN=Mgam PE=2 SV=1
B7ZMQ5	Siglech	K.GDN#GSYFFR.L	119	0.22	2.13	1000	DAQKGDNGSYFFR	Protein Siglech OS=Mus musculus GN=Siglech PE=2 SV=1
B7ZMQ5	Siglech	R.ISVHVTDNSQN#STAHVSGR.V	150	1.24	3.553	15.007	VTDNSQNSTAHVS	Protein Siglech OS=Mus musculus GN=Siglech PE=2 SV=1
B8JK39	Itga9	K.VLN#LTDNTYFK.L	226	0.71	2.208	59.298	GTLKVLNLTDNTY	Protein Itga9 OS=Mus musculus GN=Itga9 PE=2 SV=1
B9EKR1	Ptprz1	K.TVEIN#LTNDYYLSGGLSEK.V	105	-0.21	5.113	73.311	GKTVEINLTNDYY	Protein Ptprz1 OS=Mus musculus GN=Ptprz1 PE=2 SV=1
B9EKR1	Ptprz1	K.CN#VSSEGSEHSLEGQK.F	134	-1.9	2.289	1000	FHWGKCNVSSEGS	Protein Ptprz1 OS=Mus musculus GN=Ptprz1 PE=2 SV=1
B9EKR1	Ptprz1	K.QAALDPFVLQNLLPN#STDK.Y	223	1.2	3.678	58.551	LQNLLPNSTDKYY	Protein Ptprz1 OS=Mus musculus GN=Ptprz1 PE=2 SV=1
B9EKR1	Ptprz1	K.YYIYN#GSLTSPPCTDTVEWIVFK.D	232	-3.4	2.875	1000	DKYYIYNGSLTSP	Protein Ptprz1 OS=Mus musculus GN=Ptprz1 PE=2 SV=1
B9EKR1	Ptprz1	K.SDVPNTSPN#STSQHVAEFETER.G	501	-2.7	4.511	59.298	VPNTSPNSTSQHV	Protein Ptprz1 OS=Mus musculus GN=Ptprz1 PE=2 SV=1
B9EKR1	Ptprz1	K.TLFIFPQMN#LSGTAESLNTVPITEYK.E	552	3.02	4.211	65.263	FIFPQMNLSGTAE	Protein Ptprz1 OS=Mus musculus GN=Ptprz1 PE=2 SV=1
B9EKR1	Ptprz1	K.SEM*MYGN#ETELK.M	1058	-4.03	2.957	1000	SEMMYGNETELKM	Protein Ptprz1 OS=Mus musculus GN=Ptprz1 PE=2 SV=1
B9EKX1	Ptchd4	K.GYN#YTFSHLCVLR.N	149	1.08	2.45	1000	VNHKGYNYTFSHL	Patched domain-containing protein 4 OS=Mus musculus GN=Ptchd4 PE=2 SV=2
D3YZ21	D430041D05Rik	K.NVLGQPPDN#TTLLK.L	130	-0.65	2.499	74.417	LGQPPDNTTLLKL	Protein D430041D05Rik OS=Mus musculus GN=D430041D05Rik PE=2 SV=1
D3YZ21	D430041D05Rik	K.AFHQNDVSAHVDILEYSHN#VTVGYYATK.G	446	1.23	6.769	107.026	ILEYSHNVTVGYY	Protein D430041D05Rik OS=Mus musculus GN=D430041D05Rik PE=2 SV=1
D3YZ21	D430041D05Rik	R.LVYLPAVVM*DVLGVYGVSN#VTADLK.Q	476	-1.38	2.199	1000	GVYGVSNVTADLK	Protein D430041D05Rik OS=Mus musculus GN=D430041D05Rik PE=2 SV=1
D3YZ21	D430041D05Rik	R.DYWVITVLQGVDNSLVGLHN#QSFAR.V	643	0.08	4.18	23.354	SLVGLHNQSFARV	Protein D430041D05Rik OS=Mus musculus GN=D430041D05Rik PE=2 SV=1
D3Z5G7	Ces1b	R.FHSDLN#ISESLIPAVIEK.Y	390	-0.18	2.249	1000	RFHSDLNISESLI	Protein Ces1b OS=Mus musculus GN=Ces1b PE=4 SV=1
D4PHA7	Wscd2	K.IQAAN#VSESDCDMECK.G	195	-1.7	4.661	1000	HKIQAANVSESDC	WSC domain-containing protein 2 OS=Mus musculus GN=Wscd2 PE=2 SV=1
D4PHA7	Wscd2	R.SRN#LTGVPDAYGPR.-	560	0.42	2.839	1000	TALRSRNLTGVPD	WSC domain-containing protein 2 OS=Mus musculus GN=Wscd2 PE=2 SV=1
E0CYM8	Sirpa	K.SVSVAAGDSTVLN#CTLTSLLPVGPIR.W	54	-0.83	3.391	1000	GDSTVLNCTLTSL	Tyrosine-protein phosphatase non-receptor type substrate 1 OS=Mus musculus GN=Sirpa PE=4 SV=1
E0CYM8	Sirpa	R.LLIYSFAGEYVPRIRN#VSDTTK.R	92	-1.33	2.917	1000	YVPRIRNVSDTTK	Tyrosine-protein phosphatase non-receptor type substrate 1 OS=Mus musculus GN=Sirpa PE=4 SV=1
E0CYM8	Sirpa	R.ISN#VTPADAGIYYCVK.F	110	-2.94	2.729	1000	FSIRISNVTPADA	Tyrosine-protein phosphatase non-receptor type substrate 1 OS=Mus musculus GN=Sirpa PE=4 SV=1
E0CYM8	Sirpa	K.DGQELHPLETTVNPSGKN#VSYN#ISSTVR.V	205	0.07	5.048	60.358	VNPSGKNVSYNIS	Tyrosine-protein phosphatase non-receptor type substrate 1 OS=Mus musculus GN=Sirpa PE=4 SV=1
E0CYM8	Sirpa	K.DGQELHPLETTVNPSGKN#VSYN#ISSTVR.V	209	0.07	5.048	76.221	GKNVSYNISSTVR	Tyrosine-protein phosphatase non-receptor type substrate 1 OS=Mus musculus GN=Sirpa PE=4 SV=1
E2JF22	Piezo1	K.HTLELAPN#STAR.R	2347	-0.76	1.808	1000	TLELAPNSTARRQ	Piezo-type mechanosensitive ion channel component 1 OS=Mus musculus GN=Piezo1 PE=1 SV=1
E9PUN0	Nrxn2	K.SLQLSVDN#VTVEGQM*AGAHTR.L	801	-1.28	3.349	1000	LQLSVDNVTVEGQ	Protein Nrxn2 OS=Mus musculus GN=Nrxn2 PE=2 SV=1
E9PUN0	Nrxn2	R.SGGN#ATLQVDSWPVNER.Y	1196	-0.53	4.673	182.307	FTRSGGNATLQVD	Protein Nrxn2 OS=Mus musculus GN=Nrxn2 PE=2 SV=1
E9PUQ2	Epha5	K.N#GTCQVCRPGFFK.A	301	-1.4	3.322	1000	AGYEEKNGTCQVC	Ephrin type-A receptor 5 OS=Mus musculus GN=Epha5 PE=2 SV=1
E9PUQ2	Epha5	R.QYVSVN#VTTNQAAPSPVTNVK.K	463	-1.33	4.559	59.298	RQYVSVNVTTNQA	Ephrin type-A receptor 5 OS=Mus musculus GN=Epha5 PE=2 SV=1
E9PVD3	Dchs1	R.LETRPGPGGAPVPELVIAGELDREN#R.S	211	0.13	2.735	1000	GELDRENRSHYML	Protein Dchs1 OS=Mus musculus GN=Dchs1 PE=2 SV=1
E9PVD3	Dchs1	R.RAQALLDVTLLDINDHAPAFN#QSR.Y	250	-0.26	3.409	31.76	DHAPAFNQSRYHA	Protein Dchs1 OS=Mus musculus GN=Dchs1 PE=2 SV=1
E9PVD3	Dchs1	R.GLDRETTPALLLLVEATDRPAN#ASRR.R	1514	-2.37	3.439	1000	ATDRPANASRRRA	Protein Dchs1 OS=Mus musculus GN=Dchs1 PE=2 SV=1
E9PVD3	Dchs1	R.EAFSLN#SSTGELR.A	2754	-0.52	3.618	1000	REAFSLNSSTGEL	Protein Dchs1 OS=Mus musculus GN=Dchs1 PE=2 SV=1
E9PW06	Nfasc	K.VLTNNPYN#DSSLR.N	234	-1.57	2.785	37.54	LTNNPYNDSSLRN	Neurofascin OS=Mus musculus GN=Nfasc PE=2 SV=1
E9PW06	Nfasc	R.VLN#STAISLQWNR.V	834	-0.62	4.588	195.415	VKIRVLNSTAISL	Neurofascin OS=Mus musculus GN=Nfasc PE=2 SV=1
E9PXF0	Pcdh17	K.NLN#YSVPEEQGAGTVIGNIGK.D	22	-0.09	2.677	17.009	LTLKNLNYSVPEE	Protein Pcdh17 OS=Mus musculus GN=Pcdh17 PE=2 SV=1
E9PXF0	Pcdh17	R.ETQDEYN#VTIVAR.D	437	-2.82	3.42	1000	ETQDEYNVTIVAR	Protein Pcdh17 OS=Mus musculus GN=Pcdh17 PE=2 SV=1
E9PXF0	Pcdh17	R.DGGSPPLN#STK.S	451	-0.53	2.317	1000	GGSPPLNSTKSFA	Protein Pcdh17 OS=Mus musculus GN=Pcdh17 PE=2 SV=1
E9PXF0	Pcdh17	K.DSGAPAHLESN#ATVR.V	564	-0.13	2.666	1000	PAHLESNATVRVT	Protein Pcdh17 OS=Mus musculus GN=Pcdh17 PE=2 SV=1
E9PY62	Cntnap3	K.GN#VSFTCPQPQTIPVTFLSSGSYLALPSSLREDK.M	363	-0.51	3.267	1000	QILIKGNVSFTCP	Protein Cntnap3 OS=Mus musculus GN=Cntnap3 PE=4 SV=1
E9PY62	Cntnap3	R.SN#ETYTYWGGSLPNPQK.C	708	-0.94	3.937	159.193	WWVGRSNETYTYW	Protein Cntnap3 OS=Mus musculus GN=Cntnap3 PE=4 SV=1
E9PZ19	Igsf9b	K.VLM*LDQQYDTFHN#GSWVHLTINAPPTFTETPPQYIEAK.E	127	-1.02	3.848	1.197	QYDTFHNGSWVHL	Protein Igsf9b OS=Mus musculus GN=Igsf9b PE=2 SV=1
E9PZ19	Igsf9b	R.TQQGVLLSWLPPAN#HSFPIDR.Y	639	-0.74	3.414	1000	SWLPPANHSFPID	Protein Igsf9b OS=Mus musculus GN=Igsf9b PE=2 SV=1
E9Q0B3		R.CCDSAN#ATAVR.C	57	0.03	2.719	1000	RCCDSANATAVRC	Uncharacterized membrane protein C3orf80 homolog OS=Mus musculus PE=2 SV=1
E9Q3A7	Cdh19	K.LRSDLDNGN#NSFQYK.L	73	-0.92	4.345	24.437	SDLDNGNNSFQYK	Protein Cdh19 OS=Mus musculus GN=Cdh19 PE=3 SV=1
E9Q3A7	Cdh19	K.N#CHVDEELAPAHVN#ASTTYIK.V	349	1.99	3.631	1000	LAPAHVNASTTYI	Protein Cdh19 OS=Mus musculus GN=Cdh19 PE=3 SV=1
E9Q3A7	Cdh19	K.MFDINDN#GTIITTNMLDR.E	417	-3.3	4.021	6.591	MFDINDNGTIITT	Protein Cdh19 OS=Mus musculus GN=Cdh19 PE=3 SV=1
E9Q3Q4	Nrxn3	R.N#GGN#ATLQVDNWPVNEHYPTGR.Q	182	-0.35	2.875	52.403	FTRNGGNATLQVD	Neurexin-3 OS=Mus musculus GN=Nrxn3 PE=2 SV=1
E9Q3Q6	Alcam	R.TVNSLN#VSANENR.E	499	-0.35	3.816	73.311	RTVNSLNVSANEN	CD166 antigen OS=Mus musculus GN=Alcam PE=2 SV=1
E9Q414	Apob	R.LPQQIHHYLN#ASDWER.Q	2126	-0.29	3.672	1000	QIHHYLNASDWER	Apolipoprotein B-100 OS=Mus musculus GN=Apob PE=1 SV=1
E9Q414	Apob	K.LTYESGFLN#YSK.F	2976	-0.66	2.632	1000	YESGFLNYSKFEV	Apolipoprotein B-100 OS=Mus musculus GN=Apob PE=1 SV=1
E9Q414	Apob	K.LSTSPFALN#LTMLPK.V	3747	-0.26	2.872	1000	TSPFALNLTMLPK	Apolipoprotein B-100 OS=Mus musculus GN=Apob PE=1 SV=1
E9Q4X2	Uggt2	K.DN#LTIFQK.Y	277	0.43	2.738	1000	YSDLKDNLTIFQK	Protein Uggt2 OS=Mus musculus GN=Uggt2 PE=2 SV=1
E9Q4X2	Uggt2	K.INPPEN#DTFFDVFAIVDPLTR.E	950	-2.65	3.673	3.359	KINPPENDTFFDV	Protein Uggt2 OS=Mus musculus GN=Uggt2 PE=2 SV=1
E9Q612	Ptpro	R.VN#ISYWEGR.D	154	0.26	2.388	1000	NVFSRVNISYWEG	Receptor-type tyrosine-protein phosphatase O OS=Mus musculus GN=Ptpro PE=1 SV=1
E9Q612	Ptpro	K.TVFN#HWLPGLCYSN#ITFQLVSEATFN#K.S	189	8.41	3.735	1000	PGLCYSNITFQLV	Receptor-type tyrosine-protein phosphatase O OS=Mus musculus GN=Ptpro PE=1 SV=1
E9Q612	Ptpro	K.TVFN#HWLPGLCYSN#ITFQLVSEATFN#K.S	201	8.41	3.735	1000	VSEATFNKSTLVE	Receptor-type tyrosine-protein phosphatase O OS=Mus musculus GN=Ptpro PE=1 SV=1
E9Q612	Ptpro	K.QYCTQVN#SSKPVIENLVPGAQYQVVMYLR.K	500	-0.15	3.818	16.838	QYCTQVNSSKPVI	Receptor-type tyrosine-protein phosphatase O OS=Mus musculus GN=Ptpro PE=1 SV=1
E9Q6C2	C1s	K.KITAN#STWQPDK.A	307	1.22	2.791	1000	AKKITANSTWQPD	Complement C1s-A subcomponent OS=Mus musculus GN=C1s PE=3 SV=1
E9Q7D5	Arhgef5	K.WTDGHRPVM*N#QSK.V	59	-3.77	2.315	1000	GHRPVMNQSKVLR	Protein Arhgef5 OS=Mus musculus GN=Arhgef5 PE=2 SV=1
E9Q7P2	Cacna1i	R.QDLN#ASGLCVNWNR.Y	309	-3.97	3.234	51.809	AGRQDLNASGLCV	Protein Cacna1i OS=Mus musculus GN=Cacna1i PE=2 SV=1
E9Q7T7	Chadl	R.HQN#LTEVPNTIPELTQR.L	51	0.3	1.818	7.649	VTCRHQNLTEVPN	Protein Chadl OS=Mus musculus GN=Chadl PE=2 SV=1
E9Q7X7	Nrxn2	R.SGGN#ATLQVDSWPVNERYPAGNFDNER.L	1236	-0.45	3.958	46.819	FTRSGGNATLQVD	Protein Nrxn2 OS=Mus musculus GN=Nrxn2 PE=2 SV=1
E9Q8B5	Gm4788	K.EFQHN#STMYYK.C	477	1.65	1.741	1000	RKEFQHNSTMYYK	Protein Gm4788 OS=Mus musculus GN=Gm4788 PE=2 SV=1
E9Q9Q6	Cdh18	R.FHFFLDERLPMNPN#FTLK.D	536	0.3	3.33	44.278	RLPMNPNFTLKDN	Protein Cdh18 OS=Mus musculus GN=Cdh18 PE=2 SV=1
E9QNF7	Cntnap2	K.KLEPSNM*GN#LSFSCVEPYTVPVFFN#ATSYLEVPGR.L	363	-1.07	3.459	4.085	EPSNMGNLSFSCV	Contactin-associated protein-like 2 OS=Mus musculus GN=Cntnap2 PE=2 SV=1
E9QNF7	Cntnap2	K.KLEPSNM*GN#LSFSCVEPYTVPVFFN#ATSYLEVPGR.L	379	-1.07	3.459	51.009	TVPVFFNATSYLE	Contactin-associated protein-like 2 OS=Mus musculus GN=Cntnap2 PE=2 SV=1
F2Z3U4	Matn4	R.AIDYCSFGN#HSCQHECVSTLEGPQCR.C	307	-0.95	3.716	1000	DYCSFGNHSCQHE	Matrilin-4 OS=Mus musculus GN=Matn4 PE=4 SV=1
F2Z4A3	Fat1	K.AVGAVDWDSHPYGYN#LTLQAK.D	334	-1.69	2.476	1000	SHPYGYNLTLQAK	Protein Fat1 OS=Mus musculus GN=Fat1 PE=2 SV=1
F2Z4A3	Fat1	R.GVNVITVN#ATDADSK.A	1904	1.19	4.701	122.185	VNVITVNATDADS	Protein Fat1 OS=Mus musculus GN=Fat1 PE=2 SV=1
F2Z4A3	Fat1	K.TGTIAIQN#TTQLR.S	1942	-2.38	3.756	1000	GTIAIQNTTQLRS	Protein Fat1 OS=Mus musculus GN=Fat1 PE=2 SV=1
F2Z4A3	Fat1	R.GISYQLIGN#HSK.S	2327	-0.29	2.822	1000	SYQLIGNHSKSHD	Protein Fat1 OS=Mus musculus GN=Fat1 PE=2 SV=1
F2Z4A3	Fat1	R.HTLKPFYSLN#VSVSDGVFR.S	2466	0.22	3.963	1000	KPFYSLNVSVSDG	Protein Fat1 OS=Mus musculus GN=Fat1 PE=2 SV=1
F2Z4A3	Fat1	R.VNVTVMGGNLHSPVFHQN#EYEVELAENAPLHTLVVQVK.A	2497	3.43	4.481	6.137	SPVFHQNEYEVEL	Protein Fat1 OS=Mus musculus GN=Fat1 PE=2 SV=1
F2Z4A3	Fat1	R.DN#YSVIIQENKPVGFSVLK.L	3446	0.27	3.315	88.626	PLFSRDNYSVIIQ	Protein Fat1 OS=Mus musculus GN=Fat1 PE=2 SV=1
F2Z4A3	Fat1	R.KLDIGQYLLN#VSVTDGK.F	3615	0.58	2.804	1000	IGQYLLNVSVTDG	Protein Fat1 OS=Mus musculus GN=Fat1 PE=2 SV=1
F2Z4A3	Fat1	R.NGALCENTHGSYHCN#CSQEYR.G	4154	2.64	3.714	99.228	HGSYHCNCSQEYR	Protein Fat1 OS=Mus musculus GN=Fat1 PE=2 SV=1
F6SB80	Lsamp	K.LGVTN#ASLVLFKR.V	78	-0.27	3.418	1000	NKLGVTNASLVLF	Limbic system-associated membrane protein (Fragment) OS=Mus musculus GN=Lsamp PE=4 SV=1
F6UIS1	Ergic3	K.SFQQSHVHVHAVEIHDLQSFGLDNIN#MTHYIK.H	175	-0.04	3.436	24.243	FGLDNINMTHYIK	Endoplasmic reticulum-Golgi intermediate compartment protein 3 (Fragment) OS=Mus musculus GN=Ergic3 PE=4 SV=1
F6VAN0	Atf6	R.DHLLLPATTHN#K.T	570	-0.24	2.511	1000	LPATTHNKTTRPK	Cyclic AMP-dependent transcription factor ATF-6 alpha OS=Mus musculus GN=Atf6 PE=1 SV=2
F6Z2M6	Ntm	K.LGHTN#ASIM*LFEVK.T	129	-1.53	3.03	1000	NKLGHTNASIMLF	Neurotrimin (Fragment) OS=Mus musculus GN=Ntm PE=2 SV=1
F6ZGR6	D430041D05Rik	K.AN#GTTSLWALPTK.E	124	-1.92	2.646	1000	WTNEKANGTTSLW	Protein D430041D05Rik (Fragment) OS=Mus musculus GN=D430041D05Rik PE=4 SV=1
F7BAB2	Tmem132b	K.EANQDLMRN#ASLQAR.S	66	0.34	2.229	2.806	NQDLMRNASLQAR	Protein Tmem132b OS=Mus musculus GN=Tmem132b PE=4 SV=1
F7BAB2	Tmem132b	R.AQSPPAIN#ASYGPFSVEK.T	88	0.13	3.201	1000	QSPPAINASYGPF	Protein Tmem132b OS=Mus musculus GN=Tmem132b PE=4 SV=1
F7BAB2	Tmem132b	K.VSN#TCDSIFVNGK.E	480	-0.89	3.603	99.228	DVVKVSNTCDSIF	Protein Tmem132b OS=Mus musculus GN=Tmem132b PE=4 SV=1
F7BAB2	Tmem132b	R.AAQEWFQHGTPVGHEDRTN#K.S	848	-0.87	2.476	1000	GHEDRTNKSTTPQ	Protein Tmem132b OS=Mus musculus GN=Tmem132b PE=4 SV=1
F7BWT7	Tspan15	R.N#TTDVVNTMCGYK.T	189	-0.86	3.108	93.045	YTCCIRNTTDVVN	Tetraspanin-15 OS=Mus musculus GN=Tspan15 PE=2 SV=2
F7CZB5	Runx2	R.SVVALGEVPDGTVVTVMAGNDENYSAELRN#ASAVM*K.N	40	0.35	3.123	8.913	YSAELRNASAVMK	Runt-related transcription factor 2 (Fragment) OS=Mus musculus GN=Runx2 PE=4 SV=1
F8VPK8	Pcdh9	K.DLN#ISHINAATGTSASLVYR.L	48	0.15	5.608	100.207	NIPKDLNISHINA	Protein Pcdh9 OS=Mus musculus GN=Pcdh9 PE=2 SV=1
F8VPK8	Pcdh9	R.LFALN#NTTGLITVQR.S	306	-2.27	3.954	24.437	KRLFALNNTTGLI	Protein Pcdh9 OS=Mus musculus GN=Pcdh9 PE=2 SV=1
F8VPK8	Pcdh9	R.LFALNN#TTGLITVQR.S	307	-2.4	3.019	24.437	RLFALNNTTGLIT	Protein Pcdh9 OS=Mus musculus GN=Pcdh9 PE=2 SV=1
F8VPK8	Pcdh9	R.YIISPIN#GTVYLSEK.D	368	-0.83	3.952	1000	YIISPINGTVYLS	Protein Pcdh9 OS=Mus musculus GN=Pcdh9 PE=2 SV=1
F8VPK8	Pcdh9	K.IVASDSGKPSLN#QTALVR.V	450	-1.38	4.192	1000	SGKPSLNQTALVR	Protein Pcdh9 OS=Mus musculus GN=Pcdh9 PE=2 SV=1
F8VPK8	Pcdh9	K.NADIVYQLGPN#ASFFDLDRK.T	511	-0.54	3.514	88.819	VYQLGPNASFFDL	Protein Pcdh9 OS=Mus musculus GN=Pcdh9 PE=2 SV=1
F8VPK8	Pcdh9	K.SN#VSFDREQQSSYTFDVK.A	630	-6.18	3.211	1000	SGVIKSNVSFDRE	Protein Pcdh9 OS=Mus musculus GN=Pcdh9 PE=2 SV=1
F8VPK8	Pcdh9	K.VTINVM*DVNDNSPVVISPPSN#TSFK.L	681	2.86	5.336	154.915	VISPPSNTSFKLV	Protein Pcdh9 OS=Mus musculus GN=Pcdh9 PE=2 SV=1
F8VPK8	Pcdh9	R.LVVN#ISDLGYPK.A	754	-0.01	3.288	1000	LHRLVVNISDLGY	Protein Pcdh9 OS=Mus musculus GN=Pcdh9 PE=2 SV=1
G3UW60	Susd5	K.LFM*LGSQN#GSQGLDLEAAR.L	43	-2.28	4.801	1000	FMLGSQNGSQGLD	MCG14773 OS=Mus musculus GN=Susd5 PE=4 SV=1
G3X8V6	Osmr	R.ITAN#NSMGASPESLMVLSN#DSGHEEVK.E	506	-1.02	4.295	24.437	KIRITANNSMGAS	Oncostatin M receptor, isoform CRA_b OS=Mus musculus GN=Osmr PE=4 SV=1
G3X8V6	Osmr	R.ITAN#NSMGASPESLMVLSN#DSGHEEVK.E	521	-1.02	4.295	59.155	SLMVLSNDSGHEE	Oncostatin M receptor, isoform CRA_b OS=Mus musculus GN=Osmr PE=4 SV=1
G3X9D3	Podxl2	K.SYIILNMTEN#IDCEVFRR.H	334	0.11	2.265	4.085	ILNMTENIDCEVF	Podocalyxin-like 2 OS=Mus musculus GN=Podxl2 PE=4 SV=1
G3X9D6	Apon	K.ASVVN#VTQHCTMESWESM*NEVAR.R	187	1.53	3.967	67.252	FKASVVNVTQHCT	Apolipoprotein N, isoform CRA_a OS=Mus musculus GN=Apon PE=4 SV=1
G3X9Q1	Itga7	K.RN#VTLDCAQGTAK.C	944	-1.1	3.669	1000	SSAEKRNVTLDCA	Integrin alpha 7 OS=Mus musculus GN=Itga7 PE=3 SV=1
G5E897	Kdelc2	R.YFFLQSVDSDGRN#FTSSPPGQTQFK.V	56	-2.11	3.025	1000	VDSDGRNFTSSPP	KDEL (Lys-Asp-Glu-Leu) containing 2, isoform CRA_b OS=Mus musculus GN=Kdelc2 PE=4 SV=1
G5E8G3	Opcml	R.ISTLTFFN#VSEK.D	285	-3.1	2.345	1000	STLTFFNVSEKDY	MCG9827 OS=Mus musculus GN=Opcml PE=4 SV=1
G5E8G3	Opcml	K.DYGN#YTCVATNK.L	293	0.53	3.892	147.628	SEKDYGNYTCVAT	MCG9827 OS=Mus musculus GN=Opcml PE=4 SV=1
G5E8J6	Hrc	R.EVGEEN#VSEEVFR.G	102	-0.65	2.989	1000	REVGEENVSEEVF	Histidine rich calcium binding protein, isoform CRA_a OS=Mus musculus GN=Hrc PE=4 SV=1
G5E8Q8	Gpr116	K.ANEQVIQNLN#HTYK.M	254	-2.44	2.799	0	QVIQNLNHTYKMD	MCG115189 OS=Mus musculus GN=Gpr116 PE=4 SV=1
G5E8Q8	Gpr116	K.MDYNSFQGTPSN#ETK.F	270	-0.98	4.245	99.228	FQGTPSNETKFTV	MCG115189 OS=Mus musculus GN=Gpr116 PE=4 SV=1
G5E8Q8	Gpr116	K.YSIHTTVINN#ISLITR.L	326	-1.98	2.693	17.009	HTTVINNISLITR	MCG115189 OS=Mus musculus GN=Gpr116 PE=4 SV=1
G5E8Q8	Gpr116	K.VVCDNHPISLNCCSEN#IAN#WSSIEWK.Q	396	-4.39	2.856	20.999	CSENIANWSSIEW	MCG115189 OS=Mus musculus GN=Gpr116 PE=4 SV=1
G5E8Q8	Gpr116	K.DIAVFCHFTNAAN#SSVR.S	648	-1.7	4.961	53.534	HFTNAANSSVRSP	MCG115189 OS=Mus musculus GN=Gpr116 PE=4 SV=1
G5E8Q8	Gpr116	K.LIPREN#VTCQDPIIGIGDPGK.V	665	-4.87	3.474	1000	KLIPRENVTCQDP	MCG115189 OS=Mus musculus GN=Gpr116 PE=4 SV=1
G5E8Q8	Gpr116	K.LLQQQSN#QSSQFLHSVER.F	819	-0.16	2.351	1000	LLQQQSNQSSQFL	MCG115189 OS=Mus musculus GN=Gpr116 PE=4 SV=1
J3QK46	Tmem200c	R.IGAISN#SSNGNK.N	103	-1.06	2.171	5.085	RIGAISNSSNGNK	Protein Tmem200c OS=Mus musculus GN=Tmem200c PE=4 SV=1
J3QK46	Tmem200c	K.SHSGTPGGAN#SSSVGGPWSPPPAR.S	123	-1.27	2.463	1000	GTPGGANSSSVGG	Protein Tmem200c OS=Mus musculus GN=Tmem200c PE=4 SV=1
J3QQ16	Col6a3	R.ALN#GSALYTGSSLDFVR.N	111	1.21	3.853	1000	RKMRALNGSALYT	Protein Col6a3 OS=Mus musculus GN=Col6a3 PE=2 SV=1
J3QQ16	Col6a3	R.QLINALQIN#NTAVGHALVLPARR.D	1948	-1.37	2.918	6.591	INALQINNTAVGH	Protein Col6a3 OS=Mus musculus GN=Col6a3 PE=2 SV=1
M0QWJ9	Tmem178b	R.QYN#STNM*GLWR.K	12	-2.56	2.405	53.534	ECSRQYNSTNMGL	Protein Tmem178b OS=Mus musculus GN=Tmem178b PE=2 SV=1
M0QWJ9	Tmem178b	R.N#LTFN#ITK.T	58	0.19	2.017	1000	SATIPRNLTFNIT	Protein Tmem178b OS=Mus musculus GN=Tmem178b PE=2 SV=1
M0QWJ9	Tmem178b	R.N#LTFN#ITK.T	62	0.19	2.017	1000	PRNLTFNITKTIR	Protein Tmem178b OS=Mus musculus GN=Tmem178b PE=2 SV=1
M0QWP1	Agrn	K.NELM*LN#SSLMR.I	137	-0.54	2.991	88.444	KNELMLNSSLMRI	Agrin OS=Mus musculus GN=Agrn PE=2 SV=1
O08532	Cacna2d1	K.DDLDPERN#ESEPGSQR.I	136	-0.81	2.346	1000	DLDPERNESEPGS	Voltage-dependent calcium channel subunit alpha-2/delta-1 OS=Mus musculus GN=Cacna2d1 PE=1 SV=1
O08532	Cacna2d1	K.DAVNN#ITAK.G	324	-1.18	2.032	9.34	LKDAVNNITAKGI	Voltage-dependent calcium channel subunit alpha-2/delta-1 OS=Mus musculus GN=Cacna2d1 PE=1 SV=1
O08532	Cacna2d1	K.GFSFAFEQLLNYN#VSR.A	348	-0.79	4.051	48.874	EQLLNYNVSRANC	Voltage-dependent calcium channel subunit alpha-2/delta-1 OS=Mus musculus GN=Cacna2d1 PE=1 SV=1
O08532	Cacna2d1	R.TYTWTPVN#GTDYSLALVLPTYSFYYIK.A	613	0.47	4.186	1000	YTWTPVNGTDYSL	Voltage-dependent calcium channel subunit alpha-2/delta-1 OS=Mus musculus GN=Cacna2d1 PE=1 SV=1
O08532	Cacna2d1	R.EYCNDLKPSDN#NTEFLLNFNEFIDRK.T	675	0.4	3.101	6.591	DLKPSDNNTEFLL	Voltage-dependent calcium channel subunit alpha-2/delta-1 OS=Mus musculus GN=Cacna2d1 PE=1 SV=1
O08532	Cacna2d1	K.RSLDNDNYVFTAPYFN#K.S	781	-0.5	5.465	126.07	FTAPYFNKSGPGA	Voltage-dependent calcium channel subunit alpha-2/delta-1 OS=Mus musculus GN=Cacna2d1 PE=1 SV=1
O08532	Cacna2d1	K.IDVN#SWIEN#FTK.T	824	-0.99	2.562	1000	VNSWIENFTKTSI	Voltage-dependent calcium channel subunit alpha-2/delta-1 OS=Mus musculus GN=Cacna2d1 PE=1 SV=1
O08532	Cacna2d1	R.HLVN#ISLYAFN#K.S	888	-3.03	2.336	1000	MMRHLVNISLYAF	Voltage-dependent calcium channel subunit alpha-2/delta-1 OS=Mus musculus GN=Cacna2d1 PE=1 SV=1
O08532	Cacna2d1	R.HLVN#ISLYAFN#K.S	895	-3.03	2.336	1000	ISLYAFNKSYDYQ	Voltage-dependent calcium channel subunit alpha-2/delta-1 OS=Mus musculus GN=Cacna2d1 PE=1 SV=1
O08532	Cacna2d1	K.QSCITEQTQYFFKN#DTK.S	985	-0.71	2.037	1000	TQYFFKNDTKSFS	Voltage-dependent calcium channel subunit alpha-2/delta-1 OS=Mus musculus GN=Cacna2d1 PE=1 SV=1
O08532	Cacna2d1	K.SFSGLLDCGN#CSR.I	998	-2.32	2.94	1000	GLLDCGNCSRIFH	Voltage-dependent calcium channel subunit alpha-2/delta-1 OS=Mus musculus GN=Cacna2d1 PE=1 SV=1
O08538	Angpt1	K.SEMAQIQQNAVQN#HTATMLEIGTSLLSQTAEQTRK.L	122	-1.05	3.485	7.971	QQNAVQNHTATML	Angiopoietin-1 OS=Mus musculus GN=Angpt1 PE=1 SV=2
O08538	Angpt1	K.LTDVETQVLN#QTSR.L	154	-4.01	2.502	1000	VETQVLNQTSRLE	Angiopoietin-1 OS=Mus musculus GN=Angpt1 PE=1 SV=2
O08542	Efna4	R.WN#CSMPFAPFSPVR.F	98	1.58	2.874	1000	NAFQRWNCSMPFA	Ephrin-A4 OS=Mus musculus GN=Efna4 PE=2 SV=2
O08543	Efna5	R.YAVYWN#SSNPR.F	37	-1.62	2.983	53.534	RYAVYWNSSNPRF	Ephrin-A5 OS=Mus musculus GN=Efna5 PE=1 SV=1
O08543	Efna5	K.VFVRPTN#SCMK.T	162	-0.05	2.471	1000	VFVRPTNSCMKTI	Ephrin-A5 OS=Mus musculus GN=Efna5 PE=1 SV=1
O08545	Efna3	R.HAVYWN#SSNQHLR.R	38	-0.31	3.193	87.265	RHAVYWNSSNQHL	Ephrin-A3 OS=Mus musculus GN=Efna3 PE=1 SV=4
O08603	Raet1b	K.CFVGEILILHLSNIN#K.T	70	0.86	3.341	4.54	LHLSNINKTMTSG	Retinoic acid early-inducible protein 1-beta OS=Mus musculus GN=Raet1b PE=1 SV=1
O08665	Sema3a	R.IIYGVEN#SSTFLECSPK.S	591	0.93	3.174	1000	IIYGVENSSTFLE	Semaphorin-3A OS=Mus musculus GN=Sema3a PE=1 SV=2
O08677	Kng1	K.EGN#CSAQSGLAWQDCDFK.D	82	-1.94	3.756	1000	YLIKEGNCSAQSG	Kininogen-1 OS=Mus musculus GN=Kng1 PE=1 SV=1
O08677	Kng1	K.HSIEHFNN#NTDHSHLFTLR.K	168	0.49	5.889	9.34	SIEHFNNNTDHSH	Kininogen-1 OS=Mus musculus GN=Kng1 PE=1 SV=1
O08677	Kng1	K.IAN#FSQSCTLYSGDDLVEALPKPCPGCPR.D	242	-1.59	3.842	1000	INNKIANFSQSCT	Kininogen-1 OS=Mus musculus GN=Kng1 PE=1 SV=1
O08742	Gp5	R.ELWLN#GTHLSTLPAAAFR.N	298	-0.69	3.871	1000	LRELWLNGTHLST	Platelet glycoprotein V OS=Mus musculus GN=Gp5 PE=2 SV=1
O08795	Prkcsh	K.DGSDEPGTAACPN#GSFHCTNTGYKPLYILSSR.V	72	-1.18	4.195	41.429	GTAACPNGSFHCT	Glucosidase 2 subunit beta OS=Mus musculus GN=Prkcsh PE=1 SV=1
O08842	Gfra2	R.ANELCAAESN#CSSR.Y	52	-0.77	3.554	139.126	LCAAESNCSSRYR	GDNF family receptor alpha-2 OS=Mus musculus GN=Gfra2 PE=2 SV=2
O08842	Gfra2	R.NAIQAFGN#GTDVNMSPK.G	357	-0.64	4.483	65.44	AIQAFGNGTDVNM	GDNF family receptor alpha-2 OS=Mus musculus GN=Gfra2 PE=2 SV=2
O09010	Lfng	K.LTGNVVLTN#CSSAHSR.Q	166	3.67	4.027	51.004	GNVVLTNCSSAHS	Beta-1,3-N-acetylglucosaminyltransferase lunatic fringe OS=Mus musculus GN=Lfng PE=1 SV=1
O09114	Ptgds	R.WYSAGLASN#SSWFREK.K	51	-0.23	2.012	1000	SAGLASNSSWFRE	Prostaglandin-H2 D-isomerase OS=Mus musculus GN=Ptgds PE=1 SV=1
O09114	Ptgds	K.TVVAPSTEGGLN#LTSTFLRK.N	78	-3.96	3.928	1000	STEGGLNLTSTFL	Prostaglandin-H2 D-isomerase OS=Mus musculus GN=Ptgds PE=1 SV=1
O09117	Sypl1	K.N#QTVTATFGYPFR.L	72	-0.54	3.807	1000	KVGVNKNQTVTAT	Synaptophysin-like protein 1 OS=Mus musculus GN=Sypl1 PE=1 SV=2
O09117	Sypl1	R.LNQASFHTPPN#VSVCDVNWEK.H	95	-0.47	4.322	64.398	SFHTPPNVSVCDV	Synaptophysin-like protein 1 OS=Mus musculus GN=Sypl1 PE=1 SV=2
O09126	Sema4d	R.LTWEHGEVGLVQFHKPGIFN#YSALLM*SEDK.D	49	-0.53	2.677	1000	HKPGIFNYSALLM	Semaphorin-4D OS=Mus musculus GN=Sema4d PE=1 SV=2
O09126	Sema4d	R.EAVFAVNALN#ISEK.Q	77	-0.28	3.96	53.534	FAVNALNISEKQH	Semaphorin-4D OS=Mus musculus GN=Sema4d PE=1 SV=2
O09126	Sema4d	R.VLQPLSSTSLYVCGTN#AFQPTCDHLN#LTSFK.F	139	-0.24	2.766	1000	PTCDHLNLTSFKF	Semaphorin-4D OS=Mus musculus GN=Sema4d PE=1 SV=2
O09126	Sema4d	R.AAN#YTSSLNLPDK.T	379	-0.69	3.175	87.265	SEARAANYTSSLN	Semaphorin-4D OS=Mus musculus GN=Sema4d PE=1 SV=2
O09126	Sema4d	K.KDVN#YTQIVVDR.T	419	-2.73	2.569	1000	LIKKDVNYTQIVV	Semaphorin-4D OS=Mus musculus GN=Sema4d PE=1 SV=2
O09126	Sema4d	K.HLLIFN#LSDGDSGVYQCLSEER.V	613	-9.28	5.077	1000	KHLLIFNLSDGDS	Semaphorin-4D OS=Mus musculus GN=Sema4d PE=1 SV=2
O09159	Man2b1	R.TN#HTVMTMGSDFHYENANMWFK.N	310	3.57	4.295	132.718	KGFYRTNHTVMTM	Lysosomal alpha-mannosidase OS=Mus musculus GN=Man2b1 PE=2 SV=4
O09159	Man2b1	R.LVNAQQVN#GSLVHVLYSTPTCYLWELNK.A	345	-0.52	6.035	87.265	VNAQQVNGSLVHV	Lysosomal alpha-mannosidase OS=Mus musculus GN=Man2b1 PE=2 SV=4
O09159	Man2b1	K.AN#LTWTVK.E	367	0.06	2.533	1000	WELNKANLTWTVK	Lysosomal alpha-mannosidase OS=Mus musculus GN=Man2b1 PE=2 SV=4
O09159	Man2b1	R.ELN#ISICPVSQTSER.F	497	-0.46	2.511	1000	SFCRELNISICPV	Lysosomal alpha-mannosidase OS=Mus musculus GN=Man2b1 PE=2 SV=4
O09159	Man2b1	K.TALVQEVHQN#FSAWCSQVIR.L	693	1.32	4.713	1000	VQEVHQNFSAWCS	Lysosomal alpha-mannosidase OS=Mus musculus GN=Man2b1 PE=2 SV=4
O09159	Man2b1	R.DDYRPTWTLN#QTEPVAGNYYPVNTR.I	767	-0.66	4.362	68.016	RPTWTLNQTEPVA	Lysosomal alpha-mannosidase OS=Mus musculus GN=Man2b1 PE=2 SV=4
O09164	Sod3	R.LEAYFSLEGFPAEQN#ASNR.A	121	-1.61	2.987	17.25	GFPAEQNASNRAI	Extracellular superoxide dismutase [Cu-Zn] OS=Mus musculus GN=Sod3 PE=1 SV=1
O35082	Kl	R.VLPN#GTAGTPNR.E	161	-0.69	2.914	64.398	WARVLPNGTAGTP	Klotho OS=Mus musculus GN=Kl PE=1 SV=2
O35082	Kl	K.NN#LSSLLPDFTESEK.R	346	1.76	2.437	12.218	PESMKNNLSSLLP	Klotho OS=Mus musculus GN=Kl PE=1 SV=2
O35111	Kcnk3	R.ARYN#LSEGGYEELER.V	53	-1.2	3.489	1000	ELRARYNLSEGGY	Potassium channel subfamily K member 3 OS=Mus musculus GN=Kcnk3 PE=2 SV=2
O35114	Scarb2	K.NMVLQN#GTK.V	45	-1.72	2.396	70.435	KNMVLQNGTKVFN	Lysosome membrane protein 2 OS=Mus musculus GN=Scarb2 PE=1 SV=3
O35114	Scarb2	K.ANIQFGEN#GTTISAVTNK.A	105	-0.85	4.818	76.287	NIQFGENGTTISA	Lysosome membrane protein 2 OS=Mus musculus GN=Scarb2 PE=1 SV=3
O35114	Scarb2	K.AYVFERN#QSVGDPNVDLIR.T	122	-0.05	3.08	110.807	AYVFERNQSVGDP	Lysosome membrane protein 2 OS=Mus musculus GN=Scarb2 PE=1 SV=3
O35114	Scarb2	R.N#GTNDGEYVFLTGEDNYLN#FSK.I	206	-1.38	4.515	0	GLFYERNGTNDGE	Lysosome membrane protein 2 OS=Mus musculus GN=Scarb2 PE=1 SV=3
O35114	Scarb2	R.NGTN#DGEYVFLTGEDNYLN#FSK.I	224	0.28	4.464	42.098	GEDNYLNFSKIVE	Lysosome membrane protein 2 OS=Mus musculus GN=Scarb2 PE=1 SV=3
O35114	Scarb2	K.TSLDWWTTDTCN#MIN#GTDGDSFHPLISK.D	249	-0.48	2.277	1000	DTCNMINGTDGDS	Lysosome membrane protein 2 OS=Mus musculus GN=Scarb2 PE=1 SV=3
O35114	Scarb2	K.VPAEILAN#TSENAGFCIPEGNCMDSGVLN#ISICK.N	304	1.38	2.993	2.806	PAEILANTSENAG	Lysosome membrane protein 2 OS=Mus musculus GN=Scarb2 PE=1 SV=3
O35114	Scarb2	K.VPAEILAN#TSENAGFCIPEGNCMDSGVLN#ISICK.N	325	1.38	2.993	42.869	MDSGVLNISICKN	Lysosome membrane protein 2 OS=Mus musculus GN=Scarb2 PE=1 SV=3
O35114	Scarb2	R.TM*VFPVM*YLN#ESVLIDK.E	412	-3.17	2.522	1000	FPVMYLNESVLID	Lysosome membrane protein 2 OS=Mus musculus GN=Scarb2 PE=1 SV=3
O35136	Ncam2	R.FAVLANN#NLQILNIN#K.S	177	-0.66	5.223	48.874	LQILNINKSDEGI	Neural cell adhesion molecule 2 OS=Mus musculus GN=Ncam2 PE=2 SV=1
O35136	Ncam2	K.SFN#ATAERGEEMTLTCK.A	219	-2.19	4.055	1000	MPQKSFNATAERG	Neural cell adhesion molecule 2 OS=Mus musculus GN=Ncam2 PE=2 SV=1
O35136	Ncam2	K.N#ETTSEN#GHVTLVCEAEGEPVPEITWKR.A	309	-0.7	2.648	1000	HILQLKNETTSEN	Neural cell adhesion molecule 2 OS=Mus musculus GN=Ncam2 PE=2 SV=1
O35136	Ncam2	K.FVSN#QTM*YYSWEGN#PIN#ISCDVTANPPASIHWR.R	406	7.33	4.656	56.29	APKFVSNQTMYYS	Neural cell adhesion molecule 2 OS=Mus musculus GN=Ncam2 PE=2 SV=1
O35136	Ncam2	K.FVSN#QTM*YYSWEGNPIN#ISCDVTANPPASIHWR.R	419	-1.51	4.816	34.089	WEGNPINISCDVT	Neural cell adhesion molecule 2 OS=Mus musculus GN=Ncam2 PE=2 SV=1
O35136	Ncam2	K.LLLPAKN#TTHLK.T	445	0.03	2.646	1000	LLLPAKNTTHLKT	Neural cell adhesion molecule 2 OS=Mus musculus GN=Ncam2 PE=2 SV=1
O35136	Ncam2	R.YN#CTATNR.I	474	-0.12	1.968	81.692	NDFGRYNCTATNR	Neural cell adhesion molecule 2 OS=Mus musculus GN=Ncam2 PE=2 SV=1
O35136	Ncam2	R.SHGVQTMVVLSSLEPN#TTYEIR.V	562	-8.16	3.758	1000	LSSLEPNTTYEIR	Neural cell adhesion molecule 2 OS=Mus musculus GN=Ncam2 PE=2 SV=1
O35161	Celsr1	R.IVDMAAFIANN#GTR.A	1655	-0.78	3.24	9.34	AAFIANNGTRAGC	Cadherin EGF LAG seven-pass G-type receptor 1 OS=Mus musculus GN=Celsr1 PE=1 SV=3
O35161	Celsr1	R.N#ATQGN#STLFGNDVR.T	2155	-0.14	3.823	142.629	LAKALRNATQGNS	Cadherin EGF LAG seven-pass G-type receptor 1 OS=Mus musculus GN=Celsr1 PE=1 SV=3
O35161	Celsr1	R.N#ATQGN#STLFGNDVR.T	2160	-0.14	3.823	104.477	RNATQGNSTLFGN	Cadherin EGF LAG seven-pass G-type receptor 1 OS=Mus musculus GN=Celsr1 PE=1 SV=3
O35161	Celsr1	K.LN#FTGAQVPR.F	2272	1.1	1.989	1000	DIFDKLNFTGAQV	Cadherin EGF LAG seven-pass G-type receptor 1 OS=Mus musculus GN=Celsr1 PE=1 SV=3
O35310	Hs3st1	K.LSPQIN#ASNFYFN#K.T	246	0.03	2.956	13.38	KLSPQINASNFYF	Heparan sulfate glucosamine 3-O-sulfotransferase 1 OS=Mus musculus GN=Hs3st1 PE=1 SV=1
O35310	Hs3st1	K.LSPQINASN#FYFN#K.T	253	0.13	2.804	30.07	ASNFYFNKTKGFY	Heparan sulfate glucosamine 3-O-sulfotransferase 1 OS=Mus musculus GN=Hs3st1 PE=1 SV=1
O35375	Nrp2	K.N#FTSPN#GTIESPGFPEK.Y	152	-0.16	4.315	1000	SEDCSKNFTSPNG	Neuropilin-2 OS=Mus musculus GN=Nrp2 PE=2 SV=2
O35375	Nrp2	K.N#FTSPN#GTIESPGFPEK.Y	157	-0.16	4.315	1000	KNFTSPNGTIESP	Neuropilin-2 OS=Mus musculus GN=Nrp2 PE=2 SV=2
O35393	Efnb3	R.GAAHSAEPGRDTIPGDPSSN#ATSR.G	210	-0.11	2.484	1000	PGDPSSNATSRGA	Ephrin-B3 OS=Mus musculus GN=Efnb3 PE=1 SV=1
O35405	Pld3	K.ELGVVMYN#CSCLAR.D	234	-2.37	3.541	1000	LGVVMYNCSCLAR	Phospholipase D3 OS=Mus musculus GN=Pld3 PE=2 SV=1
O35405	Pld3	R.YNQETPM*EICLN#GTPALAYLASAPPPLCPSGR.T	282	1.47	2.832	12.236	PMEICLNGTPALA	Phospholipase D3 OS=Mus musculus GN=Pld3 PE=2 SV=1
O35405	Pld3	R.SFLLSLAALHDN#HTHSDIQVK.L	385	-2.51	3.211	1000	LAALHDNHTHSDI	Phospholipase D3 OS=Mus musculus GN=Pld3 PE=2 SV=1
O35405	Pld3	R.ASYIGTSN#WSGSYFTETAGTSLLVTQNGHGGLR.S	430	-0.8	3.076	61.657	SYIGTSNWSGSYF	Phospholipase D3 OS=Mus musculus GN=Pld3 PE=2 SV=1
O35409	Folh1	K.FLYN#FTR.T	78	-0.17	2.295	1000	IKKFLYNFTRTPH	Glutamate carboxypeptidase 2 OS=Mus musculus GN=Folh1 PE=2 SV=2
O35409	Folh1	K.VPYNVGPGFAGN#FSTQK.V	338	-0.21	3.939	171.488	GPGFAGNFSTQKV	Glutamate carboxypeptidase 2 OS=Mus musculus GN=Folh1 PE=2 SV=2
O35409	Folh1	R.GVAYINADSSIEGN#YTLR.V	461	-0.97	4.413	71.067	DSSIEGNYTLRVD	Glutamate carboxypeptidase 2 OS=Mus musculus GN=Folh1 PE=2 SV=2
O35409	Folh1	R.VDCTPLMYSLVYN#LTK.E	478	-0.66	3.942	1000	MYSLVYNLTKELQ	Glutamate carboxypeptidase 2 OS=Mus musculus GN=Folh1 PE=2 SV=2
O35409	Folh1	K.YADTIYN#ISM*K.H	615	-0.04	3.546	1000	YADTIYNISMKHP	Glutamate carboxypeptidase 2 OS=Mus musculus GN=Folh1 PE=2 SV=2
O35409	Folh1	K.AYMISFDSLFSAVNN#FTDVASK.F	640	1.08	3.902	24.437	LFSAVNNFTDVAS	Glutamate carboxypeptidase 2 OS=Mus musculus GN=Folh1 PE=2 SV=2
O35448	Ppt2	R.HLLDYIN#ETHTGTVVTVLDLFDGR.E	60	-0.07	2.626	1000	HLLDYINETHTGT	Lysosomal thioesterase PPT2 OS=Mus musculus GN=Ppt2 PE=2 SV=1
O35448	Ppt2	R.CPMAGISHTTWHSN#R.T	289	-0.32	2.314	1000	HTTWHSNRTLYDT	Lysosomal thioesterase PPT2 OS=Mus musculus GN=Ppt2 PE=2 SV=1
O35451	Atf6b	R.DHLLLPAISHN#K.T	607	1.27	2.26	1000	LPAISHNKTSRPK	Cyclic AMP-dependent transcription factor ATF-6 beta OS=Mus musculus GN=Atf6b PE=2 SV=1
O35451	Atf6b	K.MSLVMPAM*APN#ETVSGR.G	624	-0.48	2.967	1000	MPAMAPNETVSGR	Cyclic AMP-dependent transcription factor ATF-6 beta OS=Mus musculus GN=Atf6b PE=2 SV=1
O35451	Atf6b	K.QPSPSPGN#TTGGPLPGSAASPAHQASQPLYLNHP.-	673	-1.1	3.885	61.821	PSPSPGNTTGGPL	Cyclic AMP-dependent transcription factor ATF-6 beta OS=Mus musculus GN=Atf6b PE=2 SV=1
O35464	Sema6a	K.QYPVFVGHKPGRN#TTQR.H	49	-0.45	2.053	1000	GHKPGRNTTQRHR	Semaphorin-6A OS=Mus musculus GN=Sema6a PE=1 SV=2
O35464	Sema6a	R.HRLDIQMIMIMN#R.T	65	0.3	2.587	1000	QMIMIMNRTLYVA	Semaphorin-6A OS=Mus musculus GN=Sema6a PE=1 SV=2
O35464	Sema6a	K.ARLN#CSVPGDSHFYFNILQAVTDVIR.I	282	-1.21	2.449	9.779	FLKARLNCSVPGD	Semaphorin-6A OS=Mus musculus GN=Sema6a PE=1 SV=2
O35464	Sema6a	K.IAVDNAAGPYQN#HTVVFLGSEK.G	434	-1.09	5.215	51.809	AAGPYQNHTVVFL	Semaphorin-6A OS=Mus musculus GN=Sema6a PE=1 SV=2
O35464	Sema6a	R.IGSSGFLN#GSLFLEEMNVYNPEK.C	461	4.19	4.275	53.71	GSSGFLNGSLFLE	Semaphorin-6A OS=Mus musculus GN=Sema6a PE=1 SV=2
O35474	Edil3	R.NGGICTDLVAN#YSCECPGEFMGR.N	140	-0.64	4.192	38.189	CTDLVANYSCECP	EGF-like repeat and discoidin I-like domain-containing protein 3 OS=Mus musculus GN=Edil3 PE=1 SV=2
O35516	Notch2	R.GGQEPCVNEGTCVTYHN#GTGFCR.C	46	-0.2	3.109	70.908	TCVTYHNGTGFCR	Neurogenic locus notch homolog protein 2 OS=Mus musculus GN=Notch2 PE=1 SV=1
O35516	Notch2	K.CLCDAGWVGVN#CEVDKN#ECLSNPCQNGGTCNNLVNGYR.C	757	-1.43	2.328	5.31	NCEVDKNECLSNP	Neurogenic locus notch homolog protein 2 OS=Mus musculus GN=Notch2 PE=1 SV=1
O35516	Notch2	K.ARPHCLCPPGWDGAYCDVLN#VSCK.A	1100	-1.23	3.164	1000	AYCDVLNVSCKAA	Neurogenic locus notch homolog protein 2 OS=Mus musculus GN=Notch2 PE=1 SV=1
O35566	Cd151	K.LQQEFHCCGSN#NSQDWQDSEWIR.S	159	-1.87	5.157	30.835	FHCCGSNNSQDWQ	CD151 antigen OS=Mus musculus GN=Cd151 PE=2 SV=2
O35598	Adam10	K.AIDTIYQTTDFSGIRN#ISFMVK.R	268	-3.13	3.499	1000	DFSGIRNISFMVK	Disintegrin and metalloproteinase domain-containing protein 10 OS=Mus musculus GN=Adam10 PE=1 SV=2
O35598	Adam10	R.IN#TTSDEKDPTNPFR.F	279	-0.67	3.077	74.717	VKRIRINTTSDEK	Disintegrin and metalloproteinase domain-containing protein 10 OS=Mus musculus GN=Adam10 PE=1 SV=2
O35598	Adam10	R.N#ISQVLEK.K	440	0.07	2.357	1000	SLCSIRNISQVLE	Disintegrin and metalloproteinase domain-containing protein 10 OS=Mus musculus GN=Adam10 PE=1 SV=2
O35598	Adam10	K.EGICNGFTALCPASDPKPN#FTDCNR.H	552	-2.76	2.667	22.237	ASDPKPNFTDCNR	Disintegrin and metalloproteinase domain-containing protein 10 OS=Mus musculus GN=Adam10 PE=1 SV=2
O35600	Abca4	K.TPSVSPN#ITHLFQK.Q	1468	1.13	2.654	1000	TPSVSPNITHLFQ	Retinal-specific ATP-binding cassette transporter OS=Mus musculus GN=Abca4 PE=2 SV=1
O35604	Npc1	K.ELEYFVGQSFANAM*YN#ACR.D	158	1.77	3.685	76.733	FANAMYNACRDVE	Niemann-Pick C1 protein OS=Mus musculus GN=Npc1 PE=1 SV=2
O35604	Npc1	R.ACN#ATNWIEYMFNK.D	185	-0.15	4.758	53.534	RDARACNATNWIE	Niemann-Pick C1 protein OS=Mus musculus GN=Npc1 PE=1 SV=2
O35604	Npc1	K.GCN#ESVDEVTGPCSCQDCSIVCGPKPQPPPPPMPWR.I	228	-1.8	4.428	1000	NATKGCNESVDEV	Niemann-Pick C1 protein OS=Mus musculus GN=Npc1 PE=1 SV=2
O35604	Npc1	R.TEQLIIQAPN#TSVHIYEPYPAGADVPFGPPLNK.E	414	-0.54	4.69	77.192	LIIQAPNTSVHIY	Niemann-Pick C1 protein OS=Mus musculus GN=Npc1 PE=1 SV=2
O35604	Npc1	K.NPN#LTISFTAER.S	598	1.24	2.28	19.843	KNYKNPNLTISFT	Niemann-Pick C1 protein OS=Mus musculus GN=Npc1 PE=1 SV=2
O35604	Npc1	K.VDIGLDQSLSMPN#DSYVIDYFK.S	868	0.61	2.828	1000	QSLSMPNDSYVID	Niemann-Pick C1 protein OS=Mus musculus GN=Npc1 PE=1 SV=2
O35604	Npc1	K.SLAQYLHSGPPVYFVLEEGYN#YSSR.K	898	-0.72	3.884	1000	VLEEGYNYSSRKG	Niemann-Pick C1 protein OS=Mus musculus GN=Npc1 PE=1 SV=2
O35604	Npc1	R.LYN#VTHQFCN#ASVMDPTCVR.C	961	-1.69	3.546	1000	SCCRLYNVTHQFC	Niemann-Pick C1 protein OS=Mus musculus GN=Npc1 PE=1 SV=2
O35604	Npc1	R.LYN#VTHQFCN#ASVMDPTCVR.C	968	-1.69	3.546	1000	VTHQFCNASVMDP	Niemann-Pick C1 protein OS=Mus musculus GN=Npc1 PE=1 SV=2
O35604	Npc1	R.LIASN#ITETM*R.S	1063	-1.63	2.276	1000	ARLIASNITETMR	Niemann-Pick C1 protein OS=Mus musculus GN=Npc1 PE=1 SV=2
O35607	Bmpr2	R.ISHEN#GTILCSK.G	55	-0.61	3.592	1000	SRISHENGTILCS	Bone morphogenetic protein receptor type-2 OS=Mus musculus GN=Bmpr2 PE=1 SV=1
O35607	Bmpr2	K.QGCWSHIGDPQECHYEECVVTTTPPSIQN#GTYR.F	110	-5.11	3.481	1000	TPPSIQNGTYRFC	Bone morphogenetic protein receptor type-2 OS=Mus musculus GN=Bmpr2 PE=1 SV=1
O35608	Angpt2	K.LTDVEAQVLN#QTTR.L	151	-0.62	2.882	1000	VEAQVLNQTTRLE	Angiopoietin-2 OS=Mus musculus GN=Angpt2 PE=2 SV=2
O35632	Hyal2	K.ATPNEGFFNQN#ITTFYYDR.L	74	-3.01	3.684	30.835	EGFFNQNITTFYY	Hyaluronidase-2 OS=Mus musculus GN=Hyal2 PE=1 SV=2
O35632	Hyal2	R.FDAAGTSVHGGVPQN#GSLCAHLPMLK.E	103	-0.44	4.416	1000	HGGVPQNGSLCAH	Hyaluronidase-2 OS=Mus musculus GN=Hyal2 PE=1 SV=2
O35632	Hyal2	R.RNPSANTFLHLN#ASSFR.L	390	0.25	2.568	97.602	NTFLHLNASSFRL	Hyaluronidase-2 OS=Mus musculus GN=Hyal2 PE=1 SV=2
O35657	Neu1	R.VN#LTLR.W	337	0.17	1.603	1000	HPEFRVNLTLRWS	Sialidase-1 OS=Mus musculus GN=Neu1 PE=2 SV=1
O35657	Neu1	R.WSFSN#GTSWQK.E	346	-0.76	2.971	1000	LRWSFSNGTSWQK	Sialidase-1 OS=Mus musculus GN=Neu1 PE=2 SV=1
O35657	Neu1	R.VQVWPGPSGYSSLTALEN#STDGK.K	372	-6.43	2.649	1000	SLTALENSTDGKK	Sialidase-1 OS=Mus musculus GN=Neu1 PE=2 SV=1
O35659	Glp1r	R.FLTEAPLLATGLFCN#R.T	63	-0.25	2.235	1000	ATGLFCNRTFDDY	Glucagon-like peptide 1 receptor OS=Mus musculus GN=Glp1r PE=2 SV=2
O35664	Ifnar2	K.SGPPAN#YTLWYTVMSK.D	65	-1.6	3.427	1000	KSGPPANYTLWYT	Interferon alpha/beta receptor 2 OS=Mus musculus GN=Ifnar2 PE=1 SV=2
O35664	Ifnar2	K.VNN#VTGN#FTFVLR.D	191	0.1	3.359	24.437	HEPKVNNVTGNFT	Interferon alpha/beta receptor 2 OS=Mus musculus GN=Ifnar2 PE=1 SV=2
O35664	Ifnar2	K.VNN#VTGN#FTFVLR.D	195	0.1	3.359	100.207	VNNVTGNFTFVLR	Interferon alpha/beta receptor 2 OS=Mus musculus GN=Ifnar2 PE=1 SV=2
O35674	Adam19	K.NPCCNASN#CTLK.E	448	-1.55	2.207	13.38	PCCNASNCTLKEG	Disintegrin and metalloproteinase domain-containing protein 19 OS=Mus musculus GN=Adam19 PE=2 SV=2
O35684	Serpini1	K.WVEN#YTNSLLK.D	157	0.39	2.814	24.243	INKWVENYTNSLL	Neuroserpin OS=Mus musculus GN=Serpini1 PE=1 SV=1
O35684	Serpini1	K.DAN#LTAMSDK.K	321	-1.05	2.144	1000	IFIKDANLTAMSD	Neuroserpin OS=Mus musculus GN=Serpini1 PE=1 SV=1
O35874	Slc1a4	R.NLFPSNLVVAAFTTSATDYTVVTHN#TSSGN#VTK.E	201	-1.94	2.647	41.743	YTVVTHNTSSGNV	Neutral amino acid transporter A OS=Mus musculus GN=Slc1a4 PE=1 SV=1
O35874	Slc1a4	R.NLFPSNLVVAAFTTSATDYTVVTHN#TSSGN#VTK.E	206	-1.94	2.647	45.384	HNTSSGNVTKEKI	Neutral amino acid transporter A OS=Mus musculus GN=Slc1a4 PE=1 SV=1
O35927	Ctnnd2	R.SLQESGILDPQDYSTSERPSLLSQSALQLN#SKPEGSFQYPASYHSN#QTLALGDTAPSQLPAR.S	175	4.21	3.857	1000	PASYHSNQTLALG	Catenin delta-2 OS=Mus musculus GN=Ctnnd2 PE=1 SV=1
O54890	Itgb3	R.CNNGN#GTFECGVCR.C	477	-0.11	3.698	30.835	PRCNNGNGTFECG	Integrin beta-3 OS=Mus musculus GN=Itgb3 PE=1 SV=2
O54890	Itgb3	K.GEMCSGHGQCN#CGDCVCDSDWTGYYCN#CTTR.T	584	1.06	2.506	1000	WTGYYCNCTTRTD	Integrin beta-3 OS=Mus musculus GN=Itgb3 PE=1 SV=2
O54890	Itgb3	K.NAVN#CTYKNEDDCVVR.F	679	-1.62	2.868	17.009	TGKNAVNCTYKNE	Integrin beta-3 OS=Mus musculus GN=Itgb3 PE=1 SV=2
O54901	Cd200	K.GTGTGIEN#STESHFHSN#GTTSVTSILR.V	181	-3.69	3.228	1000	TGTGIENSTESHF	OX-2 membrane glycoprotein OS=Mus musculus GN=Cd200 PE=1 SV=1
O54901	Cd200	K.GTGTGIEN#STESHFHSN#GTTSVTSILR.V	190	-3.69	3.228	1000	ESHFHSNGTTSVT	OX-2 membrane glycoprotein OS=Mus musculus GN=Cd200 PE=1 SV=1
O54951	Sema6b	R.VAVDVGAGPWGN#QTIVFLGSEAGTVLK.F	442	4.31	4.429	1000	GAGPWGNQTIVFL	Semaphorin-6B OS=Mus musculus GN=Sema6b PE=2 SV=1
O54965	Rnf13	K.GFLIN#SKPENACEPIVPPPLK.D	70	-0.2	3.476	39.663	LKGFLINSKPENA	E3 ubiquitin-protein ligase RNF13 OS=Mus musculus GN=Rnf13 PE=1 SV=2
O54965	Rnf13	K.DN#SSGTFIVLIR.R	88	0.03	2.175	1000	PPPLKDNSSGTFI	E3 ubiquitin-protein ligase RNF13 OS=Mus musculus GN=Rnf13 PE=1 SV=2
O54983	Crym	K.LVTFYEGHSNTAVPSHQASVLLFDPSN#GSLLAVM*DGNVITAK.R	102	-0.68	2.891	15.1	LLFDPSNGSLLAV	Ketimine reductase mu-crystallin OS=Mus musculus GN=Crym PE=1 SV=1
O54990	Prom1	K.DALQN#M*SSSLK.S	273	-1.02	1.986	1000	TKDALQNMSSSLK	Prominin-1 OS=Mus musculus GN=Prom1 PE=1 SV=1
O54990	Prom1	K.SLQDAATQLNTN#LSSVR.N	291	0.25	5.014	48.874	ATQLNTNLSSVRN	Prominin-1 OS=Mus musculus GN=Prom1 PE=1 SV=1
O54990	Prom1	K.ICDSIRPSLSSLGSSLN#SSQLPSVDR.E	332	-0.15	4.149	1000	SLGSSLNSSQLPS	Prominin-1 OS=Mus musculus GN=Prom1 PE=1 SV=1
O54990	Prom1	K.RGYTTIDEIPNTIQN#QTVDVIK.D	374	0.4	5.076	71.067	IPNTIQNQTVDVI	Prominin-1 OS=Mus musculus GN=Prom1 PE=1 SV=1
O54990	Prom1	K.DM*SQSIPIEDMLLQVSHYLN#NSNR.Y	415	-0.65	3.338	9.34	QVSHYLNNSNRYL	Prominin-1 OS=Mus musculus GN=Prom1 PE=1 SV=1
O54990	Prom1	K.ILASLDSVQHFLTNN#VSLIVIGETK.K	732	0.01	4.952	9.34	QHFLTNNVSLIVI	Prominin-1 OS=Mus musculus GN=Prom1 PE=1 SV=1
O54991	Cntnap1	K.GHN#ATFFGNVN#DSAVVR.H	121	0.15	4.956	146.622	FYQKGHNATFFGN	Contactin-associated protein 1 OS=Mus musculus GN=Cntnap1 PE=2 SV=2
O54991	Cntnap1	K.GHN#ATFFGNVN#DSAVVR.H	129	0.15	4.956	48.874	TFFGNVNDSAVVR	Contactin-associated protein 1 OS=Mus musculus GN=Cntnap1 PE=2 SV=2
O54991	Cntnap1	R.DAN#FTLDGYAHHFVLNGDFER.L	277	-3.6	4.439	110.633	RYGRDANFTLDGY	Contactin-associated protein 1 OS=Mus musculus GN=Cntnap1 PE=2 SV=2
O54991	Cntnap1	R.WGCHSN#QTAFHGCMELLK.V	500	-2.86	1.984	1000	RWGCHSNQTAFHG	Contactin-associated protein 1 OS=Mus musculus GN=Cntnap1 PE=2 SV=2
O54991	Cntnap1	K.VDGQLVN#LTLVEFRK.L	519	-0.8	2.726	1000	VDGQLVNLTLVEF	Contactin-associated protein 1 OS=Mus musculus GN=Cntnap1 PE=2 SV=2
O54991	Cntnap1	K.YSGN#YTIDPDGSGPLKPFVVYCDIR.E	598	-3.6	2.454	1000	SGKYSGNYTIDPD	Contactin-associated protein 1 OS=Mus musculus GN=Cntnap1 PE=2 SV=2
O54991	Cntnap1	R.VTGSSMDRPFLGAIQYWN#ASWEEVSALAN#ASQHCEQWIEFSCYNSR.L	654	0.17	5.593	83.137	GAIQYWNASWEEV	Contactin-associated protein 1 OS=Mus musculus GN=Cntnap1 PE=2 SV=2
O54991	Cntnap1	R.VTGSSMDRPFLGAIQYWN#ASWEEVSALAN#ASQHCEQWIEFSCYNSR.L	665	0.17	5.593	52.255	EVSALANASQHCE	Contactin-associated protein 1 OS=Mus musculus GN=Cntnap1 PE=2 SV=2
O54991	Cntnap1	K.GLLTFVDHLPVTQVVVGDTN#R.S	764	-1.02	5.255	1000	VVVGDTNRSNSEA	Contactin-associated protein 1 OS=Mus musculus GN=Cntnap1 PE=2 SV=2
O54991	Cntnap1	R.FPPIRAN#HSLDVSFYFR.T	805	-0.1	3.006	1000	FPPIRANHSLDVS	Contactin-associated protein 1 OS=Mus musculus GN=Cntnap1 PE=2 SV=2
O54991	Cntnap1	R.AN#ASEGTFPN#CTGHCTHPR.F	949	-1.87	2.538	1000	NLEGRANASEGTF	Contactin-associated protein 1 OS=Mus musculus GN=Cntnap1 PE=2 SV=2
O54991	Cntnap1	R.AN#ASEGTFPN#CTGHCTHPR.F	957	-1.87	2.538	1000	SEGTFPNCTGHCT	Contactin-associated protein 1 OS=Mus musculus GN=Cntnap1 PE=2 SV=2
O54991	Cntnap1	R.YQLGTSPYVYQLTTRPVTDGQPHSVN#ITR.V	1148	-1.25	3.434	1000	GQPHSVNITRVYR	Contactin-associated protein 1 OS=Mus musculus GN=Cntnap1 PE=2 SV=2
O55026	Entpd2	K.WPADKEN#DTGIVGQHSSCDVR.G	64	-1.2	2.607	1000	WPADKENDTGIVG	Ectonucleoside triphosphate diphosphohydrolase 2 OS=Mus musculus GN=Entpd2 PE=1 SV=2
O55026	Entpd2	R.LLN#LTSPEATAK.V	129	-0.56	2.515	1000	AGMRLLNLTSPEA	Ectonucleoside triphosphate diphosphohydrolase 2 OS=Mus musculus GN=Entpd2 PE=1 SV=2
O55026	Entpd2	R.EVYQSPCTMGQRPQTFN#SSATVSLSGTSNAALCR.D	294	2.1	3.401	80.755	QRPQTFNSSATVS	Ectonucleoside triphosphate diphosphohydrolase 2 OS=Mus musculus GN=Entpd2 PE=1 SV=2
O55026	Entpd2	K.QLEDATETTCN#QTWAELQAR.V	378	0.32	5.023	1000	ATETTCNQTWAEL	Ectonucleoside triphosphate diphosphohydrolase 2 OS=Mus musculus GN=Entpd2 PE=1 SV=2
O55026	Entpd2	K.AADTAVGWALGYMLN#LTNLIPADLPGLRK.G	443	-2.5	2.866	7.971	ALGYMLNLTNLIP	Ectonucleoside triphosphate diphosphohydrolase 2 OS=Mus musculus GN=Entpd2 PE=1 SV=2
O55192	Slc6a2	K.LLN#ASVLGDHTK.Y	192	-0.02	1.939	1000	TDPKLLNASVLGD	Sodium-dependent noradrenaline transporter OS=Mus musculus GN=Slc6a2 PE=2 SV=2
O70174	Chrna4	K.WSRPVAN#ISDVVLVR.F	59	0.44	3.886	1000	WSRPVANISDVVL	Neuronal acetylcholine receptor subunit alpha-4 OS=Mus musculus GN=Chrna4 PE=2 SV=2
O70174	Chrna4	R.WDPGDYEN#VTSIR.I	109	0.66	3.135	1000	DPGDYENVTSIRI	Neuronal acetylcholine receptor subunit alpha-4 OS=Mus musculus GN=Chrna4 PE=2 SV=2
O70258	Sgce	R.LNAIN#ITSALDR.G	200	-1.89	2.631	73.311	ERLNAINITSALD	Epsilon-sarcoglycan OS=Mus musculus GN=Sgce PE=2 SV=2
O70281	Tpst1	K.FLHIPWN#HSVLHHEEMIGK.A	262	-0.21	3.232	1000	FLHIPWNHSVLHH	Protein-tyrosine sulfotransferase 1 OS=Mus musculus GN=Tpst1 PE=2 SV=1
O70309	Itgb5	K.N#FTALIPGTTVEILHGDSK.N	347	-1.21	2.306	1000	HYMLYKNFTALIP	Integrin beta-5 OS=Mus musculus GN=Itgb5 PE=1 SV=2
O70309	Itgb5	R.CSGN#GTYTCGLCECDPGYLGTR.C	479	0.95	3.847	1000	SARCSGNGTYTCG	Integrin beta-5 OS=Mus musculus GN=Itgb5 PE=1 SV=2
O70309	Itgb5	K.RDCVECLLLHQGKPDN#QTCHHQCK.D	654	-0.63	4.025	1000	HQGKPDNQTCHHQ	Integrin beta-5 OS=Mus musculus GN=Itgb5 PE=1 SV=2
O70340	Nptx2	R.TN#VSNAGLPSDFR.E	146	0.86	3.339	37.54	ELQLRTNVSNAGL	Neuronal pentraxin-2 OS=Mus musculus GN=Nptx2 PE=2 SV=1
O70340	Nptx2	K.SLLHN#ETSAHR.Q	187	-1.6	2.251	1000	EKSLLHNETSAHR	Neuronal pentraxin-2 OS=Mus musculus GN=Nptx2 PE=2 SV=1
O70354	Ca11	R.HVSFLPASRPVVN#VSGGPLLYSHR.L	118	-1.76	2.979	1000	ASRPVVNVSGGPL	Carbonic anhydrase-related protein 11 OS=Mus musculus GN=Ca11 PE=2 SV=2
O70354	Ca11	R.DGAGSEHQINHEGFSAEVQLIHFNQELYGN#LSAASR.G	170	3.85	5.402	17.848	NQELYGNLSAASR	Carbonic anhydrase-related protein 11 OS=Mus musculus GN=Ca11 PE=2 SV=2
O70362	Gpld1	R.THWTPFLN#ASIHYIR.E	94	-2.92	2.18	1000	HWTPFLNASIHYI	Phosphatidylinositol-glycan-specific phospholipase D OS=Mus musculus GN=Gpld1 PE=1 SV=1
O70362	Gpld1	R.LTSFMLEN#GTSDCNLPENPLFISCDGRN#HTLSGSK.V	267	-0.8	3.06	16.964	TSFMLENGTSDCN	Phosphatidylinositol-glycan-specific phospholipase D OS=Mus musculus GN=Gpld1 PE=1 SV=1
O70362	Gpld1	R.LTSFMLEN#GTSDCNLPENPLFISCDGRN#HTLSGSK.V	287	-0.8	3.06	35.269	ISCDGRNHTLSGS	Phosphatidylinositol-glycan-specific phospholipase D OS=Mus musculus GN=Gpld1 PE=1 SV=1
O70362	Gpld1	R.N#LTMFISR.D	303	0.54	2.249	1000	KNDFHRNLTMFIS	Phosphatidylinositol-glycan-specific phospholipase D OS=Mus musculus GN=Gpld1 PE=1 SV=1
O70362	Gpld1	R.LSSSPN#VTISCK.D	496	-2.59	2.638	1000	RLSSSPNVTISCK	Phosphatidylinositol-glycan-specific phospholipase D OS=Mus musculus GN=Gpld1 PE=1 SV=1
O70362	Gpld1	K.VNGEEDFSWFGYSLHGVTVAN#R.S	586	-0.41	3.298	94.023	HGVTVANRSLLLI	Phosphatidylinositol-glycan-specific phospholipase D OS=Mus musculus GN=Gpld1 PE=1 SV=1
O70362	Gpld1	R.VN#GTLTQVLLVGAPTHDDVSK.M	655	-0.4	2.95	1000	SGYVRVNGTLTQV	Phosphatidylinositol-glycan-specific phospholipase D OS=Mus musculus GN=Gpld1 PE=1 SV=1
O70401	Tspan6	K.EYN#STGDYRSEAVDK.I	134	-0.26	3.499	1000	NALKEYNSTGDYR	Tetraspanin-6 OS=Mus musculus GN=Tspan6 PE=1 SV=1
O70421	Fzd1	K.FPVHGAGELCVGQN#TSDK.G	226	-0.32	3.519	1000	ELCVGQNTSDKGT	Frizzled-1 OS=Mus musculus GN=Fzd1 PE=2 SV=3
O70423	Aoc3	R.YLYLASN#HSNK.W	592	-0.49	2.846	53.534	YLYLASNHSNKWG	Membrane primary amine oxidase OS=Mus musculus GN=Aoc3 PE=2 SV=3
O70458	Osmr	K.SLPQSSWGN#WSSWK.E	130	-0.31	1.343	1000	PQSSWGNWSSWKE	Oncostatin-M-specific receptor subunit beta OS=Mus musculus GN=Osmr PE=1 SV=1
O70458	Osmr	K.RSVNINFN#LTHR.V	323	-0.41	2.027	11.015	SVNINFNLTHRVH	Oncostatin-M-specific receptor subunit beta OS=Mus musculus GN=Osmr PE=1 SV=1
O70458	Osmr	K.NLGPN#TTSTTITSDDFKPGVR.Y	577	1.03	2.354	26.927	WKNLGPNTTSTTI	Oncostatin-M-specific receptor subunit beta OS=Mus musculus GN=Osmr PE=1 SV=1
O70472	Tmem131	R.EADN#HTAFIR.I	288	-0.04	2.742	1000	SSREADNHTAFIR	Transmembrane protein 131 OS=Mus musculus GN=Tmem131 PE=2 SV=2
O88186	Gp9	R.QLLLAN#NSLR.S	60	-0.31	2.723	9.34	RQLLLANNSLRSV	Platelet glycoprotein IX OS=Mus musculus GN=Gp9 PE=2 SV=1
O88188	Ly86	K.GSSILN#YSYPLCEEDQPK.F	96	-1.1	4.082	1000	KGSSILNYSYPLC	Lymphocyte antigen 86 OS=Mus musculus GN=Ly86 PE=1 SV=1
O88307	Sorl1	R.SAALQPQPIQVYGQVSLN#DSHNQMVVHWAGEK.S	99	-1.39	4.066	14.062	YGQVSLNDSHNQM	Sortilin-related receptor OS=Mus musculus GN=Sorl1 PE=1 SV=3
O88307	Sorl1	K.LNFGVGN#NSEAVISQFYHSPADNKR.Y	158	-1.13	2.585	7.71	LNFGVGNNSEAVI	Sortilin-related receptor OS=Mus musculus GN=Sorl1 PE=1 SV=3
O88307	Sorl1	R.VEGLQGVYIATLIN#GSMNEENMR.S	430	-1.93	3.848	36.556	YIATLINGSMNEE	Sortilin-related receptor OS=Mus musculus GN=Sorl1 PE=1 SV=3
O88307	Sorl1	K.ESVHSWLILQVN#ATDALGVPCTENDYK.L	616	-2.27	2.464	14.18	WLILQVNATDALG	Sortilin-related receptor OS=Mus musculus GN=Sorl1 PE=1 SV=3
O88307	Sorl1	R.TPHATCFN#GEDFDRPVVVSN#CSCTREDYECDFGFK.M	674	-0.22	2.147	1000	RPVVVSNCSCTRE	Sortilin-related receptor OS=Mus musculus GN=Sorl1 PE=1 SV=3
O88307	Sorl1	R.SDEFN#CSSGMCIR.S	1164	-1.28	3.647	1000	CRSDEFNCSSGMC	Sortilin-related receptor OS=Mus musculus GN=Sorl1 PE=1 SV=3
O88307	Sorl1	R.SSWVCDGDNDCRDWSDEANCTAIYHTCEASN#FQCHNGHCIPQR.W	1203	-2.43	2.439	2.576	HTCEASNFQCHNG	Sortilin-related receptor OS=Mus musculus GN=Sorl1 PE=1 SV=3
O88307	Sorl1	K.CNGFHCPN#GTCIPSSK.H	1246	-0.42	3.057	46.016	NGFHCPNGTCIPS	Sortilin-related receptor OS=Mus musculus GN=Sorl1 PE=1 SV=3
O88307	Sorl1	R.GIGN#WSDSK.S	1733	-1.04	2.133	1000	TSRGIGNWSDSKS	Sortilin-related receptor OS=Mus musculus GN=Sorl1 PE=1 SV=3
O88307	Sorl1	R.VSN#LTAHTSYEISAWAK.T	1810	-1.5	2.385	1000	LSHRVSNLTAHTS	Sortilin-related receptor OS=Mus musculus GN=Sorl1 PE=1 SV=3
O88307	Sorl1	K.AIN#QTAVECIWTGPK.N	1855	-3.08	3.779	1000	LKAKAINQTAVEC	Sortilin-related receptor OS=Mus musculus GN=Sorl1 PE=1 SV=3
O88307	Sorl1	K.SVTTSLHN#K.T	1895	-1.5	2.036	1000	VTTSLHNKTVIVS	Sortilin-related receptor OS=Mus musculus GN=Sorl1 PE=1 SV=3
O88307	Sorl1	R.SRN#STVEYSLSK.L	1987	-0.95	1.971	1000	YKVRSRNSTVEYS	Sortilin-related receptor OS=Mus musculus GN=Sorl1 PE=1 SV=3
O88307	Sorl1	K.YHIIVQLGN#MSK.D	2011	-1.37	1.768	1000	IIVQLGNMSKDSS	Sortilin-related receptor OS=Mus musculus GN=Sorl1 PE=1 SV=3
O88307	Sorl1	K.MGHN#YTFTVQAR.C	2093	-0.59	2.522	1000	NLKMGHNYTFTVQ	Sortilin-related receptor OS=Mus musculus GN=Sorl1 PE=1 SV=3
O88322	Nid2	K.TNIEGQVPFIPAN#FTAHITPYK.E	681	0.82	3.607	80.999	VPFIPANFTAHIT	Nidogen-2 OS=Mus musculus GN=Nid2 PE=1 SV=2
O88324	Cd83	K.VSESGTESVELPESKQN#SSFEAPR.R	70	-1.05	2.814	1000	LPESKQNSSFEAP	CD83 antigen OS=Mus musculus GN=Cd83 PE=2 SV=1
O88325	Naglu	R.SVYN#CSGEACSGHNR.S	501	-0.83	4.319	142.629	LLRSVYNCSGEAC	Alpha-N-acetylglucosaminidase OS=Mus musculus GN=Naglu PE=2 SV=1
O88325	Naglu	K.RPSLQMSTAVWYN#R.S	530	-1.41	2.174	1000	STAVWYNRSDVFE	Alpha-N-acetylglucosaminidase OS=Mus musculus GN=Naglu PE=2 SV=1
O88325	Naglu	R.LLLTAAPN#LTTSPAFRYDLLDVTR.Q	547	0.91	2.832	1000	LLTAAPNLTTSPA	Alpha-N-acetylglucosaminidase OS=Mus musculus GN=Naglu PE=2 SV=1
O88393	Tgfbr3	K.MN#GTHFVLESPLNGCGTR.H	491	0.21	3.649	122.154	SCKAKMNGTHFVL	Transforming growth factor beta receptor type 3 OS=Mus musculus GN=Tgfbr3 PE=1 SV=1
O88427	Cacna1h	R.NNN#LTFLRPYYQTEEGEENPFICSSR.R	271	-2.34	3.756	0	AFVRNNNLTFLRP	Voltage-dependent T-type calcium channel subunit alpha-1H OS=Mus musculus GN=Cacna1h PE=2 SV=3
O88507	Cntfr	R.VN#GTDLAPDLLN#GSQLILR.S	60	-1.71	2.527	1000	AVTWRVNGTDLAP	Ciliary neurotrophic factor receptor subunit alpha OS=Mus musculus GN=Cntfr PE=1 SV=2
O88507	Cntfr	R.VN#GTDLAPDLLN#GSQLILR.S	70	-1.71	2.527	1000	LAPDLLNGSQLIL	Ciliary neurotrophic factor receptor subunit alpha OS=Mus musculus GN=Cntfr PE=1 SV=2
O88507	Cntfr	K.GFYCSWHLPTPTYIPN#TFN#VTVLHGSK.I	142	-0.95	3.925	1000	YIPNTFNVTVLHG	Ciliary neurotrophic factor receptor subunit alpha OS=Mus musculus GN=Cntfr PE=1 SV=2
O88507	Cntfr	K.VSISVSNALGHN#TTAITFDEFTIVKPDPPENVVARPVPSNPR.R	190	1	3.365	12.431	SNALGHNTTAITF	Ciliary neurotrophic factor receptor subunit alpha OS=Mus musculus GN=Cntfr PE=1 SV=2
O88531	Ppt1	R.N#YSIFLADINQER.C	197	0.08	3.967	162.445	KESVYRNYSIFLA	Palmitoyl-protein thioesterase 1 OS=Mus musculus GN=Ppt1 PE=2 SV=2
O88531	Ppt1	K.FFN#DSIVDPVDSEWFGFYR.S	232	-2.26	4.744	1000	VMVKFFNDSIVDP	Palmitoyl-protein thioesterase 1 OS=Mus musculus GN=Ppt1 PE=2 SV=2
O88632	Sema3f	K.ATGTAHFFNFLLN#TTDYR.I	53	-0.78	2.788	58.551	FFNFLLNTTDYRI	Semaphorin-3F OS=Mus musculus GN=Sema3f PE=2 SV=2
O88689	Pcdha4	K.LPENVPN#GTLVVK.V	257	0.39	2.51	37.54	LPENVPNGTLVVK	Protocadherin alpha-4 OS=Mus musculus GN=Pcdha4 PE=1 SV=1
O88705	Hcn3	R.MVN#HSWGR.Q	290	-0.17	1.698	1000	SMNRMVNHSWGRQ	Potassium/sodium hyperpolarization-activated cyclic nucleotide-gated channel 3 OS=Mus musculus GN=Hcn3 PE=2 SV=1
O88746	Tom1	R.TGQTAKASSEAELATDLIDM*GPDPAATN#NLSSQLAGM*NLGSR.S	333	-0.92	3.014	0	PDPAATNNLSSQL	Target of Myb protein 1 OS=Mus musculus GN=Tom1 PE=1 SV=1
O88783	F5	R.SQSPSLMYTINGFVN#K.T	238	1.26	3.215	31.275	TINGFVNKTMPDI	Coagulation factor V OS=Mus musculus GN=F5 PE=1 SV=1
O88783	F5	K.LTNSPQNQN#ITVPR.G	959	-0.44	3.713	17.009	NSPQNQNITVPRG	Coagulation factor V OS=Mus musculus GN=F5 PE=1 SV=1
O88783	F5	R.LLN#HSLLLHK.S	1049	-0.11	3.879	1000	PDRRLLNHSLLLH	Coagulation factor V OS=Mus musculus GN=F5 PE=1 SV=1
O88783	F5	R.TDVN#SSRNPDTIAAWYLR.G	1519	1.09	2.521	4.085	DTRTDVNSSRNPD	Coagulation factor V OS=Mus musculus GN=F5 PE=1 SV=1
O88792	F11r	K.GSVYTAQSDVQVPEN#ESIK.L	42	0.27	3.144	1000	DVQVPENESIKLT	Junctional adhesion molecule A OS=Mus musculus GN=F11r PE=1 SV=2
O88792	F11r	R.AFMN#SSFTIDPK.S	185	-2.02	2.598	1000	KTRAFMNSSFTID	Junctional adhesion molecule A OS=Mus musculus GN=F11r PE=1 SV=2
O88819	Fut9	K.SGIEHLFN#LTLTYR.R	153	0.24	2.363	1000	GIEHLFNLTLTYR	Alpha-(1,3)-fucosyltransferase 9 OS=Mus musculus GN=Fut9 PE=2 SV=1
O88829	St3gal5	R.LNSAPVEGYSEHVGN#K.T	235	1.93	2.522	94.662	YSEHVGNKTTIRM	Lactosylceramide alpha-2,3-sialyltransferase OS=Mus musculus GN=St3gal5 PE=2 SV=2
O88829	St3gal5	R.TPLHYFDSQCMGAMHWQVMHN#VTTETK.F	389	-1.2	3.604	1000	HWQVMHNVTTETK	Lactosylceramide alpha-2,3-sialyltransferase OS=Mus musculus GN=St3gal5 PE=2 SV=2
O88856	Tpst2	R.LGYDPYANPPNYGNPDPIVIN#NTHR.V	342	-2.03	3.676	7.71	PDPIVINNTHRVL	Protein-tyrosine sulfotransferase 2 OS=Mus musculus GN=Tpst2 PE=1 SV=1
O88909	Slc22a8	R.FVHLPN#ASLPN#DTQGATEPCLDGWIYN#STR.D	81	-2.93	3.327	1000	RFVHLPNASLPND	Solute carrier family 22 member 8 OS=Mus musculus GN=Slc22a8 PE=2 SV=2
O88909	Slc22a8	R.FVHLPN#ASLPN#DTQGATEPCLDGWIYN#STR.D	86	-2.93	3.327	1000	PNASLPNDTQGAT	Solute carrier family 22 member 8 OS=Mus musculus GN=Slc22a8 PE=2 SV=2
O88909	Slc22a8	R.FVHLPN#ASLPN#DTQGATEPCLDGWIYN#STR.D	102	-2.93	3.327	1000	LDGWIYNSTRDTI	Solute carrier family 22 member 8 OS=Mus musculus GN=Slc22a8 PE=2 SV=2
O88935	Syn1	R.SLVIGLQYAGIPSVNSLHSVYN#FCDKPWVFAQM*VR.L	221	4.49	3.606	8.913	SLHSVYNFCDKPW	Synapsin-1 OS=Mus musculus GN=Syn1 PE=1 SV=2
O88998	Olfm1	K.VQN#MSQSIEVLDRR.T	103	-0.48	2.772	1000	LLEKVQNMSQSIE	Noelin OS=Mus musculus GN=Olfm1 PE=1 SV=1
O88998	Olfm1	K.SM*VDFMNTDN#FTSHR.L	288	-0.5	3.651	45.026	DFMNTDNFTSHRL	Noelin OS=Mus musculus GN=Olfm1 PE=1 SV=1
O88998	Olfm1	R.LPHPWSGTGQVVYN#GSIYFNK.F	307	2.01	3.745	122.185	TGQVVYNGSIYFN	Noelin OS=Mus musculus GN=Olfm1 PE=1 SV=1
O88998	Olfm1	K.LDPVSLQILQTWN#TSYPKR.S	394	-0.95	2.401	1000	QILQTWNTSYPKR	Noelin OS=Mus musculus GN=Olfm1 PE=1 SV=1
O88998	Olfm1	K.VHYAYQTN#ASTYEYIDIPFQNK.Y	431	-3.02	5.988	231.403	HYAYQTNASTYEY	Noelin OS=Mus musculus GN=Olfm1 PE=1 SV=1
O88998	Olfm1	R.ALYAWN#N#GHQTLYN#VTLFHVIR.S	473	2.21	2.407	1000	GHQTLYNVTLFHV	Noelin OS=Mus musculus GN=Olfm1 PE=1 SV=1
O89001	Cpd	K.DSVTGSGLEN#ATISVAGINHN#ITTGR.F	398	0.98	4.165	65.263	TGSGLENATISVA	Carboxypeptidase D OS=Mus musculus GN=Cpd PE=1 SV=2
O89001	Cpd	K.DSVTGSGLEN#ATISVAGINHN#ITTGR.F	409	0.98	4.165	30.835	VAGINHNITTGRF	Carboxypeptidase D OS=Mus musculus GN=Cpd PE=1 SV=2
O89001	Cpd	R.LLVPGTYN#LTALSTGYM*PLTINNIM*VK.E	428	0.01	5.123	132.171	LVPGTYNLTALST	Carboxypeptidase D OS=Mus musculus GN=Cpd PE=1 SV=2
O89001	Cpd	R.RFANEYPN#ITR.L	521	-0.39	4.379	59.298	FANEYPNITRLYS	Carboxypeptidase D OS=Mus musculus GN=Cpd PE=1 SV=2
O89001	Cpd	R.N#NSNNFDLNR.N	625	0.61	2.665	0	ISVVGRNNSNNFD	Carboxypeptidase D OS=Mus musculus GN=Cpd PE=1 SV=2
O89001	Cpd	R.GILN#ATLSVAEINHPVTTYK.A	810	-0.01	2.314	61.56	DGRGILNATLSVA	Carboxypeptidase D OS=Mus musculus GN=Cpd PE=1 SV=2
O89001	Cpd	R.SEGAVQVN#FTLVR.S	866	-1.74	3.507	1000	EGAVQVNFTLVRS	Carboxypeptidase D OS=Mus musculus GN=Cpd PE=1 SV=2
O89001	Cpd	R.GLVMNYPHITN#LTTLGQSVEYR.H	952	-0.05	4.556	104.477	NYPHITNLTTLGQ	Carboxypeptidase D OS=Mus musculus GN=Cpd PE=1 SV=2
O89001	Cpd	R.HIWSLEISNKPN#ISEPEEPK.I	975	0.09	5.695	53.534	EISNKPNISEPEE	Carboxypeptidase D OS=Mus musculus GN=Cpd PE=1 SV=2
O89001	Cpd	K.DLDTDFTSN#ASQPETK.A	1067	-0.44	4.788	1000	DTDFTSNASQPET	Carboxypeptidase D OS=Mus musculus GN=Cpd PE=1 SV=2
O89001	Cpd	K.HLASLYANNHPSMHMGQPSCPN#NSDENIPGGVMR.G	1139	1.34	5.337	7.71	GQPSCPNNSDENI	Carboxypeptidase D OS=Mus musculus GN=Cpd PE=1 SV=2
O89017	Lgmn	R.NGIPDEQIIVMMYDDIANSEENPTPGVVINRPN#GTDVYK.G	93	-1.72	5.409	3.696	VVINRPNGTDVYK	Legumain OS=Mus musculus GN=Lgmn PE=1 SV=1
O89017	Lgmn	K.SHTN#TSHVM*QYGN#K.S	265	-1.93	1.757	1000	LVKSHTNTSHVMQ	Legumain OS=Mus musculus GN=Lgmn PE=1 SV=1
O89017	Lgmn	K.SHTN#TSHVM*QYGN#K.S	274	-1.93	1.757	1000	HVMQYGNKSISTM	Legumain OS=Mus musculus GN=Lgmn PE=1 SV=1
O89020	Afm	K.NN#SESFLHLYMYEVAR.R	154	2.71	2.718	9.34	CQAYKNNSESFLH	Afamin OS=Mus musculus GN=Afm PE=1 SV=2
O89020	Afm	R.HVEDKFN#ETTQR.S	402	-0.21	2.152	1000	HVEDKFNETTQRS	Afamin OS=Mus musculus GN=Afm PE=1 SV=2
O89023	Tpp1	R.YN#LTAK.D	209	-0.85	1.815	1000	VLRQRYNLTAKDV	Tripeptidyl-peptidase 1 OS=Mus musculus GN=Tpp1 PE=1 SV=2
O89023	Tpp1	K.DVGSGTTN#NSQACAQFLEQYFHNSDLTEFMR.L	221	-2.44	4.979	7.71	VGSGTTNNSQACA	Tripeptidyl-peptidase 1 OS=Mus musculus GN=Tpp1 PE=1 SV=2
O89023	Tpp1	R.HEAQEPFLQWLLLLSN#ESSLPHVHTVSYGDDEDSLSSIYIQR.V	312	-2.72	4.636	1000	WLLLLSNESSLPH	Tripeptidyl-peptidase 1 OS=Mus musculus GN=Tpp1 PE=1 SV=2
O89023	Tpp1	K.SSSHLPPSSYFN#ASGR.A	442	-3.26	2.515	1000	PPSSYFNASGRAY	Tripeptidyl-peptidase 1 OS=Mus musculus GN=Tpp1 PE=1 SV=2
O89029	Matn4	R.SLDVGLN#ATR.V	71	-0.43	2.913	1000	SLDVGLNATRVGV	Matrilin-4 OS=Mus musculus GN=Matn4 PE=2 SV=1
O89051	Itm2b	K.CYVIPLN#TSIVM*PPK.N	170	-1.1	2.502	1000	CYVIPLNTSIVMP	Integral membrane protein 2B OS=Mus musculus GN=Itm2b PE=2 SV=1
O89103	Cd93	K.GN#CTYHDLPMR.G	102	0.1	2.344	1000	LQREKGNCTYHDL	Complement component C1q receptor OS=Mus musculus GN=Cd93 PE=1 SV=1
P01027	C3	K.YLMWGLSSDLWGEKPN#TSYIIGK.D	1617	-3.06	3.548	1000	LWGEKPNTSYIIG	Complement C3 OS=Mus musculus GN=C3 PE=1 SV=3
P01029	C4b	K.ALN#VTLSSM*GR.N	1324	-0.48	2.816	1000	TEEKALNVTLSSM	Complement C4-B OS=Mus musculus GN=C4b PE=1 SV=3
P01029	C4b	K.N#TTCQDLQIEVK.V	1387	-1.22	2.994	1000	NVLDMKNTTCQDL	Complement C4-B OS=Mus musculus GN=C4b PE=1 SV=3
P01592	Igj	R.IVVPLNNREN#ISDPTSPLR.R	70	0.23	2.083	7.971	PLNNRENISDPTS	Immunoglobulin J chain OS=Mus musculus GN=Igj PE=2 SV=4
P01831	Thy1	R.LDCRHEN#NTK.D	42	0.05	2.203	24.437	LDCRHENNTKDNS	Thy-1 membrane glycoprotein OS=Mus musculus GN=Thy1 PE=1 SV=1
P01831	Thy1	K.VLTLAN#FTTK.D	94	-1.31	2.909	1000	KVLTLANFTTKDE	Thy-1 membrane glycoprotein OS=Mus musculus GN=Thy1 PE=1 SV=1
P01831	Thy1	K.DEGDYFCELQVSGANPMSSN#K.S	118	-0.79	5.944	85.529	ANPMSSNKSISVY	Thy-1 membrane glycoprotein OS=Mus musculus GN=Thy1 PE=1 SV=1
P01872	Ighm	R.DFLPSTISFTWN#YQN#NTEVIQGIR.T	45	-1.77	2.572	9.34	FTWNYQNNTEVIQ	Ig mu chain C region OS=Mus musculus GN=Ighm PE=1 SV=2
P01872	Ighm	K.IMESHPN#GTFSAK.G	280	-3.79	2.529	1000	IMESHPNGTFSAK	Ig mu chain C region OS=Mus musculus GN=Ighm PE=1 SV=2
P01872	Ighm	K.STGKPTLYN#VSLIMSDTGGTCY.-	441	-5.32	4.364	1000	GKPTLYNVSLIMS	Ig mu chain C region OS=Mus musculus GN=Ighm PE=1 SV=2
P01899	H2-D1	R.NLLGYYN#QSAGGSHTLQQMSGCDLGSDWR.L	110	-3	4.404	61.28	NLLGYYNQSAGGS	H-2 class I histocompatibility antigen, D-B alpha chain OS=Mus musculus GN=H2-D1 PE=1 SV=2
P01901	H2-K1	R.TLLGYYN#QSK.G	107	-0.32	2.018	1000	TLLGYYNQSKGGS	H-2 class I histocompatibility antigen, K-B alpha chain OS=Mus musculus GN=H2-K1 PE=1 SV=1
P02468	Lamc1	K.FLGNQVLSYGQN#LSFSFR.V	574	8.08	3.375	47.045	VLSYGQNLSFSFR	Laminin subunit gamma-1 OS=Mus musculus GN=Lamc1 PE=1 SV=2
P02468	Lamc1	K.LLNN#LTSIK.I	648	-0.2	3.019	24.437	FQKLLNNLTSIKI	Laminin subunit gamma-1 OS=Mus musculus GN=Lamc1 PE=1 SV=2
P02468	Lamc1	R.CDQCEENYFYN#R.S	1020	-0.83	4.656	76.733	EENYFYNRSWPGC	Laminin subunit gamma-1 OS=Mus musculus GN=Lamc1 PE=1 SV=2
P02468	Lamc1	R.VN#SSLHSQISR.L	1105	-0.75	3.295	1000	DRLQRVNSSLHSQ	Laminin subunit gamma-1 OS=Mus musculus GN=Lamc1 PE=1 SV=2
P02468	Lamc1	K.TAN#ETSAEAYNLLLR.T	1203	-0.55	3.975	84.609	RVAKTANETSAEA	Laminin subunit gamma-1 OS=Mus musculus GN=Lamc1 PE=1 SV=2
P02469	Lamb1	R.GYSGVFPDCTPCHQCFALWDAIIGELTN#R.T	1195	-0.07	3.439	1000	IIGELTNRTHKFL	Laminin subunit beta-1 OS=Mus musculus GN=Lamb1 PE=1 SV=3
P02469	Lamb1	K.LTDTASQSN#STAGELGALQAEAESLDK.T	1279	0.49	3.615	1000	DTASQSNSTAGEL	Laminin subunit beta-1 OS=Mus musculus GN=Lamb1 PE=1 SV=3
P02469	Lamb1	K.RVN#ASTTDPN#STVEQSALTR.D	1336	1.05	3.779	1000	EAEKRVNASTTDP	Laminin subunit beta-1 OS=Mus musculus GN=Lamb1 PE=1 SV=3
P02469	Lamb1	K.RVN#ASTTDPN#STVEQSALTR.D	1343	1.05	3.779	1000	ASTTDPNSTVEQS	Laminin subunit beta-1 OS=Mus musculus GN=Lamb1 PE=1 SV=3
P02469	Lamb1	K.MEMPSTPQQLQN#LTEDIRER.V	1542	0.8	2.372	1000	TPQQLQNLTEDIR	Laminin subunit beta-1 OS=Mus musculus GN=Lamb1 PE=1 SV=3
P02469	Lamb1	K.QADEDIQGTQNLLTSIESETAASEETLTN#ASQR.I	1643	2.23	4.49	39.163	SEETLTNASQRIS	Laminin subunit beta-1 OS=Mus musculus GN=Lamb1 PE=1 SV=3
P03953	Cfd	K.LSQN#ASLGPHVRPLPLQYEDK.E	124	-2.24	2.379	1000	LFKLSQNASLGPH	Complement factor D OS=Mus musculus GN=Cfd PE=1 SV=1
P03987		R.EAQYN#STFR.V	179	-1.29	1.869	1000	PREAQYNSTFRVV	Ig gamma-3 chain C region OS=Mus musculus PE=1 SV=2
P04441	Cd74	K.YGN#MTQDHVMHLLTR.S	119	-0.8	3.401	1000	NVTKYGNMTQDHV	H-2 class II histocompatibility antigen gamma chain OS=Mus musculus GN=Cd74 PE=1 SV=3
P04925	Prnp	R.YPNQVYYRPVDQYSNQNNFVHDCVN#ITIK.Q	180	0.3	3.682	42.869	FVHDCVNITIKQH	Major prion protein OS=Mus musculus GN=Prnp PE=1 SV=2
P04925	Prnp	K.QHTVTTTTKGEN#FTETDVK.M	196	-0.27	2.386	1000	TTTKGENFTETDV	Major prion protein OS=Mus musculus GN=Prnp PE=1 SV=2
P05532	Kit	R.CPLTDPQVSN#YSLIECDGK.S	146	-0.15	4.267	1000	TDPQVSNYSLIEC	Mast/stem cell growth factor receptor Kit OS=Mus musculus GN=Kit PE=1 SV=3
P05532	Kit	K.N#TTVFVTDGEN#VDLVVEYEAYPKPEHQQWIYMN#R.T	323	0.96	2.52	1000	NISPVKNTTVFVT	Mast/stem cell growth factor receptor Kit OS=Mus musculus GN=Kit PE=1 SV=3
P05532	Kit	K.N#TTVFVTDGEN#VDLVVEYEAYPKPEHQQWIYMN#R.T	355	0.96	2.52	1000	QQWIYMNRTSANK	Mast/stem cell growth factor receptor Kit OS=Mus musculus GN=Kit PE=1 SV=3
P05532	Kit	R.CTTPVSPVDVQVQN#VSVSPFGK.L	466	0.12	3.57	1000	VDVQVQNVSVSPF	Mast/stem cell growth factor receptor Kit OS=Mus musculus GN=Kit PE=1 SV=3
P05532	Kit	K.LVVQSSIDSSVFRHN#GTVECK.A	489	-0.63	2.607	1000	SSVFRHNGTVECK	Mast/stem cell growth factor receptor Kit OS=Mus musculus GN=Kit PE=1 SV=3
P05555	Itgam	K.AVN#QTGALYQCDYSTSR.C	58	-0.53	4.091	1000	QEAKAVNQTGALY	Integrin alpha-M OS=Mus musculus GN=Itgam PE=1 SV=2
P05555	Itgam	K.VTFIN#TTR.V	391	-1.18	1.961	1000	DKVTFINTTRVDS	Integrin alpha-M OS=Mus musculus GN=Itgam PE=1 SV=2
P05555	Itgam	R.LN#YTLVGEPLR.S	734	0.62	3.015	1000	PIILRLNYTLVGE	Integrin alpha-M OS=Mus musculus GN=Itgam PE=1 SV=2
P05555	Itgam	K.AIVASENN#MSR.T	907	-1.14	3.031	9.34	IVASENNMSRTHK	Integrin alpha-M OS=Mus musculus GN=Itgam PE=1 SV=2
P05555	Itgam	R.YLN#FTASEMTSK.V	941	-0.8	3.337	1000	SSIRYLNFTASEM	Integrin alpha-M OS=Mus musculus GN=Itgam PE=1 SV=2
P05555	Itgam	R.TPVLN#CSVAVCK.R	1022	-0.42	3.058	1000	ERTPVLNCSVAVC	Integrin alpha-M OS=Mus musculus GN=Itgam PE=1 SV=2
P05555	Itgam	K.GN#LSFDWYIK.T	1051	0.28	1.637	1000	NVTLKGNLSFDWY	Integrin alpha-M OS=Mus musculus GN=Itgam PE=1 SV=2
P05622	Pdgfrb	R.GMPQPN#VTWSTCR.D	444	-0.28	2.252	1000	RGMPQPNVTWSTC	Platelet-derived growth factor receptor beta OS=Mus musculus GN=Pdgfrb PE=1 SV=1
P06683	C9	R.MSPWSN#WSECDPCLK.Q	48	-0.79	3.616	1000	RMSPWSNWSECDP	Complement component C9 OS=Mus musculus GN=C9 PE=1 SV=2
P06683	C9	K.GAGEVSPAEHSSKPTN#ISAK.F	263	-2.42	3.186	1000	HSSKPTNISAKFK	Complement component C9 OS=Mus musculus GN=C9 PE=1 SV=2
P06684	C5	R.AFN#ECCTIANK.I	733	0.07	3.297	127.526	LCIRAFNECCTIA	Complement C5 OS=Mus musculus GN=C5 PE=1 SV=2
P06745	Gpi	R.FNNFSLNLN#TNHGHILVDYSK.N	45	-5.26	3.156	0	NFSLNLNTNHGHI	Glucose-6-phosphate isomerase OS=Mus musculus GN=Gpi PE=1 SV=4
P06797	Ctsl	R.AEFAVAN#DTGFVDIPQQEK.A	221	-2.27	3.26	1000	AEFAVANDTGFVD	Cathepsin L1 OS=Mus musculus GN=Ctsl PE=1 SV=2
P06797	Ctsl	K.AVATVGPISVAMDASHPSLQFYSSGIYYEPN#CSSK.N	268	0.63	3.022	1000	GIYYEPNCSSKNL	Cathepsin L1 OS=Mus musculus GN=Ctsl PE=1 SV=2
P06800	Ptprc	K.AN#TSICLEWK.T	290	-0.13	1.772	1000	TPKEKANTSICLE	Receptor-type tyrosine-protein phosphatase C OS=Mus musculus GN=Ptprc PE=1 SV=3
P06800	Ptprc	K.CNSDN#ISYVLHCEPEN#NTK.C	311	1.58	3.356	54.755	RKCNSDNISYVLH	Receptor-type tyrosine-protein phosphatase C OS=Mus musculus GN=Ptprc PE=1 SV=3
P06800	Ptprc	K.CNSDN#ISYVLHCEPEN#NTK.C	322	1.58	3.356	19.843	LHCEPENNTKCIR	Receptor-type tyrosine-protein phosphatase C OS=Mus musculus GN=Ptprc PE=1 SV=3
P06800	Ptprc	R.AQTN#YTCVAEILYR.G	347	-0.25	2.585	1000	NLRAQTNYTCVAE	Receptor-type tyrosine-protein phosphatase C OS=Mus musculus GN=Ptprc PE=1 SV=3
P06800	Ptprc	K.TSRPTDNSIN#VTCGPPYETNGPK.T	489	-0.66	4.221	7.971	PTDNSINVTCGPP	Receptor-type tyrosine-protein phosphatase C OS=Mus musculus GN=Ptprc PE=1 SV=3
P06802	Enpp1	K.MN#ASFSLK.S	267	-0.05	1.532	1000	MYDPKMNASFSLK	Ectonucleotide pyrophosphatase/phosphodiesterase family member 1 OS=Mus musculus GN=Enpp1 PE=1 SV=4
P06802	Enpp1	K.VYN#GSVPFEER.I	323	-2.53	3.086	1000	DIYKVYNGSVPFE	Ectonucleotide pyrophosphatase/phosphodiesterase family member 1 OS=Mus musculus GN=Enpp1 PE=1 SV=4
P06802	Enpp1	K.HGAEVDSFENIEVYNLMCDLLGLIPAPN#NGSHGSLNHLLK.K	566	-0.62	3.74	0	GLIPAPNNGSHGS	Ectonucleotide pyrophosphatase/phosphodiesterase family member 1 OS=Mus musculus GN=Enpp1 PE=1 SV=4
P06802	Enpp1	K.QLN#LTTEDVDDIYHMTVPYGRPR.I	624	-1.83	2.622	1000	DFEKQLNLTTEDV	Ectonucleotide pyrophosphatase/phosphodiesterase family member 1 OS=Mus musculus GN=Enpp1 PE=1 SV=4
P06909	Cfh	K.IQCVDGN#WTTLPVCIEEERTCGDIPELEHGSAK.C	676	0.94	3.716	1000	IQCVDGNWTTLPV	Complement factor H OS=Mus musculus GN=Cfh PE=1 SV=2
P06909	Cfh	K.LTEFTHN#STMDYK.C	773	-0.23	2.184	1000	LTEFTHNSTMDYK	Complement factor H OS=Mus musculus GN=Cfh PE=1 SV=2
P06909	Cfh	R.SICINGKWDPEPN#CTSK.T	801	-1.97	2.6	47.045	KWDPEPNCTSKTS	Complement factor H OS=Mus musculus GN=Cfh PE=1 SV=2
P06909	Cfh	R.CQSPYQMN#GSDTVTCVNSR.W	1030	-1.17	5.643	137.202	QSPYQMNGSDTVT	Complement factor H OS=Mus musculus GN=Cfh PE=1 SV=2
P06909	Cfh	K.DNSCVDPPHVPN#ATIVTR.T	1061	-0.43	3.627	97.565	DPPHVPNATIVTR	Complement factor H OS=Mus musculus GN=Cfh PE=1 SV=2
P06909	Cfh	K.CIN#GTINYPTCV.-	1225	-0.34	2.901	44.278	FRTKCINGTINYP	Complement factor H OS=Mus musculus GN=Cfh PE=1 SV=2
P07141	Csf1	K.DNTPNAN#ATER.L	107	-0.41	1.551	0	DNTPNANATERLQ	Macrophage colony-stimulating factor 1 OS=Mus musculus GN=Csf1 PE=1 SV=2
P07309	Ttr	K.TLGISPFHEFADVVFTAN#DSGHR.H	118	-0.65	4.143	1000	DVVFTANDSGHRH	Transthyretin OS=Mus musculus GN=Ttr PE=1 SV=1
P07758	Serpina1a	R.ELVHQSN#TSNIFFSPVSIATAFAMLSLGSK.G	64	-0.13	2.343	10.095	ELVHQSNTSNIFF	Alpha-1-antitrypsin 1-1 OS=Mus musculus GN=Serpina1a PE=1 SV=4
P07758	Serpina1a	K.GDTHTQILEGLQFN#LTQTSEADIHK.S	101	-7.08	3.052	1000	LEGLQFNLTQTSE	Alpha-1-antitrypsin 1-1 OS=Mus musculus GN=Serpina1a PE=1 SV=4
P07759	Serpina3k	K.NLINDYVSN#QTQGMIK.E	185	-3.61	2.879	81.692	INDYVSNQTQGMI	Serine protease inhibitor A3K OS=Mus musculus GN=Serpina3k PE=1 SV=2
P07759	Serpina3k	K.YTGN#ASALLILPDQGR.M	270	-4.31	3.793	1000	ELKYTGNASALLI	Serine protease inhibitor A3K OS=Mus musculus GN=Serpina3k PE=1 SV=2
P08101	Fcgr2	K.EDTVTLTCEGTHNPGN#SSTQWFHN#GR.S	65	5.02	4.656	15.007	GTHNPGNSSTQWF	Low affinity immunoglobulin gamma Fc region receptor II OS=Mus musculus GN=Fcgr2 PE=1 SV=2
P08101	Fcgr2	R.YHHYSSN#FSIPK.A	166	-2.85	2.283	1000	YHHYSSNFSIPKA	Low affinity immunoglobulin gamma Fc region receptor II OS=Mus musculus GN=Fcgr2 PE=1 SV=2
P08113	Hsp90b1	R.TDDEVVQREEEAIQLDGLN#ASQIR.E	62	-1.85	3.706	1000	IQLDGLNASQIRE	Endoplasmin OS=Mus musculus GN=Hsp90b1 PE=1 SV=2
P08113	Hsp90b1	K.HNN#DTQHIWESDSNEFSVIADPR.G	217	-0.32	3.171	12.218	VTSKHNNDTQHIW	Endoplasmin OS=Mus musculus GN=Hsp90b1 PE=1 SV=2
P08113	Hsp90b1	K.GVVDSDDLPLN#VSR.E	445	0.27	2.69	1000	SDDLPLNVSRETL	Endoplasmin OS=Mus musculus GN=Hsp90b1 PE=1 SV=2
P08508	Fcgr3	K.SN#FSIPK.A	165	0.86	2.161	1000	YHHYKSNFSIPKA	Low affinity immunoglobulin gamma Fc region receptor III OS=Mus musculus GN=Fcgr3 PE=1 SV=1
P08607	C4bpa	R.LVGSPFIGCTVVN#K.T	227	-3.06	3.342	1000	IGCTVVNKTVPVW	C4b-binding protein OS=Mus musculus GN=C4bpa PE=1 SV=3
P08607	C4bpa	R.LACLN#GTVLR.G	275	0.07	1.952	1000	VRLACLNGTVLRG	C4b-binding protein OS=Mus musculus GN=C4bpa PE=1 SV=3
P08607	C4bpa	K.ALCQKPEVGN#GTLSDEK.D	366	-0.58	3.405	1000	QKPEVGNGTLSDE	C4b-binding protein OS=Mus musculus GN=C4bpa PE=1 SV=3
P09055	Itgb1	K.SCGECIQAGPNCGWCTN#TTFLQEGMPTSAR.C	50	-1.94	3.636	4.416	NCGWCTNTTFLQE	Integrin beta-1 OS=Mus musculus GN=Itgb1 PE=1 SV=1
P09055	Itgb1	K.LRNPCTSEQN#CTSPFSYK.N	212	-0.61	4.672	127.118	PCTSEQNCTSPFS	Integrin beta-1 OS=Mus musculus GN=Itgb1 PE=1 SV=1
P09055	Itgb1	K.CSN#ISIGDEVQFEISITANK.C	417	-3.69	3.698	91.069	NGRKCSNISIGDE	Integrin beta-1 OS=Mus musculus GN=Itgb1 PE=1 SV=1
P09055	Itgb1	K.CHEGN#GTFECGACR.C	481	-1.61	3.262	1000	PKCHEGNGTFECG	Integrin beta-1 OS=Mus musculus GN=Itgb1 PE=1 SV=1
P09055	Itgb1	R.KEN#SSEICSNNGECVCGQCVCR.K	520	3.46	4.722	76.287	AYCRKENSSEICS	Integrin beta-1 OS=Mus musculus GN=Itgb1 PE=1 SV=1
P09055	Itgb1	K.KDTCAQECSHFN#LTK.V	669	-2.22	2.684	1000	QECSHFNLTKVES	Integrin beta-1 OS=Mus musculus GN=Itgb1 PE=1 SV=1
P09242	Alpl	R.TRCN#TTQGNEVTSILR.W	140	-0.43	3.235	65.44	TERTRCNTTQGNE	Alkaline phosphatase, tissue-nonspecific isozyme OS=Mus musculus GN=Alpl PE=1 SV=2
P09242	Alpl	K.N#RTDVEYELDEK.A	230	-0.42	3.735	1000	KYMYPKNRTDVEY	Alkaline phosphatase, tissue-nonspecific isozyme OS=Mus musculus GN=Alpl PE=1 SV=2
P09242	Alpl	K.HSHYVWN#RTELLALDPSR.V	271	-0.7	2.719	1000	HSHYVWNRTELLA	Alkaline phosphatase, tissue-nonspecific isozyme OS=Mus musculus GN=Alpl PE=1 SV=2
P09242	Alpl	K.VVDGEREN#VSMVDYAHNNYQAQSAVPLR.H	430	0.68	5.264	97.635	VDGERENVSMVDY	Alkaline phosphatase, tissue-nonspecific isozyme OS=Mus musculus GN=Alpl PE=1 SV=2
P09470	Ace	K.ELYESIWQN#FTDSK.L	116	-0.58	4.151	1000	YESIWQNFTDSKL	Angiotensin-converting enzyme OS=Mus musculus GN=Ace PE=1 SV=3
P09470	Ace	R.QQYNSLLSN#MSR.I	151	-0.45	3.379	38.189	YNSLLSNMSRIYS	Angiotensin-converting enzyme OS=Mus musculus GN=Ace PE=1 SV=3
P09470	Ace	K.GWN#ATHM*FR.V	323	-0.54	1.901	1000	MVQKGWNATHMFR	Angiotensin-converting enzyme OS=Mus musculus GN=Ace PE=1 SV=3
P09470	Ace	K.STEVSN#HTLK.Y	700	-2.19	2.26	1000	KSTEVSNHTLKYG	Angiotensin-converting enzyme OS=Mus musculus GN=Ace PE=1 SV=3
P09470	Ace	K.TFDVSNFQN#SSIK.R	719	-0.39	3.416	37.54	DVSNFQNSSIKRI	Angiotensin-converting enzyme OS=Mus musculus GN=Ace PE=1 SV=3
P09470	Ace	K.EADNFFTSLGLLPVPPEFWN#K.S	947	-0.71	4.522	187.337	VPPEFWNKSMLEK	Angiotensin-converting enzyme OS=Mus musculus GN=Ace PE=1 SV=3
P09581	Csf1r	R.GHTDRCDEAQALQVWN#DTHPEVLSQKPFDK.V	449	-0.44	3.785	1000	QALQVWNDTHPEV	Macrophage colony-stimulating factor 1 receptor OS=Mus musculus GN=Csf1r PE=1 SV=3
P09581	Csf1r	K.HN#MTYFCK.T	478	-0.52	2.23	1000	IGTLKHNMTYFCK	Macrophage colony-stimulating factor 1 receptor OS=Mus musculus GN=Csf1r PE=1 SV=3
P09581	Csf1r	K.THNSVGN#SSQYFR.A	491	-0.27	2.854	97.748	THNSVGNSSQYFR	Macrophage colony-stimulating factor 1 receptor OS=Mus musculus GN=Csf1r PE=1 SV=3
P0C192	Lrrc4b	K.DIPN#LTALVR.L	226	-0.33	2.173	1000	NLKDIPNLTALVR	Leucine-rich repeat-containing protein 4B OS=Mus musculus GN=Lrrc4b PE=1 SV=1
P0C192	Lrrc4b	K.SLEELNLSHNN#LMSLPHDLFTPLHR.L	290	0.37	2.655	0	LNLSHNNLMSLPH	Leucine-rich repeat-containing protein 4B OS=Mus musculus GN=Lrrc4b PE=1 SV=1
P0C192	Lrrc4b	K.ETVPSN#TTCCAR.C	335	-1.9	1.901	1000	KETVPSNTTCCAR	Leucine-rich repeat-containing protein 4B OS=Mus musculus GN=Lrrc4b PE=1 SV=1
P0C192	Lrrc4b	R.YIGELDQSHFTCYAPVIVEPPTDLN#VTEGMAAELK.C	376	-1.79	3.364	1000	EPPTDLNVTEGMA	Leucine-rich repeat-containing protein 4B OS=Mus musculus GN=Lrrc4b PE=1 SV=1
P0C192	Lrrc4b	R.TGTSMTSVNWLTPN#GTLMTHGSYR.V	402	-0.65	3.401	60.358	VNWLTPNGTLMTH	Leucine-rich repeat-containing protein 4B OS=Mus musculus GN=Lrrc4b PE=1 SV=1
P10404		R.VTNLMTGQTAN#ATSLLGTMTDAFPK.L	58	0.05	3.106	11.22	MTGQTANATSLLG	MLV-related proviral Env polyprotein OS=Mus musculus PE=2 SV=3
P10605	Ctsb	K.KGLVSGGVYNSHVGCLPYTIPPCEHHVN#GSRPPCTGEGDTPR.C	192	-2.03	3.463	60.301	PCEHHVNGSRPPC	Cathepsin B OS=Mus musculus GN=Ctsb PE=1 SV=2
P10810	Cd14	K.VLSIAQAHSLN#FSCEQVR.V	180	0	2.542	1000	AQAHSLNFSCEQV	Monocyte differentiation antigen CD14 OS=Mus musculus GN=Cd14 PE=1 SV=1
P10810	Cd14	R.DAAGAPSCDWPSQLNSLN#LSFTGLK.Q	276	9	3.744	37.54	SQLNSLNLSFTGL	Monocyte differentiation antigen CD14 OS=Mus musculus GN=Cd14 PE=1 SV=1
P10852	Slc3a2	K.DEIN#ETDLK.Q	166	0.06	2.484	1000	NQKDEINETDLKQ	4F2 cell-surface antigen heavy chain OS=Mus musculus GN=Slc3a2 PE=1 SV=1
P10852	Slc3a2	K.LMN#APLYLAEWQN#ITK.N	259	2.94	3.337	1000	YLAEWQNITKNLS	4F2 cell-surface antigen heavy chain OS=Mus musculus GN=Slc3a2 PE=1 SV=1
P10852	Slc3a2	R.FLN#ATGSQWCSWSVSQAGLLADFIPDHLLR.L	318	-1.06	2.177	1000	LVTRFLNATGSQW	4F2 cell-surface antigen heavy chain OS=Mus musculus GN=Slc3a2 PE=1 SV=1
P10852	Slc3a2	K.APLMPWN#ESSIFHIPRPVSLN#MTVK.G	385	-2.51	3.151	1000	APLMPWNESSIFH	4F2 cell-surface antigen heavy chain OS=Mus musculus GN=Slc3a2 PE=1 SV=1
P10852	Slc3a2	K.APLMPWN#ESSIFHIPRPVSLN#MTVK.G	399	-2.51	3.151	1000	PRPVSLNMTVKGQ	4F2 cell-surface antigen heavy chain OS=Mus musculus GN=Slc3a2 PE=1 SV=1
P10852	Slc3a2	K.LEN#LSLNPYEGLLLQFPFVA.-	509	0.03	3.276	20.167	TSLKLENLSLNPY	4F2 cell-surface antigen heavy chain OS=Mus musculus GN=Slc3a2 PE=1 SV=1
P11087	Col1a1	R.LMSTEASQN#ITYHCK.N	1354	0.1	3.733	1000	STEASQNITYHCK	Collagen alpha-1(I) chain OS=Mus musculus GN=Col1a1 PE=1 SV=4
P11214	Plat	R.CTSQHLFN#K.T	481	-0.39	1.907	1000	TSQHLFNKTVTNN	Tissue-type plasminogen activator OS=Mus musculus GN=Plat PE=1 SV=3
P11247	Mpo	K.LRN#LTNQLGLLAINTR.F	329	0.94	3.206	24.243	LARKLRNLTNQLG	Myeloperoxidase OS=Mus musculus GN=Mpo PE=2 SV=2
P11276	Fn1	R.GGNSNGALCHFPFLYNNRN#YTDCTSEGR.R	430	1.21	2.707	8.594	FLYNNRNYTDCTS	Fibronectin OS=Mus musculus GN=Fn1 PE=1 SV=4
P11276	Fn1	K.RHEEGHM*LN#CTCFGQGR.G	542	-2.81	2.203	1000	EEGHMLNCTCFGQ	Fibronectin OS=Mus musculus GN=Fn1 PE=1 SV=4
P11276	Fn1	K.LDAPTNLQFVN#ETDR.T	1006	-0.29	3.669	126.676	TNLQFVNETDRTV	Fibronectin OS=Mus musculus GN=Fn1 PE=1 SV=4
P11276	Fn1	R.WTPLN#SSTIIGYR.I	1290	-1.78	1.847	1000	LRWTPLNSSTIIG	Fibronectin OS=Mus musculus GN=Fn1 PE=1 SV=4
P11438	Lamp1	K.NN#GTTCIMASFSASFLTTYETAN#GSQIVN#ISLPASAEVLK.N	31	-0.6	2.703	0	LFEVKNNGTTCIM	Lysosome-associated membrane glycoprotein 1 OS=Mus musculus GN=Lamp1 PE=1 SV=2
P11438	Lamp1	K.NN#GTTCIMASFSASFLTTYETAN#GSQIVN#ISLPASAEVLK.N	52	-0.6	2.703	10.452	TTYETANGSQIVN	Lysosome-associated membrane glycoprotein 1 OS=Mus musculus GN=Lamp1 PE=1 SV=2
P11438	Lamp1	K.NN#GTTCIMASFSASFLTTYETAN#GSQIVN#ISLPASAEVLK.N	58	-0.6	2.703	12.364	NGSQIVNISLPAS	Lysosome-associated membrane glycoprotein 1 OS=Mus musculus GN=Lamp1 PE=1 SV=2
P11438	Lamp1	K.N#GSSCGKEN#VSDPSLTITFGR.G	70	-0.01	3.564	1000	SAEVLKNGSSCGK	Lysosome-associated membrane glycoprotein 1 OS=Mus musculus GN=Lamp1 PE=1 SV=2
P11438	Lamp1	K.N#GSSCGKEN#VSDPSLTITFGR.G	78	-0.01	3.564	1000	SSCGKENVSDPSL	Lysosome-associated membrane glycoprotein 1 OS=Mus musculus GN=Lamp1 PE=1 SV=2
P11438	Lamp1	R.GYLLTLN#FTK.N	97	-0.28	2.555	1000	GYLLTLNFTKNTT	Lysosome-associated membrane glycoprotein 1 OS=Mus musculus GN=Lamp1 PE=1 SV=2
P11438	Lamp1	R.YSVQHMYFTYN#LSDTEHFPN#AISK.E	115	-3.53	4.126	1000	HMYFTYNLSDTEH	Lysosome-associated membrane glycoprotein 1 OS=Mus musculus GN=Lamp1 PE=1 SV=2
P11438	Lamp1	K.N#VTVVLR.D	159	-1.06	1.497	1000	IRVYMKNVTVVLR	Lysosome-associated membrane glycoprotein 1 OS=Mus musculus GN=Lamp1 PE=1 SV=2
P11438	Lamp1	R.DATIQAYLSSGN#FSK.E	177	-4.77	3.423	1000	AYLSSGNFSKEET	Lysosome-associated membrane glycoprotein 1 OS=Mus musculus GN=Lamp1 PE=1 SV=2
P11438	Lamp1	K.YN#VTGNN#GTCLLASM*ALQLN#ITYLK.K	214	-6.5	3.381	18.603	PTVSKYNVTGNNG	Lysosome-associated membrane glycoprotein 1 OS=Mus musculus GN=Lamp1 PE=1 SV=2
P11438	Lamp1	K.YNVTGN#N#GTCLLASMALQLN#ITYLK.K	219	-0.41	3.468	7.971	YNVTGNNGTCLLA	Lysosome-associated membrane glycoprotein 1 OS=Mus musculus GN=Lamp1 PE=1 SV=2
P11438	Lamp1	K.YN#VTGNN#GTCLLASM*ALQLN#ITYLK.K	232	-6.5	3.381	64.827	SMALQLNITYLKK	Lysosome-associated membrane glycoprotein 1 OS=Mus musculus GN=Lamp1 PE=1 SV=2
P11438	Lamp1	R.AFN#ISPN#DTSSGSCGINLVTLK.V	248	0.12	3.107	22.855	TVTRAFNISPNDT	Lysosome-associated membrane glycoprotein 1 OS=Mus musculus GN=Lamp1 PE=1 SV=2
P11438	Lamp1	R.AFNISPN#DTSSGSCGINLVTLK.V	252	-3.2	4.736	59.298	AFNISPNDTSSGS	Lysosome-associated membrane glycoprotein 1 OS=Mus musculus GN=Lamp1 PE=1 SV=2
P11438	Lamp1	R.ALELQFGM*N#ASSSLFFLQGVR.L	282	-3.29	3.316	1000	ELQFGMNASSSLF	Lysosome-associated membrane glycoprotein 1 OS=Mus musculus GN=Lamp1 PE=1 SV=2
P11438	Lamp1	R.LN#M*TLPDALVPTFSISN#HSLK.A	296	-1.84	4.361	1000	LQGVRLNMTLPDA	Lysosome-associated membrane glycoprotein 1 OS=Mus musculus GN=Lamp1 PE=1 SV=2
P11438	Lamp1	R.LN#M*TLPDALVPTFSISN#HSLK.A	311	-1.84	4.361	1000	PTFSISNHSLKAL	Lysosome-associated membrane glycoprotein 1 OS=Mus musculus GN=Lamp1 PE=1 SV=2
P11609	Cd1d1	K.VLNADQGTSATVQMLLN#DTCPLFVR.G	183	1.09	3.87	56.122	TVQMLLNDTCPLF	Antigen-presenting glycoprotein CD1d1 OS=Mus musculus GN=Cd1d1 PE=1 SV=3
P11627	L1cam	K.EELGVVVHEAPYSGSFTIEGN#NSFAQR.F	100	0.35	4.981	19.843	SFTIEGNNSFAQR	Neural cell adhesion molecule L1 OS=Mus musculus GN=L1cam PE=1 SV=1
P11627	L1cam	R.VSMGQNGDLYFANVLTSDN#HSDYICNAHFPGTR.T	202	-4.57	4.694	38.133	NVLTSDNHSDYIC	Neural cell adhesion molecule L1 OS=Mus musculus GN=L1cam PE=1 SV=1
P11627	L1cam	R.LLFPTN#SSSR.L	246	-0.12	1.839	1000	RLLFPTNSSSRLV	Neural cell adhesion molecule L1 OS=Mus musculus GN=L1cam PE=1 SV=1
P11627	L1cam	R.VIYQNHN#K.T	293	-0.52	1.467	17.009	VIYQNHNKTLQLL	Neural cell adhesion molecule L1 OS=Mus musculus GN=L1cam PE=1 SV=1
P11627	L1cam	K.DN#QTYM*AVEGSTAYLLCK.A	432	-1.39	3.848	1000	RILTKDNQTYMAV	Neural cell adhesion molecule L1 OS=Mus musculus GN=L1cam PE=1 SV=1
P11627	L1cam	R.FFPYAN#GTLSIR.D	478	-1.09	2.468	1000	RFFPYANGTLSIR	Neural cell adhesion molecule L1 OS=Mus musculus GN=L1cam PE=1 SV=1
P11627	L1cam	R.YFCQAANDQN#NVTILANLQVK.E	503	-0.58	3.429	0	QAANDQNNVTILA	Neural cell adhesion molecule L1 OS=Mus musculus GN=L1cam PE=1 SV=1
P11627	L1cam	K.VPGN#QTSTTLK.L	670	-1.82	1.879	1000	LGKVPGNQTSTTL	Neural cell adhesion molecule L1 OS=Mus musculus GN=L1cam PE=1 SV=1
P11627	L1cam	K.GPEPQVTIGYSGEDYPQVSPELEDITIFN#SSTVLVR.W	824	-1.21	3.642	1000	EDITIFNSSTVLV	Neural cell adhesion molecule L1 OS=Mus musculus GN=L1cam PE=1 SV=1
P11627	L1cam	K.GYN#VTYWWK.G	848	-1.18	3.589	1000	GHLKGYNVTYWWK	Neural cell adhesion molecule L1 OS=Mus musculus GN=L1cam PE=1 SV=1
P11627	L1cam	K.SHIVVPAN#TTSAILSGLRPYSSYHVEVQAFN#GR.G	875	1.77	2.225	1000	HIVVPANTTSAIL	Neural cell adhesion molecule L1 OS=Mus musculus GN=L1cam PE=1 SV=1
P11627	L1cam	K.EQLFFN#LSDPELR.T	968	0.09	2.806	1000	KEQLFFNLSDPEL	Neural cell adhesion molecule L1 OS=Mus musculus GN=L1cam PE=1 SV=1
P11627	L1cam	R.THN#LTNLNPDLQYR.F	978	-2.36	3.825	73.311	PELRTHNLTNLNP	Neural cell adhesion molecule L1 OS=Mus musculus GN=L1cam PE=1 SV=1
P11627	L1cam	R.EGGTMALFGKPDFGN#ISATAGEN#YSVVSWVPRK.G	1022	-4.81	4.759	1000	GKPDFGNISATAG	Neural cell adhesion molecule L1 OS=Mus musculus GN=L1cam PE=1 SV=1
P11627	L1cam	R.EGGTMALFGKPDFGN#ISATAGEN#YSVVSWVPRK.G	1030	-4.81	4.759	1000	SATAGENYSVVSW	Neural cell adhesion molecule L1 OS=Mus musculus GN=L1cam PE=1 SV=1
P11627	L1cam	K.VSPDHQPQPQYVSYN#QSSYTQWN#LQPDTK.Y	1073	-4.54	4.417	1000	PQYVSYNQSSYTQ	Neural cell adhesion molecule L1 OS=Mus musculus GN=L1cam PE=1 SV=1
P11627	L1cam	K.VLLHHLDVKTN#GTGPVR.V	1107	-2.8	4.256	1000	HLDVKTNGTGPVR	Neural cell adhesion molecule L1 OS=Mus musculus GN=L1cam PE=1 SV=1
P11680	Cfp	K.N#VTFWGTPRPLCEALQGQK.L	423	0.09	4.405	1000	EGQGEKNVTFWGT	Properdin OS=Mus musculus GN=Cfp PE=2 SV=2
P11688	Itga5	K.DPQNDPVGTCYLSTEN#FTR.I	185	-1.53	5.226	187.141	CYLSTENFTRILE	Integrin alpha-5 OS=Mus musculus GN=Itga5 PE=1 SV=3
P11688	Itga5	K.LSPIHIALN#FSLDPK.A	612	0.55	1.95	1000	PIHIALNFSLDPK	Integrin alpha-5 OS=Mus musculus GN=Itga5 PE=1 SV=3
P11688	Itga5	K.NALN#LTFHAQNLGEGGAYEAELR.V	678	0.1	5.83	6.931	GDKNALNLTFHAQ	Integrin alpha-5 OS=Mus musculus GN=Itga5 PE=1 SV=3
P11688	Itga5	R.HPGN#FSSLSCDYFAVN#QSR.Q	715	-0.57	4.4	1000	LVRHPGNFSSLSC	Integrin alpha-5 OS=Mus musculus GN=Itga5 PE=1 SV=3
P11688	Itga5	R.HPGN#FSSLSCDYFAVN#QSR.Q	727	-0.57	4.4	1000	CDYFAVNQSRQLV	Integrin alpha-5 OS=Mus musculus GN=Itga5 PE=1 SV=3
P11835	Itgb2	K.LN#FTGPGEPDSLR.C	51	-2.53	2.87	1000	SWCQKLNFTGPGE	Integrin beta-2 OS=Mus musculus GN=Itgb2 PE=1 SV=2
P11835	Itgb2	K.VTLYLRPGQAAAFN#VTFRR.A	117	-0.57	4.206	1000	GQAAAFNVTFRRA	Integrin beta-2 OS=Mus musculus GN=Itgb2 PE=1 SV=2
P11835	Itgb2	K.QLISGNLDAPEGGLDAIMQVAACPEEIGWRN#VTR.L	255	0.81	3.267	39.348	EEIGWRNVTRLLV	Integrin beta-2 OS=Mus musculus GN=Itgb2 PE=1 SV=2
P11835	Itgb2	K.DN#SSIVCSGLGDCICGQCVCHTSDVPNK.E	502	-0.01	3.98	60.246	RNCRKDNSSIVCS	Integrin beta-2 OS=Mus musculus GN=Itgb2 PE=1 SV=2
P11835	Itgb2	R.DN#HTSCAECLK.F	626	-0.85	2.406	1000	GSHCRDNHTSCAE	Integrin beta-2 OS=Mus musculus GN=Itgb2 PE=1 SV=2
P11835	Itgb2	K.N#CSVQCAGMTLQTIPLK.K	644	-0.79	3.328	1000	KGPFEKNCSVQCA	Integrin beta-2 OS=Mus musculus GN=Itgb2 PE=1 SV=2
P11881	Itpr1	R.VETGEN#CTSPAPKEELLPAEETEQDK.E	2503	-1.32	2.506	1000	RVETGENCTSPAP	Inositol 1,4,5-trisphosphate receptor type 1 OS=Mus musculus GN=Itpr1 PE=1 SV=2
P12023	App	K.EQN#YSDDVLANMISEPR.I	571	-1.31	5.104	115.01	LLQKEQNYSDDVL	Amyloid beta A4 protein OS=Mus musculus GN=App PE=1 SV=3
P12265	Gusb	R.ITIAIN#NTLTPHTLPPGTIVYK.T	172	-0.74	4.646	9.34	RITIAINNTLTPH	Beta-glucuronidase OS=Mus musculus GN=Gusb PE=2 SV=2
P12804	Fgl2	K.VAN#LTVVVNSLDGK.C	172	1.09	4.181	104.477	VDNKVANLTVVVN	Fibroleukin OS=Mus musculus GN=Fgl2 PE=1 SV=1
P12960	Cntn1	R.GN#YSCFVSSPSITK.S	208	-3.25	2.097	1000	ESSDRGNYSCFVS	Contactin-1 OS=Mus musculus GN=Cntn1 PE=1 SV=1
P12960	Cntn1	K.DIYTM*M*GQN#VTLECFALGNPVPDIR.W	258	0.8	4.351	154.915	YTMMGQNVTLECF	Contactin-1 OS=Mus musculus GN=Cntn1 PE=1 SV=1
P12960	Cntn1	K.GTEWLVN#SSR.I	457	-2.47	1.96	1000	GTEWLVNSSRILI	Contactin-1 OS=Mus musculus GN=Cntn1 PE=1 SV=1
P12960	Cntn1	R.ILIWEDGSLEINN#ITR.N	473	-1.99	2.908	24.437	GSLEINNITRNDG	Contactin-1 OS=Mus musculus GN=Cntn1 PE=1 SV=1
P12960	Cntn1	K.AN#STGTLVITNPTR.I	494	-0.46	4.118	143.484	NNRGKANSTGTLV	Contactin-1 OS=Mus musculus GN=Cntn1 PE=1 SV=1
P12960	Cntn1	R.YTCTAQTIVDN#SSASADLVVR.G	593	-4.1	3.764	1000	AQTIVDNSSASAD	Contactin-1 OS=Mus musculus GN=Cntn1 PE=1 SV=1
P12960	Cntn1	R.YIITWDHVVALSN#ESTVTGYK.I	935	-3.69	5.048	1000	HVVALSNESTVTG	Contactin-1 OS=Mus musculus GN=Cntn1 PE=1 SV=1
P13379	Cd5	R.QWIGPTGVN#QNM*SFHR.S	423	-0.24	1.923	11.015	IGPTGVNQNMSFH	T-cell surface glycoprotein CD5 OS=Mus musculus GN=Cd5 PE=1 SV=1
P13595	Ncam1	R.QSIVN#ATANLGQSVTLVCDADGFPEPTM*SWTK.D	222	-2.4	2.823	9.296	ARQSIVNATANLG	Neural cell adhesion molecule 1 OS=Mus musculus GN=Ncam1 PE=1 SV=3
P13595	Ncam1	K.ITYVEN#QTAM*ELEEQVTLTCEASGDPIPSITWR.T	316	-0.12	2.663	1000	KITYVENQTAMEL	Neural cell adhesion molecule 1 OS=Mus musculus GN=Ncam1 PE=1 SV=3
P13595	Ncam1	R.DGQLLPSSN#YSNIK.I	450	-0.23	3.456	37.54	QLLPSSNYSNIKI	Neural cell adhesion molecule 1 OS=Mus musculus GN=Ncam1 PE=1 SV=3
P13595	Ncam1	K.IYNTPSASYLEVTPDSEN#DFGNYNCTAVNR.I	473	1.43	3.073	7.413	VTPDSENDFGNYN	Neural cell adhesion molecule 1 OS=Mus musculus GN=Ncam1 PE=1 SV=3
P13597	Icam1	R.EAFLPQGGSVQVN#CSSSCK.E	47	-1.4	3.542	1000	GGSVQVNCSSSCK	Intercellular adhesion molecule 1 OS=Mus musculus GN=Icam1 PE=1 SV=1
P13597	Icam1	R.TELDLRPQGLALFSN#VSEAR.S	204	-1.05	5.202	1000	GLALFSNVSEARS	Intercellular adhesion molecule 1 OS=Mus musculus GN=Icam1 PE=1 SV=1
P13597	Icam1	K.VVLLSGVEPRPPTPQVQFTLN#ASSEDHKR.S	362	-0.97	2.774	1000	QVQFTLNASSEDH	Intercellular adhesion molecule 1 OS=Mus musculus GN=Icam1 PE=1 SV=1
P13597	Icam1	K.QEMN#GTYVCHAFSSHGN#VTR.N	456	2.23	2.631	1000	SVKQEMNGTYVCH	Intercellular adhesion molecule 1 OS=Mus musculus GN=Icam1 PE=1 SV=1
P13597	Icam1	K.QEMN#GTYVCHAFSSHGN#VTR.N	469	2.23	2.631	1000	AFSSHGNVTRNVY	Intercellular adhesion molecule 1 OS=Mus musculus GN=Icam1 PE=1 SV=1
P14094	Atp1b1	R.FKLDWLGN#CSGLN#DDSYGYR.E	158	2.51	3.718	1000	KLDWLGNCSGLND	Sodium/potassium-transporting ATPase subunit beta-1 OS=Mus musculus GN=Atp1b1 PE=1 SV=1
P14094	Atp1b1	R.VLGFKPKPPKN#ESLETYPLMMK.Y	193	-3.53	2.824	1000	KPKPPKNESLETY	Sodium/potassium-transporting ATPase subunit beta-1 OS=Mus musculus GN=Atp1b1 PE=1 SV=1
P14094	Atp1b1	K.YLQPLLAVQFTN#LTVDTEIRVECK.A	266	-2	3.632	1000	LAVQFTNLTVDTE	Sodium/potassium-transporting ATPase subunit beta-1 OS=Mus musculus GN=Atp1b1 PE=1 SV=1
P14142	Slc2a4	K.VIEQSYN#ATWLGR.Q	57	0.52	2.972	1000	VIEQSYNATWLGR	Solute carrier family 2, facilitated glucose transporter member 4 OS=Mus musculus GN=Slc2a4 PE=1 SV=3
P14211	Calr	K.SGTIFDNFLITNDEAYAEEFGN#ETWGVTK.A	344	-1.18	2.442	44.425	YAEEFGNETWGVT	Calreticulin OS=Mus musculus GN=Calr PE=1 SV=1
P14231	Atp1b2	K.TENLDVIVN#ISDTESWGQHVQK.L	96	0.16	3.914	111.687	NLDVIVNISDTES	Sodium/potassium-transporting ATPase subunit beta-2 OS=Mus musculus GN=Atp1b2 PE=1 SV=2
P14231	Atp1b2	K.FLEPYN#DSIQAQK.N	118	-2.18	2.186	1000	KFLEPYNDSIQAQ	Sodium/potassium-transporting ATPase subunit beta-2 OS=Mus musculus GN=Atp1b2 PE=1 SV=2
P14231	Atp1b2	R.ACQFN#RTQLGDCSGIGDPTHYGYSTGQPCVFIK.M	153	-0.82	2.999	1000	KRACQFNRTQLGD	Sodium/potassium-transporting ATPase subunit beta-2 OS=Mus musculus GN=Atp1b2 PE=1 SV=2
P14231	Atp1b2	R.VIN#FYAGAN#QSM*N#VTCVGK.R	193	3.48	2.604	1000	NFYAGANQSMNVT	Sodium/potassium-transporting ATPase subunit beta-2 OS=Mus musculus GN=Atp1b2 PE=1 SV=2
P14231	Atp1b2	R.VIN#FYAGAN#QSM*N#VTCVGK.R	197	3.48	2.604	1000	GANQSMNVTCVGK	Sodium/potassium-transporting ATPase subunit beta-2 OS=Mus musculus GN=Atp1b2 PE=1 SV=2
P14231	Atp1b2	K.RDEDAEN#LGHFVM*FPAN#GSIDLM*YFPYYGK.K	220	4.08	3.922	1000	FVMFPANGSIDLM	Sodium/potassium-transporting ATPase subunit beta-2 OS=Mus musculus GN=Atp1b2 PE=1 SV=2
P14231	Atp1b2	K.KFHVN#YTQPLVAVK.F	238	-0.75	4.453	1000	GKKFHVNYTQPLV	Sodium/potassium-transporting ATPase subunit beta-2 OS=Mus musculus GN=Atp1b2 PE=1 SV=2
P14231	Atp1b2	K.FLN#VTPNVEVNVECR.I	250	-0.55	4.135	76.733	VAVKFLNVTPNVE	Sodium/potassium-transporting ATPase subunit beta-2 OS=Mus musculus GN=Atp1b2 PE=1 SV=2
P14426	H2-D1	K.EQN#YTCHVYHEGLPEPLTLR.W	280	-0.95	3.222	1000	PLGKEQNYTCHVY	H-2 class I histocompatibility antigen, D-K alpha chain OS=Mus musculus GN=H2-D1 PE=1 SV=1
P14434	H2-Aa	K.RSN#STPATNEAPQATVFPK.S	105	0.02	3.023	35.356	VLTKRSNSTPATN	H-2 class II histocompatibility antigen, A-B alpha chain OS=Mus musculus GN=H2-Aa PE=1 SV=2
P15116	Cdh2	R.ILSQAPSTPSPNMFTINN#ETGDIITVAAGLDREK.V	325	-1.03	3.057	6.591	NMFTINNETGDII	Cadherin-2 OS=Mus musculus GN=Cdh2 PE=1 SV=2
P15116	Cdh2	K.RN#WTINR.L	651	-0.06	2.515	44.278	PVTIKRNWTINRL	Cadherin-2 OS=Mus musculus GN=Cdh2 PE=1 SV=2
P15116	Cdh2	K.SN#ISILR.V	692	-0.28	2.18	1000	GNPPKSNISILRV	Cadherin-2 OS=Mus musculus GN=Cdh2 PE=1 SV=2
P15208	Insr	K.ELGLYNLMN#ITR.G	138	0.34	3.059	37.54	GLYNLMNITRGSV	Insulin receptor OS=Mus musculus GN=Insr PE=1 SV=2
P15208	Insr	K.ECLGN#CSEPDDPTK.C	242	-2.69	2.798	1000	HKECLGNCSEPDD	Insulin receptor OS=Mus musculus GN=Insr PE=1 SV=2
P15208	Insr	R.CVN#FSFCQDLHFK.C	282	-0.22	2.142	1000	QDWRCVNFSFCQD	Insulin receptor OS=Mus musculus GN=Insr PE=1 SV=2
P15208	Insr	K.CIPECPSGYTMN#SSNLM*CTPCLGPCPK.V	322	-2.05	3.067	15.007	PSGYTMNSSNLMC	Insulin receptor OS=Mus musculus GN=Insr PE=1 SV=2
P15208	Insr	R.GETLEIGN#YSFYALDNQNLR.Q	424	-0.55	2.912	68.016	ETLEIGNYSFYAL	Insulin receptor OS=Mus musculus GN=Insr PE=1 SV=2
P15208	Insr	K.HN#LTITQGK.L	445	-0.51	2.978	1000	WDWSKHNLTITQG	Insulin receptor OS=Mus musculus GN=Insr PE=1 SV=2
P15208	Insr	K.WKPPSDPNGN#ITHYLVYWER.Q	653	-0.19	3.178	20.167	PSDPNGNITHYLV	Insulin receptor OS=Mus musculus GN=Insr PE=1 SV=2
P15208	Insr	R.TWSPPFESDDSQKHN#QSEYDDSASECCSCPK.T	700	0.17	3.765	1000	DDSQKHNQSEYDD	Insulin receptor OS=Mus musculus GN=Insr PE=1 SV=2
P15208	Insr	R.LRGLSPGN#YSVR.V	910	0.56	2.957	1000	RGLSPGNYSVRVR	Insulin receptor OS=Mus musculus GN=Insr PE=1 SV=2
P15209	Ntrk2	R.LEPNSVDPEN#ITEILIANQK.R	67	-0.07	4.412	87.265	NSVDPENITEILI	BDNF/NT-3 growth factors receptor OS=Mus musculus GN=Ntrk2 PE=1 SV=1
P15209	Ntrk2	R.N#LTIVDSGLK.F	95	-0.1	2.23	1000	AYVGLRNLTIVDS	BDNF/NT-3 growth factors receptor OS=Mus musculus GN=Ntrk2 PE=1 SV=1
P15209	Ntrk2	R.HIN#FTR.N	121	-0.32	2.251	1000	SNLRHINFTRNKL	BDNF/NT-3 growth factors receptor OS=Mus musculus GN=Ntrk2 PE=1 SV=1
P15209	Ntrk2	K.SSPDTQDLYCLN#ESSK.N	178	-2.77	2.423	1000	QDLYCLNESSKNM	BDNF/NT-3 growth factors receptor OS=Mus musculus GN=Ntrk2 PE=1 SV=1
P15209	Ntrk2	R.LAAPN#LTVEEGK.S	205	-2.18	2.985	1000	ARLAAPNLTVEEG	BDNF/NT-3 growth factors receptor OS=Mus musculus GN=Ntrk2 PE=1 SV=1
P15209	Ntrk2	K.HMN#ETSHTQGSLR.I	241	-2.06	3.005	1000	LVSKHMNETSHTQ	BDNF/NT-3 growth factors receptor OS=Mus musculus GN=Ntrk2 PE=1 SV=1
P15209	Ntrk2	R.ITN#ISSDDSGK.Q	254	-1.59	3.237	1000	GSLRITNISSDDS	BDNF/NT-3 growth factors receptor OS=Mus musculus GN=Ntrk2 PE=1 SV=1
P15209	Ntrk2	K.QISCVAEN#LVGEDQDSVN#LTVHFAPTITFLESPTSDHHWCIPFTVR.G	280	0.69	3.588	1000	EDQDSVNLTVHFA	BDNF/NT-3 growth factors receptor OS=Mus musculus GN=Ntrk2 PE=1 SV=1
P15209	Ntrk2	K.IHVTN#HTEYHGCLQLDNPTHMNNGDYTLMAK.N	338	1.39	5.466	131.504	TKIHVTNHTEYHG	BDNF/NT-3 growth factors receptor OS=Mus musculus GN=Ntrk2 PE=1 SV=1
P15306	Thbd	R.GFQWVTGDN#HTSYSR.W	113	-0.59	2.208	1000	QWVTGDNHTSYSR	Thrombomodulin OS=Mus musculus GN=Thbd PE=1 SV=1
P15379	Cd44	R.TEAADLCQAFN#STLPTMDQMK.L	59	-2	4.669	1000	DLCQAFNSTLPTM	CD44 antigen OS=Mus musculus GN=Cd44 PE=1 SV=3
P15388	Kcnc1	K.TEIENVRN#GTQVR.Y	229	0.15	2.214	13.38	EIENVRNGTQVRY	Potassium voltage-gated channel subfamily C member 1 OS=Mus musculus GN=Kcnc1 PE=2 SV=1
P15920	Atp6v0a2	K.SVNLFGSGWN#VSAMYSSSHSPEEQRK.M	484	-0.46	3.178	47.743	LFGSGWNVSAMYS	V-type proton ATPase 116 kDa subunit a isoform 2 OS=Mus musculus GN=Atp6v0a2 PE=1 SV=2
P15920	Atp6v0a2	K.MVLWN#DSTIR.H	505	-0.27	2.394	1000	RKMVLWNDSTIRH	V-type proton ATPase 116 kDa subunit a isoform 2 OS=Mus musculus GN=Atp6v0a2 PE=1 SV=2
P16056	Met	R.FINFFVGNTIN#SSYPPGYSLHSISVR.R	201	-0.45	2.897	7.971	FVGNTINSSYPPG	Hepatocyte growth factor receptor OS=Mus musculus GN=Met PE=1 SV=1
P16056	Met	R.CLQHFYGPNHEHCFN#R.T	398	0.03	3.832	35.356	NHEHCFNRTLLRN	Hepatocyte growth factor receptor OS=Mus musculus GN=Met PE=1 SV=1
P16092	Fgfr1	K.GN#YTCIVENEYGSIN#HTYQLDVVER.S	227	1.5	2.992	68.033	VPSDKGNYTCIVE	Fibroblast growth factor receptor 1 OS=Mus musculus GN=Fgfr1 PE=1 SV=2
P16092	Fgfr1	K.GN#YTCIVENEYGSIN#HTYQLDVVER.S	240	1.5	2.992	12.79	NEYGSINHTYQLD	Fibroblast growth factor receptor 1 OS=Mus musculus GN=Fgfr1 PE=1 SV=2
P16092	Fgfr1	R.SPHRPILQAGLPAN#K.T	264	-0.27	2.189	1000	QAGLPANKTVALG	Fibroblast growth factor receptor 1 OS=Mus musculus GN=Fgfr1 PE=1 SV=2
P16294	F9	R.TIPHHQYN#ATINK.Y	316	-0.23	1.683	19.846	IPHHQYNATINKY	Coagulation factor IX OS=Mus musculus GN=F9 PE=2 SV=3
P16301	Lcat	K.AELSN#HTRPVILVPGCLGNR.L	44	0.88	4.341	107.966	PKAELSNHTRPVI	Phosphatidylcholine-sterol acyltransferase OS=Mus musculus GN=Lcat PE=1 SV=2
P16406	Enpep	K.GWLN#GSLVGFYK.T	189	-2.71	2.982	1000	EFKGWLNGSLVGF	Glutamyl aminopeptidase OS=Mus musculus GN=Enpep PE=1 SV=1
P16406	Enpep	K.EVMDTWTSQMGYPVVTVSGRQN#ITQK.R	546	-0.31	3.297	1000	TVSGRQNITQKRF	Glutamyl aminopeptidase OS=Mus musculus GN=Enpep PE=1 SV=1
P16406	Enpep	K.GGITLNAN#LSGDAFLK.I	601	1.55	2.409	17.009	GITLNANLSGDAF	Glutamyl aminopeptidase OS=Mus musculus GN=Enpep PE=1 SV=1
P16406	Enpep	R.VNYEGGTWDWIAEALSSN#HTR.F	637	-0.46	3.534	99.844	AEALSSNHTRFSA	Glutamyl aminopeptidase OS=Mus musculus GN=Enpep PE=1 SV=1
P16406	Enpep	K.IALN#LTM*YLK.S	669	-1.58	2.733	1000	NYKIALNLTMYLK	Glutamyl aminopeptidase OS=Mus musculus GN=Enpep PE=1 SV=1
P16406	Enpep	K.MGDREALGN#ASQLFDSWLK.G	754	-1.48	5.197	1000	DREALGNASQLFD	Glutamyl aminopeptidase OS=Mus musculus GN=Enpep PE=1 SV=1
P16406	Enpep	R.YGMQNSGNEAAWN#YTLEQYQK.T	792	0.48	5.187	100.207	GNEAAWNYTLEQY	Glutamyl aminopeptidase OS=Mus musculus GN=Enpep PE=1 SV=1
P16675	Ctsa	K.M*YVTN#DTEVAENNYEALK.D	140	-1.3	5.022	115.01	DKMYVTNDTEVAE	Lysosomal protective protein OS=Mus musculus GN=Ctsa PE=1 SV=1
P16675	Ctsa	R.LDPPCTN#TTAPSNYLNNPYVR.K	327	-0.12	3.81	104.477	LDPPCTNTTAPSN	Lysosomal protective protein OS=Mus musculus GN=Ctsa PE=1 SV=1
P16858	Gapdh	K.IVSN#ASCTTNCLAPLAK.V	147	-0.3	3.876	45.026	SLKIVSNASCTTN	Glyceraldehyde-3-phosphate dehydrogenase OS=Mus musculus GN=Gapdh PE=1 SV=2
P17047	Lamp2	K.EASHYSIHDIVLSYN#TSDSTVFPGAVAK.G	115	0.01	3.506	1000	DIVLSYNTSDSTV	Lysosome-associated membrane glycoprotein 2 OS=Mus musculus GN=Lamp2 PE=2 SV=2
P17047	Lamp2	K.CNSVLTYN#LTPVVQK.Y	156	-0.25	4.108	123.857	NSVLTYNLTPVVQ	Lysosome-associated membrane glycoprotein 2 OS=Mus musculus GN=Lamp2 PE=2 SV=2
P17047	Lamp2	K.YWGIHLQAFVQN#GTVSK.N	175	-0.4	2.403	1000	LQAFVQNGTVSKN	Lysosome-associated membrane glycoprotein 2 OS=Mus musculus GN=Lamp2 PE=2 SV=2
P17047	Lamp2	R.NGN#TTCLLATMGLQLN#ITEEK.V	234	-0.88	3.823	9.34	YSIRNGNTTCLLA	Lysosome-associated membrane glycoprotein 2 OS=Mus musculus GN=Lamp2 PE=2 SV=2
P17047	Lamp2	R.NGN#TTCLLATMGLQLN#ITEEK.V	247	-0.88	3.823	51.463	TMGLQLNITEEKV	Lysosome-associated membrane glycoprotein 2 OS=Mus musculus GN=Lamp2 PE=2 SV=2
P17047	Lamp2	K.VPFIFNINPATTN#FTGSCQPQSAQLR.L	265	0.63	5.114	65.44	INPATTNFTGSCQ	Lysosome-associated membrane glycoprotein 2 OS=Mus musculus GN=Lamp2 PE=2 SV=2
P17047	Lamp2	K.VPFIFNINPATTN#FTGSCQPQSAQLRLN#NSQIK.Y	280	-0.68	4.209	9.34	SAQLRLNNSQIKY	Lysosome-associated membrane glycoprotein 2 OS=Mus musculus GN=Lamp2 PE=2 SV=2
P17047	Lamp2	K.EVNVYMYLAN#GSAFN#ISNK.N	312	-0.66	5.022	93.154	VYMYLANGSAFNI	Lysosome-associated membrane glycoprotein 2 OS=Mus musculus GN=Lamp2 PE=2 SV=2
P17047	Lamp2	K.EVNVYMYLAN#GSAFN#ISNK.N	317	-0.66	5.022	27.055	ANGSAFNISNKNL	Lysosome-associated membrane glycoprotein 2 OS=Mus musculus GN=Lamp2 PE=2 SV=2
P17047	Lamp2	K.N#LSFWDAPLGSSYM*CNK.E	322	-1.7	4.096	155.51	FNISNKNLSFWDA	Lysosome-associated membrane glycoprotein 2 OS=Mus musculus GN=Lamp2 PE=2 SV=2
P17125	Tgfb3	R.LTSPPEPSVMTHVPYQVLALYN#STR.E	72	-0.36	2.291	1000	QVLALYNSTRELL	Transforming growth factor beta-3 OS=Mus musculus GN=Tgfb3 PE=2 SV=1
P17439	Gba	R.RMELSVGAIQAN#R.T	78	0.12	2.723	1000	VGAIQANRTGTGL	Glucosylceramidase OS=Mus musculus GN=Gba PE=1 SV=1
P17439	Gba	R.VYTYADTPNDFQLSN#FSLPEEDTK.L	165	0.44	4.147	57.711	NDFQLSNFSLPEE	Glucosylceramidase OS=Mus musculus GN=Gba PE=1 SV=1
P17742	Ppia	K.HTGPGILSM*ANAGPNTN#GSQFFICTAK.T	108	0.39	5.502	20.167	NAGPNTNGSQFFI	Peptidyl-prolyl cis-trans isomerase A OS=Mus musculus GN=Ppia PE=1 SV=2
P17809	Slc2a1	K.VIEEFYN#QTWN#HR.Y	45	-1.76	1.94	1000	VIEEFYNQTWNHR	Solute carrier family 2, facilitated glucose transporter member 1 OS=Mus musculus GN=Slc2a1 PE=1 SV=4
P18181	Cd48	K.ILEYNYN#STK.T	70	-0.29	1.754	6.591	ILEYNYNSTKTIF	CD48 antigen OS=Mus musculus GN=Cd48 PE=1 SV=1
P18181	Cd48	K.SPGYVLDLIVTPQN#K.S	186	-0.48	2.53	1000	LIVTPQNKSTFYT	CD48 antigen OS=Mus musculus GN=Cd48 PE=1 SV=1
P18242	Ctsd	K.N#GTSFDIHYGSGSLSGYLSQDTVSVPCK.S	134	-0.3	3.119	1000	SSTYVKNGTSFDI	Cathepsin D OS=Mus musculus GN=Ctsd PE=1 SV=1
P18242	Ctsd	K.YYHGELSYLN#VTRK.A	261	-0.9	3.94	1000	GELSYLNVTRKAY	Cathepsin D OS=Mus musculus GN=Ctsd PE=1 SV=1
P18293	Npr1	R.LN#ITVNHQEFVEGDPDHYTK.L	208	0.25	2.813	14.062	RVRERLNITVNHQ	Atrial natriuretic peptide receptor 1 OS=Mus musculus GN=Npr1 PE=2 SV=2
P18293	Npr1	K.KFN#FTMEDGLK.N	334	-4.84	2.676	1000	LADKKFNFTMEDG	Atrial natriuretic peptide receptor 1 OS=Mus musculus GN=Npr1 PE=2 SV=2
P18293	Npr1	K.NIIPASFHDGLLLYVQAVTETLAQGGTVTDGEN#ITQR.M	375	-0.69	2.884	36.997	TVTDGENITQRMW	Atrial natriuretic peptide receptor 1 OS=Mus musculus GN=Npr1 PE=2 SV=2
P18572	Bsg	K.TQLTCSLN#SSGVDIVGHR.W	160	-6.56	3.82	1000	QLTCSLNSSGVDI	Basigin OS=Mus musculus GN=Bsg PE=1 SV=2
P18572	Bsg	K.TSDTGEEEAITN#STEANGK.Y	270	-0.6	5.723	100.207	EEEAITNSTEANG	Basigin OS=Mus musculus GN=Bsg PE=1 SV=2
P19096	Fasn	K.QNQLNLSTLLVNPEGPTLTQLN#SVQSSERPLFLVHPIEGSTTVFHSLAAK.L	2228	3.81	3.976	11.235	PTLTQLNSVQSSE	Fatty acid synthase OS=Mus musculus GN=Fasn PE=1 SV=2
P19137	Lama1	R.GPRPLLAPCVPCNCN#NHSDVCDPETGK.C	1413	-1.08	2.688	0	CVPCNCNNHSDVC	Laminin subunit alpha-1 OS=Mus musculus GN=Lama1 PE=1 SV=1
P19137	Lama1	R.TSN#GTQALATFIEQLHANIK.E	1659	0.62	3.549	105.136	EMERTSNGTQALA	Laminin subunit alpha-1 OS=Mus musculus GN=Lama1 PE=1 SV=1
P19137	Lama1	K.DFQPPVSALQSMHQN#ISSLLGLIK.E	1706	0.46	2.211	1000	LQSMHQNISSLLG	Laminin subunit alpha-1 OS=Mus musculus GN=Lama1 PE=1 SV=1
P19137	Lama1	K.EANSLLSN#HSEK.L	1763	-0.43	2.792	38.189	ANSLLSNHSEKLQ	Laminin subunit alpha-1 OS=Mus musculus GN=Lama1 PE=1 SV=1
P19137	Lama1	R.VQEEQN#VTSELIAK.G	1812	-1.8	4.351	1000	RVQEEQNVTSELI	Laminin subunit alpha-1 OS=Mus musculus GN=Lama1 PE=1 SV=1
P19137	Lama1	K.QAN#DSLAMLR.E	1999	-0.64	2.356	1000	NITKQANDSLAML	Laminin subunit alpha-1 OS=Mus musculus GN=Lama1 PE=1 SV=1
P19137	Lama1	R.VFN#TSEDLSR.V	2046	-0.69	1.595	1000	LSLRVFNTSEDLS	Laminin subunit alpha-1 OS=Mus musculus GN=Lama1 PE=1 SV=1
P19137	Lama1	R.VN#ATVQETNDLLHN#STMTTLLAGRK.M	2055	-0.5	2.881	38.133	EDLSRVNATVQET	Laminin subunit alpha-1 OS=Mus musculus GN=Lama1 PE=1 SV=1
P19137	Lama1	R.VN#ATVQETNDLLHN#STMTTLLAGRK.M	2067	-0.5	2.881	4.691	TNDLLHNSTMTTL	Laminin subunit alpha-1 OS=Mus musculus GN=Lama1 PE=1 SV=1
P19137	Lama1	K.VLDINN#STLMFVGGLGGQIK.K	2252	-0.24	4.857	9.34	KVLDINNSTLMFV	Laminin subunit alpha-1 OS=Mus musculus GN=Lama1 PE=1 SV=1
P19137	Lama1	R.YNN#GTWYK.I	2392	-1.54	1.614	24.437	TDRRYNNGTWYKI	Laminin subunit alpha-1 OS=Mus musculus GN=Lama1 PE=1 SV=1
P19221	F2	R.CAMDLGVNYLGTVN#VTHTGIQCQLWR.S	122	-3.75	3.233	27.13	NYLGTVNVTHTGI	Prothrombin OS=Mus musculus GN=F2 PE=1 SV=1
P19221	F2	R.SRYPHKPEIN#STTHPGADLK.E	144	-1.08	3.16	1000	PHKPEINSTTHPG	Prothrombin OS=Mus musculus GN=F2 PE=1 SV=1
P20060	Hexb	R.LLYISAEDFSIDHSPN#STAGPSCSLLQEAFRR.Y	63	-1.17	3.495	1000	SIDHSPNSTAGPS	Beta-hexosaminidase subunit beta OS=Mus musculus GN=Hexb PE=2 SV=2
P20060	Hexb	R.GLETFSQLVYQDSFGTFTIN#ESSIADSPR.F	169	-1.92	3.55	1000	FGTFTINESSIAD	Beta-hexosaminidase subunit beta OS=Mus musculus GN=Hexb PE=2 SV=2
P20060	Hexb	K.TQVFGPVDPTVN#TTYAFFN#TFFK.E	306	-0.29	4.048	1000	PVDPTVNTTYAFF	Beta-hexosaminidase subunit beta OS=Mus musculus GN=Hexb PE=2 SV=2
P20352	F3	K.AFN#LTWISTDFK.T	37	-0.58	2.918	1000	IPEKAFNLTWIST	Tissue factor OS=Mus musculus GN=F3 PE=1 SV=2
P20352	F3	K.TILEWQPKPTN#YTYTVQISDR.S	57	-2.33	3.127	1000	WQPKPTNYTYTVQ	Tissue factor OS=Mus musculus GN=F3 PE=1 SV=2
P20352	F3	R.KN#GTFLTLR.Q	169	-0.19	1.957	1000	LTLVRKNGTFLTL	Tissue factor OS=Mus musculus GN=F3 PE=1 SV=2
P20826	Kitlg	R.SFTPEEFFSIFN#R.S	145	0.02	2.156	1000	EFFSIFNRSIDAF	Kit ligand OS=Mus musculus GN=Kitlg PE=1 SV=1
P20917	Mag	R.SRLLGDLGLRN#CTLLLSTLSPELGGK.Y	99	0.75	2.574	1000	GDLGLRNCTLLLS	Myelin-associated glycoprotein OS=Mus musculus GN=Mag PE=1 SV=2
P20917	Mag	R.LGCQAAFPN#TTLQFEGYASLDVK.Y	223	-0.24	2.68	1000	CQAAFPNTTLQFE	Myelin-associated glycoprotein OS=Mus musculus GN=Mag PE=1 SV=2
P20917	Mag	R.ATAFN#LSVEFAPIILLESHCAAAR.D	406	-1	4.61	1000	QRATAFNLSVEFA	Myelin-associated glycoprotein OS=Mus musculus GN=Mag PE=1 SV=2
P20917	Mag	R.N#VTVN#ETEREFVYSER.S	450	-0.54	3.664	1000	FELPSRNVTVNET	Myelin-associated glycoprotein OS=Mus musculus GN=Mag PE=1 SV=2
P20917	Mag	R.N#VTVN#ETEREFVYSER.S	454	-0.54	3.664	1000	SRNVTVNETEREF	Myelin-associated glycoprotein OS=Mus musculus GN=Mag PE=1 SV=2
P20934	Evi2a	R.HPSDNN#TNLVTPAVGHK.V	56	-2.07	2.81	0	RHPSDNNTNLVTP	Protein EVI2A OS=Mus musculus GN=Evi2a PE=1 SV=2
P21180	C2	K.DHEN#ATGTNTYEVLIR.V	340	-1.67	4.717	65.44	SYKDHENATGTNT	Complement C2 OS=Mus musculus GN=C2 PE=2 SV=2
P21237	Bdnf	K.NYLDAAN#MSMR.V	123	-0.03	2.484	76.287	NYLDAANMSMRVR	Brain-derived neurotrophic factor OS=Mus musculus GN=Bdnf PE=1 SV=1
P21460	Cst3	K.SQTN#LTDCPFHDQPHLM*R.K	99	-2.87	3.466	1000	CTKSQTNLTDCPF	Cystatin-C OS=Mus musculus GN=Cst3 PE=2 SV=2
P21661	Pcsk2	R.NPEAGVATTDLYGN#CTLR.H	374	4.23	3.896	138.848	TTDLYGNCTLRHS	Neuroendocrine convertase 2 OS=Mus musculus GN=Pcsk2 PE=1 SV=1
P21661	Pcsk2	R.YLEHVQAVITVN#ATRR.G	513	-0.36	3.341	1000	QAVITVNATRRGD	Neuroendocrine convertase 2 OS=Mus musculus GN=Pcsk2 PE=1 SV=1
P21661	Pcsk2	R.GDLNIN#MTSPMGTK.S	523	0.29	3.326	48.874	RGDLNINMTSPMG	Neuroendocrine convertase 2 OS=Mus musculus GN=Pcsk2 PE=1 SV=1
P21784	Rag2	K.IWFGSNMGN#GTIFLGIPGDNK.Q	324	1.33	2.404	3.322	FGSNMGNGTIFLG	V(D)J recombination-activating protein 2 OS=Mus musculus GN=Rag2 PE=1 SV=2
P21803	Fgfr2	K.GN#YTCLVENEYGSIN#HTYHLDVVER.S	228	-1.64	3.652	33.358	VPSDKGNYTCLVE	Fibroblast growth factor receptor 2 OS=Mus musculus GN=Fgfr2 PE=1 SV=4
P21803	Fgfr2	K.GN#YTCLVENEYGSIN#HTYHLDVVER.S	241	-1.64	3.652	12.79	NEYGSINHTYHLD	Fibroblast growth factor receptor 2 OS=Mus musculus GN=Fgfr2 PE=1 SV=4
P21836	Ache	R.LVGCPPGGAGGN#DTELIACLR.T	296	-4.05	4.572	1000	PGGAGGNDTELIA	Acetylcholinesterase OS=Mus musculus GN=Ache PE=1 SV=1
P21836	Ache	K.DN#ESLISR.A	381	-0.13	2.675	1000	PGFSKDNESLISR	Acetylcholinesterase OS=Mus musculus GN=Ache PE=1 SV=1
P21956	Mfge8	K.EFLGNLDN#NSLK.V	266	-1.68	2.672	9.34	FLGNLDNNSLKVN	Lactadherin OS=Mus musculus GN=Mfge8 PE=1 SV=3
P21956	Mfge8	K.N#NTIPDSQM*SASSSYK.T	316	0.92	2.11	0	EPLGLKNNTIPDS	Lactadherin OS=Mus musculus GN=Mfge8 PE=1 SV=3
P21995	Emb	K.YSN#LSLK.S	55	-0.37	1.419	1000	MMAKYSNLSLKSC	Embigin OS=Mus musculus GN=Emb PE=1 SV=2
P21995	Emb	K.SCN#ISVTEK.S	62	-0.36	2.26	1000	LSLKSCNISVTEK	Embigin OS=Mus musculus GN=Emb PE=1 SV=2
P21995	Emb	K.SN#VSVEENVILEKPSHVELK.C	70	0.26	3.135	47.743	SVTEKSNVSVEEN	Embigin OS=Mus musculus GN=Emb PE=1 SV=2
P21995	Emb	K.DLNLMN#VTWK.K	101	-0.74	3.278	73.311	KDLNLMNVTWKKD	Embigin OS=Mus musculus GN=Emb PE=1 SV=2
P21995	Emb	K.KDDEPLETTGDFN#TTK.M	118	0.61	3.83	1000	ETTGDFNTTKMGN	Embigin OS=Mus musculus GN=Emb PE=1 SV=2
P21995	Emb	K.CVCQDCLPLN#WTWYMGN#ETAQVPIDAHSNEK.Y	191	-0.14	4.016	41.577	QDCLPLNWTWYMG	Embigin OS=Mus musculus GN=Emb PE=1 SV=2
P21995	Emb	K.CVCQDCLPLN#WTWYMGN#ETAQVPIDAHSNEK.Y	198	-0.14	4.016	33.19	WTWYMGNETAQVP	Embigin OS=Mus musculus GN=Emb PE=1 SV=2
P21995	Emb	K.YIIN#GSHAN#ETR.L	216	-1.27	3.2	1000	NEKYIINGSHANE	Embigin OS=Mus musculus GN=Emb PE=1 SV=2
P21995	Emb	K.YIIN#GSHAN#ETR.L	221	-1.27	3.2	1000	INGSHANETRLKI	Embigin OS=Mus musculus GN=Emb PE=1 SV=2
P22272	Il6ra	R.ALEVAN#GTVTSLPGATVTLICPGK.E	32	2.71	2.796	1000	RALEVANGTVTSL	Interleukin-6 receptor subunit alpha OS=Mus musculus GN=Il6ra PE=2 SV=2
P22437	Ptgs1	R.TGYSGPN#CTIPEIWTWLR.N	70	-3.9	4.2	1000	TGYSGPNCTIPEI	Prostaglandin G/H synthase 1 OS=Mus musculus GN=Ptgs1 PE=2 SV=1
P22723	Gabrg2	K.SDDDYEDYASN#K.T	51	-0.42	2.826	1000	YEDYASNKTWVLT	Gamma-aminobutyric acid receptor subunit gamma-2 OS=Mus musculus GN=Gabrg2 PE=1 SV=3
P22723	Gabrg2	R.LKFN#STIK.V	128	-0.21	3.061	1000	DRRLKFNSTIKVL	Gamma-aminobutyric acid receptor subunit gamma-2 OS=Mus musculus GN=Gabrg2 PE=1 SV=3
P22723	Gabrg2	R.LYQFSFVGLRN#TTEVVK.T	246	-0.75	2.436	1000	SFVGLRNTTEVVK	Gamma-aminobutyric acid receptor subunit gamma-2 OS=Mus musculus GN=Gabrg2 PE=1 SV=3
P22724	Wnt4	R.WN#CSTLDSLPVFGK.V	88	-1.17	3.342	1000	FRNRRWNCSTLDS	Protein Wnt-4 OS=Mus musculus GN=Wnt4 PE=1 SV=1
P22725	Wnt5a	R.WN#CSTVDNTSVFGR.V	114	-2.61	3.801	87.265	FRHRRWNCSTVDN	Protein Wnt-5a OS=Mus musculus GN=Wnt5a PE=1 SV=2
P22933	Gabrd	R.LSYN#HTN#ETLGLDSR.F	103	-0.53	2.558	1000	DSRLSYNHTNETL	Gamma-aminobutyric acid receptor subunit delta OS=Mus musculus GN=Gabrd PE=2 SV=1
P22933	Gabrd	R.LSYN#HTN#ETLGLDSR.F	106	-0.53	2.558	1000	LSYNHTNETLGLD	Gamma-aminobutyric acid receptor subunit delta OS=Mus musculus GN=Gabrd PE=2 SV=1
P23336	Ggta1	R.ELSAAYIPFGEGDFYYHAAIFGGTPTHILN#LTR.E	319	1.65	3.236	1000	TPTHILNLTRECF	N-acetyllactosaminide alpha-1,3-galactosyltransferase OS=Mus musculus GN=Ggta1 PE=2 SV=1
P23780	Glb1	K.GLISN#MTIN#STVLTN#WTVFPLNTEAMVR.N	500	-0.65	3.027	12.377	FKGLISNMTINST	Beta-galactosidase OS=Mus musculus GN=Glb1 PE=2 SV=1
P23780	Glb1	K.GLISN#MTIN#STVLTN#WTVFPLNTEAMVR.N	504	-0.65	3.027	16.725	ISNMTINSTVLTN	Beta-galactosidase OS=Mus musculus GN=Glb1 PE=2 SV=1
P23780	Glb1	K.GLISN#MTIN#STVLTN#WTVFPLNTEAMVR.N	510	-0.65	3.027	12.236	NSTVLTNWTVFPL	Beta-galactosidase OS=Mus musculus GN=Glb1 PE=2 SV=1
P23818	Gria1	K.LLPQIDIVN#ISDSFEMTYR.F	63	-1.87	4.5	1000	PQIDIVNISDSFE	Glutamate receptor 1 OS=Mus musculus GN=Gria1 PE=1 SV=1
P23818	Gria1	K.ESGAN#VTGFQLVN#YTDTIPAR.I	249	-4.22	3.11	1000	FKESGANVTGFQL	Glutamate receptor 1 OS=Mus musculus GN=Gria1 PE=1 SV=1
P23818	Gria1	K.ESGAN#VTGFQLVN#YTDTIPAR.I	257	-4.22	3.11	1000	TGFQLVNYTDTIP	Glutamate receptor 1 OS=Mus musculus GN=Gria1 PE=1 SV=1
P23818	Gria1	R.TN#YTLHVIEMK.H	363	-1.52	1.968	1000	EKGRRTNYTLHVI	Glutamate receptor 1 OS=Mus musculus GN=Gria1 PE=1 SV=1
P23818	Gria1	K.FVPAATDAQAGGDN#SSVQN#R.T	401	-3.1	3.055	1000	AQAGGDNSSVQNR	Glutamate receptor 1 OS=Mus musculus GN=Gria1 PE=1 SV=1
P23818	Gria1	K.FVPAATDAQAGGDN#SSVQN#R.T	406	-3.1	3.055	1000	DNSSVQNRTYIVT	Glutamate receptor 1 OS=Mus musculus GN=Gria1 PE=1 SV=1
P23819	Gria2	K.IQFGGAN#VSGFQIVDYDDSLVSK.F	256	-1.79	3.916	1000	IQFGGANVSGFQI	Glutamate receptor 2 OS=Mus musculus GN=Gria2 PE=1 SV=3
P23819	Gria2	R.IN#YTINIMELK.T	370	-0.01	3.747	97.748	QNGKRINYTINIM	Glutamate receptor 2 OS=Mus musculus GN=Gria2 PE=1 SV=3
P23819	Gria2	K.MVVTLTELPSGN#DTSGLEN#K.T	406	-1.07	2.508	1000	TELPSGNDTSGLE	Glutamate receptor 2 OS=Mus musculus GN=Gria2 PE=1 SV=3
P23819	Gria2	K.MVVTLTELPSGN#DTSGLEN#K.T	413	-1.07	2.508	1000	DTSGLENKTVVVT	Glutamate receptor 2 OS=Mus musculus GN=Gria2 PE=1 SV=3
P23953	Ces1c	K.N#ATSYPPMCSQDAGWAK.I	79	-0.64	1.867	1000	PWSFVKNATSYPP	Carboxylesterase 1C OS=Mus musculus GN=Ces1c PE=1 SV=4
P23953	Ces1c	K.LVQYN#ISLSTM*IDGVVLPK.A	304	-0.03	2.181	1000	GKLVQYNISLSTM	Carboxylesterase 1C OS=Mus musculus GN=Ces1c PE=1 SV=4
P23953	Ces1c	R.RFHSELN#ISESMIPAVIEQYLR.G	377	-1.78	4.596	1000	RFHSELNISESMI	Carboxylesterase 1C OS=Mus musculus GN=Ces1c PE=1 SV=4
P23953	Ces1c	K.EGASEEETN#LSK.M	478	-0.16	2.914	1000	ASEEETNLSKMVM	Carboxylesterase 1C OS=Mus musculus GN=Ces1c PE=1 SV=4
P24369	Ppib	K.DTN#GSQFFITTVK.T	148	-0.97	3.179	1000	NAGKDTNGSQFFI	Peptidyl-prolyl cis-trans isomerase B OS=Mus musculus GN=Ppib PE=2 SV=2
P24638	Acp2	R.YHGFLN#TSYHR.Q	92	-1.27	2.525	1000	RYHGFLNTSYHRQ	Lysosomal acid phosphatase OS=Mus musculus GN=Acp2 PE=2 SV=2
P24638	Acp2	R.TLM*SAEANLAGLFPPN#EVQHFNPN#ISWQPIPVHTVPITEDR.L	133	4.78	3.852	6.591	VQHFNPNISWQPI	Lysosomal acid phosphatase OS=Mus musculus GN=Acp2 PE=2 SV=2
P24638	Acp2	R.YEQLQN#ETR.Q	167	-0.92	2.229	1000	RYEQLQNETRQTP	Lysosomal acid phosphatase OS=Mus musculus GN=Acp2 PE=2 SV=2
P24638	Acp2	K.N#LTLM*ATTSQFPK.L	267	-0.24	2.916	1000	LAQILKNLTLMAT	Lysosomal acid phosphatase OS=Mus musculus GN=Acp2 PE=2 SV=2
P24668	M6pr	R.LRPLFN#K.S	58	-0.14	2.051	1000	RLRPLFNKSFEST	Cation-dependent mannose-6-phosphate receptor OS=Mus musculus GN=M6pr PE=1 SV=1
P24668	M6pr	R.EASN#HSSGAGLVQIN#K.S	84	0.44	3.353	1000	VCREASNHSSGAG	Cation-dependent mannose-6-phosphate receptor OS=Mus musculus GN=M6pr PE=1 SV=1
P24668	M6pr	R.EASN#HSSGAGLVQIN#K.S	95	0.44	3.353	1000	AGLVQINKSNDKE	Cation-dependent mannose-6-phosphate receptor OS=Mus musculus GN=M6pr PE=1 SV=1
P24668	M6pr	K.ETVVGRIN#ETHIFN#GSNWIMLIYK.G	108	0.04	4.695	113.176	TVVGRINETHIFN	Cation-dependent mannose-6-phosphate receptor OS=Mus musculus GN=M6pr PE=1 SV=1
P24668	M6pr	R.IN#ETHIFN#GSNWIMLIYK.G	114	-4.13	3.175	37.54	NETHIFNGSNWIM	Cation-dependent mannose-6-phosphate receptor OS=Mus musculus GN=M6pr PE=1 SV=1
P25118	Tnfrsf1a	R.YLSETHFQCVDCSPCFN#GTVTIPCK.E	151	-1.73	2.623	1000	DCSPCFNGTVTIP	Tumor necrosis factor receptor superfamily member 1A OS=Mus musculus GN=Tnfrsf1a PE=1 SV=1
P25446	Fas	K.N#CSEGLYQGGPFCCQPCQPGKK.K	43	-1.59	3.269	1000	VRETDKNCSEGLY	Tumor necrosis factor receptor superfamily member 6 OS=Mus musculus GN=Fas PE=1 SV=2
P26048	Gabra2	K.NN#ITIFTR.I	38	0.16	3.051	12.218	EDEAKNNITIFTR	Gamma-aminobutyric acid receptor subunit alpha-2 OS=Mus musculus GN=Gabra2 PE=1 SV=1
P26049	Gabra3	K.HAPDIPDDSTDN#ITIFTR.I	63	0.35	4.374	1000	PDDSTDNITIFTR	Gamma-aminobutyric acid receptor subunit alpha-3 OS=Mus musculus GN=Gabra3 PE=1 SV=1
P26049	Gabra3	K.SVAHN#MTTPNK.L	163	-1.85	2.836	81.692	KKSVAHNMTTPNK	Gamma-aminobutyric acid receptor subunit alpha-3 OS=Mus musculus GN=Gabra3 PE=1 SV=1
P26049	Gabra3	R.LVDN#GTLLYTM*R.L	176	-2.86	1.847	1000	LLRLVDNGTLLYT	Gamma-aminobutyric acid receptor subunit alpha-3 OS=Mus musculus GN=Gabra3 PE=1 SV=1
P26151	Fcgr1	K.TN#LSHSGIYHCSGTGR.H	168	-1.8	3.358	1000	VAILKTNLSHSGI	High affinity immunoglobulin gamma Fc receptor I OS=Mus musculus GN=Fcgr1 PE=1 SV=1
P26262	Klkb1	R.IVGGTN#ASLGEWPWQVSLQVK.L	396	0.7	4.673	1000	RIVGGTNASLGEW	Plasma kallikrein OS=Mus musculus GN=Klkb1 PE=1 SV=2
P26618	Pdgfra	K.IVQLN#SSFSLR.C	42	-0.33	3.353	1000	EKIVQLNSSFSLR	Platelet-derived growth factor receptor alpha OS=Mus musculus GN=Pdgfra PE=1 SV=3
P26618	Pdgfra	K.DN#LTLIEN#LTEITTDVQK.S	353	-0.3	4.969	1000	ISWLKDNLTLIEN	Platelet-derived growth factor receptor alpha OS=Mus musculus GN=Pdgfra PE=1 SV=3
P26618	Pdgfra	K.DN#LTLIEN#LTEITTDVQK.S	359	-0.3	4.969	1000	NLTLIENLTEITT	Platelet-derived growth factor receptor alpha OS=Mus musculus GN=Pdgfra PE=1 SV=3
P26618	Pdgfra	K.CN#NDTSWTVLASN#VSNIITELPR.R	468	-0.9	3.353	7.756	WTVLASNVSNIIT	Platelet-derived growth factor receptor alpha OS=Mus musculus GN=Pdgfra PE=1 SV=3
P26928	Mst1	K.GEDYRGTTN#TTSAGVPCQR.W	305	2.24	3.453	1000	DYRGTTNTTSAGV	Hepatocyte growth factor-like protein OS=Mus musculus GN=Mst1 PE=2 SV=2
P27038	Acvr2a	R.DRTN#QTGVEPCYGDK.D	43	-0.99	3.836	1000	WERDRTNQTGVEP	Activin receptor type-2A OS=Mus musculus GN=Acvr2a PE=1 SV=1
P27046	Man2a1	R.GSPGN#ASQGSIHLHSPQLALQADPR.D	93	-0.32	2.123	1000	PRGSPGNASQGSI	Alpha-mannosidase 2 OS=Mus musculus GN=Man2a1 PE=1 SV=2
P27573	Mpz	K.DGSIVIHNLDYSDN#GTFTCDVK.N	122	-1.29	3.586	52.403	NLDYSDNGTFTCD	Myelin protein P0 OS=Mus musculus GN=Mpz PE=1 SV=1
P28047	Wnt7b	R.WN#CSALGEK.T	83	-0.7	1.627	1000	FRFGRWNCSALGE	Protein Wnt-7b OS=Mus musculus GN=Wnt7b PE=1 SV=1
P28653	Bgn	R.MIEN#GSLSFLPTLR.E	271	-0.68	2.043	1000	QIRMIENGSLSFL	Biglycan OS=Mus musculus GN=Bgn PE=2 SV=1
P28653	Bgn	K.LLQVVYLHSNN#ITK.V	312	0.21	3.769	9.34	VYLHSNNITKVGI	Biglycan OS=Mus musculus GN=Bgn PE=2 SV=1
P28654	Dcn	R.ISDTN#ITAIPQGLPTSLTEVHLDGNK.I	206	1.16	4.135	153.711	IRISDTNITAIPQ	Decorin OS=Mus musculus GN=Dcn PE=2 SV=1
P28654	Dcn	K.LGLSFNSITVMEN#GSLANVPHLR.E	257	1.79	4.352	38.189	SITVMENGSLANV	Decorin OS=Mus musculus GN=Dcn PE=2 SV=1
P28654	Dcn	K.YIQVVYLHNNN#ISAVGQNDFCR.A	298	4.66	5.752	9.34	VYLHNNNISAVGQ	Decorin OS=Mus musculus GN=Dcn PE=2 SV=1
P28665	Mug1	K.ICLHLYQLN#ETVTVTASLVSQSGR.K	55	-0.66	2.361	1000	LHLYQLNETVTVT	Murinoglobulin-1 OS=Mus musculus GN=Mug1 PE=1 SV=3
P28665	Mug1	K.ELIFYYLVMAQGSIIQTGN#HTHQVEPGEAPVK.G	500	1.09	3.268	1000	SIIQTGNHTHQVE	Murinoglobulin-1 OS=Mus musculus GN=Mug1 PE=1 SV=3
P28665	Mug1	K.SLGNVN#FSVSAEAQQSSEPCGSEVATVPETGRK.D	871	0.48	5.286	48.874	KSLGNVNFSVSAE	Murinoglobulin-1 OS=Mus musculus GN=Mug1 PE=1 SV=3
P28665	Mug1	K.YLN#ETQQLTQK.I	993	-4.7	2.695	1000	YVLKYLNETQQLT	Murinoglobulin-1 OS=Mus musculus GN=Mug1 PE=1 SV=3
P28665	Mug1	R.N#ASFVYTK.A	1142	-0.19	1.583	1000	TIEQERNASFVYT	Murinoglobulin-1 OS=Mus musculus GN=Mug1 PE=1 SV=3
P28665	Mug1	K.SLDEEAIKEN#NSIHWK.R	1180	-0.54	2.725	17.009	EEAIKENNSIHWK	Murinoglobulin-1 OS=Mus musculus GN=Mug1 PE=1 SV=3
P28798	Grn	K.VGNVECGEGHFCHDN#QTCCK.D	526	-1.24	1.363	17.694	GHFCHDNQTCCKD	Granulins OS=Mus musculus GN=Grn PE=1 SV=2
[truncated: 2,824 more rows]

## Sheet: Total
Supplementary Dataset 9(c). Total N-glycosylation sites (4195) identified in the duplicate mouse brain tissue experiments
[truncated: 4,196 more rows]
