# Supplementary material for: An enrichment method based on synergistic and reversible covalent interactions for large-scale analysis of glycoproteins
Source: Nat Commun. 2018 Apr 27;9:1692. doi: 10.1038/s41467-018-04081-3 (PMC5923262; doi:10.1038/s41467-018-04081-3)
Supplement: Supplementary file 12 — Supplementary Data 10 [file 41467_2018_4081_MOESM12_ESM.xlsx]

## Sheet: Sheet1
Supplementary Dataset 10. O-glycoproteins with one HexNAc identified in three types of human cells (subcellular compartment information from Uniprot)
Reference	Gene symbol	Identified in MCF7	Identified in HEK 293T	Identified in Jurkat	Annotation	ER	Golgi	Nucleus	Cytoplasm	Secreted
A8CG34	POM121C	NO	YES	YES	Nuclear envelope pore membrane protein POM 121C (Nuclear pore membrane protein 121-2) (POM121-2) (Pore membrane protein of 121 kDa C)	Yes	No	Yes	No	No
O00411	POLRMT	NO	NO	YES	DNA-directed RNA polymerase, mitochondrial (MtRPOL) (EC 2.7.7.6)	No	No	No	No	No
O14497	ARID1A	YES	YES	YES	AT-rich interactive domain-containing protein 1A (ARID domain-containing protein 1A) (B120) (BRG1-associated factor 250) (BAF250) (BRG1-associated factor 250a) (BAF250A) (Osa homolog 1) (hOSA1) (SWI-like protein) (SWI/SNF complex protein p270) (SWI/SNF-related, matrix-associated, actin-dependent regulator of chromatin subfamily F member 1) (hELD)	No	No	Yes	No	No
O14974	PPP1R12A	YES	YES	YES	Protein phosphatase 1 regulatory subunit 12A (Myosin phosphatase-targeting subunit 1) (Myosin phosphatase target subunit 1) (Protein phosphatase myosin-binding subunit)	No	No	No	Yes	No
O15014	ZNF609	YES	YES	YES	Zinc finger protein 609	No	No	Yes	No	No
O15027	SEC16A	YES	NO	NO	Protein transport protein Sec16A (SEC16 homolog A)	Yes	Yes	No	No	No
O15047	SETD1A	NO	NO	YES	Histone-lysine N-methyltransferase SETD1A (EC 2.1.1.43) (Lysine N-methyltransferase 2F) (SET domain-containing protein 1A) (hSET1A) (Set1/Ash2 histone methyltransferase complex subunit SET1)	No	No	Yes	No	No
O15197	EPHB6	NO	NO	YES	Ephrin type-B receptor 6 (HEP) (Tyrosine-protein kinase-defective receptor EPH-6)	No	No	No	No	Yes
O15265	ATXN7	NO	YES	YES	Ataxin-7 (Spinocerebellar ataxia type 7 protein)	No	No	Yes	Yes	No
O43405	COCH	NO	YES	NO	Cochlin (COCH-5B2)	No	No	No	No	Yes
O43491	EPB41L2	NO	YES	NO	Band 4.1-like protein 2 (Generally expressed protein 4.1) (4.1G)	No	No	No	Yes	No
O43493	TGOLN2	NO	NO	YES	Trans-Golgi network integral membrane protein 2 (TGN38 homolog) (TGN46) (TGN48) (Trans-Golgi network protein TGN51)	No	Yes	No	No	No
O43670	ZNF207	YES	YES	YES	BUB3-interacting and GLEBS motif-containing protein ZNF207 (BuGZ) (hBuGZ) (Zinc finger protein 207)	No	No	Yes	Yes	No
O43852	CALU	YES	YES	NO	Calumenin (Crocalbin) (IEF SSP 9302)	Yes	Yes	No	No	Yes
O75179	ANKRD17	NO	YES	NO	Ankyrin repeat domain-containing protein 17 (Gene trap ankyrin repeat protein) (Serologically defined breast cancer antigen NY-BR-16)	No	No	Yes	Yes	No
O75376	NCOR1	YES	YES	YES	Nuclear receptor corepressor 1 (N-CoR) (N-CoR1)	No	No	Yes	No	No
O75487	GPC4	NO	NO	YES	Glypican-4 (K-glypican) [Cleaved into: Secreted glypican-4]	No	No	No	No	Yes
O75752	B3GALNT1	YES	NO	NO	UDP-GalNAc:beta-1,3-N-acetylgalactosaminyltransferase 1 (Beta-1,3-GalNAc-T1) (EC 2.4.1.79) (Beta-1,3-galactosyltransferase 3) (Beta-1,3-GalTase 3) (Beta3Gal-T3) (Beta3GalT3) (b3Gal-T3) (Beta-3-Gx-T3) (Galactosylgalactosylglucosylceramide beta-D-acetyl-galactosaminyltransferase) (Globoside synthase) (UDP-N-acetylgalactosamine:globotriaosylceramide beta-1,3-N-acetylgalactosaminyltransferase)	No	Yes	No	No	No
O75976	CPD	NO	NO	YES	Carboxypeptidase D (EC 3.4.17.22) (Metallocarboxypeptidase D) (gp180)	No	No	No	No	No
O94919	ENDOD1	YES	YES	NO	Endonuclease domain-containing 1 protein (EC 3.1.30.-)	No	No	No	No	Yes
O95081	AGFG2	YES	YES	YES	Arf-GAP domain and FG repeat-containing protein 2 (HIV-1 Rev-binding protein-like protein) (Rev/Rex activation domain-binding protein related) (RAB-R)	No	No	No	No	No
O95487	SEC24B	YES	YES	YES	Protein transport protein Sec24B (SEC24-related protein B)	Yes	Yes	No	Yes	No
O95628	CNOT4	YES	YES	NO	CCR4-NOT transcription complex subunit 4 (EC 6.3.2.-) (CCR4-associated factor 4) (E3 ubiquitin-protein ligase CNOT4) (Potential transcriptional repressor NOT4Hp)	No	No	Yes	Yes	No
O95980	RECK	NO	NO	YES	Reversion-inducing cysteine-rich protein with Kazal motifs (hRECK) (Suppressor of tumorigenicity 15 protein)	No	No	No	No	No
P02545	LMNA	YES	NO	NO	Prelamin-A/C [Cleaved into: Lamin-A/C (70 kDa lamin) (Renal carcinoma antigen NY-REN-32)]	No	No	Yes	No	No
P02786	TFRC	NO	NO	YES	Transferrin receptor protein 1 (TR) (TfR) (TfR1) (Trfr) (T9) (p90) (CD antigen CD71) [Cleaved into: Transferrin receptor protein 1, serum form (sTfR)]	No	No	No	No	Yes
P04406	GAPDH	NO	NO	YES	Glyceraldehyde-3-phosphate dehydrogenase (GAPDH) (EC 1.2.1.12) (Peptidyl-cysteine S-nitrosylase GAPDH) (EC 2.6.99.-)	No	No	Yes	Yes	No
P04792	HSPB1	YES	NO	NO	Heat shock protein beta-1 (HspB1) (28 kDa heat shock protein) (Estrogen-regulated 24 kDa protein) (Heat shock 27 kDa protein) (HSP 27) (Stress-responsive protein 27) (SRP27)	No	No	Yes	Yes	No
P05067	APP	NO	YES	NO	Amyloid beta A4 protein (ABPP) (APPI) (APP) (Alzheimer disease amyloid protein) (Amyloid precursor protein) (Beta-amyloid precursor protein) (Cerebral vascular amyloid peptide) (CVAP) (PreA4) (Protease nexin-II) (PN-II) [Cleaved into: N-APP; Soluble APP-alpha (S-APP-alpha); Soluble APP-beta (S-APP-beta); C99; Beta-amyloid protein 42 (Beta-APP42); Beta-amyloid protein 40 (Beta-APP40); C83; P3(42);…	No	No	No	No	No
P05556	ITGB1	YES	NO	NO	Integrin beta-1 (Fibronectin receptor subunit beta) (Glycoprotein IIa) (GPIIA) (VLA-4 subunit beta) (CD antigen CD29)	No	No	No	No	No
P05783	KRT18	YES	NO	NO	Keratin, type I cytoskeletal 18 (Cell proliferation-inducing gene 46 protein) (Cytokeratin-18) (CK-18) (Keratin-18) (K18)	No	No	Yes	Yes	No
P05787	KRT8	YES	NO	NO	Keratin, type II cytoskeletal 8 (Cytokeratin-8) (CK-8) (Keratin-8) (K8) (Type-II keratin Kb8)	No	No	Yes	Yes	No
P06401	PGR	YES	NO	NO	Progesterone receptor (PR) (Nuclear receptor subfamily 3 group C member 3)	No	No	Yes	Yes	No
P07339	CTSD	YES	NO	NO	Cathepsin D (EC 3.4.23.5) [Cleaved into: Cathepsin D light chain; Cathepsin D heavy chain]	No	No	No	No	Yes
P07602	PSAP	YES	NO	YES	Prosaposin (Proactivator polypeptide) [Cleaved into: Saposin-A (Protein A); Saposin-B-Val; Saposin-B (Cerebroside sulfate activator) (CSAct) (Dispersin) (Sphingolipid activator protein 1) (SAP-1) (Sulfatide/GM1 activator); Saposin-C (A1 activator) (Co-beta-glucosidase) (Glucosylceramidase activator) (Sphingolipid activator protein 2) (SAP-2); Saposin-D (Component C) (Protein C)]	No	No	No	No	Yes
P07737	PFN1	NO	NO	YES	Profilin-1 (Epididymis tissue protein Li 184a) (Profilin I)	No	No	No	Yes	No
P07858	CTSB	YES	NO	NO	Cathepsin B (EC 3.4.22.1) (APP secretase) (APPS) (Cathepsin B1) [Cleaved into: Cathepsin B light chain; Cathepsin B heavy chain]	No	No	No	No	Yes
P08670	VIM	NO	YES	NO	Vimentin	No	No	No	Yes	No
P09429	HMGB1	NO	NO	YES	High mobility group protein B1 (High mobility group protein 1) (HMG-1)	No	No	Yes	Yes	Yes
P09758	TACSTD2	YES	NO	NO	Tumor-associated calcium signal transducer 2 (Cell surface glycoprotein Trop-2) (Membrane component chromosome 1 surface marker 1) (Pancreatic carcinoma marker protein GA733-1)	No	No	No	No	No
P0C7T5	ATXN1L	YES	NO	YES	Ataxin-1-like (Brother of ataxin-1) (Brother of ATXN1)	No	No	Yes	No	No
P11142	HSPA8	NO	YES	NO	Heat shock cognate 71 kDa protein (Heat shock 70 kDa protein 8) (Lipopolysaccharide-associated protein 1) (LAP-1) (LPS-associated protein 1)	No	No	Yes	Yes	No
P12270	TPR	YES	YES	NO	Nucleoprotein TPR (Megator) (NPC-associated intranuclear protein) (Translocated promoter region protein)	No	No	Yes	Yes	No
P13797	PLS3	NO	NO	YES	Plastin-3 (T-plastin)	No	No	No	Yes	No
P14209	CD99	YES	NO	YES	CD99 antigen (12E7) (E2 antigen) (Protein MIC2) (T-cell surface glycoprotein E2) (CD antigen CD99)	No	No	No	No	No
P14314	PRKCSH	YES	YES	NO	Glucosidase 2 subunit beta (80K-H protein) (Glucosidase II subunit beta) (Protein kinase C substrate 60.1 kDa protein heavy chain) (PKCSH)	Yes	No	No	No	No
P14543	NID1	NO	YES	NO	Nidogen-1 (NID-1) (Entactin)	No	No	No	No	Yes
P15336	ATF2	NO	YES	YES	Cyclic AMP-dependent transcription factor ATF-2 (cAMP-dependent transcription factor ATF-2) (EC 2.3.1.48) (Activating transcription factor 2) (Cyclic AMP-responsive element-binding protein 2) (CREB-2) (cAMP-responsive element-binding protein 2) (HB16) (Histone acetyltransferase ATF2) (cAMP response element-binding protein CRE-BP1)	No	No	Yes	Yes	No
P15923	TCF3	YES	YES	YES	Transcription factor E2-alpha (Class B basic helix-loop-helix protein 21) (bHLHb21) (Immunoglobulin enhancer-binding factor E12/E47) (Immunoglobulin transcription factor 1) (Kappa-E2-binding factor) (Transcription factor 3) (TCF-3) (Transcription factor ITF-1)	No	No	Yes	No	No
P23246	SFPQ	YES	NO	NO	Splicing factor, proline- and glutamine-rich (100 kDa DNA-pairing protein) (hPOMp100) (DNA-binding p52/p100 complex, 100 kDa subunit) (Polypyrimidine tract-binding protein-associated-splicing factor) (PSF) (PTB-associated-splicing factor)	No	No	Yes	Yes	No
P23769	GATA2	YES	YES	NO	Endothelial transcription factor GATA-2 (GATA-binding protein 2)	No	No	Yes	No	No
P23771	GATA3	YES	YES	YES	Trans-acting T-cell-specific transcription factor GATA-3 (GATA-binding factor 3)	No	No	Yes	No	No
P25445	FAS	NO	NO	YES	Tumor necrosis factor receptor superfamily member 6 (Apo-1 antigen) (Apoptosis-mediating surface antigen FAS) (FASLG receptor) (CD antigen CD95)	No	No	No	No	Yes
P26367	PAX6	NO	YES	NO	Paired box protein Pax-6 (Aniridia type II protein) (Oculorhombin)	No	No	Yes	No	No
P26572	MGAT1	NO	NO	YES	Alpha-1,3-mannosyl-glycoprotein 2-beta-N-acetylglucosaminyltransferase (EC 2.4.1.101) (N-glycosyl-oligosaccharide-glycoprotein N-acetylglucosaminyltransferase I) (GNT-I) (GlcNAc-T I)	No	Yes	No	No	No
P27824	CANX	YES	NO	YES	Calnexin (IP90) (Major histocompatibility complex class I antigen-binding protein p88) (p90)	Yes	No	No	No	No
P35658	NUP214	YES	YES	YES	Nuclear pore complex protein Nup214 (214 kDa nucleoporin) (Nucleoporin Nup214) (Protein CAN)	No	No	Yes	No	No
P43243	MATR3	YES	NO	NO	Matrin-3	No	No	Yes	No	No
P43694	GATA4	NO	YES	NO	Transcription factor GATA-4 (GATA-binding factor 4)	No	No	Yes	No	No
P49257	LMAN1	NO	YES	YES	Protein ERGIC-53 (ER-Golgi intermediate compartment 53 kDa protein) (Gp58) (Intracellular mannose-specific lectin MR60) (Lectin mannose-binding 1)	Yes	Yes	No	No	No
P49336	CDK8	YES	YES	NO	Cyclin-dependent kinase 8 (EC 2.7.11.22) (EC 2.7.11.23) (Cell division protein kinase 8) (Mediator complex subunit CDK8) (Mediator of RNA polymerase II transcription subunit CDK8) (Protein kinase K35)	No	No	Yes	No	No
P49790	NUP153	YES	YES	YES	Nuclear pore complex protein Nup153 (153 kDa nucleoporin) (Nucleoporin Nup153)	No	No	Yes	No	No
P49792	RANBP2	NO	YES	YES	E3 SUMO-protein ligase RanBP2 (EC 6.3.2.-) (358 kDa nucleoporin) (Nuclear pore complex protein Nup358) (Nucleoporin Nup358) (Ran-binding protein 2) (RanBP2) (p270)	No	No	Yes	No	No
P49848	TAF6	YES	YES	YES	Transcription initiation factor TFIID subunit 6 (RNA polymerase II TBP-associated factor subunit E) (Transcription initiation factor TFIID 70 kDa subunit) (TAF(II)70) (TAFII-70) (TAFII70) (Transcription initiation factor TFIID 80 kDa subunit) (TAF(II)80) (TAFII-80) (TAFII80)	No	No	Yes	No	No
P50402	EMD	YES	YES	NO	Emerin	No	No	Yes	No	No
P50570	DNM2	YES	YES	NO	Dynamin-2 (EC 3.6.5.5)	No	No	No	Yes	No
P50897	PPT1	NO	NO	YES	Palmitoyl-protein thioesterase 1 (PPT-1) (EC 3.1.2.22) (Palmitoyl-protein hydrolase 1)	No	No	No	No	Yes
P51610	HCFC1	YES	YES	YES	Host cell factor 1 (HCF) (HCF-1) (C1 factor) (CFF) (VCAF) (VP16 accessory protein) [Cleaved into: HCF N-terminal chain 1; HCF N-terminal chain 2; HCF N-terminal chain 3; HCF N-terminal chain 4; HCF N-terminal chain 5; HCF N-terminal chain 6; HCF C-terminal chain 1; HCF C-terminal chain 2; HCF C-terminal chain 3; HCF C-terminal chain 4; HCF C-terminal chain 5; HCF C-terminal chain 6]	No	No	Yes	Yes	No
P52594	AGFG1	YES	NO	NO	Arf-GAP domain and FG repeat-containing protein 1 (HIV-1 Rev-binding protein) (Nucleoporin-like protein RIP) (Rev-interacting protein) (Rev/Rex activation domain-binding protein)	No	No	Yes	No	No
P53801	PTTG1IP	YES	NO	NO	Pituitary tumor-transforming gene 1 protein-interacting protein (Pituitary tumor-transforming gene protein-binding factor) (PBF) (PTTG-binding factor)	No	No	Yes	Yes	No
P54727	RAD23B	YES	NO	NO	UV excision repair protein RAD23 homolog B (HR23B) (hHR23B) (XP-C repair-complementing complex 58 kDa protein) (p58)	No	No	Yes	Yes	No
P55197	MLLT10	NO	YES	NO	Protein AF-10 (ALL1-fused gene from chromosome 10 protein)	No	No	Yes	No	No
P55198	MLLT6	NO	NO	YES	Protein AF-17 (ALL1-fused gene from chromosome 17 protein)	No	No	Yes	No	No
P55317	FOXA1	YES	YES	NO	Hepatocyte nuclear factor 3-alpha (HNF-3-alpha) (HNF-3A) (Forkhead box protein A1) (Transcription factor 3A) (TCF-3A)	No	No	Yes	No	No
P60709	ACTB	YES	YES	YES	Actin, cytoplasmic 1 (Beta-actin) [Cleaved into: Actin, cytoplasmic 1, N-terminally processed]	No	No	No	Yes	No
P62805	HIST1H4A; HIST1H4B; HIST1H4C; HIST1H4D; HIST1H4E; HIST1H4F; HIST1H4H; HIST1H4I; HIST1H4J; HIST1H4K; HIST1H4L; HIST2H4A; HIST2H4B; HIST4H4	NO	YES	YES	Histone H4	No	No	Yes	No	No
P68032	ACTC1	YES	NO	YES	Actin, alpha cardiac muscle 1 (Alpha-cardiac actin)	No	No	No	Yes	No
P68104	EEF1A1	NO	NO	YES	Elongation factor 1-alpha 1 (EF-1-alpha-1) (Elongation factor Tu) (EF-Tu) (Eukaryotic elongation factor 1 A-1) (eEF1A-1) (Leukocyte receptor cluster member 7)	No	No	Yes	Yes	No
P78312	FAM193A	YES	YES	NO	Protein FAM193A (Protein IT14)	No	No	No	No	No
P85037	FOXK1	YES	YES	NO	Forkhead box protein K1 (Myocyte nuclear factor) (MNF)	No	No	Yes	No	No
P98095	FBLN2	NO	NO	YES	Fibulin-2 (FIBL-2)	No	No	No	No	Yes
P98155	VLDLR	NO	NO	YES	Very low-density lipoprotein receptor (VLDL receptor) (VLDL-R)	No	No	No	No	No
Q01082	SPTBN1	YES	NO	NO	Spectrin beta chain, non-erythrocytic 1 (Beta-II spectrin) (Fodrin beta chain) (Spectrin, non-erythroid beta chain 1)	No	No	No	Yes	No
Q01664	TFAP4	YES	NO	NO	Transcription factor AP-4 (Activating enhancer-binding protein 4) (Class C basic helix-loop-helix protein 41) (bHLHc41)	No	No	Yes	No	No
Q02818	NUCB1	YES	NO	NO	Nucleobindin-1 (CALNUC)	No	Yes	No	Yes	Yes
Q04726	TLE3	YES	YES	YES	Transducin-like enhancer protein 3 (Enhancer of split groucho-like protein 3) (ESG3)	No	No	Yes	No	No
Q04864	REL	YES	YES	YES	Proto-oncogene c-Rel	No	No	Yes	No	No
Q05639	EEF1A2	YES	NO	NO	Elongation factor 1-alpha 2 (EF-1-alpha-2) (Eukaryotic elongation factor 1 A-2) (eEF1A-2) (Statin-S1)	No	No	Yes	No	No
Q06830	PRDX1	NO	YES	NO	Peroxiredoxin-1 (EC 1.11.1.15) (Natural killer cell-enhancing factor A) (NKEF-A) (Proliferation-associated gene protein) (PAG) (Thioredoxin peroxidase 2) (Thioredoxin-dependent peroxide reductase 2)	No	No	No	Yes	No
Q07157	TJP1	YES	NO	NO	Tight junction protein ZO-1 (Tight junction protein 1) (Zona occludens protein 1) (Zonula occludens protein 1)	No	No	No	No	No
Q07954	LRP1	YES	YES	YES	Prolow-density lipoprotein receptor-related protein 1 (LRP-1) (Alpha-2-macroglobulin receptor) (A2MR) (Apolipoprotein E receptor) (APOER) (CD antigen CD91) [Cleaved into: Low-density lipoprotein receptor-related protein 1 85 kDa subunit (LRP-85); Low-density lipoprotein receptor-related protein 1 515 kDa subunit (LRP-515); Low-density lipoprotein receptor-related protein 1 intracellular domain (L…	No	No	Yes	Yes	No
Q08722	CD47	YES	NO	YES	Leukocyte surface antigen CD47 (Antigenic surface determinant protein OA3) (Integrin-associated protein) (IAP) (Protein MER6) (CD antigen CD47)	No	No	No	No	No
Q0D2I5	IFFO1	NO	YES	YES	Intermediate filament family orphan 1 (Tumor antigen HOM-TES-103)	No	No	No	No	No
Q10469	MGAT2	NO	NO	YES	Alpha-1,6-mannosyl-glycoprotein 2-beta-N-acetylglucosaminyltransferase (EC 2.4.1.143) (Beta-1,2-N-acetylglucosaminyltransferase II) (GlcNAc-T II) (GNT-II) (Mannoside acetylglucosaminyltransferase 2) (N-glycosyl-oligosaccharide-glycoprotein N-acetylglucosaminyltransferase II)	No	Yes	No	No	No
Q10471	GALNT2	NO	NO	YES	Polypeptide N-acetylgalactosaminyltransferase 2 (EC 2.4.1.41) (Polypeptide GalNAc transferase 2) (GalNAc-T2) (pp-GaNTase 2) (Protein-UDP acetylgalactosaminyltransferase 2) (UDP-GalNAc:polypeptide N-acetylgalactosaminyltransferase 2) [Cleaved into: Polypeptide N-acetylgalactosaminyltransferase 2 soluble form]	No	Yes	No	No	Yes
Q12830	BPTF	YES	YES	YES	Nucleosome-remodeling factor subunit BPTF (Bromodomain and PHD finger-containing transcription factor) (Fetal Alz-50 clone 1 protein) (Fetal Alzheimer antigen)	No	No	Yes	Yes	No
Q12841	FSTL1	NO	YES	YES	Follistatin-related protein 1 (Follistatin-like protein 1)	No	No	No	No	Yes
Q12857	NFIA	YES	YES	YES	Nuclear factor 1 A-type (NF1-A) (Nuclear factor 1/A) (CCAAT-box-binding transcription factor) (CTF) (Nuclear factor I/A) (NF-I/A) (NFI-A) (TGGCA-binding protein)	No	No	Yes	No	No
Q12888	TP53BP1	NO	YES	NO	Tumor suppressor p53-binding protein 1 (53BP1) (p53-binding protein 1) (p53BP1)	No	No	Yes	No	No
Q12948	FOXC1	NO	YES	NO	Forkhead box protein C1 (Forkhead-related protein FKHL7) (Forkhead-related transcription factor 3) (FREAC-3)	No	No	Yes	No	No
Q13492	PICALM	YES	YES	YES	Phosphatidylinositol-binding clathrin assembly protein (Clathrin assembly lymphoid myeloid leukemia protein)	No	Yes	Yes	No	No
Q13509	TUBB3	YES	NO	NO	Tubulin beta-3 chain (Tubulin beta-4 chain) (Tubulin beta-III)	No	No	No	Yes	No
Q14114	LRP8	NO	NO	YES	Low-density lipoprotein receptor-related protein 8 (LRP-8) (Apolipoprotein E receptor 2)	No	No	No	No	Yes
Q14119	VEZF1	YES	YES	YES	Vascular endothelial zinc finger 1 (Putative transcription factor DB1) (Zinc finger protein 161)	No	No	Yes	No	No
Q14157	UBAP2L	YES	YES	YES	Ubiquitin-associated protein 2-like (Protein NICE-4)	No	No	No	No	No
Q14203	DCTN1	NO	NO	YES	Dynactin subunit 1 (150 kDa dynein-associated polypeptide) (DAP-150) (DP-150) (p135) (p150-glued)	No	No	Yes	Yes	No
Q14671	PUM1	YES	YES	YES	Pumilio homolog 1 (HsPUM) (Pumilio-1)	No	No	No	Yes	No
Q14684	RRP1B	NO	YES	YES	Ribosomal RNA processing protein 1 homolog B (RRP1-like protein B)	No	No	Yes	No	No
Q14687	GSE1	YES	YES	NO	Genetic suppressor element 1	No	No	No	No	No
Q15125	EBP	YES	YES	YES	3-beta-hydroxysteroid-Delta(8),Delta(7)-isomerase (EC 5.3.3.5) (Cholestenol Delta-isomerase) (Delta(8)-Delta(7) sterol isomerase) (D8-D7 sterol isomerase) (Emopamil-binding protein)	Yes	No	Yes	No	No
Q15223	NECTIN1	NO	NO	YES	Nectin-1 (Herpes virus entry mediator C) (Herpesvirus entry mediator C) (HveC) (Herpesvirus Ig-like receptor) (HIgR) (Nectin cell adhesion molecule 1) (Poliovirus receptor-related protein 1) (CD antigen CD111)	No	No	No	No	Yes
Q15648	MED1	YES	YES	YES	Mediator of RNA polymerase II transcription subunit 1 (Activator-recruited cofactor 205 kDa component) (ARC205) (Mediator complex subunit 1) (Peroxisome proliferator-activated receptor-binding protein) (PBP) (PPAR-binding protein) (Thyroid hormone receptor-associated protein complex 220 kDa component) (Trap220) (Thyroid receptor-interacting protein 2) (TR-interacting protein 2) (TRIP-2) (Vitamin …	No	No	Yes	No	No
Q15654	TRIP6	YES	NO	NO	Thyroid receptor-interacting protein 6 (TR-interacting protein 6) (TRIP-6) (Opa-interacting protein 1) (OIP-1) (Zyxin-related protein 1) (ZRP-1)	No	No	Yes	Yes	No
Q16204	CCDC6	YES	YES	NO	Coiled-coil domain-containing protein 6 (Papillary thyroid carcinoma-encoded protein) (Protein H4)	No	No	No	Yes	No
Q2KHR3	QSER1	YES	YES	NO	Glutamine and serine-rich protein 1	No	No	No	No	No
Q4ZG55	GREB1	YES	NO	NO	Protein GREB1 (Gene regulated in breast cancer 1 protein)	No	No	No	No	No
Q53ET0	CRTC2	YES	YES	YES	CREB-regulated transcription coactivator 2 (Transducer of regulated cAMP response element-binding protein 2) (TORC-2) (Transducer of CREB protein 2)	No	No	Yes	Yes	No
Q562R1	ACTBL2	NO	NO	YES	Beta-actin-like protein 2 (Kappa-actin)	No	No	No	Yes	No
Q5H9F3	BCORL1	NO	YES	NO	BCL-6 corepressor-like protein 1 (BCoR-L1) (BCoR-like protein 1)	No	No	Yes	No	No
Q5JRA6	MIA3	YES	YES	YES	Melanoma inhibitory activity protein 3 (C219-reactive peptide) (D320) (Transport and Golgi organization protein 1)	Yes	No	No	No	No
Q5T0B9	ZNF362	NO	NO	YES	Zinc finger protein 362	No	No	Yes	No	No
Q5T6F2	UBAP2	YES	YES	YES	Ubiquitin-associated protein 2 (UBAP-2)	No	No	No	No	No
Q5VT52	RPRD2	YES	YES	YES	Regulation of nuclear pre-mRNA domain-containing protein 2	No	No	No	No	No
Q68D10	SPTY2D1	NO	YES	NO	Protein SPT2 homolog (Protein KU002155) (SPT2 domain-containing protein 1)	No	No	Yes	No	No
Q6KC79	NIPBL	NO	YES	NO	Nipped-B-like protein (Delangin) (SCC2 homolog)	No	No	Yes	No	No
Q6NXT2	H3F3C	NO	YES	YES	Histone H3.3C (Histone H3.5)	No	No	Yes	No	No
Q6P2E9	EDC4	YES	YES	YES	Enhancer of mRNA-decapping protein 4 (Autoantigen Ge-1) (Autoantigen RCD-8) (Human enhancer of decapping large subunit) (Hedls)	No	No	Yes	Yes	No
Q6P4E1	CASC4	NO	NO	YES	Protein CASC4 (Cancer susceptibility candidate gene 4 protein)	No	No	No	No	No
Q6UWD8	C16orf54	NO	NO	YES	Transmembrane protein C16orf54	No	No	No	No	No
Q6VY07	PACS1	YES	NO	NO	Phosphofurin acidic cluster sorting protein 1 (PACS-1)	No	Yes	No	No	No
Q6ZN04	MEX3B	NO	YES	YES	RNA-binding protein MEX3B (RING finger and KH domain-containing protein 3) (RING finger protein 195)	No	No	Yes	Yes	No
Q6ZS17	FAM65A	YES	YES	YES	Protein FAM65A	No	No	No	Yes	No
Q6ZU65	UBN2	YES	YES	NO	Ubinuclein-2	No	No	No	No	No
Q6ZXV5	TMTC3	NO	YES	NO	Transmembrane and TPR repeat-containing protein 3 (Protein SMILE)	No	No	No	No	No
Q7L576	CYFIP1	YES	NO	NO	Cytoplasmic FMR1-interacting protein 1 (Specifically Rac1-associated protein 1) (Sra-1) (p140sra-1)	No	No	No	Yes	No
Q7LBC6	KDM3B	YES	YES	NO	Lysine-specific demethylase 3B (EC 1.14.11.-) (JmjC domain-containing histone demethylation protein 2B) (Jumonji domain-containing protein 1B) (Nuclear protein 5qNCA)	No	No	Yes	No	No
Q7Z3K3	POGZ	YES	YES	YES	Pogo transposable element with ZNF domain (Suppressor of hairy wing homolog 5) (Zinc finger protein 280E) (Zinc finger protein 635)	No	No	Yes	Yes	No
Q7Z417	NUFIP2	YES	YES	YES	Nuclear fragile X mental retardation-interacting protein 2 (82 kDa FMRP-interacting protein) (82-FIP) (Cell proliferation-inducing gene 1 protein) (FMRP-interacting protein 2)	No	No	Yes	Yes	No
Q7Z460	CLASP1	NO	NO	YES	CLIP-associating protein 1 (Cytoplasmic linker-associated protein 1) (Multiple asters homolog 1) (Protein Orbit homolog 1) (hOrbit1)	No	Yes	No	Yes	No
Q7Z589	EMSY	YES	YES	NO	BRCA2-interacting transcriptional repressor EMSY	No	No	Yes	No	No
Q7Z739	YTHDF3	YES	YES	YES	YTH domain-containing family protein 3	No	No	No	No	No
Q86UW9	DTX2	YES	YES	YES	Probable E3 ubiquitin-protein ligase DTX2 (EC 6.3.2.-) (Protein deltex-2) (Deltex2) (hDTX2) (RING finger protein 58)	No	No	Yes	Yes	No
Q86XN7	PROSER1	YES	NO	NO	Proline and serine-rich protein 1	No	No	No	No	No
Q8IVL6	P3H3	NO	YES	NO	Prolyl 3-hydroxylase 3 (EC 1.14.11.7) (Leprecan-like protein 2) (Protein B)	Yes	No	No	No	No
Q8IVW6	ARID3B	YES	YES	NO	AT-rich interactive domain-containing protein 3B (ARID domain-containing protein 3B) (Bright and dead ringer protein) (Bright-like protein)	No	No	Yes	No	No
Q8IWB9	TEX2	YES	YES	NO	Testis-expressed sequence 2 protein (Transmembrane protein 96)	No	No	No	No	No
Q8IWI9	MGA	NO	YES	NO	MAX gene-associated protein (MAX dimerization protein 5)	No	No	Yes	No	No
Q8IYR2	SMYD4	YES	NO	NO	SET and MYND domain-containing protein 4 (EC 2.1.1.-)	No	No	No	No	No
Q8N3X1	FNBP4	NO	YES	NO	Formin-binding protein 4 (Formin-binding protein 30)	No	No	No	No	No
Q8N6G6	ADAMTSL1	YES	NO	NO	ADAMTS-like protein 1 (ADAMTSL-1) (Punctin-1)	No	No	No	No	Yes
Q8NBS9	TXNDC5	YES	YES	YES	Thioredoxin domain-containing protein 5 (Endoplasmic reticulum resident protein 46) (ER protein 46) (ERp46) (Thioredoxin-like protein p46)	Yes	No	No	No	No
Q8NEY1	NAV1	NO	YES	NO	Neuron navigator 1 (Pore membrane and/or filament-interacting-like protein 3) (Steerin-1) (Unc-53 homolog 1) (unc53H1)	No	No	No	Yes	No
Q8NEZ2	VPS37A	YES	YES	NO	Vacuolar protein sorting-associated protein 37A (hVps37A) (ESCRT-I complex subunit VPS37A) (Hepatocellular carcinoma-related protein 1)	No	No	Yes	No	No
Q8NFU7	TET1	NO	YES	NO	Methylcytosine dioxygenase TET1 (EC 1.14.11.n2) (CXXC-type zinc finger protein 6) (Leukemia-associated protein with a CXXC domain) (Ten-eleven translocation 1 gene protein)	No	No	Yes	No	No
Q8NI22	MCFD2	NO	YES	NO	Multiple coagulation factor deficiency protein 2 (Neural stem cell-derived neuronal survival protein)	Yes	Yes	No	No	No
Q8TCU4	ALMS1	NO	YES	YES	Alstrom syndrome protein 1	No	No	No	Yes	No
Q8TEW0	PARD3	NO	YES	NO	Partitioning defective 3 homolog (PAR-3) (PARD-3) (Atypical PKC isotype-specific-interacting protein) (ASIP) (CTCL tumor antigen se2-5) (PAR3-alpha)	No	No	No	Yes	No
Q8WU39	MZB1	NO	NO	YES	Marginal zone B- and B1-cell-specific protein (Mesenteric estrogen-dependent adipose 7) (MEDA-7) (Plasma cell-induced resident endoplasmic reticulum protein) (Plasma cell-induced resident ER protein) (pERp1) (Proapoptotic caspase adapter protein)	Yes	No	No	Yes	Yes
Q92540	SMG7	YES	NO	NO	Protein SMG7 (EST1-like protein C) (SMG-7 homolog) (hSMG-7)	No	No	Yes	Yes	No
Q92542	NCSTN	YES	NO	NO	Nicastrin	No	No	No	No	No
Q92611	EDEM1	NO	NO	YES	ER degradation-enhancing alpha-mannosidase-like protein 1	Yes	No	No	No	No
Q93052	LPP	YES	YES	YES	Lipoma-preferred partner (LIM domain-containing preferred translocation partner in lipoma)	No	No	Yes	Yes	No
Q96BD5	PHF21A	YES	YES	NO	PHD finger protein 21A (BHC80a) (BRAF35-HDAC complex protein BHC80)	No	No	Yes	No	No
Q96CB8	INTS12	YES	YES	YES	Integrator complex subunit 12 (Int12) (PHD finger protein 22)	No	No	Yes	No	No
Q96F45	ZNF503	NO	YES	NO	Zinc finger protein 503	No	No	Yes	No	No
Q96HC4	PDLIM5	YES	YES	NO	PDZ and LIM domain protein 5 (Enigma homolog) (Enigma-like PDZ and LIM domains protein)	No	No	No	Yes	No
Q96JM3	CHAMP1	YES	NO	NO	Chromosome alignment-maintaining phosphoprotein 1 (Zinc finger protein 828)	No	No	Yes	Yes	No
Q96KM6	ZNF512B	YES	YES	YES	Zinc finger protein 512B	No	No	Yes	No	No
Q96KR1	ZFR	YES	NO	YES	Zinc finger RNA-binding protein (hZFR) (M-phase phosphoprotein homolog)	No	No	Yes	Yes	No
Q96PK6	RBM14	NO	YES	NO	RNA-binding protein 14 (Paraspeckle protein 2) (PSP2) (RNA-binding motif protein 14) (RRM-containing coactivator activator/modulator) (Synaptotagmin-interacting protein) (SYT-interacting protein)	No	No	Yes	Yes	No
Q96T58	SPEN	NO	YES	NO	Msx2-interacting protein (SMART/HDAC1-associated repressor protein) (SPEN homolog)	No	No	Yes	No	No
Q99583	MNT	YES	YES	YES	Max-binding protein MNT (Class D basic helix-loop-helix protein 3) (bHLHd3) (Myc antagonist MNT) (Protein ROX)	No	No	Yes	No	No
Q99674	CGREF1	YES	NO	YES	Cell growth regulator with EF hand domain protein 1 (Cell growth regulatory gene 11 protein) (Hydrophobestin)	No	No	No	No	Yes
Q99700	ATXN2	YES	YES	YES	Ataxin-2 (Spinocerebellar ataxia type 2 protein) (Trinucleotide repeat-containing gene 13 protein)	No	No	No	Yes	No
Q99808	SLC29A1	NO	NO	YES	Equilibrative nucleoside transporter 1 (Equilibrative nitrobenzylmercaptopurine riboside-sensitive nucleoside transporter) (Equilibrative NBMPR-sensitive nucleoside transporter) (Nucleoside transporter, es-type) (Solute carrier family 29 member 1)	No	No	No	No	No
Q9BS26	ERP44	YES	NO	NO	Endoplasmic reticulum resident protein 44 (ER protein 44) (ERp44) (Thioredoxin domain-containing protein 4)	Yes	No	No	No	No
Q9BT09	CNPY3	NO	NO	YES	Protein canopy homolog 3 (CTG repeat protein 4a) (Expanded repeat-domain protein CAG/CTG 5) (Protein associated with TLR4) (Trinucleotide repeat-containing gene 5 protein)	Yes	No	No	No	No
Q9BTA9	WAC	YES	NO	YES	WW domain-containing adapter protein with coiled-coil	No	No	Yes	No	No
Q9BTC0	DIDO1	YES	YES	YES	Death-inducer obliterator 1 (DIO-1) (hDido1) (Death-associated transcription factor 1) (DATF-1)	No	No	Yes	Yes	No
Q9BVK6	TMED9	NO	NO	YES	Transmembrane emp24 domain-containing protein 9 (GMP25) (Glycoprotein 25L2) (p24 family protein alpha-2) (p24alpha2) (p25)	Yes	Yes	No	No	No
Q9BWF3	RBM4	YES	NO	NO	RNA-binding protein 4 (Lark homolog) (hLark) (RNA-binding motif protein 4) (RNA-binding motif protein 4a)	No	No	Yes	Yes	No
Q9C0A6	SETD5	YES	YES	NO	SET domain-containing protein 5	No	No	No	No	No
Q9C0C7	AMBRA1	NO	YES	YES	Activating molecule in BECN1-regulated autophagy protein 1	No	No	No	No	No
Q9H0E3	SAP130	YES	YES	YES	Histone deacetylase complex subunit SAP130 (130 kDa Sin3-associated polypeptide) (Sin3-associated polypeptide p130)	No	No	Yes	No	No
Q9H1B5	XYLT2	NO	NO	YES	Xylosyltransferase 2 (EC 2.4.2.26) (Peptide O-xylosyltransferase 1) (Xylosyltransferase II) (XT-II) (XylT-II)	Yes	Yes	No	No	No
Q9H1B7	IRF2BPL	YES	YES	YES	Interferon regulatory factor 2-binding protein-like (Enhanced at puberty protein 1)	No	No	Yes	No	No
Q9H1H9	KIF13A	YES	NO	NO	Kinesin-like protein KIF13A (Kinesin-like protein RBKIN)	No	Yes	No	Yes	No
Q9H2F5	EPC1	NO	NO	YES	Enhancer of polycomb homolog 1	No	No	Yes	No	No
Q9H2X6	HIPK2	NO	YES	NO	Homeodomain-interacting protein kinase 2 (hHIPk2) (EC 2.7.11.1)	No	No	Yes	Yes	No
Q9H334	FOXP1	YES	YES	YES	Forkhead box protein P1 (Mac-1-regulated forkhead) (MFH)	No	No	Yes	No	No
Q9H4F8	SMOC1	NO	YES	NO	SPARC-related modular calcium-binding protein 1 (Secreted modular calcium-binding protein 1) (SMOC-1)	No	No	No	No	Yes
Q9H4I2	ZHX3	YES	NO	NO	Zinc fingers and homeoboxes protein 3 (Triple homeobox protein 1) (Zinc finger and homeodomain protein 3)	No	No	Yes	No	No
Q9H792	PEAK1	YES	YES	YES	Pseudopodium-enriched atypical kinase 1 (EC 2.7.10.2) (Sugen kinase 269) (Tyrosine-protein kinase SgK269)	No	No	No	Yes	No
Q9H7N4	SCAF1	NO	YES	NO	Splicing factor, arginine/serine-rich 19 (SR-related and CTD-associated factor 1) (SR-related-CTD-associated factor) (SCAF) (Serine arginine-rich pre-mRNA splicing factor SR-A1) (SR-A1)	No	No	Yes	No	No
Q9H7S9	ZNF703	YES	YES	NO	Zinc finger protein 703 (Zinc finger elbow-related proline domain protein 1)	No	No	Yes	Yes	No
Q9HBG7	LY9	NO	NO	YES	T-lymphocyte surface antigen Ly-9 (Cell surface molecule Ly-9) (Lymphocyte antigen 9) (SLAM family member 3) (SLAMF3) (Signaling lymphocytic activation molecule 3) (CD antigen CD229)	No	No	No	No	No
Q9HC84	MUC5B	YES	NO	NO	Mucin-5B (MUC-5B) (Cervical mucin) (High molecular weight salivary mucin MG1) (Mucin-5 subtype B, tracheobronchial) (Sublingual gland mucin)	No	No	No	No	Yes
Q9HCN8	SDF2L1	NO	YES	NO	Stromal cell-derived factor 2-like protein 1 (SDF2-like protein 1) (PWP1-interacting protein 8)	Yes	No	No	No	No
Q9HDC9	APMAP	YES	NO	NO	Adipocyte plasma membrane-associated protein (Protein BSCv)	No	No	No	No	No
Q9NPG3	UBN1	YES	YES	YES	Ubinuclein-1 (HIRA-binding protein) (Protein VT4) (Ubiquitously expressed nuclear protein)	No	No	Yes	No	No
Q9NXV6	CDKN2AIP	NO	NO	YES	CDKN2A-interacting protein (Collaborator of ARF)	No	No	Yes	No	No
Q9NYV4	CDK12	NO	YES	NO	Cyclin-dependent kinase 12 (EC 2.7.11.22) (EC 2.7.11.23) (Cdc2-related kinase, arginine/serine-rich) (CrkRS) (Cell division cycle 2-related protein kinase 7) (CDC2-related protein kinase 7) (Cell division protein kinase 12) (hCDK12)	No	No	Yes	No	No
Q9NZN8	CNOT2	YES	YES	YES	CCR4-NOT transcription complex subunit 2 (CCR4-associated factor 2)	No	No	Yes	Yes	No
Q9P2N5	RBM27	YES	YES	NO	RNA-binding protein 27 (RNA-binding motif protein 27)	No	No	Yes	Yes	No
Q9P2N6	KANSL3	YES	YES	YES	KAT8 regulatory NSL complex subunit 3 (NSL complex protein NSL3) (Non-specific lethal 3 homolog) (Serum inhibited-related protein) (Testis development protein PRTD)	No	No	Yes	No	No
Q9UHD9	UBQLN2	NO	YES	YES	Ubiquilin-2 (Chap1) (DSK2 homolog) (Protein linking IAP with cytoskeleton 2) (PLIC-2) (hPLIC-2) (Ubiquitin-like product Chap1/Dsk2)	No	No	Yes	Yes	No
Q9UHI8	ADAMTS1	NO	YES	NO	A disintegrin and metalloproteinase with thrombospondin motifs 1 (ADAM-TS 1) (ADAM-TS1) (ADAMTS-1) (EC 3.4.24.-) (METH-1)	No	No	No	No	Yes
Q9UHR5	SAP30BP	NO	NO	YES	SAP30-binding protein (Transcriptional regulator protein HCNGP)	No	No	Yes	No	No
Q9UIF9	BAZ2A	NO	YES	NO	Bromodomain adjacent to zinc finger domain protein 2A (Transcription termination factor I-interacting protein 5) (TTF-I-interacting protein 5) (Tip5) (hWALp3)	No	No	Yes	No	No
Q9UJJ9	GNPTG	NO	NO	YES	N-acetylglucosamine-1-phosphotransferase subunit gamma (GlcNAc-1-phosphotransferase subunit gamma) (UDP-N-acetylglucosamine-1-phosphotransferase subunit gamma)	No	Yes	No	No	Yes
Q9UKA4	AKAP11	YES	NO	NO	A-kinase anchor protein 11 (AKAP-11) (A-kinase anchor protein 220 kDa) (AKAP 220) (hAKAP220) (Protein kinase A-anchoring protein 11) (PRKA11)	No	No	No	Yes	No
Q9UKM7	MAN1B1	NO	NO	YES	Endoplasmic reticulum mannosyl-oligosaccharide 1,2-alpha-mannosidase (EC 3.2.1.113) (ER alpha-1,2-mannosidase) (ER mannosidase 1) (ERMan1) (Man9GlcNAc2-specific-processing alpha-mannosidase) (Mannosidase alpha class 1B member 1)	Yes	No	No	No	No
Q9ULK2	ATXN7L1	YES	YES	NO	Ataxin-7-like protein 1 (Ataxin-7-like protein 4)	No	No	No	No	No
Q9ULU4	ZMYND8	YES	NO	YES	Protein kinase C-binding protein 1 (Cutaneous T-cell lymphoma-associated antigen se14-3) (CTCL-associated antigen se14-3) (Rack7) (Zinc finger MYND domain-containing protein 8)	No	No	Yes	No	No
Q9UNW1	MINPP1	NO	YES	NO	Multiple inositol polyphosphate phosphatase 1 (EC 3.1.3.62) (2,3-bisphosphoglycerate 3-phosphatase) (2,3-BPG phosphatase) (EC 3.1.3.80) (Inositol (1,3,4,5)-tetrakisphosphate 3-phosphatase) (Ins(1,3,4,5)P(4) 3-phosphatase)	Yes	No	No	No	No
Q9UPN9	TRIM33	YES	YES	NO	E3 ubiquitin-protein ligase TRIM33 (EC 6.3.2.-) (Ectodermin homolog) (RET-fused gene 7 protein) (Protein Rfg7) (Transcription intermediary factor 1-gamma) (TIF1-gamma) (Tripartite motif-containing protein 33)	No	No	Yes	No	No
Q9UPX8	SHANK2	YES	NO	NO	SH3 and multiple ankyrin repeat domains protein 2 (Shank2) (Cortactin-binding protein 1) (CortBP1) (Proline-rich synapse-associated protein 1)	No	No	No	Yes	No
Q9Y265	RUVBL1	NO	YES	NO	RuvB-like 1 (EC 3.6.4.12) (49 kDa TATA box-binding protein-interacting protein) (49 kDa TBP-interacting protein) (54 kDa erythrocyte cytosolic protein) (ECP-54) (INO80 complex subunit H) (Nuclear matrix protein 238) (NMP 238) (Pontin 52) (TIP49a) (TIP60-associated protein 54-alpha) (TAP54-alpha)	No	No	Yes	Yes	No
Q9Y2X9	ZNF281	YES	NO	YES	Zinc finger protein 281 (GC-box-binding zinc finger protein 1) (Transcription factor ZBP-99) (Zinc finger DNA-binding protein 99)	No	No	Yes	No	No
Q9Y4L1	HYOU1	YES	YES	YES	Hypoxia up-regulated protein 1 (150 kDa oxygen-regulated protein) (ORP-150) (170 kDa glucose-regulated protein) (GRP-170)	Yes	No	No	No	No
Q9Y4X4	KLF12	NO	NO	YES	Krueppel-like factor 12 (Transcriptional repressor AP-2rep)	No	No	Yes	No	No
Q9Y520	PRRC2C	NO	YES	NO	Protein PRRC2C (BAT2 domain-containing protein 1) (HBV X-transactivated gene 2 protein) (HBV XAg-transactivated protein 2) (HLA-B-associated transcript 2-like 2) (Proline-rich and coiled-coil-containing protein 2C)	No	No	No	No	No
Q9Y618	NCOR2	YES	YES	YES	Nuclear receptor corepressor 2 (N-CoR2) (CTG repeat protein 26) (SMAP270) (Silencing mediator of retinoic acid and thyroid hormone receptor) (SMRT) (T3 receptor-associating factor) (TRAC) (Thyroid-, retinoic-acid-receptor-associated corepressor)	No	No	Yes	No	No
Q9Y6Q9	NCOA3	YES	YES	YES	Nuclear receptor coactivator 3 (NCoA-3) (EC 2.3.1.48) (ACTR) (Amplified in breast cancer 1 protein) (AIB-1) (CBP-interacting protein) (pCIP) (Class E basic helix-loop-helix protein 42) (bHLHe42) (Receptor-associated coactivator 3) (RAC-3) (Steroid receptor coactivator protein 3) (SRC-3) (Thyroid hormone receptor activator molecule 1) (TRAM-1)	No	No	Yes	Yes	No
